# Supplementary material for: Resource Disambiguator for the Web: Extracting Biomedical Resources and Their Citations from the Scientific Literature
Source: PLoS One. 2016 Jan 5;11(1):e0146300. doi: 10.1371/journal.pone.0146300 (PMC5156472; doi:10.1371/journal.pone.0146300)
Supplement: S1 Text — TAB separated file listing SciCrunch registry resources and curated attributes. (CSV) [file pone.0146300.s001.csv]

resource_id	resource_name	url	resource_type	parent_organization	keyword	date_created	date_updated	main_publication	related_application	related_disease	species	supercategory	supporting_agency	grants	resource_updated	resource_mention_in_publication	relation	usedby	uses	recommendedby	recommends	listedby	lists	website_status	availability	termsofuseurl
nif-0000-00032	Internet Brain Segmentation Repository	http://www.nitrc.org/projects/ibsr	data set	Harvard Medical School; Massachusetts; USA	3d model, anatomy, brainstem, cerebellum, cortex, gray matter, imaging, morphology, mri, segmentation, volume, white matter, adult human, male, child, image collection, application, magnetic resonance, os independent, php, quality metrics, segmentation, test data, web service	2010-09-21	2014-12-11		(null)	Normal, Tumor	human	Resource	NINDS	1 R01 NS34189-01	(null)	PMID: 19236922,PMID: 19710938,PMID: 21216294,PMID: 22029864,PMID: 23028771,PMID: 23424604,PMID: 23493946,PMID: 24151901,PMID: 24179765,PMID: 24489535,PMID: 24696800,PMID: 24789100	listed by:nitrc;					NITRC		Last checked up	Public Domain	(null)
nif-0000-00049	brainmap.org	http://brainmap.org/	database, software application	University of Texas Health Science Center at San Antonio; Texas; USA	3d model, atlas, data management, imaging, map, neuroinformatics, warping, neuroimaging, brain, talairach, mni, java, modeling, magnetic resonance, nifti-1, ontology, os independent, pet, spect, visualization, functional neuroimaging, fmri	2010-09-20	2014-12-20	PMID: 15897617,PMID: 11967563,PMID: 15846810	(null)	Healthy, Diseased	human	Resource	NIMH	2R01-MH074457	(null)	PMID: 19636392,PMID: 21228907,PMID: 21477286,PMID: 21477286,PMID: 21829564,PMID: 21998649,PMID: 22013427,PMID: 22270812,PMID: 22451259,PMID: 22493576,PMID: 22536180,PMID: 22737119,PMID: 22737119,PMID: 22737993,PMID: 22907997,PMID: 22973224,PMID: 23060854,PMID: 23129993,PMID: 23143344,PMID: 23226127,PMID: 23378834,PMID: 23755001,PMID: 23755001,PMID: 23781190,PMID: 23781190,PMID: 23847528,PMID: 238…	listed by:nitrc;					NITRC		Last checked up	BrainMap License, Free for educational and scientific purposes, Non-commercial, Coding scheme and its taxonomy of experimental design are available for use without restriction, Acknowledgement requested	(null)
nif-0000-00067	NeuroScholar	http://www.neuroscholar.org	software resource	Information Sciences Institute in Marina Del Rey	data storage, metadata, neuroinformatics	2010-09-21	2013-06-21		(null)	(null)	(null)	Resource	(null)	(null)	(null)									Last checked up	(null)	(null)
nif-0000-00084	SynDB: Synapse DataBase	http://syndb.cbi.pku.edu.cn	database, ontology	Peking University; Beijing; China	(null)	2010-09-21	2013-06-20		(null)	(null)	(null)	Resource	(null)	(null)	(null)	PMID: 22422471								Last checked up	(null)	(null)
nif-0000-00099	UKU Neuroscience and Neurology Links	http://www.uku.fi/neuro/links2.htm	topical portal	University of Kuopio; Kuopio; Finland	(null)	2010-09-21	2013-06-21		(null)	(null)	(null)	Resource	(null)	(null)	(null)									Last checked up	(null)	(null)
nif-0000-00117	Neuroscience Course: Atlas Images	http://anatomy.uams.edu/anatomyhtml/neuro_atlas.html	atlas, training material	University of Arkansas; Arkansas; USA	(null)	2010-09-21	2013-06-20		(null)	(null)	(null)	Resource	(null)	(null)	(null)									Last checked up	(null)	(null)
nif-0000-00155	Lowes Syndrome Mutation Database	(null)	database, data repository	NCBI	mutation	2010-09-21	2014-07-25		(null)	Lowe syndrome	(null)	Resource	NHGRI	(null)	(null)									Last checked up	The community can contribute to this resource	(null)
nif-0000-00214	Michigan Molecular Interactions	http://mimi.ncibi.org/MimiWeb/main-page.jsp	database, data analysis service, web service	National Center for Integrative Biomedical Informatics	gene, interaction, molecule, protein, protein interaction, protein-protein interaction	2010-09-21	2013-06-26	PMID: 18978014,PMID: 17130145	(null)	(null)	(null)	Resource	Michigan Center for Biological Information, National Center for Integrative Biomedical Informatics, Pfizer, Medical and Academic Partnerships, Howard Hughes Medical Institute, Microsoft Corporation, NSF, NIH	R01 LM008106, U54 DA021519, IIS 0219513	(null)	PMID: 21067599,PMID: 23162564								Last checked up	(null)	(null)
nif-0000-00222	Antibody Resource Page	http://www.antibodyresource.com/	topical portal	(null)	educational, gallery, antibody, biotechnology, books, cell biology, database, gmp production, immunology, journals, kits, monoclonal, neuroscience, peptide, polyclonal, proteins, reagents, software, suppliers, image	2013-04-19	2013-06-21		(null)	(null)	(null)	Resource	(null)	(null)	(null)									Last checked up	(null)	(null)
nif-0000-00249	Brainbow mouse resource at Jackson Labs	http://jaxmice.jax.org/strain/007910.html	organism supplier	Jackson Laboratory	b6;cba-tg(thy1-brainbow1.0)llich/j, live	2010-09-20	2014-12-11		Research	(null)	mouse	Resource	(null)	(null)	(null)		listed by:one mind biospecimen bank listing, us biobank;					One Mind Biospecimen Bank Listing, US Biobank		Last checked up	Use Restrictions Apply, see Terms of Use	(null)
nif-0000-00261	AMIDE: Amides a Medical Imaging Data Examiner	http://amide.sourceforge.net	data analysis software, data visualization software	SourceForge	(null)	2011-04-19	2011-05-18		(null)	(null)	(null)	Resource	(null)	(null)	(null)	PMID: 17703299,PMID: 19624828,PMID: 21672189,PMID: 23050141,PMID: 23343347,PMID: 23555795,PMID: 23690748,PMID: 23841937,PMID: 24244584								Last checked up	(null)	(null)
nif-0000-00336	MRIWarp	http://hendrix.ei.dtu.dk/software/mriwarp/mriwarp.html	image processing software	THOR Center for Neuroinformatics	mri, neuroimaging, warp, brain, pet	2010-09-21	2013-08-06	PMID: 10385288	(null)	(null)	human	Resource	(null)	(null)	(null)									Last checked up	Acknowledgement requested	(null)
nif-0000-00346	Surface-Based Atlases	http://brainvis.wustl.edu/wiki/index.php/Caret:Atlases	database, atlas	Washington University in St. Louis; Missouri; USA	atlas, human, macaque, mouse, cerebral cortex, cerebellar cortex, database, primate, magnetic resonance imaging, neuroanatomy	2010-09-21	2014-12-11		(null)	(null)	human, macaque, mouse, rat	Resource	(null)	(null)	(null)		listed by:biositemaps;					Biositemaps		Last checked down	(null)	(null)
nif-0000-00370	Center for the Neural Basis of Cognition	http://www.cnbc.cmu.edu/	people resource, topical portal, graduate program resource, undergraduate program resource, postdoctoral program resource	Carnegie Mellon University; Pennsylvania; USA	brain, cognition, cognitive abilities, development, disorders, human, human thought, learning, mind, multidisciplinary, neural activity, neural mechanisms, neurobasis, normal, training	2010-09-20	2013-07-19		(null)	(null)	(null)	Resource	(null)	(null)	(null)									Last checked up	(null)	(null)
nif-0000-00439	W3C Provenance Incubator Group Wiki	http://www.w3.org/2005/Incubator/prov/wiki/Main_Page	wiki, standard specification, knowledge environment resource	W3C, University of Southern California; California; USA	provenance, semantic web, roadmap	2011-01-20	2014-12-11		(null)	(null)	(null)	Resource	(null)	(null)	(null)		listed by:force11, beyond the pdf;					FORCE11, Beyond the pdf		Last checked up	(null)	(null)
nif-0000-00486	National Research Council	http://www.nationalacademies.org/nrc/	funding resource, organization portal	(null)	(null)	2010-10-19	2014-07-25		(null)	(null)	(null)	Resource	(null)	(null)	(null)									Last checked up	(null)	(null)
nif-0000-00507	Allen Institute for Brain Science Sleep Study	http://sleep.alleninstitute.org	data set, atlas	Allen Institute for Brain Science	gene, gene expression, brain, data, difference grids, images, in situ hybridization, mice, microarray, mouse, nissl, sleep, sleep deprivation, sleep state, sleep/wake cycles, wakefulness, molecular neuroanatomy resource, data set	2010-09-08	2014-12-11		(null)	(null)	mouse	Resource	(null)	(null)	(null)	PMID: 21088695,PMID: 23193282	listed by:3dvc;					3DVC		Last checked up	(null)	(null)
nif-0000-00536	Journal of Visualized Experiments	http://www.jove.com/neuro	journal, experimental protocol, video resource	(null)	database	2010-09-21	2014-12-04		(null)	(null)	(null)	Resource	(null)	(null)	(null)		used by:nif data federation;	NIF Data Federation						Last checked up	(null)	(null)
nif-0000-00576	National Eye Health Education Program	http://www.nei.nih.gov/nehep/index.asp	training material, organization portal, training resource	(null)	early detection, education, education programs, eye, eye disease, eye health, blindness, diabetic eye disease, glaucoma, hispanic, latino, low vision, prevention, rehabilitation services, spanish-language program, treatment, vision	2010-10-19	2013-06-21		(null)	(null)	(null)	Resource	(null)	(null)	(null)									Last checked up	(null)	(null)
nif-0000-00624	CHILDES database	http://childes.psy.cmu.edu	database, software resource	Carnegie Mellon University; Pennsylvania; USA	psychology, survey, transcript	2010-09-20	2013-06-21		(null)	(null)	(null)	Resource	(null)	(null)	(null)	PMID: 23962318,PMID: 24106483								Last checked up	(null)	(null)
nif-0000-02100	University of Cincinnati Research and Training in Cardiovascular Biology	http://www.med.uc.edu/cardio_bio/	organization portal, postdoctoral program resource, graduate program resource, medical school program resource	University of Cincinnati College of Medicine; Ohio; USA	cardiovascular disease, heart, mouse model, cardiovascular system	2012-05-17	2013-07-18		(null)	(null)	(null)	Resource	NIH	(null)	(null)									Last checked up	(null)	(null)
nif-0000-02161	University of Colorado at Boulder, Department of Neuroscience	http://www.colorado.edu/neuroscienceprogram/	department portal, undergraduate program resource, graduate program resource	University of Colorado Boulder; Colorado; USA	(null)	2010-10-12	2011-09-21		(null)	(null)	(null)	Resource	(null)	(null)	(null)									Last checked up	(null)	(null)
nif-0000-02523	Proteome 2D-PAGE Database	http://web.mpiib-berlin.mpg.de/cgi-bin/pdbs/2d-page/extern/index.cgi	database, software resource, data repository	Max Planck Institute for Infection Biology; Berlin; Germany	microbial research, electrophoresis, mass spectrometry, mycobacterium tuberculosis, protein regulation	2010-09-21	2013-06-20		(null)	(null)	(null)	Resource	Max Planck Institute for Infection Biology; Berlin; Germany, BMBF, European Commission	031U107A, 031U207A, QLRT-1999-31536, QLK2-CT-2001-02018	(null)	PMID: 17259624,PMID: 20825248,PMID: 23805289,PMID: 24735559								Last checked up	(null)	(null)
nif-0000-02539	Arabidopsis GeneNet Supplementary DataBase	http://wwwmgs.bionet.nsc.ru/agns/index.faces	database	Siberian Branch of the Russian Academy of Sciences; Novosibirsk; Russia	(null)	2011-04-22	2011-05-18		(null)	(null)	(null)	Resource	(null)	(null)	(null)									Last checked up	(null)	(null)
nif-0000-02568	ArkDB - Genomes For The Rest of Us	http://www.thearkdb.org/	database	Roslin Institute, Roslin Bioinformatics Group	duck, farm animal, cat, chicken, cow, deer, genome map, horse, linkage map, mapping, model organism comparative genomic, pig, qlt map, quail, rh map, salmon, sea bass, sequence, sheep, turkey	2010-09-08	2013-06-20		(null)	(null)	(null)	Resource	(null)	(null)	(null)	PMID: 15601535,PMID: 21383979								Last checked down	(null)	(null)
nif-0000-02603	BindingDB	http://www.bindingdb.org	database	University of California at San Diego; California; USA	drug, drug discovery, drug target, binding affinity, protein interaction, small molecule-protein interaction, interaction, protein, small molecule	2010-09-20	2014-02-07		(null)	(null)	(null)	Resource	(null)	(null)	(null)	PMID: 19823588,PMID: 20824169,PMID: 21390216,PMID: 22913517,PMID: 23658661,PMID: 24189400,PMID: 24587765								Last checked up	Public	(null)
nif-0000-02694	cpnDB: A Chaperonin Database	http://www.cpndb.ca/cpnDB/home.php	database, data analysis service	(null)	chaperonin sequence, microbial ecology, phylogenetics, chaperonin, plastid, mitochondria, cytoplasm, sequence, blast, fasta	2010-09-20	2014-12-11	PMID: 15289485	(null)	(null)	bacteria, archaea, eukaryota	Resource	Canadian Biotechnology Strategy, National Research Council Genomics and Health Initiative	(null)	(null)	PMID: 23815602	listed by:omictools;					OMICtools		Last checked up	(null)	(null)
nif-0000-02741	Comparison of web annotation systems	http://en.wikipedia.org/wiki/Web_annotation#Comparison_of_web_annotation_systems	wiki	Wikipedia	(null)	2011-02-10	2014-12-11		(null)	(null)	(null)	Resource	(null)	(null)	(null)		listed by:beyond the pdf;					Beyond the pdf		Last checked up	(null)	(null)
nif-0000-02800	Liquid Publications: Scientific Publications meet the Web	http://liquidpub.org/	topical portal	University of Trento; Trento; Italy	research object, science publishing, journal, conference	2011-02-10	2014-12-11		(null)	(null)	(null)	Resource	European Commission, (FP7, Future and Emerging Technologies)	213360	(null)		listed by:force11, beyond the pdf;					FORCE11, Beyond the pdf		Verified down; Last checked up	THIS RESOURCE IS NO LONGER IN SERVICE	(null)
nif-0000-02833	FANTOM DB	http://fantom.gsc.riken.jp/4/	database, knowledge environment resource, service resource, biomaterial supply resource	RIKEN Omics Science Center	cdna clone, mouse, mouse cdna, human	2011-07-26	2014-12-20	PMID: 20211142	(null)	(null)	mouse	Resource	(null)	(null)	(null)	PMID: 19374775,PMID: 19624849,PMID: 23776525,PMID: 24057217	related to:biobank, cage; listed by:one mind biospecimen bank listing;					One Mind Biospecimen Bank Listing		Last checked up	Public	(null)
nif-0000-02864	Genes to Cognition Database	http://www.genes2cognition.org/db/Search	database	Genes to Cognition; Neuroscience Research Programme	allele, gene list, mouse line, human disease, phenotyping, plasticity, behavior, proteonomics, brain, cognition, cognition disorder, learning, memory, neuroscience, experimental protocol, synapse proteomics, synapse	2010-09-21	2014-07-25		(null)	(null)	mouse, human	Resource	Wellcome Trust, MRC, BBSRC, Gatsby Charitable Foundation, Human Frontiers Science Programme, European Union, (Framework Programme), EPSRC, NSF,	(null)	(null)									Last checked up	(null)	(null)
nif-0000-02928	GreenPhylDB	http://www.greenphyl.org/	database, data analysis service	CIRAD, Bioversity International	comparative genomics, genome, functional genomics, genomics, gene family, homolog	2010-09-21	2014-10-18	PMID: 20864446	(null)	(null)	arabidopsis thaliana, oryza sativa, plant	Resource	(null)	(null)	(null)	PMID: 19150987,PMID: 21912935,PMID: 24675968	uses:go;		GO					Last checked up	Acknowledgement requested	(null)
nif-0000-02955	HGNC	http://www.genenames.org/	international standard specification, database, ontology, service resource	European Bioinformatics Institute	gene, owl, gene symbol, phenotype, nomenclature, gene family, genomic, proteomic, ortholog, web service, locus, protein coding, genetics, gold standard	2011-07-06	2014-12-11	PMID: 20929869	(null)	(null)	human	Resource	NHGRI, Wellcome Trust	P41 HG03345, 081979/Z/07/Z	(null)	PMID: 17927810,PMID: 17967182,PMID: 18248096,PMID: 18673564,PMID: 18936436,PMID: 19087308,PMID: 19129093,PMID: 19164095,PMID: 19167335,PMID: 19403462,PMID: 19476632,PMID: 19638644,PMID: 19706366,PMID: 19951893,PMID: 19956635,PMID: 20015360,PMID: 20053291,PMID: 20180986,PMID: 20209084,PMID: 20333175,PMID: 20368140,PMID: 20428316,PMID: 20429920,PMID: 20625487,PMID: 20650821,PMID: 20689021,PMID: 207…	listed by:bioportal, re3data.org;					BioPortal, re3data.org		Last checked up	Acknowledgement required, Public, Free	(null)
nif-0000-02972	Hollywood	http://hollywood.mit.edu/hollywood/	database	Massachusetts Institute of Technology; Massachusetts; USA	alternative splicing, exon, mrna, splicing, annotation, regulatory element, ortholog, splicing pattern, cdna	2014-05-01	2014-12-20	PMID: 16381932	(null)	(null)	human, mouse	Resource	(null)	(null)	(null)	PMID: 19893608	listed by:omictools;					OMICtools		Last checked up	Account required	(null)
nif-0000-03104	MIPS Arabidopsis thaliana Database	http://mips.helmholtz-muenchen.de/proj/plant/jsf/athal/index.jsp	database	Munich Information Center for Protein Sequence	(null)	2010-09-21	2013-06-20		(null)	(null)	(null)	Resource	(null)	(null)	(null)									Last checked up	(null)	(null)
nif-0000-03171	MUGEN Mouse Database	http://www.mugen-noe.org/database/	database, organism supplier, cell repository	BSRC Al. Fleming; East Attica; Greece	murine model, immune process, immunological disease, mutant, mouse model, gene, phenotype, transgenic, genotype, allele, phenotype, transgene, live mouse, embryo, sperm, embryonic stem cell	2010-09-21	2014-12-11		Research	Immunological disease	mouse	Resource	European Commission, (CASIMR)	(null)	(null)	PMID: 20157490,PMID: 22730454	related to:biobank; listed by:one mind biospecimen bank listing;					One Mind Biospecimen Bank Listing		Last checked up	(null)	(null)
nif-0000-03188	NESbase	http://www.cbs.dtu.dk/databases/NESbase	database, data repository	Center for Biological Sequence Analysis	nuclear export signal, protein, leucine	2010-09-21	2013-08-02	PMID: 12520031	(null)	(null)	(null)	Resource	Danish National Research Foundation, John and Birthe Meyer Foundation	(null)	(null)	PMID: 21731746								Last checked up	The community can contribute to this resource	(null)
nif-0000-03338	PRINTS	http://www.bioinf.man.ac.uk/dbbrowser/PRINTS/	database	University of Manchester; Manchester; United Kingdom	(null)	2010-09-21	2011-07-15		(null)	(null)	(null)	Resource	(null)	(null)	(null)	PMID: 11574064,PMID: 11806833,PMID: 24268301								Last checked up	(null)	(null)
nif-0000-03390	Reactome	http://www.reactome.org	database, data analysis service	Ontario Institute for Cancer Research, Cold Spring Harbor Laboratory, European Bioinformatics Institute, New York University School of Medicine; New York; USA	pathway, interaction, reaction, nucleic acid, protein, complex, small molecule, signaling pathway, immune function, transcriptional regulation, translation, apoptosis, metabolism, ortholog, visualization, protein-protein interaction, web service, book, biomart, gold standard	2010-09-21	2014-12-20	PMID: 21082427,PMID: 21067998	(null)	(null)	human, mouse, rat, bos taurus, zebrafish, sus scrofa, chicken, drosophila melanogaster, caenorhabditis elegans, saccharomyces cerevisiae, arabidopsis thaliana, escherichia coli, dog, others	Resource	NHGRI, European Union, (FP6, ENFIN), Ontario Research Fund, European Molecular Biology Laboratory	P41 HG003751, LSHG-CT-2005-518254, GM080223, R01-GM100039	(null)	PMID: 15642094,PMID: 15642104,PMID: 16515723,PMID: 17101041,PMID: 17367534,PMID: 19067749,PMID: 19288185,PMID: 19455256,PMID: 19811689,PMID: 19828068,PMID: 20333223,PMID: 20358275,PMID: 20643908,PMID: 20664637,PMID: 20671204,PMID: 20807400,PMID: 20979611,PMID: 21186182,PMID: 21234354,PMID: 21478484,PMID: 21691773,PMID: 21712192,PMID: 21785142,PMID: 21785143,PMID: 21897858,PMID: 21929785,PMID: 219…	related to:wikipathways, gene ontology - amigo, psicquic, monarch initiative; used by:nif data federation; listed by:re3data.org;	NIF Data Federation				re3data.org		Last checked up	Open unspecified license	(null)
nif-0000-03445	SCPD - Saccharomyces cerevisiae promoter database	http://rulai.cshl.edu/SCPD/	database, data repository, data analysis service	Cold Spring Harbor Laboratory	promoter, gene, genome, orf, transcription factor binding site, transcriptional start site, transcription factor	2010-09-21	2014-12-20	PMID: 10487868	(null)	(null)	saccharomyces cerevisiae	Resource	(null)	(null)	(null)	PMID: 17166056,PMID: 21854579,PMID: 22672438	listed by:omictools;					OMICtools		Last checked up	(null)	(null)
nif-0000-03507	Subviral RNA Database	http://subviral.med.uottawa.ca/cgi-bin/home.cgi	database	University of Ottawa; Ontario; Canada	hepatitis, human hepatitis, rna, rna motif, satellie virus, satellite rna, small rna, subviral rna, viroid	2010-09-21	2014-07-26		(null)	(null)	(null)	Resource	(null)	(null)	(null)									Last checked down	(null)	(null)
nif-0000-03514	SuperScent	http://bioinf-applied.charite.de/superscent/	database	University Medicine Berlin; Berlin; Germany	odor, scent, volatile	2010-09-21	2014-07-26		(null)	(null)	(null)	Resource	(null)	(null)	(null)	PMID: 24876890								Last checked up	(null)	(null)
nif-0000-03519	SV40 Large T-Antigen Mutant Database	http://sirius-pipas.bio.pitt.edu/pipaslab/	database	University of Pittsburgh; Pennsylvania; USA	cancer, disease, large t antigen, plasmid, virus	2010-09-21	2013-07-15		(null)	(null)	(null)	Resource	(null)	(null)	(null)									Verified down; Last checked down	THIS RESOURCE IS NO LONGER IN SERVICE, documented on July 15, 2013.	(null)
nif-0000-03534	TarBase	http://tarbase.cslab.ece.ntua.gr/	database	Institute of Molecular Oncology, Biomedical Sciences Research Center Alexander Fleming	microrna, mirna	2010-09-21	2013-07-01		(null)	(null)	(null)	Resource	(null)	(null)	(null)									Last checked up	(null)	(null)
nif-0000-03564	TMBETA-GENOME- Annotation of Beta-Barrel Membrane Proteins in Genomic Sequences	http://tmbeta-genome.cbrc.jp/annotation/	database	Computational Biology Center	(null)	2010-09-21	2013-07-01		(null)	(null)	(null)	Resource	(null)	(null)	(null)									Last checked up	(null)	(null)
nif-0000-03567	TomatEST db	http://biosrv.cab.unina.it/tomatestdb	database	(null)	(null)	2010-10-19	2013-06-20		(null)	(null)	(null)	Resource	(null)	(null)	(null)									Last checked up	(null)	(null)
nif-0000-03580	TRANSPATH	http://www.gene-regulation.com/pub/databases.html#transpath	database, data analysis service	BIOBASE Corporation	signal transduction, network analyzer, transcriptional regulator, transcription factor, metabolic pathway, signaling pathway, protein-protein interaction, gene-regulatory pathway, signal transduction pathway, complex, signaling molecule, reaction, molecule, gene, pathway, gene expression	2010-10-19	2014-07-25	PMID: 18629064,PMID: 16381929,PMID: 12519957,PMID: 11724734	(null)	(null)	human, mouse, rat, eukaryota	Resource	BMBF, (Intergenomics, BioProfil), European Commission, (FP6-Life sciences genomics and biotechnology for health, Marie Curie research training networks)	01 KW 9629/7, 031U210B, 0313092, contract LSHG-CT-2004-503568 'COMBIO', contract MRTN-CT-2004-512285 'TRANSISTOR'	(null)		related to:transfac;							Last checked up	Free for academic use, Free for non-profit use, Account required	(null)
nif-0000-03636	VirusMINT	http://mint.bio.uniroma2.it/virusmint/	database	University of Rome Tor Vergata; Rome; Italy	protein interaction, virus, protein	2010-09-21	2015-01-08	PMID: 18974184	(null)	Papilloma virus, Human immunodeficiency virus, Epstein-Barr virus, Hepatitis B virus, Hepatitis C virus, Herpes virus, Simian virus 40	human	Resource	(null)	(null)	(null)	PMID: 23382686,PMID: 24428872	related to:psi-mi,mint; listed by:omictools;					OMICtools		Last checked up	(null)	(null)
nif-0000-03643	Wnt Database	http://www.stanford.edu/rnusse/wntwindow.html	database	Stanford University; California; USA	(null)	2010-09-21	2013-06-20		(null)	(null)	(null)	Resource	(null)	(null)	(null)									Last checked down	(null)	(null)
nif-0000-06679	Prefrontal.org	http://prefrontal.org/blog/	blog	(null)	(null)	2011-02-23	2011-05-18		(null)	(null)	(null)	Resource	(null)	(null)	(null)									Last checked up	(null)	(null)
nif-0000-06681	Baylor College of Medicine; Department of Pharmacology	http://www.bcm.tmc.edu/pharmacology/	department portal, graduate program resource	Baylor College of Medicine; Texas; USA	(null)	2011-02-19	2011-05-18		(null)	(null)	(null)	Resource	(null)	(null)	(null)									Last checked up	(null)	(null)
nif-0000-06687	BenchFly	http://www.benchfly.com/	database, experimental protocol, blog, video resource	(null)	protocol, biological technique, chemical technique, dna, rna, instrumentation, protein, proteomics	2011-02-17	2013-07-18		(null)	(null)	(null)	Resource	(null)	(null)	(null)									Last checked up	The community can contribute to this resource	(null)
nif-0000-06708	PHYLIP	http://evolution.genetics.washington.edu/phylip.html	data processing software, source code	University of Washington; Washington; USA	phylogeny prediction, evolutionary tree	2010-09-21	2014-02-05		(null)	(null)	(null)	Resource	NSF, NIGMS, DOE	(null)	(null)	PMID: 11104517,PMID: 11516343,PMID: 11553319,PMID: 11749748,PMID: 12028595,PMID: 12095429,PMID: 12429062,PMID: 12643834,PMID: 12899133,PMID: 14611653,PMID: 14736341,PMID: 15200826,PMID: 15200841,PMID: 15507136,PMID: 15550207,PMID: 15575968,PMID: 15819989,PMID: 15892870,PMID: 15913459,PMID: 16623959,PMID: 16707066,PMID: 16867185,PMID: 16973001,PMID: 17194219,PMID: 17194221,PMID: 17217508,PMID: 173…								Last checked up	Free	(null)
nif-0000-06723	University of Neurosurgery Webinar Series	http://w3.cns.org/university/webinar/index2.asp	meeting resource, continuing medical education	Congress of Neurological Surgeons	(null)	2011-02-11	2011-05-18		(null)	(null)	(null)	Resource	(null)	(null)	(null)									Last checked up	(null)	(null)
nif-0000-07738	Flycircuit	http://www.flycircuit.tw/	atlas, database, storage service resource	National Tsing Hua University; Hsinchu; Taiwan	drosophila, fly brain, neuron reconstruction	2011-01-17	2012-02-03	PMID: 21129968	(null)	(null)	(null)	Resource	(null)	(null)	(null)	PMID: 23494099								Last checked up	(null)	(null)
nif-0000-07759	PLoS Blogs	http://blogs.plos.org/	blog	PLoS	science, medicine, health	2011-01-24	2014-12-20		(null)	(null)	(null)	Resource	(null)	(null)	(null)	PMID: 22606239	used by:nif data federation; listed by:beyond the pdf;	NIF Data Federation				Beyond the pdf		Last checked up	Creative Commons Attribution License, 1 has restrictions - see bottom of blogs and abide by restrictions	(null)
nif-0000-09876	International Mouse Strain Resource	http://www.findmice.org/index.jsp	organism supplier, cell repository	MGI, MRC Mammalian Genetics Unit	mouse, strain, stock, inbred, mutant, genetically engineered, embryo, embryonic stem cell line, database, knockout mouse, mutant mouse strain, transgenic mouse, embryonic mouse, live mouse, gamete, ovary, sperm, germplasm, model organism	2010-09-21	2014-10-01	PMID: 10098412	Research, Education	(null)	mouse	Resource	NLM	LM009693	(null)	PMID: 21115781,PMID: 23314661	related to:nif data federationone mind biospecimen bank listingmonarch initiative,;							Last checked up	Public, The community can contribute to this resource, Non-commercial, Commercial with permission	(null)
nif-0000-10158	Ataxia-Telangiectasia Childrens Project	http://www.communityatcp.org/Page.aspx?pid=1200	disease-related portal	A-T Cure Team	education, funding, ataxia, ataxia telangiectasia, cancer, cell, cure, immune, international, laboratory, physician, research, scientific, scientist, telangiectasia, tissue, tissue bank	2011-07-06	2013-06-20		(null)	(null)	(null)	Resource	(null)	(null)	(null)									Last checked up	(null)	(null)
nif-0000-10213	Duke University Medical Center: Duke Image Analysis Laboratory	http://dial.mc.duke.edu/	database, topical portal	Duke University; North Carolina; USA	academic, amygdala, analysis, biotechnology, brain, cat scan, caudate, chemical, clinical, computed, development, digital, hippocampus, imaging, lab, laboratory, magnetic resonance imaging, magnetic resonance spectroscopy, medical, medicine, metabolic, mri, mrs, nmr, nuclear, nuclear medicine, pharmaceutical, research, spectroscopy, structure, technology, therapeutic, tomography, treatment, trial…	2010-09-21	2013-06-21		(null)	(null)	(null)	Resource	(null)	(null)	(null)									Last checked up	(null)	(null)
nif-0000-10294	Neurolucida	http://www.mbfbioscience.com/neurolucida	data visualization software, data analysis software	(null)	electron microscope, fluorescent, 3d mapping, anatomical, brian, brightfield, camera, confocal, digital, hardware, mapping, microscope, morphometry, neuron, reconstruction, scanning tomographic, software, tissue, virtual, video, image	2010-10-19	2014-07-25		(null)	(null)	(null)	Resource	(null)	(null)	(null)	PMID: 17442244,PMID: 25100945								Last checked up	(null)	(null)
nif-0000-10389	Online Papers on Consciousness	http://consc.net/online	database, topical portal	(null)	consciousness, mind, paper, philosophy, science	2010-09-21	2013-06-21		(null)	(null)	(null)	Resource	(null)	(null)	(null)									Last checked up	(null)	(null)
nif-0000-10408	Royal Institute of Technology: PDC	http://www.pdc.kth.se/	software resource, topical portal, job resource	(null)	education, computer, computational, research	2010-09-21	2013-07-19		(null)	(null)	(null)	Resource	(null)	(null)	(null)									Last checked up	(null)	(null)
nif-0000-10429	Social Anxiety Disorder: Learn How to Cope with Anxiety	http://www.socialanxietydisorder.net/	topical portal	(null)	diagnose, social anxiety disorder, social phobia, treatment	2010-09-21	2013-06-21		(null)	(null)	(null)	Resource	(null)	(null)	(null)									Last checked up	(null)	(null)
nif-0000-10431	Dendritica: Software Tools for Studying Dendritic Signaling	http://www.dendrite.org/software.html	software resource, simulation software	(null)	electrophysiological simulation, dendritic geometry, interactive, morphological, morphology, neuron, sigle cell, signal propagation	2010-10-19	2013-06-22		(null)	(null)	(null)	Resource	(null)	(null)	(null)									Last checked up	(null)	(null)
nif-0000-10457	Harvey Project: Open Course Collaboratories	http://opencourse.org/Collaboratories/harveyproject/	training material	(null)	educator, graphic artist, human, instructional designer, interactive, physician, physiology, programmer, researcher, student	2013-05-13	2013-06-20		(null)	(null)	(null)	Resource	(null)	(null)	(null)									Last checked down	(null)	(null)
nif-0000-10486	TM4 Microarray Software Suite: TIGR MultiExperiment Viewer	http://www.tm4.org/mev.html	data processing software	Dana-Farber Cancer Institute, J. Craig Venter Institute, University of Washington; Washington; USA	gene expression, analysis, annotation, biological, classification, data, java, microarray, visualization, statistical analysis, clustering, biological theme, graphic, annotation, data-mining, genomic	2010-09-21	2014-12-11	PMID: 16939790,PMID: 12613259	(null)	(null)	(null)	Resource	NLM, Dana-Farber Cancer Institute, Claudia Adams Barr Program, NHLBI, NCI, NSF, J. Craig Venter Institute, (Institute for Genomic Research)	(null)	(null)	PMID: 18355805,PMID: 18652698,PMID: 18725934,PMID: 18795106,PMID: 19087282,PMID: 19335876,PMID: 19570198,PMID: 19680533,PMID: 19753302,PMID: 19763274,PMID: 20003283,PMID: 20084267,PMID: 20300586,PMID: 20352091,PMID: 20416094,PMID: 20454457,PMID: 20459741,PMID: 20479932,PMID: 20562859,PMID: 20652028,PMID: 20668881,PMID: 20808922,PMID: 20885964,PMID: 21179020,PMID: 21182762,PMID: 21264318,PMID: 212…	related to:go; listed by:gene ontology tools;					Gene Ontology Tools		Last checked up	Open source - Free for academic use; Artistic License v2.0.	(null)
nif-0000-10492	Center for Computational Biology at UCLA	http://ccb.loni.usc.edu/	organization portal, atlas, software resource, web service	Laboratory of Neuro Imaging	functional, genetic, biological system, brain, clinical, computational, computational mathematic, disease, health, image processing, physiological, population, structural, neuroimaging, computational neuroscience, imaging genomics, magnetic resonance, pet, spect	2011-06-09	2014-12-11		(null)	(null)	(null)	Resource	NIH	U54 RR021813	(null)		listed by:nitrc;					NITRC		Last checked down	GNU General Public License	(null)
nif-0000-10506	University of California at San Diego, Department of Psychiatry Postdoctoral Positions	http://psychiatry.ucsd.edu/Postdoctoral_Positions.html	postdoctoral program resource, job resource	(null)	fellowship, behavioral neuroscience, co-occurring, dependence, depression, disorder, hiv, methamohetamine, neruoimaging, nicotine, position, postdoctoral, psychiatry, schizophrenia	2010-10-13	2013-03-27		(null)	(null)	(null)	Resource	(null)	(null)	(null)									Last checked up	(null)	(null)
nif-0000-10583	Biositemaps	http://www.ncbcs.org/biositemaps/	service resource, software resource	National Centers for Biomedical Computing, NIH	broadcast, data federation, defined rdf schema, infrastructure, meta-data, rdf, retrieve, biomedical, biositemap, sitemap	2010-09-20	2013-06-20		(null)	(null)	(null)	Resource	(null)	(null)	(null)	PMID: 19649168	related to:biomedical resource ontology;							Last checked up	(null)	(null)
nif-0000-11666	Melvin Yahr International Parkinsons Disease Foundation	http://www.yahrparkinson.org/	funding resource	(null)	(null)	2014-07-29	2014-07-29		(null)	Parkinson's disease	(null)	Resource	(null)	(null)	(null)									Last checked up	(null)	(null)
nif-0000-11667	National Hydrocephalus Foundation	http://www.nhfonline.org	topical portal	(null)	(null)	2010-09-21	2013-06-21		(null)	(null)	(null)	Resource	(null)	(null)	(null)									Last checked up	(null)	(null)
nif-0000-12280	SAMHSAs National Clearinghouse for Alcohol and Drug Information	http://ncadi.samhsa.gov/	topical portal, training material, bibliography, video resource	Substance abuse and mental health services administration	drug, fact sheet, addiction, alcohol, brochure, human, monograph, pamphlet, poster, prevention, publication, self-help, substance abuse, tobacco, treatment, treatment facility, video tape	2011-07-07	2013-07-18		(null)	(null)	(null)	Resource	(null)	(null)	(null)									Verified down; Last checked down	Public, Free, (many items), THIS RESOURCE IS NO LONGER IN SERVICE, documented on 7/15/13.	(null)
nif-0000-12290	Neural Network Resources	http://www.eleceng.adelaide.edu.au/Groups/PCON/ngroups.html	data set	University of Adelaide; Adelaide; Australia	network, neural, research	2010-09-21	2014-08-12		(null)	(null)	(null)	Resource	(null)	(null)	(null)									Last checked up	(null)	(null)
nif-0000-16250	Welcome Trust	http://www.wellcome.ac.uk/	portal	(null)	funding, animal, biomedical, cd-rom, charity, course, developmental biology, genomics, grant, human, microorganisms, model organism, post-genomics, publications, research, tissues, training materials, book	2010-10-19	2013-06-21		(null)	(null)	(null)	Resource	(null)	(null)	(null)	PMID: 11276423,PMID: 12685941,PMID: 18852845,PMID: 19308252,PMID: 19582145,PMID: 19584936,PMID: 19718442,PMID: 19730685,PMID: 19759914,PMID: 19774072,PMID: 19816584,PMID: 19844574,PMID: 19851448,PMID: 19907654,PMID: 19956576,PMID: 20011525,PMID: 20027217,PMID: 20084270,PMID: 20098708,PMID: 20140187,PMID: 20161707,PMID: 20161726,PMID: 20175910,PMID: 20195512,PMID: 20300191,PMID: 20300627,PMID: 203…								Last checked up	(null)	(null)
nif-0000-20895	Projection of Protein Networks across Species	http://www.cisreg.ca/ulysses	database	(null)	fly, functional, gene interaction, homology, human gene, worm, yeast	2010-09-21	2013-06-20		(null)	(null)	(null)	Resource	(null)	(null)	(null)	PMID: 16356269								Last checked up	(null)	(null)
nif-0000-20922	Rice Metabolic Pathway Database	http://www.gramene.org/pathway/ricecyc.html	database	(null)	gene, biochemical pathway, rice	2013-05-31	2013-06-20		(null)	(null)	(null)	Resource	(null)	(null)	(null)	PMID: 20304786,PMID: 23372737								Last checked down	(null)	(null)
nif-0000-20924	Transcription Factor encyclopedia	http://www.cisreg.ca/tfe	database	(null)	binding site, regulatory sequence, transcription factor	2010-09-21	2013-06-20		(null)	(null)	(null)	Resource	(null)	(null)	(null)	PMID: 22458515								Last checked up	(null)	(null)
nif-0000-20939	dbSTS	http://www.ncbi.nlm.nih.gov/dbSTS/	database, data repository	NCBI	genomic, mapping, sequence, gold standard	2011-07-26	2014-07-30	PMID: 2781285	(null)	(null)	(null)	Resource	NIH	(null)	(null)	PMID: 20862287								Last checked up	(null)	(null)
nif-0000-20944	NextGen Sequence Databases	http://mpss.dbi.udel.edu/	topical portal	(null)	(null)	2010-09-21	2013-06-21		(null)	(null)	(null)	Resource	(null)	(null)	(null)									Last checked up	(null)	(null)
nif-0000-21157	Full-Malaria: Malaria Full-Length cDNA Database	http://fullmal.hgc.jp/index_ajax.html	database	University of Tokyo; Tokyo; Japan	drug, eukaryotic, expression, function, gene, alignment, amino acid, cdna, chromosome, clone, coding, comparative, genome, genomic, human, malaria, medical, nucleotide, oligo-capping, organism, parasite, pathogen, physical, plasmodium falciparum, promoter, protein, region, sequence, sequencing, unicellular eukaryote genome databases, vaccine	2010-09-21	2013-06-20		(null)	(null)	(null)	Resource	(null)	(null)	(null)									Last checked up	(null)	(null)
nif-0000-21160	NeuroHub: the information environment for Neuroscientists	http://neurohub.ecs.soton.ac.uk/index.php/Main_Page	topical portal	University of Oxford; Oxford; United Kingdom	(null)	2011-01-13	2011-05-18		(null)	(null)	(null)	Resource	JISC	(null)	(null)									Last checked up	(null)	(null)
nif-0000-21201	Hazardous Substances Data Bank	http://toxnet.nlm.nih.gov/cgi-bin/sis/htmlgen?HSDB	database	NLM	emergency handling, environment, exposure, analytical, chemical, hazardous, human, hygiene, industrial, methodology, pharmacology, regulation, regulatory, substance, toxicology, toxicology database, transformation	2010-09-21	2014-08-18	PMID: 15138039,PMID: 14728459,PMID: 11164971,PMID: 10164468,PMID: 8545846	(null)	(null)	human	Resource	(null)	(null)	(null)	PMID: 19594908,PMID: 19887514,PMID: 23093600,PMID: 24950175,PMID: 24983248								Last checked up	(null)	(null)
nif-0000-21281	Nervous Tissue Color Images	http://www.udel.edu/Biology/Wags/histopage/colorpage/cne/cne.htm	image collection	University of Delaware; Delaware; USA	fibrous, foot, ag stain, artery, astrocyte, auerbach's plexus, basket cell, cell, cerebral, corpuscle, cortex, dendritic, dorsal root ganglion, granule, grey matter, hemisphere, image, medulla, microglia, micrograph, motor, multipolar, nerve, neurofibril, neuron, neuron microscopy, node of ranvier, oblongata, oligodendroglia, peripheral nervous system, protoplasmicastrocyte, pyramidal, semilunar,…	2010-09-21	2013-03-19		(null)	(null)	(null)	Resource	(null)	(null)	(null)									Last checked up	(null)	(null)
nif-0000-21332	Primate Cortical Connectivity Database	http://brainmeta.com/connectivity_cortical_references_web.php	bibliography	BrainMeta	connectivity, cerebral cortex, monkey, primate	2010-09-21	2013-01-17		(null)	(null)	monkey, primate	Resource	(null)	(null)	(null)									Last checked up	(null)	(null)
nif-0000-22726	FrontalCortex.com	http://FrontalCortex.com	curriculum material, short course material, slide, video resource	(null)	education, board review, neurology, neuropathology, resident, rite exam	2010-09-21	2013-07-18		(null)	(null)	(null)	Resource	(null)	(null)	(null)									Last checked up	(null)	(null)
nif-0000-23695	Molecular Imaging Probes	http://mip.pharmacology.ucla.edu/Default.aspx	database	University of California at Los Angeles; California; USA	(null)	2010-09-21	2013-07-16		(null)	(null)	(null)	Resource	(null)	(null)	(null)									Last checked up	(null)	(null)
nif-0000-24042	Neuroscience Berlin	http://www.neuroscience-berlin.de/	people resource, graduate program resource, job resource	(null)	(null)	2010-10-19	2013-07-19		(null)	(null)	(null)	Resource	(null)	(null)	(null)									Last checked up	(null)	(null)
nif-0000-24482	BioCurrents Research Center	http://www.biocurrents.org/	topical portal, instrument supplier, instrument manufacture	Marine Biological Laboratory	electrochemical, electrochemistry, electrophysiological, function, cell, cellular, chemical, confocal, development, diabetes, disease, health, imager, light, microdomain, microelectrode, physiology, reproductive, research, technique, technology	2010-10-19	2011-06-21		(null)	(null)	(null)	Resource	NCRR	(null)	(null)									Last checked up	(null)	(null)
nif-0000-25051	Genes to Cognition Online	http://www.g2conline.org/	topical portal, narrative resource, software application, blog, training material	Cold Spring Harbor Laboratory	gene, cognition, cognitive, disorder, map, network, neuroscience, process, research, biochemical, cell, brain anatomy, environment, k-12	2010-09-21	2011-06-03		(null)	(null)	(null)	Resource	The Dana Foundation, William and Flora Hewlett Foundation	(null)	(null)	PMID: 22849751,PMID: 23447761								Last checked up	(null)	(null)
nif-0000-25309	Sal-Site	http://www.ambystoma.org/	organism-related portal, database, image collection, data analysis service	University of Kentucky; Kentucky; USA	gene, genomic, expressed sequence tag, blast, model organism, genome, salamander, animal model, genetic map, genetic marker, gene expression, limb regeneration, microarray, quantitative-pcr, rna-seq, nanostring, husbandry, embryo, limb, mutant, strain, neural, olfaction, phentotype, regeneration, renal, retina, sequence, vision, human, chicken, xenopus tropicalis,	2013-03-26	2013-06-20	PMID: 16359543	(null)	(null)	ambystoma, mexican axolotl	Resource	NCRR, Kentucky Spinal Cord and Head Injury Research Trust, NSF	IOB-0242833, DBI-0443496, 5R24RR016344	(null)	PMID: 19630983,PMID: 20507566,PMID: 20846437,PMID: 22485136,PMID: 23028429,PMID: 23185640,PMID: 23412115,PMID: 23505351,PMID: 24450554,PMID: 24587117								Last checked up	(null)	(null)
nif-0000-30009	International Spinal Cord Society	http://www.iscos.org.uk	topical portal	The International Spinal Cord Society	education, clinical, medical, rehabitation, research, society, spinal cord, surgical	2010-09-21	2013-06-21		(null)	(null)	(null)	Resource	(null)	(null)	(null)									Last checked up	(null)	(null)
nif-0000-30052	Ablynx	http://www.Ablynx.com	reagent manufacture	(null)	nanobody, protein, antibody fragment, human disease, oncology, hematology, tumor, blood, therapy, therapeutic, pharmaceutical, drug product, drug	2010-10-19	2012-11-09		Therapeutics	inflammation, Cancer, pulmonary disease, thrombosis, Alzheimer's disease, rheumatoid arthritis, osteoporosis, thrombotic thrombocytopenic purpura, respiratory syncytial virus	(null)	Resource	(null)	(null)	(null)	PMID: 17704915,PMID: 19529959,PMID: 23977032								Last checked up	(null)	(null)
nif-0000-30231	CAGE Basic Viewer for Mus musculus	http://gerg01.gsc.riken.jp/cage/mm5	data set	RIKEN	genome, gene, tissue, library, map, clone, cage, tag, mus musculus, primer, cdna, transcription, mouse development, theiler stage	2010-12-14	2013-01-04		(null)	(null)	mouse	Resource	(null)	(null)	(null)	PMID: 19360092	related to:fantom db;							Last checked up	(null)	(null)
nif-0000-30270	CRAN	http://cran.r-project.org/	topical portal, software repository	Vienna University of Economics and Business; Vienna; Austria	network, ftp, web, server, code, documentation, mirror, r	2013-04-22	2015-01-14		(null)	(null)	(null)	Resource	(null)	(null)	(null)	PMID: 16753055,PMID: 19193669,PMID: 19232110,PMID: 19941645,PMID: 19946599,PMID: 20098670,PMID: 20360960,PMID: 20360960,PMID: 20419127,PMID: 20462828,PMID: 20591149,PMID: 20802801,PMID: 20981551,PMID: 21114829,PMID: 21311575,PMID: 21359176,PMID: 21364979,PMID: 21373898,PMID: 21392427,PMID: 21392427,PMID: 21409477,PMID: 21418635,PMID: 21418635,PMID: 21430085,PMID: 21464846,PMID: 21481242,PMID: 215…								Last checked up	(null)	(null)
nif-0000-30309	Celgene	http://www.celgene.com	reagent manufacture, chemical supplier, organization portal, Commercial Organization	(null)	biopharmaceutical, drug, immune, inflammatory, clinical, medical, hematological, tumor, myeloma, myelodysplatic, syndrome, lymphocyte, leukemia, lymphoma, glioblastoma, ovarian, pancreatic, prostate, medicine, biotechnology	2010-12-14	2014-08-28		(null)	Cancer, Immune disease, Inflammatory disease, Attention-Deficit Hyperactivity Disorder	human	Commercial Organization	(null)	(null)	(null)	PMID: 18315837,PMID: 20126405								Last checked up	(null)	https://www.celgene.com/terms-of-use/
nif-0000-30426	DP-Bind: a web server for sequence-based prediction of DNA-binding residues in DNA-binding proteins	http://lcg.rit.albany.edu/dp-bind	data analysis service	University at Albany; New York; USA	dna binding	2010-09-21	2013-07-02	PMID: 17237068,PMID: 16568445	(null)	(null)	(null)	Resource	NLM	1R03LM009034-01	(null)	PMID: 21625495,PMID: 23559745								Last checked up	(null)	(null)
nif-0000-30467	ImageJ	http://rsb.info.nih.gov/ij/index.html	image processing software, source code	Research Services Branch National Institutes of Mental Health	imaging, plug-in, macros, microscopy, java, magnetic resonance, mac os x, windows, mac os, linux	2010-09-21	2014-12-11	PMID: 22930834	(null)	(null)	(null)	Resource	NIMH, NINDS,	(null)	(null)	PMID: 11737946,PMID: 15287980,PMID: 15318933,PMID: 15619330,PMID: 15642115,PMID: 15910685,PMID: 15969750,PMID: 16103278,PMID: 16107213,PMID: 16129774,PMID: 16136227,PMID: 16259632,PMID: 16263516,PMID: 16503983,PMID: 16595006,PMID: 16643651,PMID: 16703114,PMID: 16710445,PMID: 16737541,PMID: 16741559,PMID: 16799271,PMID: 16846534,PMID: 16914058,PMID: 16923192,PMID: 16945131,PMID: 16956419,PMID: 170…	related to:nih image; listed by:nitrc;					NITRC		Last checked up	Public domain, Acknowledgement requested	(null)
nif-0000-30591	Fungal Genome Initiative	http://www.broad.mit.edu/annotation/fungi/fgi/	data set	Broad Institute	sequence, fungi, gene annotation, genome	2010-09-21	2014-12-20		(null)	(null)	fungus	Resource	NHGRI, NSF, NIAID, USDA,	(null)	(null)	PMID: 16121257,PMID: 16507177,PMID: 17668057,PMID: 19578406,PMID: 20806003,PMID: 21229248,PMID: 21666225,PMID: 24130711,PMID: 24587291	listed by:3dvc;					3DVC		Last checked up	(null)	(null)
nif-0000-30611	Genome BioInformatics Research Lab - gff2ps	http://genome.crg.es/software/gfftools/GFF2PS.html	software resource	Genome BioInformatics Research Lab	(null)	2011-03-01	2011-05-18	PMID: 11099262	(null)	(null)	(null)	Resource	(null)	(null)	(null)									Last checked up	(null)	(null)
nif-0000-31889	Weighted Gene Co-expression Network Analysis	http://www.genetics.ucla.edu/labs/horvath/CoexpressionNetwork/	data analysis software	University of California at Los Angeles; California; USA	gene, co-expression, analysis, network	2010-09-21	2014-09-05	PMID: 19114008	(null)	(null)	(null)	Resource	(null)	P50CA092131, 1R01DA030913-01, R01DE019255, U19 AI063603-01	(null)	PMID: 19638972,PMID: 21226928,PMID: 21490954,PMID: 23316444,PMID: 23406646								Last checked up	Acknowledgement requested	(null)
nif-0000-33212	caTIES - Cancer Text Information Extraction System	http://caties.cabig.upmc.edu/	data processing software, web service	University of Pittsburgh School of Medicine; Pennsylvania; USA	extraction, cancer, code, de-identification, information, paraffin, pathology, research, structure, surgical, system, tissue, tool, text, natural language processing, tissue banking, translational research, data sharing, collaboration, natural language processing, text-processing, text-mining, grid computing, service oriented architecture, query visualization, medical record, bioinformatics, auto…	2012-08-23	2014-12-11	PMID: 20442142	(null)	(null)	(null)	Resource	Cancer Biomedical Informatics Grid, NCI	R01 CA132672, contract #79207CBS10, U54 RR023506-01, U01 CA 091343	(null)		related to:cancer biomedical informatics grid; listed by:biositemaps;					Biositemaps		Last checked up	Open Source	(null)
nif-0000-33708	National Institute of General Medical Sciences Image Gallery	http://images.nigms.nih.gov/	image collection, video resource	NIGMS	training material, database, illustration, media, news, photo, research,	2010-09-21	2013-07-18		(null)	(null)	(null)	Resource	NIGMS	(null)	(null)									Last checked up	Permission is granted to use these images for educational, news media or research purposes, provided the source for each image is credited. The material in this database may not be used to promote or endorse commercial products or services.	(null)
nif-0000-39065	alt-metrics: a manifesto	http://altmetrics.org/manifesto/	narrative resource, software resource, video resource	(null)	(null)	2011-02-18	2014-12-11		(null)	(null)	(null)	Resource	(null)	(null)	(null)		listed by:beyond the pdf;					Beyond the pdf		Last checked up	(null)	(null)
nlx_12797	HealthGrid Wiki	http://wiki.healthgrid.org/Main_Page	wiki	(null)	(null)	2011-03-14	2011-05-18		(null)	(null)	(null)	Resource	(null)	(null)	(null)									Last checked down	(null)	(null)
nlx_143529	PatientsLikeMe	http://www.patientslikeme.com/	data or information resource	(null)	patient, treatment, symptom, condition, health, data sharing, patient care, disease, community building portal, blog	2011-09-23	2013-06-28		Research	Amyotrophic Lateral Sclerosis, Motor neuron degeneration, Primary Lateral Sclerosis, Progressive Muscular Atrophy, Parkinson's disease, Multiple Sclerosis, HIV, AIDS, Mood condition, Depressive Disorder, anxiety, Bipolar Disorder, Obsessive-Compulsive Disorder, Post-Traumatic Stress Disorder, Multiple System Atrophy, Progressive Supranuclear Palsy, Neuromyelitis Optica, Fibromyalgia, Chronic Fati…	(null)	Resource	(null)	(null)	(null)	PMID: 19638188,PMID: 21172069,PMID: 21188251,PMID: 22292842,PMID: 22709981,PMID: 23527256,PMID: 23599228,PMID: 24194474,PMID: 24278826,PMID: 24573176								Last checked up	For-profit, Free to join but information is sold, The community can contribute to this resource	(null)
nlx_143544	National Cancer Research Institute	http://www.ncri.org.uk/default.asp	topical portal	(null)	(null)	2011-09-30	2011-09-30		(null)	(null)	(null)	Resource	(null)	(null)	(null)									Last checked down	(null)	(null)
nlx_143560	UCSF Chimera	http://plato.cgl.ucsf.edu/chimera/	d visualization software, data processing software	Resource for Biocomputing Visualization and Informatics	molecular modeling, electron microscopy, model	2015-01-08	2015-01-08	PMID: 15264254	(null)	(null)	(null)	Resource	NCRR, NIGMS	P41-RR001081, P41-GM103311	(null)	PMID: 22420747,PMID: 23390340	listed by:3dvc;					3DVC		Last checked up	Free for academic use, Free for government, non-profit, and personal use, Acknowledgement requested	(null)
nlx_143674	UAB Alzheimers Disease Center	http://www.uab.edu/medicine/neurology/alzheimers-disease-center	disease-related portal, brain bank, biospecimen repository	University of Alabama at Birmingham; Alabama; USA	brain, alzheimer's disease, mild cognitive impairment, brain donation	2011-11-03	2014-12-11		Research	Alzheimer's disease, Mild Cognitive Impairment, Aging	human	Resource	NIH, NIA	1P50 AG16582	(null)		listed by:one mind biospecimen bank listing, us biobank;					One Mind Biospecimen Bank Listing, US Biobank		Last checked up	(null)	(null)
nlx_143693	National MS Society	http://www.nationalmssociety.org/index.aspx	disease-related portal, funding resource	(null)	multiple sclerosis, award, grant, research, postdoctoral fellowship	2011-11-09	2012-03-01		(null)	(null)	(null)	Resource	(null)	(null)	(null)	PMID: 21060791,PMID: 21464892								Last checked up	(null)	(null)
nlx_143740	EPIGEN	http://www.epilepsygenetics.eu/	research forum portal, patient registry	Duke University; North Carolina; USA, University College London; London; United Kingdom, Beaumont Hospital; Dublin; Ireland, Royal College of Surgeons in Ireland; Dublin; Ireland, Free University of Brussels; Brussels; Belgium	epilepsy, genetics, gene, mri, genetic variation, clinical	2011-11-16	2014-03-14		(null)	Epilepsy	human	Resource	(null)	(null)	(null)									Last checked up	(null)	(null)
nlx_143786	Educational Resources in Neuroscience	http://erin.sfn.org/	training resource, database, catalog	Society for Neuroscience	education, neuroscience, training material, clinical	2011-11-28	2014-10-21		Education	(null)	(null)	Resource	NSF	DUE-1043553	(null)		used by:nif data federation;	NIF Data Federation						Last checked up	Open unspecified license, (to search and view resources)	(null)
nlx_143800	NINDS Repository	http://ccr.coriell.org/Sections/Collections/NINDS/?SsId=10	biomaterial supply resource, cell repository, biospecimen repository, data or information resource	Coriell Cell Repositories	nervous system disorder, neurogenetics, genetic, clinical data, cerebrovascular disease, epilepsy, motor neuron disease, parkinson's disease, parkinsonism, tourette's disorder, normal control, stroke, amyotrophic lateral sclerosis, huntington's disease, dystonia, dementia, neurologically normal, blood, dna, biomarker, plasma, urine, cell line, induced pluripotent stem cell, fibroblast, stem cell,…	2013-05-17	2014-12-11		Research	Cerebrovascular disease, Epilepsy, Motor neuron disease, Parkinson's disease, Tourette's Disorder, Normal control, Stroke, Amyotrophic Lateral Sclerosis, Huntington's disease, Dystonia, Dementia, Neurologically normal, Neurological disorder	human	Resource	NINDS, NIH Blueprint for Neuroscience Research	(null)	(null)	PMID: 21738488,PMID: 21826267,PMID: 23408064	listed by:one mind biospecimen bank listing, us biobank;					One Mind Biospecimen Bank Listing, US Biobank		Last checked up	Public	(null)
nlx_143818	NHGRI Sample Repository for Human Genetic Research	http://ccr.coriell.org/Sections/Collections/NHGRI/?SsId=11	biomaterial supply resource, cell repository	Coriell Cell Repositories	genome, frozen, gene, dna, cell line, lymphoblastoid cell line, genetic variation	2011-12-03	2014-12-11		Research	All	human	Resource	NHGRI	(null)	(null)		related to:the international hapmap project, hapmap 3 and encode 3; used by:1000 genomes: a deep catalog of human genetic variation,; listed by:one mind biospecimen bank listing, us biobank;	1000 Genomes: A Deep Catalog of Human Genetic Variation,				One Mind Biospecimen Bank Listing, US Biobank		Last checked up	Qualified professional,	(null)
nlx_143844	CHDI Foundation	http://www.chdifoundation.org/	disease-related portal, funding resource	(null)	huntington's disease, antibody, huntingtin, htt	2011-12-09	2011-12-09		(null)	(null)	(null)	Resource	(null)	(null)	(null)	PMID: 22872165,PMID: 23936129,PMID: 24278369								Last checked up	(null)	(null)
nlx_143875	VA Polytrauma / TBI System of Care	http://www.polytrauma.va.gov/	topical portal	United States Department of Veterans Affairs	traumatic brain injury, recovery, rehabilitation, symptom, screening, brain, one mind tbi resource	2011-12-19	2014-08-14		(null)	Traumatic Brain Injury, Polytrauma	(null)	Resource	(null)	(null)	(null)									Last checked down	(null)	(null)
nlx_143883	IMPACT: International Mission for Prognosis and Analysis of Clinical Trials in TBI	http://www.tbi-impact.org/	topical portal, international standard specification, database	Antwerp University Hospital; Antwerp; Belgium	traumatic brain injury, common data element, clinical research, treatment, head injury, data set, randomized controlled trial, one mind tbi, brain, clinical trial	2011-12-22	2013-01-16		(null)	Traumatic brain injury	human	Resource	NIH, NINDS	NS 042691	(null)	PMID: 22277684,PMID: 24523223								Last checked up	(null)	(null)
nlx_143942	Wall Street Journal Health Blog	http://blogs.wsj.com/health/	blog, database	Wall Street Journal	health, business	2012-01-17	2012-01-17		(null)	(null)	(null)	Resource	(null)	(null)	(null)	PMID: 24039699								Last checked up	(null)	(null)
nlx_143958	Ludwig Boltzmann Cluster Translationale Onkologie	http://toc.lbg.ac.at/	topical portal	(null)	cancer, tumor, clinical, oncology, photodynamic therapy, gynecology, gynecologic oncology, stem cell transplantation, surgical oncology, tumor cell	2012-01-19	2013-07-01		(null)	(null)	human	Resource	(null)	(null)	(null)									Last checked up	(null)	(null)
nlx_144116	Brain Tumor Funders Collaborative	http://www.braintumorfunders.org/	funding resource	(null)	brain tumor, grant, brain, tumor	2012-02-29	2012-02-29		(null)	(null)	(null)	Resource	(null)	(null)	(null)									Last checked up	(null)	(null)
nlx_144118	Helmsley Charitable Trust	http://helmsleytrust.org/program-areas/health-medical-research/	funding resource	(null)	grant, health, medical research, type 1 diabetes, digestive disease, rural healthcare, cardiology	2012-02-29	2012-02-29		(null)	(null)	(null)	Resource	(null)	(null)	(null)									Last checked up	(null)	(null)
nlx_144198	The Guardian: Science	http://www.guardian.co.uk/science	blog, narrative resource	The Guardian	science, news, comment, analysis, space, medicine, genetics, medical research	2012-03-09	2014-12-04		(null)	(null)	(null)	Resource	(null)	(null)	(null)		used by:nif data federation;	NIF Data Federation						Last checked up	(null)	(null)
nlx_144213	ScienceBlogs: Jobs	http://scienceblogs.com/channel/jobs/?utm_source=globalChannel&utm_medium=link	job resource	ScienceBlogs	employment, career, position, job posting	2012-03-12	2012-03-12		(null)	(null)	(null)	Resource	(null)	(null)	(null)									Last checked up	(null)	(null)
nlx_144231	Oxford Science Blog	http://www.ox.ac.uk/media/science_blog/	blog	University of Oxford; Oxford; United Kingdom	science	2012-03-13	2014-12-04		(null)	(null)	(null)	Resource	(null)	(null)	(null)		used by:nif data federation;	NIF Data Federation						Last checked up	(null)	(null)
nlx_144266	VIVO	http://vivoweb.org/	software application, community building portal, ontology, service resource	University of Florida; Florida; USA	data sharing, network, semantic web, linked data, rdf, owl, database, people resource	2012-03-19	2014-12-20		(null)	(null)	(null)	Resource	NCRR	U24 RR029822	(null)	PMID: 23157911,PMID: 23554924	related to:clinical and translational science awards consortium; listed by:bioportal;					BioPortal		Last checked up	Open unspecified license	(null)
nlx_144315	MINC/Atlases	http://en.wikibooks.org/wiki/MINC/Atlases	wiki, reference atlas	Wikibooks	atlas, brain, template, human, magnetic resonance imaging	2012-03-26	2013-01-30		(null)	Normal	human	Resource	(null)	(null)	(null)		related to:icbm 152 nonlinear atlases version 2009, mcconnell brain imaging center, international consortium for brain mapping, ucla: laboratory of neuro imaging;							Last checked up	(null)	(null)
nlx_144320	Mapping Data to the Talairach Atlas	http://afni.nimh.nih.gov/afni/doc/misc/AtlasMap	image processing software	Analysis of Functional NeuroImages	talairach, atlas, brain, label	2012-03-27	2012-03-28		(null)	(null)	(null)	Resource	(null)	(null)	(null)									Last checked up	(null)	(null)
nlx_144348	DONE: Detection of Outlier NEurons	http://www.biological-networks.org/p/outliers/	software application	Newcastle University; Newcastle upon Tyne; United Kingdom	neuron, feature-space, archetype, outlier, matlab, neuromorphometry, computational neuroscience	2012-04-02	2014-12-11	PMID: 22615032	(null)	(null)	(null)	Resource	FAPESP, CNPq, EPSRC, Code Analysis Repository and Modelling for e-Neuroscience, Korean Ministry of Education Science and Technology	05/00587-5, 301303/06-1, 2010/01994-1, 2010/16310-0, 573583/2008-0, EP/G03950X/1, R32-10142	(null)		related to:neuromorpho.org; listed by:nitrc;					NITRC		Last checked up	GNU General Public License	(null)
nlx_144369	Microbial Genetics Resource at JGI	http://genome.jgi.doe.gov/programs/bacteria-archaea/index.jsf	database	DOE Joint Genome Institute	genomics, microbe, bacteria, archaea, sequencing, annotation, genome, microbial	2012-04-03	2013-07-03		(null)	(null)	(null)	Resource	DOE	(null)	(null)									Last checked up	(null)	(null)
nlx_144379	UCSCin	http://ucscin.org/	data analysis service	University of Toronto; Ontario; Canada	genome	2012-04-04	2012-04-04		(null)	(null)	(null)	Resource	(null)	(null)	(null)									Last checked down	(null)	(null)
nlx_144392	Is the Brain (Like) a Computer	Is the Brain (Like) a Computer	book	University of Colorado; Colorado; USA	brain, human, image	2012-04-05	2012-04-05		(null)	(null)	(null)	Resource	(null)	(null)	(null)									Last checked down	(null)	(null)
nlx_144425	ADHD-200 Preprocessed Data	http://neurobureau.projects.nitrc.org/ADHD200/Introduction.html	data set	Neuro Bureau, ADHD-200 Sample	mri, fmri, brain, neuroimaging, attention deficit-hyperactivity disorder, anatomical, resting state, child, adolescent, human, young, early adult human, functional imaging, structural imaging	2012-04-17	2014-12-20		(null)	Attention deficit-hyperactivity disorder	human	Resource	(null)	(null)	(null)	PMID: 22969710,PMID: 22973200,PMID: 23060755	listed by:nitrc;					NITRC		Last checked up	Free, Public, Account required, Acknowledgement requested,	(null)
nlx_144432	TGen Podcasts	http://www.tgen.org/news/index.cfm?pageid=842	podcast, video resource	Translational Genomics Research Institute	(null)	2012-04-24	2013-07-18		(null)	(null)	(null)	Resource	(null)	(null)	(null)									Last checked up	(null)	(null)
nlx_144496	University of Pittsburgh Conte Center for the Neuroscience of Mental Disorders	http://www.ccnmd.pitt.edu/	disease-related portal, postdoctoral program resource, undergraduate program resource	University of Pittsburgh; Pennsylvania; USA,	schizophrenia, gaba	2012-05-10	2013-07-01		(null)	(null)	(null)	Resource	NIMH	(null)	(null)									Last checked up	(null)	(null)
nlx_144508	MUSC Health News	http://www.muschealth.com/gs/NewsletterRss.aspx	narrative resource	Medical University of South Carolina; South Carolina; USA	health, news	2012-05-14	2012-05-14		(null)	(null)	(null)	Resource	(null)	(null)	(null)									Last checked up	(null)	(null)
nlx_144516	American Institute of Stress Interviews	http://americaninstituteofstress.org/interviews/	narrative resource	American Institute of Stress	stress, human, interview,	2012-05-15	2012-05-15		(null)	(null)	(null)	Resource	(null)	(null)	(null)									Last checked down	(null)	(null)
nlx_144564	VolumeRover	http://cvcweb.ices.utexas.edu/cvcwp/?page_id=100	d visualization software, image processing software	University of Texas at Austin; Texas; USA	image	2012-05-21	2012-05-21	PMID: 14643216	(null)	(null)	(null)	Resource	NSF, NIH	CI-9982297, CCR-9988357, 1018140, DC00241	(null)									Last checked up	(null)	(null)
nlx_144601	Oscillatory Thoughts	http://blog.ketyov.com/	blog	(null)	neuroscience, human, cognition, neuroplasticity, brain computer interfacing	2012-05-23	2012-05-23		(null)	(null)	(null)	Resource	(null)	(null)	(null)		related to:brainscanr;							Last checked up	(null)	(null)
nlx_144622	Wiring the Brain	http://wiringthebrain.blogspot.com/	blog	Blogger	research, brain, development, genetic, wiring, neurodevelopment, trait, intelligence, personality, schizophrenia, autism, dyslexia, epilepsy, synaesthesia	2012-05-30	2012-12-21		(null)	Schizophrenia, Autism, Dyslexia, Epilepsy, Synaesthesia, etc.	human	Resource	(null)	(null)	(null)									Last checked up	(null)	(null)
nlx_144627	BrainEthics Podcast	http://brainethics.org/?page_id=849	podcast	BrainEthics	neuroscience, brain, ethics	2012-05-30	2012-05-30		(null)	(null)	(null)	Resource	(null)	(null)	(null)									Last checked up	(null)	(null)
nlx_144652	Bisque database	http://bisque.ece.ucsb.edu/client_service/	database, image collection, image repository, data analysis service	Center for Bio-Image Informatics	microscopy, cell, mouse, confocal, medical, biology, hippocampus, macular degeneration, maize, microtubule, plant, retina, web service,	2012-06-07	2013-06-28	PMID: 20031971	(null)	(null)	(null)	Resource	NSF	ITR-0331697, IIS-0808772	(null)									Last checked up	The community can contribute to this resource	(null)
nlx_146202	Short Course on the Genetics of Addiction	http://courses.jax.org/2012/addiction.html	short course	Jackson Laboratory	addiction, gene, genetic, genomic, addiction, drug	2012-06-11	2013-06-20		(null)	Drug addiction	(null)	Resource	Howard Hughes Medical Institute, NIDA	R13 DA 032192	(null)									Last checked down	(null)	(null)
nlx_146218	NIMH Video	http://www.nimh.nih.gov/news/media/video/index.shtml	video resource	National Institute of Mental Health	mental health, attention deficit-hyperactivity disorder, anxiety disorder, autism, bipolar disorder, borderline personality disorder, depression, depressive disorder, post-traumatic stress disorder, schizophrenia, woman, child, adolescent, research, alzheimer's disease, trauma, diversity, ethnicity, imaging, medication, psychotherapy, suicide, treatment, human	2012-06-14	2013-07-18		(null)	(null)	(null)	Resource	NIMH	(null)	(null)									Last checked down	(null)	(null)
nlx_146236	TADS - Treatment for Adolescents with Depression Study	https://trialweb.dcri.duke.edu/tads/index.html	research forum portal, clinical trial	Duke University School of Medicine; North Carolina; USA, Clinicaltrials.gov; A Service Of The National Institutes Of Health,	clinical trial, adolescent, major depressive disorder, depressive disorder, cognitive behavioral therapy, psychotherapy, drug, fluoxetine, nct00006286, young human	2012-06-15	2013-01-04		(null)	Major Depressive Disorder, Depressive Disorder,	human	Resource	NIMH	(null)	(null)									Last checked up	(null)	(null)
nlx_146252	Internet Analysis Tools Registry	http://www.cma.mgh.harvard.edu/iatr/	software repository, image analysis software	Harvard Medical School; Massachusetts; USA, Massachusetts General Hospital; Massachusetts; USA	database, tool, neuroimaging, image, analysis	2012-06-19	2014-12-11		(null)	(null)	(null)	Resource	Human Brain Project	(null)	(null)		listed by:nitrc;					NITRC		Last checked up	Public Domain	(null)
nlx_149109	Onto-Design	http://vortex.cs.wayne.edu/projects.htm#Onto-Design	database, data analysis service	Wayne State University; Michigan; USA	microarray, gene, biological process, molecular function, cellular component, data-mining, browser, visualization, analysis, design, search engine, ontology or annotation browser, ontology or annotation search engine, ontology or annotation visualization, database or data warehouse, other analysis, design custom microarrays based on go terms of interest	2012-06-28	2014-12-11	PMID: 15215428	(null)	(null)	(null)	Resource	(null)	(null)	(null)		related to:go; listed by:gene ontology tools;					Gene Ontology Tools		Last checked up	Free for academic use	(null)
nlx_149116	CGAP GO Browser	http://cgap.nci.nih.gov/Genes/GOBrowser	data set, service resource	Cancer Genome Anatomy Project	gene, biological process, cellular component, molecular function, browser, ontology, ontology or annotation browser	2012-06-29	2014-12-11		(null)	(null)	human, mouse	Resource	NCI	(null)	(null)	PMID: 20377871	related to:go; listed by:gene ontology tools;					Gene Ontology Tools		Last checked up	Free for academic use	(null)
nlx_149147	Stanford Center for Biomedical Informatics Research	http://bmir.stanford.edu/	laboratory portal	Stanford University; California; USA	biomedicine, informatics	2012-07-02	2012-07-02		(null)	(null)	(null)	Resource	(null)	(null)	(null)									Last checked up	(null)	(null)
nlx_149153	UW Department of Biochemistry	http://depts.washington.edu/biowww/	department portal, graduate program resource	University of Washington; Washington; USA,	(null)	2012-07-03	2012-07-03		(null)	(null)	(null)	Resource	(null)	(null)	(null)									Last checked up	(null)	(null)
nlx_149156	Baylor College of Medicine - Shaw Laboratory	http://franklin.imgen.bcm.tmc.edu/	laboratory portal	Baylor College of Medicine; Texas; USA	statistics, bioinformatics, analysis, genomic, gene, biological process,	2012-07-03	2012-07-03		(null)	(null)	(null)	Resource	(null)	(null)	(null)									Last checked up	(null)	(null)
nlx_149158	USP Molecular Genetics and Bioinformatics Laboratory	http://gdm.fmrp.usp.br/	laboratory portal	University of Sao Paulo; Sao Paulo; Brazil	genetics, bioinformatics, data mining, genome, gene	2012-07-03	2012-07-03		(null)	(null)	(null)	Resource	(null)	(null)	(null)	PMID: 23533107								Last checked up	(null)	(null)
nlx_149175	Hepatitis C Virus Database (HCVdb)	http://www.hcvdb.org/	data analysis service, database	VBRC	hepatitis c, hepatitis c virus, genome, gene, virus, ortholog comparison, ortholog	2012-07-06	2013-06-17		(null)	Hepatitis C virus	(null)	Resource	NIAID	Contract No. HHSN266200400036C	(null)	PMID: 21696641								Last checked up	(null)	(null)
nlx_149193	Blip: Biomedical Logic Programming	http://www.blipkit.org/	software resource	Berkeley Bioinformatics Open-Source Projects,	biology, biomedical, ontology, annotation, software library, bioinformatics, module	2012-07-09	2014-12-11		(null)	(null)	(null)	Resource	(null)	(null)	(null)		related to:go; listed by:gene ontology tools;					Gene Ontology Tools		Last checked up	GNU Lesser General Public License	(null)
nlx_149204	SIMBioMS	http://simbioms.org/	software resource, source code	European Bioinformatics Institute, University of Helsinki; Helsinki; Finland, University of Latvia; Riga; Latvia, Uniquer, Karolinska Institutet; Stockholm; Sweden	data management, biomedical, module, sample, assay, high-throughput, project management	2012-07-10	2012-07-10	PMID: 19633095	(null)	(null)	(null)	Resource	European Union,	(null)	(null)	PMID: 23202124,PMID: 24567758								Last checked up	Open source	(null)
nlx_149219	American Cancer Society	http://www.cancer.org/	organization portal	(null)	cancer, breast cancer, colon, lung, prostate, skin, breast	2012-07-11	2012-07-11		(null)	Cancer	human	Resource	(null)	(null)	(null)	PMID: 12488578,PMID: 12817998,PMID: 15169544,PMID: 15198803,PMID: 15972109,PMID: 16457705,PMID: 16539804,PMID: 16786047,PMID: 17035134,PMID: 17184539,PMID: 17184556,PMID: 17705820,PMID: 17927827,PMID: 18414622,PMID: 18626751,PMID: 18626751,PMID: 18709175,PMID: 18940008,PMID: 19079346,PMID: 19174449,PMID: 19291329,PMID: 19525924,PMID: 19545392,PMID: 19555477,PMID: 19562034,PMID: 19570277,PMID: 196…								Last checked up	(null)	(null)
nlx_149233	FuncAssociate: The Gene Set Functionator	http://llama.mshri.on.ca/funcassociate/	data analysis service	Roth Laboratory	gene, gene ontology, statistical analysis, web service	2012-07-12	2014-12-20	PMID: 19717575,PMID: 14668247	(null)	(null)	agrobacterium tumefaciens, anaplasma phagocytophilum, bacillus anthracis, bos taurus, caenorhabditis elegans, campylobacter jejuni, candida albicans, carboxydothermus hydrogenoformans, clostridium perfringens, colwellia psychrerythraea, coxiella burnetii, zebrafish, dehalococcoides ethenogenes, dictyostelium discoideum, drosophila melanogaster, ehrlichia chaffeensis, escherichia coli, chicken, ge…	Resource	NIH, Canadian Institute for Advanced Research	NS054052, NS035611, HL081341, HG0017115, HG004233, HG003224	(null)	PMID: 22022522,PMID: 22110728,PMID: 22194858,PMID: 22594997,PMID: 22720784,PMID: 22848377,PMID: 23870131,PMID: 24901472	related to:go; listed by:gene ontology tools, omictools;					Gene Ontology Tools, OMICtools		Last checked up	Free for academic use, Acknowledgement requested	(null)
nlx_149255	GOALIE	http://bioinformatics.nyu.edu/Projects/GOALIE/	software resource	NYU Bioinformatics Group	gene ontology, statistical analysis, time-course	2012-07-13	2014-12-11		(null)	(null)	(null)	Resource	(null)	(null)	(null)		related to:go; listed by:gene ontology tools;					Gene Ontology Tools		Last checked down	Free for academic use	(null)
nlx_149265	Google Code	http://code.google.com/	organization portal, software repository	Google	code, developer	2012-07-13	2012-07-13		(null)	(null)	(null)	Resource	(null)	(null)	(null)	PMID: 16176577,PMID: 18282290,PMID: 18348716,PMID: 18416837,PMID: 18652706,PMID: 18662398,PMID: 19212459,PMID: 19212459,PMID: 19242557,PMID: 19291281,PMID: 19450253,PMID: 19622144,PMID: 19635165,PMID: 19644707,PMID: 19646243,PMID: 19649250,PMID: 19662629,PMID: 19662629,PMID: 19714205,PMID: 19761607,PMID: 19809795,PMID: 19809795,PMID: 19809795,PMID: 19823874,PMID: 19900301,PMID: 19907644,PMID: 199…								Last checked up	(null)	(null)
nlx_149300	High-Throughput GoMiner	http://discover.nci.nih.gov/gominer/GoCommandWebInterface.jsp	data analysis service, data processing software	NCI	term enrichment, gene ontology, gene, microarray, common variable immune deficiency, high-throughput, visualization, database	2012-07-18	2014-12-11	PMID: 15998470	(null)	(null)	(null)	Resource	NCI, Cancer Biomedical Informatics Grid,	(null)	(null)	PMID: 20113529	related to:go, gominer; listed by:gene ontology tools;					Gene Ontology Tools		Last checked up	Free for academic use	(null)
nlx_149364	Brain Networks	http://brainnetworks.sourceforge.net	data analysis software, source code	SourceForge	brain, imaging, network analysis, brain imaging, neuroimaging	2012-07-23	2012-07-24	PMID: 21031030	(null)	(null)	(null)	Resource	(null)	(null)	(null)	PMID: 21031030								Last checked up	Open source - GNU General Public License (GPL)	(null)
nlx_149416	ccPDB - Compilation and Creation of datasets from PDB	http://crdd.osdd.net/raghava/ccpdb/	database, web service	Institute of Microbial Technology; Chandigarh; India	secondary structure, nucleic acid interaction, ligand interaction, structure, nucleic acid, interaction, ligand, data set, function, protein, annotate, tight-turn, nucleotide interacting residue, metals interacting residue, dna/rna binding residue	2012-07-31	2012-07-31	PMID: 22139939	(null)	(null)	(null)	Resource	OSDD, DBT, Council of Scientific and Industrial Research; New Delhi; India	(null)	(null)	PMID: 25166857	related to:pdb;							Last checked up	(null)	(null)
nlx_149450	Evernote	http://evernote.com/	software resource, authoring tool	(null)	(null)	2012-08-02	2014-12-11		(null)	(null)	(null)	Resource	(null)	(null)	(null)	PMID: 24675742	listed by:force11;					FORCE11		Last checked up	Free	(null)
nlx_149455	Zebrafish Brain Atlas	http://www.ucl.ac.uk/zebrafish-group/zebrafishbrain/index.php	reference atlas, data repository, image repository	University College London; London; United Kingdom	brain, neuroanatomy, developing, transgene, antibody, confocal, section, reconstruction, high-resolution, developmental stage, embryo, brain structure, confocal imaging, comparative anatomy, transgenic, 3d spatial image, video, embryonic zebrafish, development, annotation, narrative resource, training material, cell repository	2012-08-03	2014-12-11		(null)	(null)	zebrafish	Resource	EU, Wellcome Trust, BBSRC	(null)	(null)	PMID: 23714426	related to:zebrafish anatomical ontology; listed by:one mind biospecimen bank listing, european biobank;					One Mind Biospecimen Bank Listing, European Biobank		Last checked up	Public, (Transgenic lines), Freely available for academic use, Creative Commons license, (pending verification), The community can contribute to this resource	(null)
nlx_149466	KI Biobank - Amphetamine dependence	http://ki.se/ki/jsp/polopoly.jsp?d=29358&a=36367&l=en	biomaterial supply resource, research forum portal	Karolisnka Biobank	neurological disease, amphetamine, genetic risk factor, substance dependence, blood, edta whole blood, dna	2012-08-07	2014-12-11		(null)	Amphetamine dependence	human	Resource	(null)	(null)	(null)		listed by:one mind biospecimen bank listing, european biobank;					One Mind Biospecimen Bank Listing, European Biobank		Last checked down	(null)	(null)
nlx_149495	Craig Mod	http://craigmod.com/	blog	(null)	digital book, publishing, startup, ereader	2012-08-13	2014-12-11		(null)	(null)	(null)	Resource	(null)	(null)	(null)		listed by:force11;					FORCE11		Last checked up	(null)	(null)
nlx_149635	Annotator	http://okfnlabs.org/annotator/	software resource	Open Knowledge Foundation	annotation, annotator	2012-08-16	2012-08-16		(null)	(null)	(null)	Resource	Shuttleworth Foundation	(null)	(null)									Last checked up	Open-source	(null)
nlx_151297	KI Biobank - Gallstone	http://ki.se/ki/jsp/polopoly.jsp?d=29354&a=31610&l=en	research forum portal, biomaterial supply resource	Karolisnka Biobank	gene, genetics	2012-08-21	2014-12-11		Research	Gallstone disease, Twin	human	Resource	(null)	(null)	(null)		related to:swedish twin registry; listed by:one mind biospecimen bank listing, european biobank;					One Mind Biospecimen Bank Listing, European Biobank		Last checked down	(null)	(null)
nlx_151326	MacArthur Foundation	http://www.macfound.org/	funding resource	(null)	grant, award, loan, fellowship	2012-09-01	2012-09-01		(null)	(null)	(null)	Resource	(null)	(null)	(null)	PMID: 21124829,PMID: 21595872,PMID: 22745784,PMID: 23950785								Last checked up	(null)	(null)
nlx_151345	Maps4Mipav (Exploratory JIST)	http://www.nitrc.org/projects/maps4mipav/	software resource, source code	(null)	magnetic resonance	2012-09-04	2014-12-11		(null)	(null)	(null)	Resource	(null)	(null)	(null)		related to:jist: java image science toolkit, mipav: medical image processing and visualization; listed by:nitrc;					NITRC		Last checked up	GNU Lesser General Public License, Registration required	(null)
nlx_151361	DataVer	http://dataver.net/	service resource	ZettaScience	certification, compliance, data sharing, data management, best practice, verification service, verification, audit, data management plan, review	2012-09-07	2012-09-11		(null)	(null)	(null)	Resource	(null)	(null)	(null)									Last checked up	(null)	(null)
nlx_151369	Artifact Detection Tools	http://web.mit.edu/swg/software.htm	software toolkit, image processing software	Massachusetts Institute of Technology; Massachusetts; USA	artifact removal, quality metrics, registration, motion analysis, neuroimaging, fmri, spike, motion, artifact, timeseries, matlab	2012-09-07	2014-12-20		(null)	(null)	human	Resource	(null)	(null)	(null)	PMID: 21897815,PMID: 22563395,PMID: 22737112,PMID: 22738071,PMID: 22936908,PMID: 23216889,PMID: 23267320,PMID: 23616742,PMID: 23977239,PMID: 24032017,PMID: 24282397,PMID: 24371791,PMID: 24371798,PMID: 24376411	related to:rapidart; listed by:nitrc;					NITRC		Last checked up	Free	(null)
nlx_151404	GWASdb	http://jjwanglab.org:8080/gwasdb/	database, web service	University of Hong Kong; Hong Kong; China	genetic variant, genome-wide association study, functional annotation, disease classification, snp, gene, chromosome region, annotation, pathway, protein-protein interaction	2012-09-12	2013-07-02	PMID: 22139925	Research	(null)	human	Resource	University of Hong Kong; Hong Kong; China, Research Grants Council of Hong Kong, Food and Health Bureau of Hong Kong, NCI	201007176262, 781511M, 778609M, N_HKU752/10, 10091262	(null)	PMID: 23997652,PMID: 24146757	related to:disease ontology, hpo - human phenotype ontology;							Last checked up	(null)	(null)
nlx_151460	MIPModDB	http://bioinfo.iitk.ac.in/MIPModDB/	database	Indian Institute of Technology Kanpur; Uttar Pradesh; India	major intrinsic protein, model, protein structure, structural model, sequence, structure, superfamily, genome sequence, amino acid sequence, motif	2012-09-19	2013-06-28	PMID: 22080560	Research	(null)	(null)	Resource	Government of India	(null)	(null)									Last checked up	Free	(null)
nlx_151479	Newtomics	http://newt-omics.mpi-bn.mpg.de/index.php	database, data analysis service	Max Planck Institute for Heart and Lung Research; Bad Nauheim; Germany	gene expression, regeneration, annotation, expression data, peptide sequence, gene sequence, tissue regeneration, newt, pathway, mammal, blast, contigs, peptide, tissue, microarray, heart, lens, dorsal, ventral, transcript, functional annotation, molecular process, model organism, expressed sequence tag, sequence, mass spectrometry, protein	2012-09-20	2012-09-20	PMID: 22039101	Research, Education	(null)	notophthalmus viridescens	Resource	Hessian Ministry for Science and Art	(null)	(null)									Last checked up	To be used only for research and educational purposes. Any reproduction or use for commercial purpose is prohibited without the prior express written permission of the MPI for heart and lung research.	(null)
nlx_151502	Neurocarta	http://gemma-doc.chibi.ubc.ca/neurocarta/	database	Gemma	gene, phenotype, curation, annotation, candidate gene, neuroscientist, brain development, brain, tool	2012-09-28	2012-09-28		(null)	Neurodevelopmental disease	(null)	Resource	(null)	(null)	(null)		related to:disease ontology, hpo - human phenotype ontology, mpo;							Last checked down	(null)	(null)
nlx_151578	Sarah Jane Brain Project	http://www.thebrainproject.org/	topical portal	(null)	brain injury, brain, young human	2012-10-15	2012-10-15		(null)	Pediatric Acquired Brain Injury	human	Resource	(null)	(null)	(null)									Last checked up	(null)	(null)
nlx_151594	LAST	http://last.cbrc.jp/	data processing software, data analysis service	National Institute of Advanced Industrial Science and Technology	sequence alignment, align, vertebrate, genome, sequence, alignment	2012-10-16	2014-12-11	PMID: 21209072,PMID: 20144198,PMID: 20110255,	(null)	(null)	(null)	Resource	National Genome Research Network, INTEC Systems Institute, Japanese Ministry of Education Culture Sports Science and Technology (MEXT)	01GS0815	(null)	PMID: 20144198,PMID: 21365017,PMID: 23365548,PMID: 23413433	listed by:omictools;					OMICtools		Last checked up	Free, Public, Acknowledgement requested	(null)
nlx_151623	MRB - Mouse Resource Browser	http://bioit.fleming.gr/mrb/	database, web service, source code, registry	BSRC Al. Fleming; East Attica; Greece	registry, experimental description, data standardization, database interoperability, integration, minimum information standard, ontology, standard	2012-10-19	2013-06-28		(null)	(null)	mouse	Resource	European Commission, (MUGEN, CASIMIR)	LSHG-CT-2006-037811	(null)	PMID: 20627861								Last checked up	Free, Source code is available under the GNU general public license., The community can contribute to this resource	(null)
nlx_151634	CMMR - Canadian Mouse Mutant Repository	http://www.cmmr.ca/	biospecimen repository, cell repository, tissue bank, biomaterial supply resource, production service resource	Toronto Centre for Phenogenomics	live mouse, embryo, germ cell, tissue, embryonic stem cell, mutant, mouse model, spermatozoa, cell, ova, dna, sperm, phenotyping, genetic mapping, pathology, genetic engineering, clone	2012-10-24	2014-12-20		Research	(null)	mouse	Resource	Genome Canada, Charles River Canada	(null)	(null)	PMID: 20582321,PMID: 21722353,PMID: 22968824,PMID: 22996130	related to:north american conditional mouse mutagenesis project, north american biobank, international knockout mouse consortium, international mouse strain resource; listed by:one mind biospecimen bank listing;					One Mind Biospecimen Bank Listing		Last checked down	Public	(null)
nlx_151664	cafe variome	http://www.cafevariome.org/	data set, data repository	University of Leicester; Leicester; United Kingdom	phenotype, gene variant, mutation, gene, normal, disease	2012-11-03	2013-05-20		Research	Diseased, Healthy	human	Resource	European Commission, (FP7/2007-2013- the GEN2PHEN project)	200754	(null)	PMID: 24234438	related to:phenotype;							Last checked up	Open access, Restricted access and Linked access	(null)
nlx_151673	Deciphering Developmental Disorders	http://www.ddduk.org/	research forum portal, biospecimen repository	Wellcome Trust Sanger Institute; Hinxton; United Kingdom	microarray, sequencing, child, genome, chromosome, dna sequencing, ethics, interview, dna, saliva, clinical, genetics, gene, diagnosis, phenotype, clinical data	2012-11-05	2014-12-11	PMID: 21679367	Research	Developmental disorder, Genetic disorder, Parent, Neurodevelopmental disorder, Congenital anomaly, Abnormal growth,
Dysmorphic feature, Unusual behavioral phenotype	human	Resource	Wellcome Trust, Health Innovation Challenge Fund	(null)	(null)	PMID: 23203983,PMID: 23519034	related to:phenotype, decipher; listed by:european biobank;					European Biobank		Last checked up	(null)	(null)
nlx_151684	Mammalian Adult Neurogenesis Gene Ontology	http://mango.adult-neurogenesis.de	ontology, database	Dresden University of Technology; Dresden; Germany	adult neurogenesis, adult, neurogenesis, hippocampus, gene, annotation, cell type, process	2012-11-10	2013-06-27		(null)	(null)	mouse, rat, monkey, guinea pig, mammal	Resource	(null)	(null)	(null)									Last checked up	(null)	(null)
nlx_151732	PRED-LIPO	http://bioinformatics.biol.uoa.gr/PRED-LIPO/	data analysis service	University of Athens Biophysics and Bioinformatics Laboratory	hidden markov model, lipoprotein signal peptide, gram-positive bacteria, lipoprotein, prediction, peptide, protein, signal peptide	2012-11-29	2013-06-28	PMID: 19367716	(null)	(null)	bacteria	Resource	National Scholarships Foundation of Greece	(null)	(null)									Last checked up	Free	(null)
nlx_151764	orienTM	http://athina.biol.uoa.gr/orienTM/	data analysis service	University of Athens Biophysics and Bioinformatics Laboratory	topology, prediction, transmembrane, protein, segment, algorithm, transmembrane protein	2012-12-07	2012-12-07	PMID: 11477216	(null)	(null)	(null)	Resource	EECTMR `GENEQUIZ'	ERBFMRXCT960019	(null)									Last checked up	(null)	(null)
nlx_151782	SCAR	http://athina.biol.uoa.gr/SCAR/	data analysis service	University of Athens Biophysics and Bioinformatics Laboratory	structure, small molecule, protein, dna, visualize, manipulate, display, create	2012-12-11	2012-12-11		(null)	(null)	(null)	Resource	(null)	(null)	(null)									Last checked up	(null)	(null)
nlx_151836	Indonesia Family Life Survey	http://www.rand.org/labor/FLS/IFLS.html	data set, biomaterial supply resource	RAND	interview, income, education, adult, child, contraceptive, survey, consumption, asset, individual, household, anthropometry, blood pressure, lung capacity, mobility, dry blood, work, migration, marriage, child bearing, economic status, health, health service, insurance, longitudinal, international, biomarker, blood	2013-01-09	2014-12-20		Research	Aging	human	Resource	NIA, NICHD, USAID, Ford Foundation, World Health Organization, World Bank, others	(null)	(null)	PMID: 25153321	listed by:icpsr;					ICPSR		Last checked up	Public	(null)
nlx_151946	Owl Monkey Breeding and Research Resource	http://www.kccmr.org/	organism-related portal, organism supplier, biomaterial supply resource, tissue bank, cell repository	University of Texas MD Anderson Cancer Center	tissue, bodily fluid, live animal, cell line, reproduction, mortality, owl monkey, colony management	2013-02-07	2014-12-11		Research	(null)	aotus	Resource	(null)	(null)	(null)		listed by:one mind biospecimen bank listing, us biobank;					One Mind Biospecimen Bank Listing, US Biobank		Last checked up	Public, (National resource)	(null)
nlx_151965	Multi-Dimensional Human Embryo	http://embryo.soad.umich.edu/	image collection, data set, reference atlas, mri d image, video resource	University of Michigan; Michigan; USA,	embryonic human, magnetic resonance imaging, development, carnegie stage, photo, animation, magnetic resonance microscopy,	2013-02-14	2013-07-18		(null)	(null)	human	Resource	NICHD	(null)	(null)		related to:magnetic resonance microscopy of mouse embryo specimens;							Last checked up	Available to any interested researcher, student, or clinician.	(null)
nlx_152014	Atlantic Canada Conservation Data Centre	http://www.accdc.com/	data set, data repository	Mount Allison University; New Brunswick; Canada	conservation, natural resource, plant, animal, biotic community, botany, zoology, landscape ecology, forest, forestry, ecology, species,	2013-02-27	2014-07-22		(null)	(null)	plant, animal	Resource	(null)	(null)	(null)		listed by:datacite, re3data.org;					DataCite, re3data.org		Last checked up	Acknowledgement required, Restrictions, Fees may apply	http://www.accdc.com/Products/fineprint.html
nlx_152079	Recon x	http://humanmetabolism.org/	database	University of Iceland; Reykjavik; Iceland	metabolism, annotation, metabolite, reaction, genome, reconstruction	2013-03-19	2013-05-25	PMID: 23455439	(null)	(null)	human	Resource	Marie Curie International Reintegration, European Commission, (7th Framework Program), European Research Council, Rannis research	249261, 232816, 100406022	(null)	PMID: 23888127,PMID: 23892182,PMID: 24653705								Last checked up	Free, Acknowledgement requested	(null)
nlx_152085	Neurodraw	http://neurodraw.com	service resource	(null)	neuron model, neuron, synapse	2013-03-19	2013-03-19		(null)	(null)	(null)	Resource	(null)	(null)	(null)									Last checked up	(null)	(null)
nlx_152091	Zebra Finch Brain Atlas	http://www.zebrafinch.org/atlas/	atlas	Zebra Finch Song Learning Consortium	nissl stain, sagittal plane, horizontal plane, transverse plane, brain	2011-11-01	2013-03-19		(null)	(null)	zebra finch	Resource	(null)	(null)	(null)									Last checked down	(null)	(null)
nlx_152124	Human Nervous System Neuroanatomy	http://www.callisto-science.org/NSI/Neuroscience_Image_Database/Images%20of%20the%20Human%20Nervous%20System%20-%20Neuroanatomy.html	data set, image collection	Castillo Publishing	central nervous system, neuroanatomy, brain, cerebellum, cranial nerve, hypothalamus, medulla, midbrain, muscle, nerve, pineal, pons, skull, spinal cord, thalamus, vein,	2013-03-25	2013-03-25		(null)	(null)	human	Resource	(null)	(null)	(null)		related to:human nervous system disease and injury,;							Last checked up	(null)	(null)
nlx_152228	Functional Connectivity Toolbox	https://sites.google.com/site/functionalconnectivitytoolbox/	data analysis software,	software toolkit	University of Pittsburgh; Pennsylvania; USA	functional connectivity, fmri, matlab, brain region, brain, function, connectivity, neuroimaging, time-series	2013-04-16	2013-04-16	PMID: 19520177	(null)	(null)	human	Resource	NIH, NSF	K25 MH076981-01, DMS-0904825, MH074807, MH082998	(null)	PMID: 22866039								Last checked up	Free	(null)
nlx_152451	Roche	http://www.roche.com/	antibody supplier, organization portal, Commercial Organization	(null)	pharmaceutical, diagnostic, drug, medicine	2013-04-17	2014-11-25		(null)	(null)	(null)	Commercial Organization	(null)	(null)	(null)		related to:efpia;							Last checked up	(null)	(null)
nlx_152542	StratML	http://xml.fido.gov/stratml/	markup language	AIIM	xml, vocabulary, schema, annotation, strategic plan, strategy	2013-05-09	2014-12-11		(null)	(null)	(null)	Resource	(null)	(null)	(null)		listed by:force11;					FORCE11		Last checked up	(null)	(null)
nlx_152561	Cognitorium	http://www.cognitorium.com/	community building portal	(null)	cognitive science, cognition, brain, mind, anthropology, artificial intelligence, linguistics, neuroscience, philosophy, psychology	2013-05-16	2013-05-16		(null)	(null)	(null)	Resource	(null)	(null)	(null)									Last checked up	(null)	(null)
nlx_152568	BMSR Workshops	http://bmsr.usc.edu/trainingdissemination/workshops/	workshop	Biomedical Simulations Resource	methodology, modeling, simulation, biomedicine	2013-05-22	2013-05-22		(null)	(null)	(null)	Resource	(null)	(null)	(null)									Last checked up	(null)	(null)
nlx_152569	BMSR Short Courses	http://bmsr.usc.edu/trainingdissemination/short-courses/	short course	Biomedical Simulations Resource	biomedical, modeling, simulation, methodology	2013-05-22	2013-05-22		(null)	(null)	(null)	Resource	(null)	(null)	(null)									Last checked up	(null)	(null)
nlx_152637	Tissue Engineering Resource Center	http://ase.tufts.edu/terc/	biomedical technology research center, training resource	Tufts University; Massachusetts; USA, Columbia University; New York; USA	tissue engineering, stem cell, tissue graft, tissue development, regeneration, human disease, regenerative medicine, in vitro, disease model, bioengineering	2013-06-06	2013-06-07		(null)	(null)	human,	Resource	NIBIB	P41	(null)									Last checked up	(null)	(null)
nlx_152648	Computer Integrated Systems for Microscopy and Manipulation	http://cismm.cs.unc.edu/	biomedical technology research center, access service resource, material resource, training resource	University of North Carolina at Chapel Hill; North Carolina; USA	microscope, visual analytics, image analysis, biomedical, bioinstrumatics, scanning electron microscope, light microscope, microscopy	2013-06-07	2014-07-25		(null)	thrombosis, lung disease, Cancer	(null)	Resource	NIBIB	5-P41-EB002025	(null)	PMID: 21572419								Last checked up	Free, (services, assistance, expertise and use of the facility), Other incurred costs, e.g., non re-usable items (such as scanning tips) will be borne by the visitor.	(null)
nlx_152705	Healthy People	http://www.healthypeople.gov	database	U.S. Department of Health and Human Services	health, prevention, improvement, disease, disability, public awareness, injury, quality of life, healthy development, healthy behavior, healthy, public health, data set	2013-06-13	2013-08-07		(null)	(null)	human	Resource	(null)	(null)	(null)	PMID: 16845776,PMID: 19252167,PMID: 19291284,PMID: 19936171,PMID: 20500845,PMID: 20529279,PMID: 20882140,PMID: 21288336,PMID: 21335370,PMID: 21760753,PMID: 23260661,PMID: 23512878	related to:dknet;							Last checked up	(null)	(null)
nlx_152739	Bioinformatics Jobs Board	https://bioinformatics.ca/jobs	job resource	Ontario Institute for Cancer Research	bioinformatics	2013-06-21	2013-06-28		(null)	(null)	(null)	Resource	(null)	(null)	(null)		related to:canadian bioinformatics workshops;							Last checked up	The community can contribute to this resource	(null)
nlx_152764	Genetics of Kidneys in Diabetes	http://www2.bsc.gwu.edu/bsc/oneproj.php?pkey=28	biomaterial supply resource, database	George Washington University; Washington D.C.; USA	clinical, genetics, genetic variant, gene, data set	2013-06-27	2014-12-11	PMID: 16775037	Research	Diabetic nephropathy, Type 1 diabetes, Kidney disease, Normal, Parent	human	Resource	JDRF, NIH	(null)	(null)		related to:dknet; listed by:one mind biospecimen bank listing, us biobank;					One Mind Biospecimen Bank Listing, US Biobank		Last checked up	To qualified researchers	(null)
nlx_152806	Nifti-Importer for WEKA	http://www.uni-marburg.de/fb12/kebi/research/software/nifti_importer?language_sync=1	software resource, source code	Philipps-University Marburg; Marburg; Germany	fmri, neuroimaging, java, classifier, regression analysis, classification, pattern	2013-07-08	2013-07-09	PMID: 22426993	(null)	(null)	(null)	Resource	(null)	(null)	(null)									Last checked up	Creative Commons License	(null)
nlx_152815	Jaeb Center for Health Research	http://www.jaeb.org/	disease-related portal, data set, bibliography	(null)	epidemiologic research, epidemiology, clinical, disease, clinical trial, eye	2013-07-09	2013-07-09		Research	Eye disorder, Type 1 diabetes, Multiple Sclerosis	human	Resource	(null)	(null)	(null)									Last checked up	Public, Registration required, for datasets	(null)
nlx_152818	WordPress	http://wordpress.org/	software resource	(null)	(null)	2011-02-19	2013-07-09		(null)	(null)	(null)	Resource	(null)	(null)	(null)	PMID: 19381286,PMID: 21565781,PMID: 23935832,PMID: 24099179,PMID: 25147533								Last checked up	Free	(null)
nlx_152820	Chemistry Add-in for Word	http://research.microsoft.com/en-us/projects/chem4word/	software resource	Microsoft Research, University of Cambridge; Cambridge; United Kingdom	(null)	2011-02-05	2014-12-20		(null)	(null)	(null)	Resource	(null)	(null)	(null)		listed by:beyond the pdf;					Beyond the pdf		Last checked up	(null)	(null)
nlx_152853	Urinary Incontinence Treatment Network	http://www.uitn.net/	research forum portal	(null)	female, urologist, urogynecologist, clinical trial, bibliography	2013-07-15	2013-08-07		(null)	Urinary incontinence	human	Resource	NIDDK, NICHD	(null)	(null)		related to:dknet;							Last checked up	(null)	(null)
nlx_152874	PDB2MultiGif	http://www.glycosciences.de/modeling/pdb2mgif/	data analysis service	glycosciences.de	visualization, chemical, 3d structure, chemical structure, animation, 3d spatial image, molecule, rasmol, disaccharide, protein, modeling, molecular visualization,	2013-07-19	2014-07-25		(null)	(null)	(null)	Resource	(null)	(null)	(null)		related to:pdb;							Last checked up	Acknowledgement requested	(null)
nlx_152893	ModelRun	http://data.neuinfo.org/modelrun	data set	Neuroscience Information Framework	neuron, computational model, simulation, activity pattern, transmitter, receptor, current	2013-07-25	2014-06-04		(null)	(null)	(null)	Resource	(null)	(null)	(null)		related to:modeldb, nsg portal - the neuroscience gateway;							Last checked up	Data are licensed by their respective owners. Use and distribution is subject to the Terms of Use by the original resource as well as citation of NIF and the original resource in accordance with the, Creative Commons Attribution License	(null)
nlx_153829	iBIOFind	http://neuronalarchitects.com/ibiofind.html	software application, database, service resource	The Cromwell Workshop	workflow, model, prediction, research trend, rare disease, resource discovery, biomedicine, genomic, neural network, visualization, reporting, search engine, genetic, neural, clinical translation science award, biomedical resource, funding, gene, protein, neuron, collaborator, publication, trend, grant, funding opportunity, report	2013-07-31	2013-07-31		(null)	(null)	(null)	Resource	(null)	(null)	(null)		related to:modelmaker, eneotutor, cytoscape, biomedical resource ontology, pubmed;							Last checked down	Request required	(null)
nlx_153862	Anatomy of the Laboratory Mouse	http://www.informatics.jax.org/cookbook/	book	MGI	anatomy, image collection	2013-08-07	2013-08-07		(null)	(null)	mouse	Resource	(null)	(null)	(null)									Last checked up	(null)	(null)
nlx_153882	Open Education Database	http://oedb.org/open/	open course	(null)	education	2013-08-14	2014-12-11		(null)	(null)	(null)	Resource	(null)	(null)	(null)		listed by:force11;					FORCE11		Last checked up	Free	(null)
nlx_153905	SimToolDB	http://senselab.med.yale.edu/SimToolDB/	d time-series analysis software, simulation software, data analysis software, software repository	SenseLab	convolution analysis, statistics analysis, control simulation, file manipulation, graphic, neuroscience tutorial, simulator tutorial, utility, vector extension, simulation, neuronal, network, compartmental model, neuron, model	2013-08-23	2013-08-23		ModleDB	(null)	(null)	Resource	NIDCD	DC009977	(null)		related to:modeldb;							Last checked up	The community can contribute to this resource	(null)
nlx_153908	Brainspell	http://brainspell.org/	annotation tool, crowdsourcing site	(null)	annotation, markup, crowdsourcing, neuroimaging, biomedical literature, classification	2013-08-28	2014-12-11		(null)	(null)	human	Resource	(null)	(null)	(null)		related to:neurosynth, cognitive atlas, neuro bureau; listed by:force11;					FORCE11		Last checked up	Creative Commons Attribution-ShareAlike License, 3.0 Unported	(null)
nlx_154328	GenABEL	http://www.genabel.org/packages/GenABEL	software library	(null)	r, genome-wide association, single nucleotide polymorphism	2014-03-25	2014-12-11	PMID: 17384015	(null)	(null)	(null)	Resource	Centre for Medical Systems Biology; Netherlands, Netherlands Genomics Initiative, Netherlands Organisation for Scientific Research, Russian Foundation for Basic Research	(null)	(null)	PMID: 24028506	listed by:omictools, genetic analysis software;					OMICtools, Genetic Analysis Software		Last checked up	Free	(null)
nlx_155555	Fly EM	http://www.janelia.org/team-project/fly-em	topical portal, software resource, data set, segmentation software	HHMI Janelia Farm Research Campus	neuron, synapse, nervous system, electron microscopy, visual system, connectome, reconstruction, adult, optic lobe, medulla, lobula,	2013-11-08	2013-11-08		(null)	(null)	drosophila	Resource	(null)	(null)	(null)	PMID: 24090217								Last checked up	Janelia Farm license, a 3-clause BSD license	(null)
nlx_155556	Connectomes.org	http://connectomes.org/	topical portal, data visualization software, software resource	Ultrastructural Brain Mapping Consortium	circuit, electron microscopy, brain, connectome, synapse, gap junction, neuron,	2013-11-08	2013-11-08		(null)	(null)	mouse	Resource	(null)	(null)	(null)									Last checked up	(null)	(null)
nlx_155651	Licensing issues in software and data	http://www.nitrc.org/projects/licensing/	discussion	NITRC	license	2013-11-19	2014-11-24		(null)	(null)	(null)	Resource	(null)	(null)	(null)		listed by:nitrc;					NITRC		Last checked up	The community can contribute to this resource	(null)
nlx_155665	Microstructural correlation toolbox	http://www.nitrc.org/projects/msc_toolbox/	software library	University of California at San Francisco; California; USA	magnetic resonance, matlab, independent component analysis	2013-11-19	2014-12-11	PMID: 2.156766E+7	(null)	(null)	(null)	Resource	(null)	(null)	(null)		listed by:nitrc;					NITRC		Last checked up	UCSF NCL Software License	(null)
nlx_155794	MINC	http://www.bic.mni.mcgill.ca/software/minc/	image analysis software	McConnell Brain Imaging Center	reusable library, c, file format, fortran, information specification, minc, minc2, magnetic resonance, os independent, perl, sh/bash, unix shell	2013-11-21	2014-12-11		(null)	(null)	(null)	Resource	(null)	(null)	(null)		listed by:nitrc;					NITRC		Last checked up	MINC Licence, (BSD'ish), http://www.nitrc.org/include/glossary.php#527	(null)
nlx_155809	Measure Projection Toolbox	http://sccn.ucsd.edu/wiki/MPT	software toolkit	Swartz Center for Computational Neuroscience	reusable library, eeg, meg, electrocorticography, matlab, statistical operation, surrogate data analysis, visualization, measure projection analysis	2013-11-21	2014-12-11		(null)	(null)	(null)	Resource	(null)	(null)	(null)		related to:eeglab; listed by:nitrc;					NITRC		Last checked up	Open unspecified license	(null)
nlx_155825	Net Station EEG Software	http://www.egi.com/research-division-geodesic-system-components/eeg-software	software application, Commercial Organization	Electrical Geodesics Inc.	animation, eeg, meg, electrocorticography, event related potential, format conversion, spectral analysis, temporal transformation, time domain analysis, visualization	2013-11-21	2014-12-11		(null)	(null)	(null)	Commercial Organization	(null)	(null)	(null)		listed by:nitrc;					NITRC		Last checked up	Commercial License	(null)
nlx_155861	Group ICA Of EEG Toolbox	http://mialab.mrn.org/software/eegift/index.html	software toolkit, data analysis software	MIALAB - Medical Image Analysis Lab	matlab, eeg, independent component analysis, magnetic resonance, algorithm	2013-11-22	2014-12-11		(null)	(null)	(null)	Resource	NIH	1RO1EB000840	(null)		related to:group ica of fmri toolbox; listed by:nitrc;					NITRC		Last checked up	GNU General Public License	(null)
nlx_155875	Grantees Meeting for NITRC	http://www.nitrc.org/projects/nihgrantees/	meeting resource	NITRC	(null)	2013-12-05	2014-12-11		(null)	(null)	(null)	Resource	(null)	(null)	(null)		listed by:nitrc;					NITRC		Last checked up	(null)	(null)
nlx_155896	NiBabel	http://nipy.org/nibabel/	software resource	Neuroimaging in Python	magnetic resonance, python, neuroimaging	2013-12-05	2014-12-11		(null)	(null)	(null)	Resource	(null)	(null)	(null)	PMID: 24478691,PMID: 24600385,PMID: 24782699	listed by:nitrc;					NITRC		Last checked up	BSD License, MIT License	(null)
nlx_155904	Non-Rigid Image Registration Evaluation Project	http://www.nirep.org/	standard specification, software resource, database	University of Iowa; Iowa; USA	magnetic resonance, registration software	2013-12-05	2014-12-11		(null)	(null)	(null)	Resource	NIBIB	R33 EB004126	(null)	PMID: 19680457,PMID: 24058331	related to:registration software; listed by:nitrc;					NITRC		Last checked up	Free, Non-commercial	(null)
nlx_155922	Philips Users Community	http://www.nitrc.org/projects/philips_users/	community building portal	(null)	community, dicom, magnetic resonance, nifti, philips par/rec	2013-12-05	2014-12-11		(null)	(null)	(null)	Resource	(null)	(null)	(null)		listed by:nitrc;					NITRC		Last checked up	The community can contribute to this resource	(null)
nlx_155949	SCIRun	http://www.sci.utah.edu/cibc-software/scirun.html	simulation software, data visualization software, software toolkit	University of Utah; Utah; USA	modeling, simulation, visualization	2013-12-05	2014-12-11		(null)	(null)	(null)	Resource	NCRR, NIGMS,	5P41RR012553-15, 8 P41 GM103545-15,	(null)		related to:biomesh3d, biopse; listed by:nitrc;					NITRC		Last checked up	MIT License	(null)
nlx_155958	Scribe	http://www.nitrc.org/projects/scribe/	software resource	(null)	magnetic resonance, pet, spect	2013-12-05	2014-12-11		(null)	(null)	(null)	Resource	(null)	(null)	(null)		related to:brainmap.org; listed by:nitrc;					NITRC		Last checked up	(null)	(null)
nlx_156014	VectorValuedHistogramNormalizer	http://www.nitrc.org/projects/vvhistomatch/	software resource	University of Erlangen-Nuremberg; Bavaria; Germany	magnetic resonance, mri, standardization, histogram, intensity	2013-12-10	2014-12-11		(null)	(null)	(null)	Resource	(null)	(null)	(null)		related to:incf software center; listed by:nitrc, biositemaps;					NITRC, Biositemaps		Last checked up	(null)	(null)
nlx_156049	Human Gene Connectome Server	http://hgc.rockefeller.edu/	data analysis service	Human Gene Connectome	gene, disease, phenotype, genome, connectome	2013-12-13	2013-12-13	PMID: 23509278	(null)	(null)	human	Resource	(null)	(null)	(null)	PMID: 24694260								Last checked up	Free, Non-commercial	(null)
nlx_156703	BioConference Live	http://www.bioconferencelive.com/	meeting resource, continuing medical education, video resource, training material	LabRoots	conference, online, webinar, webcast	2014-01-29	2014-01-29		(null)	(null)	(null)	Resource	(null)	(null)	(null)									Last checked up	Free, Account required	(null)
nlx_156789	BreakDB	http://sv.gersteinlab.org/breakdb/	data set	European Molecular Biology Laboratory; Heidelberg; Germany	structural variant, breakpoint	2014-02-26	2014-02-26	PMID: 19236709	(null)	(null)	(null)	Resource	(null)	(null)	(null)		related to:pemer package;							Last checked up	(null)	(null)
nlx_156861	American Association for the History of Medicine	http://www.histmed.org/	community building portal	(null)	history, medicine	2014-03-10	2014-03-10		(null)	(null)	(null)	Resource	(null)	(null)	(null)									Last checked up	(null)	(null)
nlx_156866	WEBMAXC STANDARD	http://www.stanford.edu/~cpatton/webmaxcS.htm	data analysis service	Stanford University; California; USA	chelator, metal, javascript	2014-03-10	2014-03-10		(null)	(null)	(null)	Resource	(null)	(null)	(null)	PMID: 24587194	related to:maxchelator;							Last checked up	Acknowledgement requested,	(null)
nlx_156939	MeGO	http://aclame.ulb.ac.be/Classification/mego.html	ontology	A Classification of Mobile genetic Elements	phage, plasmid, protein family, mobile genetic element, obo	2014-03-14	2014-12-11		(null)	(null)	(null)	Resource	(null)	(null)	(null)		related to:obo, amigo, go; listed by:bioportal;					BioPortal		Last checked up	(null)	(null)
nlx_157257	Google Sites	https://sites.google.com/	service resource	Google	website, sharing, authoring tool	2014-03-31	2014-03-31		(null)	(null)	(null)	Resource	(null)	(null)	(null)									Last checked up	Free	(null)
nlx_157271	WriteLaTeX	https://www.writelatex.com	authoring tool, Commercial Organization	(null)	authoring, latex	2014-04-03	2014-12-11		(null)	(null)	(null)	Commercial Organization	(null)	(null)	(null)		listed by:force11;					FORCE11		Last checked up	Free, Fees for advanced features	(null)
nlx_157294	Laura and John Arnold Foundation	http://www.arnoldfoundation.org/	funding resource	(null)	grant, criminal justice, k-12 education, public accountability, research integrity	2014-04-09	2014-04-09		(null)	(null)	(null)	Resource	(null)	(null)	(null)									Last checked up	(null)	(null)
nlx_157309	nmrML	http://nmrml.org/	markup language	(null)	nuclear magnetic resonance	2014-04-23	2014-04-23		(null)	(null)	(null)	Resource	(null)	(null)	(null)									Last checked up	(null)	(null)
nlx_157310	nmrCV	http://nmrml.org/cv/	ontology	nmrML	nuclear magnetic resonance, owl	2014-04-23	2014-04-23		(null)	(null)	(null)	Resource	(null)	(null)	(null)									Last checked up	(null)	(null)
nlx_157468	Measurement Method Ontology	http://purl.bioontology.org/ontology/MMO	ontology	(null)	obo, phenotype, clinical	2014-04-24	2014-09-02	PMID: 22654893	(null)	(null)	human, model organism	Resource	(null)	(null)	(null)		listed by:sourceforge, bioportal, obo;					SourceForge, BioPortal, OBO		Last checked up	(null)	(null)
nlx_157700	BTMORPH	https://bitbucket.org/btorb/btmorph	software library	(null)	(null)	2014-06-06	2014-06-06	PMID: 9821633	(null)	(null)	(null)	Resource	(null)	(null)	(null)									Last checked up	Acknowledgement requested	(null)
nlx_157716	Corpus Callosum Thickness Profile Analysis Pipeline	http://www.nitrc.org/projects/ccsegthickness	software resource	(null)	linux, matlab, mr, nifti-1, posix/unix-like, corpus callosum	2014-06-16	2014-12-11		(null)	(null)	(null)	Resource	(null)	(null)	(null)		listed by:nitrc;					NITRC		Last checked up	GNU General Public License	(null)
nlx_157739	BCM Department of Neuroscience Andreas Tolias Lab	http://toliaslab.org/code-and-algorithms/	laboratory portal, software resource	Baylor College of Medicine; Texas; USA, GitHub	network, nerve cell, neocortex, neural code	2014-06-24	2014-08-01		(null)	(null)	(null)	Resource	(null)	(null)	(null)									Last checked up	(null)	(null)
nlx_157826	PTSD Symptom Scale - Self-Report	http://www.healtorture.org/sites/healtorture.org/files/PSS%20SR%20English.pdf	assessment test provider	HealTorture.org	war, migration, questionnaire, traumatic event	2014-07-14	2014-07-14		(null)	Post-Traumatic Stress Disorder	human	Resource	(null)	(null)	(null)									Last checked up	Free	(null)
nlx_157931	Identifiers.org	http://identifiers.org/	identifier resolution	European Bioinformatics Institute	identifier, life sciences	2014-08-05	2014-08-05		(null)	(null)	(null)	Resource	(null)	(null)	(null)		uses:miriam resources;		MIRIAM Resources					Last checked up	Free	(null)
nlx_157989	Stein Institute for Research on Aging News	http://aging.ucsd.edu/news.php	blog	Stein Institute for Research on Aging	late adult human	2014-08-20	2014-08-20		(null)	Aging, Healthy aging	human	Resource	(null)	(null)	(null)									Last checked up	Public	(null)
nlx_158042	IBMA toolbox	https://github.com/NeuroimagingMetaAnalysis/ibma	software resource	University of Warwick; Coventry; United Kingdom	(null)	2014-08-26	2014-08-26		(null)	(null)	(null)	Resource	Wellcome Trust	(null)	(null)		related to:spm; listed by:github;					GitHub		Last checked up	(null)	(null)
nlx_158115	Kymata Atlas	http://kymata-atlas.org	atlas	University of Cambridge; Cambridge; United Kingdom, MRC Cognition and Brain Sciences Unit	data visualization software, database, adult human, brain, function, computational model, sensory information, post-synaptic dendritic current	2014-09-24	2014-09-24		Research, Teaching	(null)	human	Resource	(null)	(null)	(null)									Last checked up	(null)	(null)
nlx_158128	Inserm Transfert	http://www.inserm-transfert.fr/en/	organization portal, funding resource	National Institute of Health and Medical Research; Rennes; France	technology transfer, epidemiology, public health	2014-09-25	2014-09-25		(null)	(null)	(null)	Resource	(null)	(null)	(null)									Last checked up	(null)	(null)
nlx_158198	DepressionTools.org Clinical Significance Calculator	http://www.depressiontools.org/	data analysis service	NEWMEDS	biomarker, clinical significance, treatment, clinical, outcome, software as a service, binary, genetic, continuous, effect size	2014-10-08	2014-10-08	PMID: 22256872	(null)	Depressive Disorder	human	Resource	(null)	(null)	(null)		uses:hamilton rating scale for depression;		Hamilton Rating Scale for Depression					Last checked up	(null)	(null)
nlx_158200	DUPCheck	https://www.dupcheck.org/	service resource, people resource	NEWMEDS	clinical trial,	2014-10-08	2014-10-08		(null)	(null)	human	Resource	(null)	(null)	(null)									Last checked up	Account required, Free	(null)
nlx_158258	sigma-tau	http://www.sigma-tau.it/eng/	organization portal, Commercial Organization	(null)	pharmaceutical, drug	2014-10-15	2014-10-15		(null)	(null)	(null)	Commercial Organization	(null)	(null)	(null)									Last checked up	(null)	(null)
nlx_158259	Institute of Cancer Research	http://www.icr.ac.uk/	topical portal, graduate program resource, medical school program resource	University of London; London; United Kingdom	clinical, medical, oncology	2014-10-16	2014-10-16		(null)	Cancer	human	Resource	(null)	(null)	(null)									Last checked up	(null)	(null)
nlx_158298	Diamyd Medical	http://www.diamyd.com/	organization portal, Commercial Organization	(null)	pharmaceutical, drug development, drug,	2014-10-20	2014-10-20		(null)	Diabetes	(null)	Commercial Organization	(null)	(null)	(null)									Last checked up	(null)	(null)
nlx_158312	Eisai	http://www.eisai.com/	organization portal, Commercial Organization	(null)	pharmaceutical, healthcare, drug, oncology, central nervous system, neurology, medicine	2014-10-22	2014-10-22		(null)	Cancer, epilepsy, Alzheimer's disease, obesity, immune-mediated disease, insomnia	human	Commercial Organization	(null)	(null)	(null)									Last checked up	(null)	(null)
nlx_158322	GOlr	http://wiki.geneontology.org/index.php/GOlr	software resource	GO	solr	2014-10-23	2014-10-23		(null)	(null)	(null)	Resource	(null)	(null)	(null)		used by:amigo;	AmiGO						Last checked up	Public	(null)
nlx_158363	CXR Biosciences	http://www.cxrbiosciences.com/	organization portal, service resource, Commercial Organization	(null)	preclinical, toxicology, metabolism, pharmacokinetics, in vitro, in vivo, analytic, genomics, microarray, toxicogenomics, compound, drug	2014-10-29	2014-10-29		(null)	(null)	(null)	Commercial Organization	(null)	(null)	(null)									Last checked up	Fee-for-service	(null)
nlx_158394	Home Dialyzors United	http://homedialyzorsunited.org/	patient-support portal	(null)	dialysis, advocacy, hemodialysis, peritoneal dialysis	2014-11-04	2014-11-19		(null)	Kidney disease, Chronic kidney failure	human	Resource	(null)	(null)	(null)									Last checked up	Free	(null)
nlx_158431	JDRF Artificial Pancreas Project Consortium	http://jdrfconsortium.jaeb.org/	consortium	Jaeb Center for Health Research	device development, product development, device, blood glucose, hypoglycemia, glucose monitor, pump device, glycemic control, insulin, glucagon, closed-loop control, clinical	2014-11-11	2014-11-11		(null)	Diabetes	human	Resource	JDRF, NIDDK	(null)	(null)		related to:jdrf, critical path initiative; listed by:consortia-pedia;					Consortia-pedia		Last checked up	(null)	(null)
nlx_158484	Offline Sorter	http://www.plexon.com/products/offline-sorter	software resource, Commercial Organization	Plexon	windows xp, windows 7, action potential, waveform, spike, classify	2014-11-19	2014-11-19		(null)	(null)	(null)	Commercial Organization	(null)	(null)	(null)									Last checked up	Commercial license	(null)
nlx_158605	ECNP	http://www.ecnp.eu/	community building portal	(null)	brain, neuroscience, disease mechanism, medicine, clinical, disease	2015-01-12	2015-01-12		(null)	Brain disorder	(null)	Resource	(null)	(null)	(null)									Last checked up	(null)	(null)
nlx_18849	Wordpress for Scientists	https://sites.google.com/site/wpscientists/home/plugins	authoring tool	(null)	authoring, software, plugin	2013-02-11	2014-12-11		(null)	(null)	(null)	Resource	(null)	(null)	(null)		listed by:beyond the pdf;					Beyond the pdf		Last checked up	(null)	(null)
nlx_19443	Brain Mysteries	http://www.brainmysteries.com	blog	(null)	(null)	2011-03-01	2011-05-18		(null)	(null)	(null)	Resource	(null)	(null)	(null)									Last checked up	(null)	(null)
nlx_21403	NGVB SeqMap Database	http://www.ngvl.org/include/pages/seq_map.php	data analysis service	National Gene Vector Biorepository	(null)	2011-08-22	2011-08-22		(null)	(null)	(null)	Resource	(null)	(null)	(null)									Last checked up	(null)	(null)
nlx_22823	FluWikie.com	http://www.fluwikie.com/	topical portal	(null)	virus	2011-03-10	2011-05-18		(null)	(null)	(null)	Resource	(null)	(null)	(null)									Last checked down	(null)	(null)
nlx_23971	BrainSpan: Exon microarray summarized to genes	http://brainspan.org/rnaseq/downloads.html?format=html	expression atlas	BrainSpan; Atlas of the Developing Human Brain	brain, development, brain development, exon, microarray, gene, rna-seq, expression value, expression	2011-07-22	2014-12-20		(null)	(null)	human	Resource	(null)	(null)	(null)		used by:nif data federation;	NIF Data Federation						Last checked up	(null)	(null)
nlx_24657	Roslin Wellcome Trust Tick Cell Biobank	http://tickcells.roslin.ac.uk/	cell repository, training service resource, biomaterial manufacture, biospecimen repository	University of Edinburgh; Scotland; United Kingdom	(null)	2011-08-17	2014-12-11		(null)	(null)	ixodid tick, argasid tick	Resource	Wellcome Trust	(null)	(null)	PMID: 22743047,PMID: 22773071	listed by:one mind biospecimen bank listing, european biobank;					One Mind Biospecimen Bank Listing, European Biobank		Last checked down	Public	(null)
nlx_29861	PubChem	http://pubchem.ncbi.nlm.nih.gov/	database, service resource, data repository	NCBI	compound, substance, bioassay, chemical structure, assay, biological activity, classification, standardization, 3d spatial image, drug, chemical, structure, bioactivity, biotechnology, biological assay, molecular biology, molecular structure, chemical structure, nucleotide sequence, macromolecule, gene expression, gold standard	2011-04-12	2014-12-20	PMID: 21418625,PMID: 21272340,PMID: 20970519,PMID: 20298522,PMID: 19825798	(null)	(null)	(null)	Resource	NLM	(null)	(null)	PMID: 17551509,PMID: 17880736,PMID: 17939849,PMID: 17991022,PMID: 18199122,PMID: 18199122,PMID: 18199122,PMID: 18353151,PMID: 18414635,PMID: 18474084,PMID: 18482452,PMID: 18817552,PMID: 19055766,PMID: 19067749,PMID: 19196483,PMID: 19255633,PMID: 19479008,PMID: 19479013,PMID: 19483698,PMID: 19622150,PMID: 19707459,PMID: 19758437,PMID: 19823672,PMID: 19847304,PMID: 19886999,PMID: 19888337,PMID: 200…	related to:monarch initiative; used by:nif data federation; listed by:omictools, re3data.org;	NIF Data Federation				OMICtools, re3data.org		Last checked up	The community can contribute to this resource, Acknowledgement requested	(null)
nlx_32497	UniProtKB Keywords	http://www.uniprot.org/keywords/	database, ontology	UniProtKB	(null)	2011-07-19	2011-07-20		(null)	(null)	(null)	Resource	(null)	(null)	(null)	PMID: 19426475,PMID: 19426475,PMID: 19426475,PMID: 19426475,PMID: 19426475,PMID: 19426475,PMID: 19426475,PMID: 19426475,PMID: 19534752,PMID: 19758470,PMID: 19758470,PMID: 19758470,PMID: 19957104,PMID: 20100355,PMID: 20111584,PMID: 20150965,PMID: 20157489,PMID: 20157489,PMID: 20169194,PMID: 20230644,PMID: 20377883,PMID: 20377883,PMID: 20456499,PMID: 20456499,PMID: 20531967,PMID: 20585580,PMID: 205…								Last checked up	(null)	(null)
nlx_38463	SourceForge	http://sourceforge.net/	database, software resource, service resource, storage service resource	Geeknet Inc.	(null)	2011-04-12	2011-09-21		(null)	(null)	(null)	Resource	(null)	(null)	(null)	PMID: 11387034,PMID: 12150718,PMID: 12401134,PMID: 12525261,PMID: 15005802,PMID: 15507135,PMID: 15588317,PMID: 15642100,PMID: 15693950,PMID: 15757517,PMID: 15760479,PMID: 15774028,PMID: 15892872,PMID: 15892875,PMID: 15941469,PMID: 16018815,PMID: 16171527,PMID: 16336652,PMID: 16539707,PMID: 16542453,PMID: 16542458,PMID: 16643669,PMID: 16709260,PMID: 16729052,PMID: 16839414,PMID: 16859555,PMID: 168…								Last checked up	(null)	(null)
nlx_39515	Case Comprehensive Cancer Center Biorepository and Tissue Processing Core Facility	http://cancer.case.edu/sharedresources/tissue/	tissue bank, biomaterial supply resource, database, material storage repository	Case Comprehensive Cancer Center	tissue, blood, body fluid, bone marrow, stem cell, serum, cell fraction, paraffin block, clinical data, malignant tissue, benign tissue, diseased tissue, normal tissue, cancer, control, research, frozen, oct-embedded, paraffin-embedded, tumor, paraffin, oct	2011-09-01	2014-12-11		Research	Cancer, Control, Tumor	human	Resource	(null)	P30 CA43703	(null)		listed by:one mind biospecimen bank listing, us biobank;					One Mind Biospecimen Bank Listing, US Biobank		Last checked up	(null)	(null)
nlx_42950	Open HHS Blog	http://www.hhs.gov/open/discussion/blog.html	blog	Data.gov	(null)	2011-03-11	2011-05-18		(null)	(null)	(null)	Resource	(null)	(null)	(null)									Last checked down	(null)	(null)
nlx_45289	Network Science	http://www.netsci.org/	topical portal, narrative resource, data set	Network Science Corporation	pharmaceutical, therapeutic agent, drug discovery, drug, drug development, pharmaceutical research, forum, biotechnology, genomic research, materials design, biotechnology, pharmaceutic, cheminformatics, combinatorial chemistry, computational chemistry, screening, lims, chemistry	2011-02-27	2013-06-28		Research	(null)	(null)	Resource	Novartis, Apple Computer, Silicon Graphics, Molecular Solutions	(null)	(null)	PMID: 12734595								Last checked up	For personal use only. No redistribution is allowed without written permission from Network Science Corporation., The community can contribute to this resource	(null)
nlx_46178	Stem-Health Hellas Stem Cell Bank	http://www.stemhealth.eu/	cell repository, tissue bank, biomaterial supply resource, biomaterial analysis service, material storage repository	Hygeia Hospital; Athens; Greece	umbilical cord blood stem cell, umbilical cord blood, umbilical cord tissue, umbilical cord, wharton's jelly, stem cell, hematopoietic stem cell, mesenchymal stem cell, tissue stem cell, cryopreserved, frozen, regenerative medicine, newborn, newborn human, transplantation, stem cell therapy	2011-08-17	2014-12-20		Transplantation	Newborn with umbilical cord	human	Resource	(null)	(null)	(null)		listed by:one mind biospecimen bank listing, european biobank;					One Mind Biospecimen Bank Listing, European Biobank		Last checked up	Private and Public: Services offered include family cord blood banking, public banking, directed allogeneic transplantation, umbilical cord tissue banking and HLA typing. Banking for public use (public banking) implies that cord blood units can be made available to any person in need of transplantation, if the required compatibility criteria are fulfilled. A cord blood bank in the public domain c…	(null)
nlx_48997	Mind Hacks	http://mindhacks.com/	blog, book	(null)	neuroscience, psychology, brain	2011-01-27	2014-12-04		(null)	(null)	(null)	Resource	(null)	(null)	(null)		used by:nif data federation;	NIF Data Federation						Last checked up	All blog posts by http://mindhacks.com/ are licensed under a Creative Commons Attribution-NonCommercial-ShareAlike 3.0 Unported License.	(null)
nlx_51231	CARTA	http://carta.anthropogeny.org/	organization portal, meeting resource, graduate program resource, video resource	University of California at San Diego; California; USA	(null)	2011-07-21	2013-07-18		(null)	(null)	(null)	Resource	Mathers Foundation, Donations	(null)	(null)									Last checked up	(null)	(null)
nlx_51508	BrainTechSci.	http://braintechsci.blogspot.com/index.html	blog	(null)	(null)	2011-02-28	2011-05-18		(null)	(null)	(null)	Resource	(null)	(null)	(null)									Last checked up	(null)	(null)
nlx_52404	Immunology	http://en.wikibooks.org/wiki/Immunology	wiki, book	Wikibooks	immunobiology, physiology	2011-03-11	2012-03-27		(null)	(null)	(null)	Resource	(null)	(null)	(null)									Last checked up	(null)	(null)
nlx_52705	AIDS and HIV Research Lab Registry	http://www.aidshivresearch.com/labs.php	data set, people resource	AIDS and HIV Research	registry, laboratory	2011-08-16	2012-11-08		(null)	AIDS, HIV	(null)	Resource	(null)	(null)	(null)									Last checked down	(null)	(null)
nlx_53277	MEDLINE	http://www.nlm.nih.gov/bsd/pmresources.html	database, bibliography	NLM	software, biomedicine, gold standard	2011-07-11	2014-12-11		(null)	(null)	(null)	Resource	(null)	(null)	(null)	PMID: 15198916,PMID: 20626907,PMID: 21131253,PMID: 23124134,PMID: 23309686	related to:mesh, pubmed; listed by:3dvc;					3DVC		Last checked up	(null)	(null)
nlx_53810	LifeLink Tissue Bank	http://www.lifelinktb.org/	tissue bank	LifeLink Foundation	(null)	2011-08-04	2014-12-11		(null)	(null)	human	Resource	(null)	(null)	(null)		listed by:one mind biospecimen bank listing, us biobank;					One Mind Biospecimen Bank Listing, US Biobank		Last checked up	(null)	(null)
nlx_54196	Open Medicine Live Wiki	http://livewiki.openmedicine.ca/Main_Page	wiki	(null)	metformin, treatment	2011-03-29	2014-12-20		(null)	Type 2 diabetes mellitus	(null)	Resource	(null)	(null)	(null)									Last checked up	Content:, Creative Commons Attribution-ShareAlike License, 3.0 Unported	(null)
nlx_63125	Vanderbilt BioVU	http://dbmi.mc.vanderbilt.edu/research/dnadatabank.html	biomaterial supply resource, database	Vanderbilt University; Tennessee; USA	dna, blood, clinical	2011-09-08	2014-12-11		Research	(null)	human	Resource	(null)	(null)	(null)		listed by:one mind biospecimen bank listing, us biobank;					One Mind Biospecimen Bank Listing, US Biobank		Last checked up	Private: The Synthetic Derivative search interface is available to Vanderbilt researchers via the StarBRITE research portal created and maintained by the Vanderbilt Institute for Clinical and Translational Research. This user interface enables investigators meeting protocol approval criteria and other user agreement requirements to receive protocol-specific sets of data derived from DNA samples a…	(null)
nlx_63680	University of Michigan Autism and Communication Disorders Center	http://www.umaccweb.com/	disease-related portal, training resource, postdoctoral program resource	University of Michigan Rackham Graduate School; Michigan; USA	(null)	2011-03-28	2013-07-19		(null)	(null)	(null)	Resource	(null)	(null)	(null)									Last checked up	(null)	(null)
nlx_64804	AFTOL	http://www.aftol.org/	data set, biospecimen repository, data repository	Oregon State University; Oregon; USA	cytology, morphology, phylogeny, ultrastructure, primer, alignment, blast, sequence, taxonomy, structure, biochemical, subcellular, organism-related portal, data analysis service, culture, sporocarp, dna, pcr product, molecular, molecule, gene sequence	2011-07-25	2013-06-28	PMID: 17486962,PMID: 21652303	(null)	(null)	fungi	Resource	NSF	EF-0228671, NSF 0090301	(null)	PMID: 18954438,PMID: 19534740,PMID: 20396584,PMID: 22720049,PMID: 25071381,PMID: 25072783								Last checked up	The community can contribute to this resource	(null)
nlx_65829	Trait Ontology	http://www.gramene.org/db/ontology/search?id=TO:0000387	ontology, database	Gramene	(null)	2011-08-03	2011-08-03		(null)	(null)	(null)	Resource	(null)	(null)	(null)	PMID: 23759993								Last checked up	(null)	(null)
nlx_68689	Neurology and Neurosurgery	http://en.wikibooks.org/wiki/Neurology_and_Neurosurgery	wiki, book	Wikibooks	(null)	2011-03-29	2011-05-18		(null)	(null)	(null)	Resource	(null)	(null)	(null)									Last checked up	(null)	(null)
nlx_70500	Susan G. Komen Tissue Bank	https://komentissuebank.iu.edu/	tissue bank, biomaterial supply resource	Indiana University; Indiana; USA, Susan G. Komen for the Cure	(null)	2011-08-17	2014-12-11		(null)	Breast cancer	human	Resource	(null)	(null)	(null)		listed by:one mind biospecimen bank listing, us biobank;					One Mind Biospecimen Bank Listing, US Biobank		Last checked up	(null)	(null)
nlx_71525	Ishtar	http://ishtar.sourceforge.net/	software resource	SourceForge	(null)	2011-04-12	2011-08-30		(null)	(null)	(null)	Resource	(null)	(null)	(null)									Last checked up	(null)	(null)
nlx_74645	PubChem Substance	http://www.ncbi.nlm.nih.gov/pcsubstance?db=pcsubstance	d spatial image, database, data repository	PubChem, NCBI	small molecule, biological activity, chemical substance, bioactivity, gold standard	2011-04-12	2014-07-30		(null)	(null)	(null)	Resource	(null)	(null)	(null)	PMID: 11532220,PMID: 12153705,PMID: 12186638,PMID: 12225582,PMID: 15128440,PMID: 15198804,PMID: 15601539,PMID: 15796777,PMID: 16254601,PMID: 16507451,PMID: 16729036,PMID: 17090329,PMID: 17868464,PMID: 17940530,PMID: 18021399,PMID: 18053250,PMID: 18067574,PMID: 18842627,PMID: 18974877,PMID: 19117515,PMID: 19180184,PMID: 19440448,PMID: 19455243,PMID: 19543368,PMID: 19575795,PMID: 19591646,PMID: 196…								Last checked up	(null)	(null)
nlx_76974	GENEtics Video	http://www.youtube.com/watch?v=0OnwOKiMVb8	training material, video resource	University of Glamorgan; South Wales; United Kingdom	k-12	2011-04-07	2013-07-18		(null)	(null)	(null)	Resource	(null)	(null)	(null)									Last checked up	(null)	(null)
nlx_82223	SciVee	http://www.scivee.tv/	topical portal, community building portal, video resource	University of California at San Diego; California; USA	(null)	2011-07-20	2014-12-11		(null)	(null)	(null)	Resource	(null)	(null)	(null)	PMID: 24723782	listed by:beyond the pdf;					Beyond the pdf		Last checked up	(null)	(null)
nlx_82584	Research Tissue Repository - University of Connecticut	http://biobank.uchc.edu/	tissue bank, biomaterial supply resource, database	University of Connecticut; Connecticut; USA	(null)	2011-08-17	2014-12-11		(null)	(null)	human	Resource	(null)	(null)	(null)		listed by:one mind biospecimen bank listing, us biobank;					One Mind Biospecimen Bank Listing, US Biobank		Last checked up	(null)	(null)
nlx_87258	Cancer Control using Population-based Registries and Biobanks	http://www.cancerbiobank.org/	portal, biomaterial supply resource, standard specification, training resource, data or information resource	Lund University; Lund; Sweden	genetic, infectious disease, young human, child, registry, biobank	2011-09-28	2014-12-11		Research	Cancer, breast cancer, colorectal cancer, childhood leukemia, Leukemia	human	Resource	European Union, (FP6)	(null)	(null)		listed by:one mind biospecimen bank listing, european biobank;					One Mind Biospecimen Bank Listing, European Biobank		Last checked up	(null)	(null)
nlx_88275	Quebec Leukemia Cell Bank	http://www.bclq.org/en/index.html	biomaterial supply resource, cell repository, database	Hopital Maisonneuve-Rosemont; Montreal; Canada	(null)	2011-08-17	2014-12-11		(null)	Leukemia	human	Resource	Cancer Research Network, Maisonneuve-Rosemont Hospital, Institute for Research in Immunology and Cancer, Cole Foundation	(null)	(null)		related to:north american biobank; listed by:one mind biospecimen bank listing;					One Mind Biospecimen Bank Listing		Last checked up	(null)	(null)
nlx_89853	Biobank Suisse	http://www.biobank-suisse.ch/	topical portal, biomaterial supply resource, database, training service resource	(null)	clinical data, biospecimen, tissue microarray, cancer, breast cancer, prostate cancer	2011-08-17	2014-12-20		Research	Includes: Cancer, Breast cancer, Prostate cancer,	human	Resource	(null)	(null)	(null)		listed by:one mind biospecimen bank listing, european biobank;					One Mind Biospecimen Bank Listing, European Biobank		Last checked up	Public: Must register to search the database. You will talk directly to the responsible biobank(s). It is up to you to find an agreement with the responsible biobank(s).	(null)
nlx_94534	Science Talk	http://www.scientificamerican.com/podcast/podcasts.cfm?type=science-talk	podcast	Scientific American Podcasts	(null)	2011-07-21	2014-12-04		(null)	(null)	(null)	Resource	(null)	(null)	(null)		used by:nif data federation;	NIF Data Federation						Last checked up	(null)	(null)
nlx_97074	American Tissue Services Foundation - ATSF	http://www.atsfoundation.org/	portal	(null)	(null)	2011-08-04	2014-05-29		(null)	(null)	human	Resource	(null)	(null)	(null)									Last checked up	(null)	(null)
OMICS_00043	GRASS	https://github.com/AlexeyG/GRASS	software resource	GitHub	next-generation sequencing, scaffolding	2014-02-13	2014-12-11	PMID: 22492642	(null)	(null)	(null)	Resource	(null)	(null)	(null)		listed by:omictools;					OMICtools		Last checked up	GNU General Public License, version 3	(null)
OMICS_00089	qSNP	http://www.qcmg.org/bioinformatics/tiki-index.php	software resource	University of Queensland; Brisbane; Australia	(null)	2014-02-27	2015-01-08	PMID: 24250782	(null)	Cancer	(null)	Resource	(null)	(null)	(null)		listed by:omictools;					OMICtools		Last checked up	(null)	(null)
OMICS_00183	SiPhy	http://www.broadinstitute.org/genome_bio/siphy/	software resource	Broad Institute	java, mutation, phylogeny, substitution pattern, mutation rate	2014-03-20	2014-12-11	PMID: 19478016	(null)	(null)	(null)	Resource	NHGRI, NSF	(null)	(null)	PMID: 25136813	listed by:omictools;					OMICtools		Last checked up	Acknowledgement requested, Free, Public	(null)
OMICS_00188	SNPnexus	http://www.snp-nexus.org/	data analysis service	Queen Mary University of London; London; United Kingdom	single nucleotide polymorphism, genetic variant, gene, variant, insertion, deletion, block substitution, functional annotation, genotyping, phenotype, disease, regulatory element, conservation, non-synonymous coding snp, gene, protein, hapmap, population, structural variation	2014-03-20	2014-12-20	PMID: 23395730,PMID: 22544707,PMID: 19098027	(null)	(null)	(null)	Resource	(null)	(null)	(null)	PMID: 23732877,PMID: 24608543,PMID: 24679184,PMID: 24776925,PMID: 24859147,PMID: 25136576	listed by:omictools;					OMICtools		Last checked up	Acknowledgement requested	(null)
OMICS_00250	FlowSim	http://biohaskell.org/Applications/FlowSim	simulation software	(null)	(null)	2014-02-13	2014-12-20	PMID: 20823302	(null)	(null)	(null)	Resource	(null)	(null)	(null)	PMID: 24479665	listed by:omictools;					OMICtools		Last checked up	Acknowledgement requested, GNU General Public License	(null)
OMICS_00305	AGE	http://sv.gersteinlab.org/age/	software resource	Yale University; Connecticut; USA	genome	2014-02-27	2014-12-20		(null)	(null)	(null)	Resource	(null)	(null)	(null)	PMID: 24564169	listed by:omictools;					OMICtools		Last checked up	Creative Commons Attribution-NonCommercial License	(null)
OMICS_00429	CHANCE	https://github.com/songlab/chance	software resource	GitHub	(null)	2014-02-13	2014-12-20		(null)	(null)	(null)	Resource	(null)	(null)	(null)	PMID: 23068444	listed by:omictools;					OMICtools		Last checked up	(null)	(null)
OMICS_00593	Bisulfighter	https://code.google.com/p/bisulfighter/	software resource	Google Code, National Institute of Advanced Industrial Science and Technology	bisulfighter, python	2014-02-13	2014-12-11		(null)	(null)	(null)	Resource	(null)	(null)	(null)		listed by:omictools;					OMICtools		Last checked up	Open unspecified license	(null)
OMICS_00599	FadE	https://code.google.com/p/fade/	software resource	Google Code, University of Southern California; California; USA	(null)	2014-02-13	2014-12-11	PMID: 22965123	(null)	(null)	(null)	Resource	(null)	(null)	(null)		listed by:omictools;					OMICtools		Last checked up	Acknowledgement requested	(null)
OMICS_00600	GBSA	http://ctrad-csi.nus.edu.sg/gbsa/	software resource	National University of Singapore; Singapore; Singapore	(null)	2014-02-13	2014-12-11	PMID: 23268441	(null)	(null)	(null)	Resource	(null)	(null)	(null)	PMID: 23268441	listed by:omictools;					OMICtools		Last checked up	GNU General Public License, v3, Acknowledgement requested	(null)
OMICS_00658	CUSHAW	http://cushaw2.sourceforge.net/homepage.htm#latest	software resource	Johannes Gutenberg University Mainz; Rhineland-Palatinate; Germany, SourceForge	next-generation sequencing, read alignment, genome, alignment	2014-02-20	2014-12-11	PMID: 22576173,PMID: 24466273	(null)	(null)	(null)	Resource	(null)	(null)	(null)		listed by:omictools;					OMICtools		Last checked up	(null)	(null)
OMICS_00688	SOAP3	http://soap.genomics.org.cn/soap3.html	data processing software	SOAP	gpu/cuda, next generation sequencing, alignment, short read, gpu	2014-03-26	2014-12-11	PMID: 22285832	(null)	(null)	(null)	Resource	(null)	(null)	(null)	PMID: 23365548	listed by:omictools;					OMICtools		Last checked up	(null)	(null)
OMICS_00824	X-Tile	http://www.tissuearray.org/rimmlab/xtile.html	software resource	Yale University; Connecticut; USA	(null)	2014-03-20	2014-12-11	PMID: 15534099	(null)	(null)	(null)	Resource	(null)	(null)	(null)		listed by:omictools;					OMICtools		Last checked up	Free for academic use	(null)
OMICS_01042	FastQ Screen	http://www.bioinformatics.babraham.ac.uk/projects/fastq_screen/	software resource	Babraham Institute	perl	2014-02-13	2014-12-11		(null)	(null)	(null)	Resource	(null)	(null)	(null)		listed by:omictools;					OMICtools		Last checked up	GNU General Public License, v3 or later	(null)
OMICS_01164	CoverageCalculator	http://covcal.sourceforge.net/	software resource	SourceForge	next-generation sequencing	2014-03-20	2014-12-11		(null)	(null)	(null)	Resource	(null)	(null)	(null)		listed by:omictools;					OMICtools		Last checked up	(null)	(null)
OMICS_01166	NGS-Cleaner	http://sourceforge.net/projects/ngs-cleaner/	software application	SourceForge	next-generation sequencing	2014-03-20	2014-12-11		(null)	(null)	(null)	Resource	(null)	(null)	(null)		listed by:omictools;					OMICtools		Last checked up	(null)	(null)
OMICS_01182	GeneWays	http://anya.igsb.anl.gov/Geneways/GeneWays.html	service resource	Argonne National Laboratory	pathway, molecule, literature, natural language processing, gene, protein, interaction, database	2014-03-06	2014-12-11	PMID: 15016385	(null)	(null)	human	Resource	(null)	(null)	(null)		listed by:omictools;					OMICtools		Last checked up	(null)	(null)
OMICS_01284	ORMAN	http://orman.sourceforge.net/Home	software resource	SourceForge	(null)	2014-02-13	2014-12-11	PMID: 24130305	(null)	(null)	(null)	Resource	(null)	(null)	(null)		listed by:omictools;					OMICtools		Last checked up	(null)	(null)
OMICS_01445	ESPRIT-Tree	http://plaza.ufl.edu/sunyijun/ES-Tree.htm	software resource	University of Florida; Florida; USA	clustering, 16s rrna, pyrosequence	2014-03-06	2014-12-11	PMID: 21596775	(null)	(null)	(null)	Resource	(null)	(null)	(null)		listed by:omictools;					OMICtools		Last checked up	(null)	(null)
OMICS_01459	PhyloPythia	http://cbcsrv.watson.ibm.com/phylopythia.html	data analysis service	IBM	classification, phyolgenetic, dna fragment, dna, metagenome, sequence	2014-03-06	2014-12-11	PMID: 17179938	(null)	(null)	(null)	Resource	(null)	(null)	(null)		listed by:omictools;					OMICtools		Last checked up	(null)	(null)
OMICS_01495	MaryGold	http://sourceforge.net/projects/metavar/	data analysis software	SourceForge	sequence variation, metagenomic, c++, python	2014-03-20	2014-12-11		(null)	(null)	(null)	Resource	(null)	(null)	(null)	PMID: 25056481	listed by:omictools;					OMICtools		Last checked up	BSD License	(null)
OMICS_01530	Babel	http://taylorlab.ucsf.edu/software_data.html	data analysis software	University of California at San Francisco; California; USA	windows, macos x	2014-03-20	2014-12-11		(null)	(null)	(null)	Resource	(null)	(null)	(null)		listed by:omictools;					OMICtools		Last checked up	GNU Lesser General Public License, v2.1, v3	(null)
OMICS_01761	R Tutorial	http://www.cyclismo.org/tutorial/R/	training material	Clarkson University; New York; USA	(null)	2014-02-13	2014-12-11		(null)	(null)	(null)	Resource	(null)	(null)	(null)		listed by:omictools;					OMICtools		Last checked up	Creative Commons Attribution-NonCommercial International License, 4.0	(null)
OMICS_01807	TargetCaller	http://cellnet.cecad.uni-koeln.de/15763.html	software resource	University of Cologne; Cologne; Germany	chip-seq, transcription factor, target gene	2014-03-06	2014-12-11	PMID: 24278002	(null)	(null)	(null)	Resource	(null)	(null)	(null)		listed by:omictools;					OMICtools		Last checked up	Free	(null)
OMICS_01988	maigesPack	http://www.bioconductor.org/packages/release/bioc/html/maigesPack.html	software resource	Bioconductor	classification, clustering, differential expression, graph, network, microarray, preprocessing	2014-04-17	2015-01-08		(null)	(null)	(null)	Resource	(null)	(null)	(null)		listed by:omictools;					OMICtools		Last checked up	GNU General Public License, v2 or newer	(null)
OMICS_02025	dyebias	http://www.bioconductor.org/packages/release/bioc/html/dyebias.html	software resource	Bioconductor	microarray, preprocessing, quality control, two channel	2014-04-17	2014-12-11		(null)	(null)	(null)	Resource	(null)	(null)	(null)		listed by:omictools;					OMICtools		Last checked up	GNU General Public License, v3	(null)
OMICS_02047	methylMnM	http://www.bioconductor.org/packages/release/bioc/html/methylMnM.html	software resource	Bioconductor	dna methylation, sequencing, medip-seq, mre-seq	2014-04-17	2014-12-11		(null)	(null)	(null)	Resource	(null)	(null)	(null)		listed by:omictools;					OMICtools		Last checked up	GNU General Public License, v3	(null)
OMICS_02067	quantsmooth	http://bioconductor.org/packages/release/bioc/html/quantsmooth.html	software resource	Bioconductor	copy number variation, visualization	2014-04-17	2014-12-11	PMID: 15572474	(null)	(null)	(null)	Resource	(null)	(null)	(null)		listed by:omictools;					OMICtools		Last checked up	GNU General Public License, v2	(null)
OMICS_02087	RCASPAR	http://www.bioconductor.org/packages/release/bioc/html/RCASPAR.html	software resource	Bioconductor	gene expression, genetics, proteomics, visualization, acgh	2014-04-17	2014-12-20		(null)	(null)	(null)	Resource	(null)	(null)	(null)		listed by:omictools;					OMICtools		Last checked up	GNU General Public License, v3 or newer	(null)
OMICS_02106	skewer	http://sourceforge.net/projects/skewer/	data processing software	SourceForge	illumina, unix/linux, c++, adapter trimming, paired-end, sequence	2014-05-01	2014-12-11		(null)	(null)	(null)	Resource	(null)	(null)	(null)		listed by:omictools;					OMICtools		Last checked up	(null)	(null)
OMICS_02113	VectorFriends	http://www.vectorfriends.com/	software resource, Commercial Organization	BioFriends(Pte Ltd)	cloning, isothermal assembly, pcr, primer design, data management, sequence analysis, sequence, analysis, primer, windows, mac os	2014-05-15	2014-12-11		(null)	(null)	(null)	Commercial Organization	(null)	(null)	(null)		listed by:omictools;					OMICtools		Last checked up	Commercial, Free for academic use	(null)
OMICS_02120	GeneMeta	http://www.bioconductor.org/packages/release/bioc/html/GeneMeta.html	data analysis software	Bioconductor	sequencing, high throughput	2014-04-17	2014-12-11		(null)	(null)	(null)	Resource	(null)	(null)	(null)		listed by:omictools;					OMICtools		Last checked up	Artistic License, v2.0	(null)
OMICS_02150	GimmeMotifs	http://131.174.198.125/bioinfo/gimmemotifs/	software resource	Radboud University Nijmegen; Nijmegen; Netherlands	linux, chip-seq, motif, cluster, python	2014-05-15	2014-12-11	PMID: 21081511	(null)	(null)	(null)	Resource	(null)	(null)	(null)		listed by:omictools;					OMICtools		Last checked up	MIT License, Acknowledgement requested	(null)
OMICS_02172	ChIPmeta	http://sourceforge.net/projects/chipmeta/	data analysis software	SourceForge	chip-chip, chip-seq	2014-05-01	2014-12-11		(null)	(null)	(null)	Resource	(null)	(null)	(null)		listed by:omictools;					OMICtools		Last checked up	(null)	(null)
OMICS_02198	SNPdryad	http://snps.ccbr.utoronto.ca:8080/SNPdryad/	service resource	University of Toronto; Ontario; Canada	non-synonymous, single nucleotide polymorphism, ortholog, protein sequence	2014-05-28	2014-12-11	PMID: 24389653	(null)	(null)	human	Resource	(null)	(null)	(null)		listed by:omictools;					OMICtools		Last checked up	(null)	(null)
OMICS_02216	BlindCall	http://cbcb.umd.edu/~hcorrada/secgen/	software resource	University of Maryland; Maryland; USA	base-calling, second-generation sequencing, blind deconvolution	2014-05-28	2014-12-11	PMID: 24413520	(null)	(null)	(null)	Resource	(null)	(null)	(null)		listed by:omictools;					OMICtools		Last checked up	(null)	(null)
OMICS_02242	RAxML	https://github.com/stamatak/standard-RAxML	data analysis software	GitHub	phylogeny	2014-05-01	2014-12-11	PMID: 24451623,PMID: 16928733,PMID: 15608047	(null)	(null)	(null)	Resource	(null)	(null)	(null)	PMID: 24005325,PMID: 24451623	listed by:omictools;					OMICtools		Last checked up	GNU General Public License	(null)
OMICS_02252	GraphProt	http://www.bioinf.uni-freiburg.de/Software/GraphProt/	software resource	University of Freiburg; Baden-Wurttemberg; Germany	sequence-binding preference, structure-binding preference, rna-binding protein, high-throughput sequencing, clip-seq, rnacompete, rna	2014-05-28	2014-12-11	PMID: 24451197	(null)	(null)	(null)	Resource	(null)	(null)	(null)	PMID: 24451197	listed by:omictools;					OMICtools		Last checked up	Free, Public	(null)
OMICS_02292	M(at)CBETH	http://tomcat.esat.kuleuven.be/MACBETH/	data analysis service	Catholic University of Leuven; Flemish Brabant; Belgium	microarray, classification	2014-05-28	2014-12-11	PMID: 15890742	(null)	(null)	(null)	Resource	(null)	(null)	(null)		listed by:omictools;					OMICtools		Last checked up	Non-commercial, Account required, GNU General Public License, v3	(null)
OMICS_02342	dprimer	http://sourceforge.net/projects/dprimer/	software resource	SourceForge	c++, command-line, pcr, primer, aligned sequence, degenerate primer	2014-05-01	2014-12-11		(null)	(null)	(null)	Resource	(null)	(null)	(null)		listed by:omictools;					OMICtools		Last checked up	GNU General Public License, v3	(null)
rid_000039	OpenSesame	http://osdoc.cogsci.nl/	software resource	VU University; Amsterdam; Netherlands	experiment builder, python, social sciences	2014-02-21	2014-02-21	PMID: 22083660	(null)	(null)	(null)	Resource	(null)	(null)	(null)									Last checked up	Acknowledgement requested, GNU General Public License, v3	(null)
rid_000107	RNAplex	http://www.bioinf.uni-leipzig.de/Software/RNAplex/	source code	University of Leipzig; Saxony; Germany	interaction, rna	2014-04-07	2014-04-07		(null)	(null)	(null)	Resource	(null)	(null)	(null)									Last checked up	(null)	(null)
SciRes_000132	NeuroSpin MEG	http://www.neurospin-wiki.org/pmwiki/Main/NeurospinMEG	core facility	NeuroSpin	neuroimaging, meg, cognitive neuroscience, eeg, egi	2014-06-09	2014-06-09		(null)	(null)	human	Resource	(null)	(null)	(null)									Last checked up	(null)	(null)
SciRes_000140	Opal Research	http://www.omicia.com/solutions-research/	software resource, Commercial Organization	Omicia	genome interpretation, variant prioritization, disease gene prioritization, next-generation sequencing, clinical, genome, protein function, disease, genomic variant, mutation	2014-07-08	2014-07-08	PMID: 23895124	(null)	(null)	human	Commercial Organization	(null)	(null)	(null)		related to:vaast;							Last checked up	Commercial SaaS	(null)
SciRes_000176	Global-Multi Resolution Topography Image Service	http://www.marine-geo.org/inc/swagger/listings/imageserverinfo.json	web service	Integrated Earth Data Applications	topography, earth, polar, oceanography, image, api	2014-11-18	2014-11-18		(null)	(null)	(null)	Resource	(null)	(null)	(null)		related to:global-multi resolution topography grid service; listed by:cinergi;					CINERGI		Last checked up	(null)	(null)
OMICS_01159	BEDTools	https://github.com/arq5x/bedtools2	software resource	GitHub	genomics, bed, sam, bam, overlap, sequencing, intersect, coverage, gff, vcf, bedgraph, interval, genome arithmetic	2014-02-13	2014-12-20	PMID: 20110278	(null)	(null)	(null)	Resource	(null)	(null)	2014	PMID: 24364868,PMID: 24643015,PMID: 24917877	listed by:omictools;					OMICtools		Last checked up; last updated on 2014	GNU General Public License, v2, Acknowledgement requested	(null)
nif-0000-24174	European Monitoring Centre for Drugs and Drug Addiction	http://www.emcdda.europa.eu/html.cfm/index190EN.html	portal	(null)	drug, drug of abuse, europe, european union, best practice, substance-related disorder, trend	2010-10-19	2013-06-21		(null)	(null)	(null)	Resource	(null)	(null)	2014									Last checked up; last updated on 2014	(null)	(null)
OMICS_00607	MethylSeekR	http://www.bioconductor.org/packages/release/bioc/html/MethylSeekR.html	software resource	Bioconductor	(null)	2014-02-13	2014-12-20		(null)	(null)	(null)	Resource	(null)	(null)	2014		listed by:omictools;					OMICtools		Last checked up; last updated on 2014	GNU General Public License, v2 or greater	(null)
nlx_144206	CENtral Science	http://cenblog.org/	blog	American Chemical Society	chemistry, science	2012-03-10	2014-12-20		(null)	(null)	(null)	Resource	(null)	(null)	2014		used by:nif data federation;	NIF Data Federation						Last checked up; last updated on 2014	The community can contribute to this resource	(null)
nlx_144197	Wired Science Blogs	http://www.wired.com/wiredscience/science-blogs/	blog, narrative resource	Wired Science	science	2012-03-09	2014-12-04		(null)	(null)	(null)	Resource	(null)	(null)	2014		used by:nif data federation;	NIF Data Federation						Last checked up; last updated on 2014	(null)	(null)
nlx_144196	Wired Science	http://www.wired.com/wiredscience/	blog	WIRED.com	science, news	2012-03-09	2014-12-20		(null)	(null)	(null)	Resource	(null)	(null)	2014		used by:nif data federation;	NIF Data Federation						Last checked up; last updated on 2014	(null)	(null)
nlx_144164	Monster	http://www.monster.com/	job resource	(null)	career, advice, resume, community building portal	2012-03-08	2014-12-20		(null)	(null)	(null)	Resource	(null)	(null)	2014		used by:nif data federation;	NIF Data Federation						Last checked up; last updated on 2014	(null)	(null)
nlx_57032	DrugPort	http://www.ebi.ac.uk/thornton-srv/databases/drugport/	database	European Bioinformatics Institute	(null)	2011-08-09	2011-08-09		(null)	(null)	(null)	Resource	(null)	(null)	2014	PMID: 24153109	related to:pdbsum, drugbank;							Last checked up; last updated on 2014	(null)	(null)
OMICS_00430	NGS-QC Generator	http://archive.igbmc.fr/recherche/Prog_FGC/Eq_HGron/Bioinfotools/NGS/website/index.php	software resource	(null)	next generation sequencing, chip-seq	2014-02-13	2014-12-20	PMID: 24038469	(null)	(null)	(null)	Resource	(null)	(null)	2014		listed by:omictools;					OMICtools		Last checked up; last updated on 2014	(null)	(null)
nlx_143885	Pediatric Brain Tumor Consortium	http://www.pbtc.org/	disease-related portal, data or information resource	(null)	human, child, pediatric, brain, tumor, cancer, brain cancer, central nervous system, imaging	2011-12-23	2013-06-21		(null)	(null)	(null)	Resource	NCI	(null)	2014									Last checked up; last updated on 2014	(null)	(null)
nlx_155686	DGIdb	http://dgidb.genome.wustl.edu/	database, application programming interface	Washington University in St. Louis; Missouri; USA	drug, gene, interaction	2013-11-20	2014-12-11	PMID: 24122041	Research	Cancer	human	Resource	NHGRI	U54 HG003079	2014	PMID: 25004123	listed by:omictools;					OMICtools		Last checked up; last updated on 2014	GNU General Public License	(null)
nlx_30164	GONUTS	http://gowiki.tamu.edu/wiki/	wiki, database	EcoliHub	ontology or annotation browser, ontology or annotation search engine, ontology or annotation editor, protein	2011-07-06	2014-12-20	PMID: 22110029	(null)	(null)	(null)	Resource	NIGMS	1U24 GM077905-01, 511-1960-01, U24 GM088849	2014	PMID: 23731568	related to:go; listed by:gene ontology tools, omictools;					Gene Ontology Tools, OMICtools		Last checked up; last updated on 2014	Free for academic use, The community can contribute to this resource	(null)
nlx_155900	NiftySim	http://sourceforge.net/projects/niftysim/	software resource	University College London; London; United Kingdom	pet, spect	2013-12-05	2014-12-11		(null)	(null)	(null)	Resource	(null)	(null)	2014		listed by:nitrc;					NITRC		Last checked up; last updated on 2014	BSD License	(null)
nif-0000-22618	Office of Behavioral and Social Sciences Research	http://obssr.od.nih.gov/index.aspx	organization portal, funding resource	NIH, NIH Blueprint for Neuroscience Research	educational material, educational opportunity, events, behavioral, career development, disease, health, human, illness, journal articles, news, prevention, publications, public health, research, social factors, social sciences, treatment, meeting	2010-10-19	2013-01-11		(null)	(null)	(null)	Resource	(null)	(null)	2014	PMID: 23497462								Last checked up; last updated on 2014	(null)	(null)
OMICS_01075	seq crumbs	http://bioinf.comav.upv.es/seq_crumbs/	software resource	(null)	(null)	2014-02-13	2015-01-08		(null)	(null)	(null)	Resource	(null)	(null)	2014	PMID: 24690220	listed by:omictools;					OMICtools		Last checked up; last updated on 2014	Mainly under the, GNU General Public License	(null)
OMICS_01294	TIGAR	https://github.com/nariai/tigar	software resource	GitHub	(null)	2014-02-13	2014-12-20	PMID: 23821651	(null)	(null)	(null)	Resource	(null)	(null)	2014		listed by:omictools;					OMICtools		Last checked up; last updated on 2014	(null)	(null)
OMICS_00247	ART	http://www.niehs.nih.gov/research/resources/software/biostatistics/art/	software resource	NIEHS	next-generation sequencing	2014-02-13	2014-12-20	PMID: 22199392	(null)	(null)	(null)	Resource	(null)	(null)	2014		related to:1000 genomes: a deep catalog of human genetic variation; listed by:omictools;					OMICtools		Last checked up; last updated on 2014	Free, Public	(null)
nlx_144416	AIDS.gov Podcast	http://www.aids.gov/podcast/podcast-gallery/	podcast	AIDS.gov	aids, human, human immunodeficiency virus	2012-04-11	2012-04-11		(null)	(null)	(null)	Resource	(null)	(null)	2013									Last checked up; last updated on 2013	(null)	(null)
OMICS_00001	Decombinator	https://github.com/uclinfectionimmunity/Decombinator	software resource	University College London; London; United Kingdom, GitHub	python, t-cell receptor sequence, t-cell receptor, sequence	2014-02-13	2014-12-20	PMID: 23303508	(null)	(null)	(null)	Resource	(null)	(null)	2013		listed by:omictools;					OMICtools		Last checked up; last updated on 2013	Free, Public	(null)
nlx_144361	Simons Foundation	https://simonsfoundation.org/	funding resource	(null)	mathematics, physical sciences, computer science, physics, autism, autism spectrum disorder	2012-04-03	2012-04-03		(null)	(null)	(null)	Resource	(null)	(null)	2013									Last checked up; last updated on 2013	(null)	(null)
nlx_152804	EUCOMMTOOLS	http://www.knockoutmouse.org/about/eucommtools	biomaterial manufacture	International Knockout Mouse Consortium	genome, annotation, function, mutation, protein coding gene, vector, mutant embryonic stem cell, mutant mouse strain, cre driver, cre, recombinase, c57bl/6, allele, embryonic stem cell line, c57bl/6n, knock-in	2013-07-08	2013-07-08		(null)	(null)	mouse	Resource	European Union, (FP7, THEME Health)	(null)	2013	PMID: 22968824	related to:emma, eummcr;							Last checked up; last updated on 2013	(null)	(null)
nlx_152743	BMDExpress	http://sourceforge.net/projects/bmdexpress/	data analysis software	SourceForge	bioinformatics, microarray, software, toxicogenomics,	2013-06-24	2013-06-24		(null)	(null)	(null)	Resource	(null)	(null)	2013									Last checked up; last updated on 2013	MIT License	(null)
nlx_143874	Traumatic Brain Injury Model Systems National Data and Statistical Center	https://www.tbindsc.org/	topical portal	Craig Hospital; Colorado; USA	traumatic brain injury, rehabilitation, intervention, longitudinal,one mind tbi resource	2011-12-19	2012-01-04		(null)	(null)	(null)	Resource	National Institute on Disability and Rehabilitation Research	(null)	2013									Last checked up; last updated on 2013	(null)	(null)
nlx_156740	TriageTools	http://sourceforge.net/projects/triagetools/	software resource	SourceForge	matlab, java	2014-02-13	2015-01-08	PMID: 23408855	(null)	(null)	(null)	Resource	(null)	(null)	2013	PMID: 23408855	listed by:omictools;					OMICtools		Last checked up; last updated on 2013	Apache License, V2.0	(null)
nif-0000-03035	InterPro	http://www.ebi.ac.uk/interpro	data analysis service, database, web service	European Bioinformatics Institute	protein, classify, prediction, protein domain, genome, protein family, functional site, protein sequence, protein function, analysis, nucleic acid, amino acid, amino acid sequence, gold standard	2010-09-21	2014-12-20	PMID: 22096229,PMID: 21082426,PMID: 18940856,PMID: 18428686,PMID: 18025686,PMID: 17202162,PMID: 16909843,PMID: 15608177,PMID: 12520011,PMID: 12230031,PMID: 11159333,PMID: 11119311,PMID: 11125043	(null)	(null)	(null)	Resource	European Union, (FP7, Scientific Data Repositories, Quality of Life and Management of Living Resources), BBSRC, MRC	213037, BB/F010508/1, QLRI-CT-2000-00517, QLRI-CT-2001000015	2013	PMID: 11423014,PMID: 11574064,PMID: 11806833,PMID: 12093379,PMID: 12110158,PMID: 12186647,PMID: 12702207,PMID: 14615630,PMID: 14709167,PMID: 15128436,PMID: 15186492,PMID: 15461792,PMID: 15575968,PMID: 15833121,PMID: 15904496,PMID: 16086850,PMID: 16132081,PMID: 16273343,PMID: 16277749,PMID: 16420670,PMID: 16683036,PMID: 16973001,PMID: 17432936,PMID: 17472741,PMID: 17615057,PMID: 18291039,PMID: 183…	related to:jcvi tigrfams, go, monarch initiative; listed by:re3data.org, omictools;					re3data.org, OMICtools		Last checked up; last updated on 2013	Acknowledgement requested, Free, Public, The community can contribute to this resource	(null)
nlx_151984	Life Sciences Discovery Fund	http://www.lsdfa.org/	regional funding resource	(null)	life science, health, health care, economic well being, grant	2013-02-20	2013-02-20		(null)	(null)	(null)	Resource	(null)	(null)	2013	PMID: 24844227								Last checked up; last updated on 2013	(null)	(null)
nif-0000-10185	Canadian Bioinformatics Workshops	http://www.bioinformatics.ca/	short course, training material, workshop	Ontario Institute for Cancer Research	education, bioinformatics, course, genomics, proteomics	2010-09-21	2013-06-21		(null)	(null)	(null)	Resource	Canadian Institutes of Health Research, Ontario Institute for Cancer Research, (Institute of Genetics), Genome British Columbia, PrioNet Canada, MathWorks, ActiveState	(null)	2013									Last checked up; last updated on 2013	Creative Commons License	(null)
nlx_151823	English Longitudinal Study of Ageing	http://www.ifs.org.uk/ELSA	data set	University College London; London; United Kingdom	middle adult human, late adult human, adult human, biological marker, direct assessment, physical impairment, interview, clinical, physical, performance, health care, literacy, household consumption, anthropometric, blood pressure, lung function, measurement, saliva, blood, balance, muscle strength, psychological health, care, support, memory, mood, longitudinal, international, health, disability…	2013-01-04	2014-12-20		Research	Aging	human	Resource	NIA, UK Department of Health, UK Department of Social Security, other UK government departments	(null)	2013	PMID: 23977022,PMID: 24899926	listed by:icpsr;					ICPSR		Last checked up; last updated on 2013	Public for the first 3 waves through the University of Essex Economic and Social Data Service (ESDS) website. Greater restrictions may apply for researchers seeking to access more sensitive data (e.g., geographical classificatory variables and DNA).	(null)
OMICS_01035	BIGpre	http://sourceforge.net/projects/bigpre/	software resource	SourceForge	next generation sequencing, genomics	2014-02-13	2014-12-11	PMID: 22289480	(null)	(null)	(null)	Resource	(null)	(null)	2013		listed by:omictools;					OMICtools		Last checked up; last updated on 2013	GNU General Public License, v3	(null)
nlx_54008	BioLexicon	http://www.nactem.ac.uk/biolexicon/	database, lexicon	National Centre for Text Mining	text mining, biomedical, terminology, semantics, terminological variant, linguistic, information retrieval, computational linguistics	2011-01-27	2014-12-11	PMID: 21992002,PMID: 20183880	(null)	(null)	(null)	Resource	(null)	(null)	2013		related to:uk pubmed central, medie; listed by:force11;					FORCE11		Last checked up; last updated on 2013	available for purchase	(null)
nlx_151571	TWiP - This Week in Parasitism	http://www.microbeworld.org/index.php?option=com_content&view=category&layout=blog&id=99&Itemid=259	podcast	MicrobeWorld	parasite	2012-10-11	2012-10-11		(null)	(null)	(null)	Resource	(null)	(null)	2013									Last checked up; last updated on 2013	(null)	(null)
nlx_14010	Southampton Tumour Bank	http://www.som.soton.ac.uk/research/sites/cruk/translation/tumour.asp	tissue bank, biomaterial supply resource, biospecimen repository	University of Southampton; Southampton; United Kingdom	cancer biology, cancer, tumor, blood product, biological fluid, tissue, spleen, lymph node, biopsy tissue, blood product, bodily fluid, blood, lymphoma, solid tissue, cell, breast, colon, lung, upper gastrointestinal, pleural fluid, gastrointestinal	2011-08-17	2014-12-11		Research	Cancer, Tumor, Normal, Malignant	human	Resource	(null)	(null)	2013		listed by:one mind biospecimen bank listing, european biobank;					One Mind Biospecimen Bank Listing, European Biobank		Last checked up; last updated on 2013	Public: Available to all local academics and researchers with ethically approved studies to aid the study of cancer biology and other associated research.	(null)
OMICS_01046	fitGCP	http://sourceforge.net/projects/fitgcp/	software resource	SourceForge	(null)	2014-02-13	2015-01-08	PMID: 23589648	(null)	(null)	(null)	Resource	(null)	(null)	2013		listed by:omictools;					OMICtools		Last checked up; last updated on 2013	BSD License	(null)
nlx_153875	Catalogue of Life	http://www.catalogueoflife.org/	database	University of Reading; Reading; United Kingdom	taxon, name, relationship, distribution, taxonomy, region, synonymy, taxonomic tree, specie	2013-08-13	2013-08-13		(null)	(null)	animal, plant, fungus, microorganism	Resource	(null)	(null)	2013	PMID: 21829594,PMID: 22004596,PMID: 22238640,PMID: 22952856,PMID: 23653515,PMID: 23794864,PMID: 23986785,PMID: 24198709,PMID: 24555091,PMID: 25110881								Last checked up; last updated on 2013	The community can contribute to this resource, Commercial use requires written permission, Acknowledgement required	(null)
OMICS_00692	SToRM	http://bioinfo.lifl.fr/yass/iedera_solid/storm/	software resource	University Lille 1 - Sciences and Technologies; Lille; France	c, linux, macos, solid	2014-02-27	2014-12-20	PMID: 20936175	(null)	(null)	(null)	Resource	(null)	(null)	2013		listed by:omictools;					OMICtools		Last checked up; last updated on 2013	(null)	(null)
nlx_152824	Evaluating Predictors and Interventions in Sphincter of Oddi Dysfunction	http://clinicaltrials.gov/ct2/show/NCT00688662	clinical trial	(null)	clinical, treatment, intervention, sphincterotomy, pancreatic, pancreas, pancreatitis, biliary, adult human, male, female, manometry	2013-07-10	2014-12-20		(null)	cholecystectomy, Sphincter of Oddi Dysfunction	human	Resource	NIDDK	(null)	2012		related to:dknet; listed by:clinicaltrials.gov: a service of the national institutes of health;					Clinicaltrials.gov: A Service Of The National Institutes Of Health		Last checked up; last updated on 2012	(null)	(null)
nlx_152868	Diabetes Autoantibody Standardization Program	http://www.cdc.gov/labstandards/diabetes_dasp.html	knowledge environment resource	Centers for Disease Control and Prevention	autoantibody, quality assurance, standardization, standard, laboratory method, laboratory performance, measurement, method	2013-07-17	2014-07-25	PMID: 12716742	(null)	Type 1 diabetes	human	Resource	(null)	(null)	2012		related to:dknet;							Last checked up; last updated on 2012	(null)	(null)
nlx_144614	Summer School in Computational Sensory-Motor Neuroscience	http://www.compneurosci.com/CoSMo2012/	short course	Northwestern University; Illinois; USA	computational, sensory-motor, neuroscience, summer school, graduate student, postdoctoral fellow, undergraduate	2012-05-25	2012-05-25		(null)	(null)	(null)	Resource	Canadian Action and Perception Network, NSF, NeuroDevNet, NSERC Collaborative Research and Training Experience, McGill Centre for Applied Mathematics in Bioscience and Medicine, Mitacs, Natural Sciences and Engineering Research Council of Canada	(null)	2012	PMID: 24244351								Last checked up; last updated on 2012	(null)	(null)
nlx_144589	Eide Neurolearning Blog	http://www.eideneurolearningblog.blogspot.com/	blog	Blogger	learning, brain, learning style, problem-solving, creativity, child, family, parenting, gifted learner, visual learner, dyslexia, attention deficit disorder, autism, human, working memory	2012-05-22	2012-05-22		(null)	(null)	(null)	Resource	(null)	(null)	2012									Last checked up; last updated on 2012	(null)	(null)
OMICS_00898	VarB	http://software.markdpreston.com/varb	software resource	(null)	variant, next-generation sequencing, polymorphism, c++	2014-02-20	2015-01-08	PMID: 22976080	(null)	(null)	(null)	Resource	(null)	(null)	2012		listed by:omictools;					OMICtools		Last checked up; last updated on 2012	GNU General Public License, v3	(null)
nif-0000-00617	NICHD SECCYD	http://www.nichd.nih.gov/research/supported/seccyd/Pages/overview.aspx	clinical database, database	(null)	child, care, youth, development, scientific, developmental, research	2013-05-17	2014-07-26		(null)	(null)	(null)	Resource	NICHD	(null)	2012	PMID: 20630082,PMID: 21779272								Last checked up; last updated on 2012	(null)	(null)
OMICS_00679	RazerS	http://www.seqan.de/projects/razers/	software resource	Free University of Berlin; Berlin; Germany	next-generation sequencing, c++, openmp, linux, mac os x, windows	2014-02-27	2014-12-20	PMID: 22923295,PMID: 19592482	(null)	(null)	(null)	Resource	(null)	(null)	2012		listed by:omictools;					OMICtools		Last checked up; last updated on 2012	GNU General Public License	(null)
OMICS_01440	BEBaC	http://www.helsinki.fi/bsg/software/BEBaC/	software resource	University of Helsinki; Helsinki; Finland	linux, bayesian	2014-03-06	2014-12-11		(null)	(null)	bacteria	Resource	(null)	(null)	2012		listed by:omictools;					OMICtools		Last checked up; last updated on 2012	(null)	(null)
OMICS_00666	HIA	http://sourceforge.net/projects/hiahia/	software resource	SourceForge	matlab, java, command-line	2014-02-20	2014-12-20		(null)	(null)	(null)	Resource	(null)	(null)	2012		listed by:omictools;					OMICtools		Last checked up; last updated on 2012	(null)	(null)
nif-0000-00023	Neuroshare - Open data specifications and software for neurophysiology	http://neuroshare.sourceforge.net/index.shtml	software library	blackrockmicro.com	data management, development, interoperability software, software	2010-09-21	2013-07-18		(null)	(null)	(null)	Resource	(null)	(null)	2011									Last checked up; last updated on 2011	(null)	(null)
nlx_149243	FunNet - Transcriptional Networks Analysis	http://www.funnet.info/	data processing software, data analysis service	Cordelier Research Center	genome, transcriptional interaction, microarray, gene expression, statistical analysis	2012-07-20	2014-12-11	PMID: 18208606	(null)	(null)	(null)	Resource	(null)	(null)	2011	PMID: 21349147,PMID: 22022585,PMID: 22262711,PMID: 23166714,PMID: 23622063,PMID: 24151501	related to:go, kegg; listed by:gene ontology tools;					Gene Ontology Tools		Last checked up; last updated on 2011	Free for academic use, GNU General Public License, 2.0	(null)
OMICS_00592	BISMA	http://services.ibc.uni-stuttgart.de/BDPC/BISMA/	data analysis service	Jacobs University Bremen; Bremen; Germany	(null)	2014-02-13	2014-12-20	PMID: 20459626	(null)	(null)	(null)	Resource	(null)	(null)	2010		listed by:omictools;					OMICtools		Last checked up; last updated on 2010	Free for academic use, Commercial use with purchase of a commercial license	(null)
nif-0000-20891	Potential Drug Target Database	http://www.dddc.ac.cn/pdtd/	database	(null)	drug, biochemical, informatics, protein, structural, therapeutic	2010-09-21	2013-07-03		(null)	(null)	(null)	Resource	(null)	(null)	2008	PMID: 18282303,PMID: 23634172,PMID: 23983798								Last checked up; last updated on 2008	(null)	(null)
nif-0000-00224	Xenopus Gene Collection	http://xgc.nci.nih.gov/	biomaterial supply resource	NCI	est sequencing, expressed gene, frog, gene, adult, cdna, genomic, open reading frame, sequencing, stage, tag, xenopus laevis, xenopus tropicalis, sequence, expressed sequence tag, cdna, vector, cdna library, clone, 5'/3' sequence, frozen	2010-09-21	2014-10-01		Research	(null)	xenopus	Resource	NIH, NIH Blueprint for Neuroscience Research	(null)	2008		related to:one mind biospecimen bank listingatccgenbankinvitrogen clones,; listed by:one mind biospecimen bank listing, us biobank;					One Mind Biospecimen Bank Listing, US Biobank		Last checked up; last updated on 2008	Public	(null)
nlx_44954	KLEIO	http://www.nactem.ac.uk/Kleio/	service resource	National Centre for Text Mining	semantic search, entity recognition	2011-01-27	2014-12-20		(null)	(null)	(null)	Resource	JISC	(null)	2007	PMID: 20643679,PMID: 21468321	related to:medline; listed by:force11, beyond the pdf, omictools;					FORCE11, Beyond the pdf, OMICtools		Last checked up; last updated on 2007	Acknowledgement required, See Terms of Use	(null)
nlx_152795	Consortium for Radiologic Imaging Studies of Polycystic Kidney Disease	http://archives.niddk.nih.gov/patient/crisp/rp-crisp.aspx	clinical trial	University of Pittsburgh; Pennsylvania; USA	mri, kidney volume, cyst volume, kidney, renal function, disease progression, measure, blood flow, hepatic cyst volume, kidney cyst volume, renal insufficiency, urine metabolite, surrogate measure, clinical, intervention	2013-07-03	2013-08-07		(null)	Polycystic kidney disease, Autosomal dominant polycystic kidney disease	human	Resource	NIDDK	(null)	2004		related to:dknet;							Last checked up; last updated on 2004	(null)	(null)
nif-0000-10212	Duke University Medical Center, Departments of Psychiatry and Radiology: Neuropsychiatric Imaging Research Laboratory	http://nirlweb.duhs.duke.edu/	organization portal	Duke University; North Carolina; USA	allele, antioxidant, apolipoprotein-e, biomedical, bipolar, child, cognitive, data, depression, disorder, geriatric, hard disk, hiv, imaging, impairment, infection, magnetic resonance, magnetic resonance image, marijuana, mri, neurobiology, neurofibromatosis, neurological, neuropsychiatric, neuroscience, post traumatic stress disorder, prognostic, psychiatric, ptsd, research, server, terabyte, va…	2010-10-13	2014-07-25		(null)	(null)	(null)	Resource	(null)	(null)	2004									Last checked down; last updated on 2004	(null)	(null)
nlx_149632	Scholarly Ontologies Project	http://projects.kmi.open.ac.uk/scholonto/index.html	topical portal, ontology	Open University; Milton Keynes; United Kingdom	semantics, scholarly publishing, discourse, claim, collective sensemaking, software, metadata standard, prototype	2012-08-16	2014-12-20		(null)	(null)	(null)	Resource	EPSRC	GR/N35885/01	2004		listed by:force11;					FORCE11		Last checked up; last updated on 2004	(null)	(null)
nlx_153851	Duke University NeuroAnatomy Web Resources	http://pathology.duke.edu/files/neuroanat/nawr_index.html	curriculum material	Duke University; North Carolina; USA	neuroanatomy, animation, image, blood supply, motor system, cranial nerve, neurohistology, functional organization, sensory system, video resource	2013-08-05	2014-07-25		(null)	(null)	human	Resource	Duke University; North Carolina; USA, (Center for Instructional Technology)	(null)	2002									Last checked up; last updated on 2002	(null)	(null)
nif-0000-01909	California Institute of Technology; Division of Biology	http://biology.caltech.edu/	organization portal, graduate program resource, undergraduate program resource, postdoctoral program resource	California Institute of Technology; California; USA	(null)	2010-12-14	2013-07-19		(null)	(null)	(null)	Resource	(null)	(null)	(null)									Last checked up	(null)	(null)
nif-0000-37666	Conversion Software Registry	http://isda.ncsa.uiuc.edu/NARA/csrAbout.html	software resource, database	University of Illinois at Urbana-Champaign; Illinois; USA	(null)	2010-12-14	2013-06-20		(null)	(null)	(null)	Resource	(null)	(null)	(null)									Last checked up	(null)	(null)
nif-0000-01870	Backyard Brains	http://backyardbrains.com/	instrument supplier, k- program resource, video resource	(null)	(null)	2010-11-19	2013-07-18		(null)	(null)	(null)	Resource	(null)	(null)	(null)									Last checked up	(null)	(null)
nif-0000-00652	UAB Comprehensive Neuroscience Center	http://www.uab.edu/cnc	organization portal	University of Alabama; Alabama; USA	core facility, neurology, psychiatry, neurobiology, neurosurgery, psychology, vision science, biomedical engineering, nervous system, diseases, brain, spinal cord, injury, dementing illnesses, schizophrenia, depression, movement disorders, multiple sclerosis, autism, neuroscience, neurogenetics, neuroimaging, alzheimer	2010-12-14	2013-07-09		(null)	(null)	(null)	Resource	(null)	(null)	(null)									Last checked up	(null)	(null)
nif-0000-30278	Power Calculator for Two Stage Association Studies	http://www.sph.umich.edu/csg/abecasis/CaTS	topical portal	University of Michigan; Michigan; USA	(null)	2010-12-14	2013-06-21		(null)	(null)	(null)	Resource	(null)	(null)	(null)									Last checked up	(null)	(null)
nif-0000-00473	International Spinal Research Trust	http://www.spinal-research.org/	funding resource, topical portal	International Spinal Research Trust	(null)	2010-10-19	2013-06-21		(null)	(null)	(null)	Resource	(null)	(null)	(null)									Last checked up	(null)	(null)
nif-0000-37638	Avian Brain	http://www.avianbrain.org/index.html	research forum portal, atlas	Duke University; North Carolina; USA	(null)	2010-10-14	2013-06-20		(null)	(null)	(null)	Resource	(null)	(null)	(null)									Last checked up	(null)	(null)
nlx_19901	Cross Validation	http://www.cs.cmu.edu/~schneide/tut5/node42.html	narrative resource	Carnegie Mellon University; Pennsylvania; USA	(null)	2011-04-29	2011-05-18		(null)	(null)	(null)	Resource	(null)	(null)	(null)									Last checked up	(null)	(null)
nif-0000-30078	WAViS: Alignment Visualization Tools Server	http://wavis.img.cas.cz	software resource	Academy of Sciences of the Czech Republic; Prague; Czech Republic	(null)	2010-10-19	2013-06-20		(null)	(null)	(null)	Resource	(null)	(null)	(null)									Last checked up	(null)	(null)
nif-0000-30225	Broadband Forum	http://www.broadband-forum.org/	topical portal	The Broadband Forum	(null)	2010-12-14	2013-06-21		(null)	(null)	(null)	Resource	(null)	(null)	(null)									Last checked up	(null)	(null)
nif-0000-30189	BioRobotics Laboratory	http://biorobotics.org	laboratory portal	Carnegie Mellon University; Pennsylvania; USA	(null)	2010-12-14	2013-06-21		(null)	(null)	(null)	Resource	(null)	(null)	(null)									Last checked up	(null)	(null)
nif-0000-30125	Asper Biotech	http://www.asperbio.com	material resource	Asper Biotech	(null)	2010-12-14	2013-07-10		(null)	(null)	(null)	Resource	(null)	(null)	(null)	PMID: 19028736,PMID: 20683928,PMID: 22131869,PMID: 24066033								Last checked up	(null)	(null)
nif-0000-30274	CRASH	http://www.crash.lshtm.ac.uk/TP_English_StudyDesgn.htm	topical portal, experimental protocol	London School of Hygiene & Tropical Medicine; London; United Kingdom	(null)	2010-12-14	2013-07-18		(null)	(null)	(null)	Resource	(null)	(null)	(null)									Last checked up	(null)	(null)
nlx_32415	Temple University; Pennsylvania; USA	http://www.temple.edu/	university	(null)		(null)	(null)		(null)	(null)	(null)	University			(null)									Last checked up	(null)	(null)
nlx_155535	cmrep	http://www.nitrc.org/projects/cmrep/	image analysis software	(null)	magnetic resonance	2013-10-31	2014-12-11		(null)	(null)	(null)	Resource	(null)	(null)	(null)		listed by:nitrc;					NITRC		Last checked up	(null)	(null)
nlx_155515	Trudeau Institute; New York; USA	http://trudeauinstitute.org/	institute	(null)		(null)	(null)		(null)	(null)	(null)	Institute			(null)									Last checked up	(null)	(null)
nlx_36829	Tsinghua University; Beijing; China	http://www.tsinghua.edu.cn/publish/then/	university	(null)		(null)	(null)		(null)	(null)	(null)	University			(null)									Last checked up	(null)	(null)
nlx_38314	Tufts University; Massachusetts; USA	http://www.tufts.edu/	university	(null)		(null)	(null)		(null)	(null)	(null)	University			(null)									Last checked up	(null)	(null)
nlx_155592	Brainvox	http://www.nitrc.org/projects/brainvox/	image analysis software	(null)	magnetic resonance	2013-11-19	2014-12-11	PMID: 9038281.0	(null)	(null)	(null)	Resource	(null)	(null)	(null)		related to:incf software center; listed by:nitrc;					NITRC		Last checked up	BSD License	(null)
nlx_155596	CBS High-Res Brain Processing Tools	http://www.nitrc.org/projects/cbs-tools/	software resource	(null)	magnetic resonance	2013-11-19	2014-12-11		(null)	(null)	(null)	Resource	(null)	(null)	(null)		related to:jist: java image science toolkit, mipav: medical image processing and visualization; listed by:nitrc;					NITRC		Last checked up	Freeware	(null)
nlx_155610	DentalTools	http://www.nitrc.org/projects/dentaltools/	software resource	(null)	domain independent	2013-11-19	2014-12-11		(null)	(null)	(null)	Resource	(null)	(null)	(null)		listed by:nitrc;					NITRC		Last checked up	3D Slicer License,	(null)
nlx_155639	Group Information Guided ICA	http://www.nitrc.org/projects/gig-ica/	software toolkit, data processing software	Chinese Academy of Sciences; Beijing; China	computational neuroscience, magnetic resonance	2013-11-19	2014-12-11	PMID: 2.319482E+7	(null)	(null)	human	Resource	(null)	(null)	(null)		listed by:nitrc;					NITRC		Last checked up	PAMI License, http://www.nitrc.org/include/glossary.php#690, Non-commercial	(null)
nlx_155671	NITRC Books	http://www.nitrc.org/projects/books	bibliography, book	NITRC	fmri, cognitive neuroscience, atlas, image analysis	2013-11-19	2014-12-20		(null)	(null)	(null)	Resource	(null)	(null)	(null)		listed by:nitrc;					NITRC		Last checked up	(null)	(null)
nlx_143837	UCL Medical School; London; United Kingdom	http://www.ucl.ac.uk/medicalschool/	university	University College London; London; United Kingdom		(null)	(null)		(null)	(null)	(null)	University			(null)									Last checked up	(null)	(null)
nlx_155680	cbiNifti: Matlab/Octave Nifti library	http://www.nitrc.org/projects/cbinifti/	software library	(null)	computed tomography, magnetic resonance, pet, spect, matlab, octave	2013-11-19	2014-12-11		(null)	(null)	(null)	Resource	(null)	(null)	(null)		listed by:nitrc;					NITRC		Last checked up	GNU General Public License	(null)
nlx_155699	BRAINSCut	https://github.com/BRAINSia/BRAINSTools/tree/master/BRAINSCut	segmentation software	BRAINS	magnetic resonance	2013-11-21	2014-12-11		(null)	(null)	(null)	Resource	(null)	(null)	(null)		related to:incf software center; listed by:nitrc;					NITRC		Last checked up	BSD License	(null)
nlx_155707	BVQXtools	http://support.brainvoyager.com/available-tools/52-matlab-tools-bvxqtools.html	software toolkit, image processing software	(null)	analyze, format conversion, linux, macos, matlab, microsoft, magnetic resonance, posix/unix-like, statistical operation, time domain analysis, windows, workflow	2013-11-21	2014-12-11		(null)	(null)	(null)	Resource	(null)	(null)	(null)		related to:brainvoyager qx; listed by:nitrc;					NITRC		Last checked up	Free, Other/Proprietary License	(null)
nlx_155727	CalaTK	http://www.calatk.org/	software toolkit	(null)	reusable library, atlas application, c++, computational neuroscience, image-to-image, magnetic resonance, registration, software, spatial transformation, structural mri, diffusion tensor image	2013-11-21	2014-12-11		(null)	(null)	human, non-human primate	Resource	(null)	(null)	(null)		listed by:nitrc;					NITRC		Last checked up	Apache License, 2.0,	(null)
nlx_155733	Cytoseg	http://cytoseg.googlecode.com	segmentation software	(null)	computational neuroscience, neuropil, 3d electron microscopy, electron microscopy	2013-11-21	2014-12-11		(null)	(null)	(null)	Resource	(null)	(null)	(null)	PMID: 22321695	listed by:nitrc;					NITRC		Last checked up	GNU Lesser General Public License	(null)
nlx_143540	Umea University; Umea; Sweden	http://www.umu.se/english/	university	(null)		(null)	(null)		(null)	(null)	(null)	University			(null)									Last checked up	(null)	(null)
nlx_155785	LONI Inspector	http://www.loni.ucla.edu/Software/LONI-Inspector	data processing software	Laboratory of Neuro Imaging	analyze, dicom, java, minc, magnetic resonance, nifti, os independent, win32 (ms windows), workflow	2013-11-21	2014-12-11		(null)	(null)	(null)	Resource	NCRR	9P41EB015922-15, 2-P41-RR-013642-15	(null)	PMID: 22594996	listed by:nitrc;					NITRC		Last checked down	LONI Software License,	(null)
nlx_47314	University Medicine Berlin; Berlin; Germany	http://www.charite.de/hno-cbf/english/e-index.htm	university	(null)		(null)	(null)		(null)	(null)	(null)	University			(null)									Last checked up	(null)	(null)
nlx_76616	University of Alabama; Alabama; USA	http://www.ua.edu/	university	(null)		(null)	(null)		(null)	(null)	(null)	University			(null)									Last checked up	(null)	(null)
nlx_13022	University of Arizona; Arizona; USA	http://www.arizona.edu/	university	(null)		(null)	(null)		(null)	(null)	(null)	University			(null)									Last checked up	(null)	(null)
nlx_28115	University of Auckland; Auckland; New Zealand	http://www.auckland.ac.nz/	university	(null)		(null)	(null)		(null)	(null)	(null)	University			(null)									Last checked up	(null)	(null)
nlx_155881	NICE-SIGN	http://www.nitrc.org/projects/nicesign/	data processing software	University of Pennsylvania Perelman School of Medicine; Pennsylvania; USA	magnetic resonance	2013-12-05	2014-12-11		(null)	(null)	(null)	Resource	(null)	(null)	(null)		listed by:nitrc;					NITRC		Last checked up	(null)	(null)
nlx_60266	University of Colorado; Colorado; USA	https://www.cu.edu/	university	(null)		(null)	(null)		(null)	(null)	(null)	University			(null)									Last checked up	(null)	(null)
nlx_31670	University of Cambridge; Cambridge; United Kingdom	http://www.cam.ac.uk/	university	(null)		(null)	(null)		(null)	(null)	(null)	University			(null)									Last checked up	(null)	(null)
nlx_74010	University of Connecticut; Connecticut; USA	http://www.uconn.edu/	university	(null)		(null)	(null)		(null)	(null)	(null)	University			(null)									Last checked up	(null)	(null)
nlx_155926	ProbabilisticBiasCorrection	http://www.nitrc.org/projects/probbiascor/	software resource	(null)	magnetic resonance	2013-12-05	2014-12-11		(null)	(null)	(null)	Resource	(null)	(null)	(null)		related to:incf software center; listed by:nitrc;					NITRC		Last checked up	3D Slicer License	(null)
nlx_26520	University of Copenhagen; Copenhagen; Denmark	http://www.ku.dk/english/	university	(null)		(null)	(null)		(null)	(null)	(null)	University			(null)									Last checked up	(null)	(null)
nlx_60248	University of Glamorgan; South Wales; United Kingdom	http://www.glam.ac.uk/	university	(null)		(null)	(null)		(null)	(null)	(null)	University			(null)									Last checked up	(null)	(null)
nlx_144191	University of Kerala; Kerala; India	http://www.keralauniversity.ac.in/	university	(null)		(null)	(null)		(null)	(null)	(null)	University			(null)									Last checked up	(null)	(null)
nlx_59306	University of Kiel; Kiel; Germany	http://www.uni-kiel.de/index-e.shtml	university	(null)		(null)	(null)		(null)	(null)	(null)	University			(null)									Last checked up	(null)	(null)
nlx_14711	University of Kuopio; Kuopio; Finland	http://www.uku.fi/english/	university	(null)		(null)	(null)		(null)	(null)	(null)	University			(null)									Last checked down	(null)	(null)
nlx_156143	BWH Partners Tissue and Blood Repository	http://harvard.eagle-i.net/i/0000012c-74f7-1f48-c437-ff0b80000000	core facility	Brigham and Womens Hospital; Massachusetts; USA	(null)	2014-01-23	2014-12-11		(null)	(null)	(null)	Resource	(null)	(null)	(null)		listed by:eaglei;					EagleI		Last checked up	(null)	(null)
nlx_156146	BWH Surgical Planning Laboratory	http://www.spl.harvard.edu/	core facility	Brigham and Womens Hospital; Massachusetts; USA	(null)	2014-01-23	2014-12-11		(null)	(null)	(null)	Resource	(null)	(null)	(null)		listed by:eaglei;					EagleI		Last checked up	(null)	(null)
nlx_156192	Childrens Hospital Informatics Program	http://harvard.eagle-i.net/i/0000012a-2513-8ab9-5617-794280000000	core facility	Boston Childrens Hospital; Massachusetts; USA	(null)	2014-01-23	2014-12-11		(null)	(null)	(null)	Resource	(null)	(null)	(null)		listed by:eaglei;					EagleI		Last checked up	(null)	(null)
nlx_156198	DF/HCC Health Communication Core	http://harvard.eagle-i.net/i/0000012e-6e60-8691-55da-381e80000000	core facility	Harvard University; Massachusetts; USA	web programming	2014-01-23	2014-12-11		(null)	(null)	(null)	Resource	(null)	(null)	(null)		listed by:eaglei;					EagleI		Last checked up	(null)	(null)
nlx_156203	DF/HCC Specialized Histopathology Services Core	http://harvard.eagle-i.net/i/0000012c-7441-2a90-c437-ff0b80000000	core facility	Harvard University; Massachusetts; USA	tissue embedding, tissue sectioning, biological sample processing, staining, immunohistochemistry assay, in situ hybridization, laser capture microdissection	2014-01-23	2014-12-11		(null)	(null)	(null)	Resource	(null)	(null)	(null)		listed by:eaglei;					EagleI		Last checked up	(null)	(null)
nlx_156223	Dartmouth Clinical Pharmacology Shared Resource	http://dartmouth.eagle-i.net/i/0000012a-24fd-c5f1-d8a1-249280000000	core facility	Dartmouth College; New Hampshire; USA	pharmacogenomics assay	2014-01-23	2014-12-11		(null)	(null)	(null)	Resource	(null)	(null)	(null)		listed by:eaglei;					EagleI		Last checked up	(null)	(null)
nlx_156227	Dartmouth Geospatial Shared Resource	http://dartmouth.eagle-i.net/i/0000012d-e946-6d78-4bd3-f7c180000000	core facility	Dartmouth College; New Hampshire; USA	(null)	2014-01-23	2014-12-11		(null)	(null)	(null)	Resource	(null)	(null)	(null)		listed by:eaglei;					EagleI		Last checked up	(null)	(null)
nlx_156232	Dartmouth Optical Cellular Imaging	http://dartmouth.eagle-i.net/i/0000012d-e924-8635-4bd3-f7c180000000	core facility	Dartmouth College; New Hampshire; USA	image analysis, confocal microscopy, fluorescent microscopy, microscopy	2014-01-23	2014-12-11		(null)	(null)	(null)	Resource	(null)	(null)	(null)		listed by:eaglei;					EagleI		Last checked up	(null)	(null)
nlx_156247	FAMU Drug Discovery Core Facility	http://famu.eagle-i.net/i/00000136-ea13-62c9-2e84-177780000000	core facility	Florida Agricultural and Mechanical University; Florida; USA	(null)	2014-01-23	2014-12-11		(null)	(null)	(null)	Resource	(null)	(null)	(null)		listed by:eaglei;					EagleI		Last checked up	(null)	(null)
nlx_156248	FAMU Flow cytometry laboratory	http://famu.eagle-i.net/i/00000137-5195-0786-f0f1-ede280000000	core facility	Florida Agricultural and Mechanical University; Florida; USA	(null)	2014-01-23	2014-12-11		(null)	(null)	(null)	Resource	(null)	(null)	(null)		listed by:eaglei;					EagleI		Last checked up	(null)	(null)
nlx_156273	HMS NERCE FACSCalibur Flow Cytometer Resource	http://harvard.eagle-i.net/i/0000012c-c7e5-e09d-a061-4a6580000000	core facility	Harvard Medical School; Massachusetts; USA	flow cytometry assay, data management	2014-01-23	2014-12-11		(null)	(null)	(null)	Resource	(null)	(null)	(null)		listed by:eaglei;					EagleI		Last checked up	(null)	(null)
nlx_156293	HSPH Inorganic Chemistry Laboratory	http://harvard.eagle-i.net/i/0000012e-350e-72de-550e-f59280000000	core facility	Harvard School of Public Health; Massachusetts; USA	(null)	2014-01-23	2014-12-11		(null)	(null)	(null)	Resource	(null)	(null)	(null)		listed by:eaglei;					EagleI		Last checked up	(null)	(null)
nlx_156294	HSPH Molecular Analysis Facility	http://harvard.eagle-i.net/i/0000012e-357f-dcfa-550e-f59280000000	core facility	Harvard School of Public Health; Massachusetts; USA	(null)	2014-01-23	2014-12-11		(null)	(null)	(null)	Resource	(null)	(null)	(null)		listed by:eaglei;					EagleI		Last checked up	(null)	(null)
nlx_88819	University of New South Wales; New South Wales; Australia	http://www.unsw.edu.au/	university	(null)		(null)	(null)		(null)	(null)	(null)	University			(null)									Last checked up	(null)	(null)
nlx_156322	Harvard PCMM Flow and Imaging Cytometry Resource	http://harvard.eagle-i.net/i/0000012e-5e6d-9119-55da-381e80000000	core facility	Harvard University; Massachusetts; USA	(null)	2014-01-23	2014-12-11		(null)	(null)	(null)	Resource	(null)	(null)	(null)		listed by:eaglei;					EagleI		Last checked up	(null)	(null)
nlx_156333	Howard Flow Cytometry Core	http://howard.eagle-i.net/i/00000134-aa06-dbc4-bf4c-ca4080000000	core facility	Howard University; Washington D.C.; USA	fluorescence activated cell sorting (facs)	2014-01-23	2014-12-11		(null)	(null)	(null)	Resource	(null)	(null)	(null)		listed by:eaglei;					EagleI		Last checked up	(null)	(null)
nlx_156340	Hunter Flow Cytometry Facility	http://hunter-cuny.eagle-i.net/i/00000136-7e06-6aac-949b-425080000000	core facility	Hunter College; New York; USA	(null)	2014-01-23	2014-12-11		(null)	(null)	(null)	Resource	(null)	(null)	(null)		listed by:eaglei;					EagleI		Last checked up	(null)	(null)
nlx_156385	MGH CHGR Genotyping Resource	http://harvard.eagle-i.net/i/0000012e-97ab-90a0-55da-381e80000000	core facility	Massachusetts General Hospital; Massachusetts; USA	dna sequencing, genotyping assay	2014-01-23	2014-12-11		(null)	(null)	(null)	Resource	(null)	(null)	(null)		listed by:eaglei;					EagleI		Last checked up	(null)	(null)
nlx_156405	MSU Bioinformatics Core Laboratory	http://montana.eagle-i.net/i/0000012b-00be-4e65-df3b-3fdc80000000	core facility	Montana State University; Montana; USA	nucleic acid microarray assay, database development, systems biology analysis, genome assembly, pathway data analysis, gene expression analysis assay, metagenomics analysis	2014-01-23	2014-12-11		(null)	(null)	(null)	Resource	(null)	(null)	(null)		listed by:eaglei;					EagleI		Last checked up	(null)	(null)
nlx_156471	Penn Cell and Developmental Biology Zebrafish Core	http://eagle-i.itmat.upenn.edu/i/00000138-7c61-ea3e-fbab-3b8480000000	core facility	University of Pennsylvania; Pennsylvania; USA	laboratory animal care, microinjection, immunohistochemistry assay, in situ hybridization, histology	2014-01-23	2014-12-11		(null)	(null)	(null)	Resource	(null)	(null)	(null)		listed by:eaglei;					EagleI		Last checked up	(null)	(null)
nlx_156476	Penn Community Outreach Using Health System Informatics Core	http://eagle-i.itmat.upenn.edu/i/00000141-93f7-4d80-91c7-0c6080000000	core facility	University of Pennsylvania; Pennsylvania; USA	(null)	2014-01-23	2014-12-11		(null)	(null)	(null)	Resource	(null)	(null)	(null)		listed by:eaglei;					EagleI		Last checked up	(null)	(null)
nlx_156488	Penn Laser Confocal Microscope Core	http://eagle-i.itmat.upenn.edu/i/00000139-4f55-f0f9-eb5b-b63c80000000	core facility	University of Pennsylvania; Pennsylvania; USA	time lapse confocal microscopy, confocal microscopy, fluorescent microscopy, phase contrast microscopy, differential interference contrast microscopy	2014-01-23	2014-12-11		(null)	(null)	(null)	Resource	(null)	(null)	(null)		listed by:eaglei;					EagleI		Last checked up	(null)	(null)
nlx_156496	Penn Next-Generation Sequencing Core	http://eagle-i.itmat.upenn.edu/i/00000138-babb-5786-9cd7-d7e280000000	core facility	University of Pennsylvania; Pennsylvania; USA	library preparation, protein interaction detection, exome sequencing, dna sequencing, rna sequencing, mirna expression analysis, chip-seq assay, data analysis, sequencing assay, data transfer	2014-01-23	2014-12-20		(null)	(null)	(null)	Resource	(null)	(null)	(null)		listed by:eaglei;					EagleI		Last checked up	(null)	(null)
nlx_156508	Penn Translational Biomarker Core	http://eagle-i.itmat.upenn.edu/i/0000013a-64b9-8347-01af-beb880000000	core facility	University of Pennsylvania; Pennsylvania; USA	liquid chromatography-mass spectrometry	2014-01-23	2014-12-11		(null)	(null)	(null)	Resource	(null)	(null)	(null)		listed by:eaglei;					EagleI		Last checked up	(null)	(null)
nlx_156513	Penn/CHOP CTRC Sleep Core	http://eagle-i.itmat.upenn.edu/i/00000142-345f-30d3-91c7-0c6080000000	core facility	University of Pennsylvania; Pennsylvania; USA	(null)	2014-01-23	2014-12-11		(null)	(null)	(null)	Resource	(null)	(null)	(null)		listed by:eaglei;					EagleI		Last checked up	(null)	(null)
nlx_156541	UAF Nutrition and Physical Activity Core	http://alaska.eagle-i.net/i/0000012a-2507-5cac-a68e-378080000000	core facility	University of Alaska Fairbanks; Alaska; USA	quality control, data management	2014-01-23	2014-12-11		(null)	(null)	(null)	Resource	(null)	(null)	(null)		listed by:eaglei;					EagleI		Last checked up	(null)	(null)
nlx_156554	UH Manoa BSL-3 Containment Facility	http://hawaii.eagle-i.net/i/0000012a-2510-69a9-c99c-aef680000000	core facility	University of Hawaii at Manoa; Hawaii; USA	(null)	2014-01-23	2014-12-11		(null)	(null)	(null)	Resource	(null)	(null)	(null)		listed by:eaglei;					EagleI		Last checked up	(null)	(null)
nlx_156583	UH Manoa RCMI Molecular Pathology Core	http://hawaii.eagle-i.net/i/0000012a-2512-b15c-c99c-aef680000000	core facility	University of Hawaii at Manoa; Hawaii; USA	microscopy	2014-01-23	2014-12-11		(null)	(null)	(null)	Resource	(null)	(null)	(null)		listed by:eaglei;					EagleI		Last checked up	(null)	(null)
nlx_156608	UPR Medical Mycology Laboratory	http://upr.eagle-i.net/i/0000012b-59b7-8a81-0b67-095480000000	core facility	University of Puerto Rico; Puerto Rico; USA	(null)	2014-01-23	2014-12-11		(null)	(null)	(null)	Resource	(null)	(null)	(null)		listed by:eaglei;					EagleI		Last checked up	(null)	(null)
nlx_156625	UTSA Engineering Core	http://utsa.eagle-i.net/i/00000135-595e-a213-d7c8-cf3780000000	core facility	University of Texas at San Antonio; Texas; USA	(null)	2014-01-24	2014-12-11		(null)	(null)	(null)	Resource	(null)	(null)	(null)		listed by:eaglei;					EagleI		Last checked up	(null)	(null)
nlx_156642	Vanderbilt Bradykinin Core Laboratory	http://eagle-i.ea.vanderbilt.edu/i/00000139-a245-7d53-b4bd-8a1180000000	core facility	Vanderbilt University; Tennessee; USA	(null)	2014-01-24	2014-12-11		(null)	(null)	(null)	Resource	(null)	(null)	(null)		listed by:eaglei;					EagleI		Last checked up	(null)	(null)
nlx_156653	Vanderbilt DNA Resources Core	http://eagle-i.ea.vanderbilt.edu/i/00000138-7bdf-33f8-480b-864680000000	core facility	Vanderbilt University; Tennessee; USA	(null)	2014-01-24	2014-12-11		(null)	(null)	(null)	Resource	(null)	(null)	(null)		listed by:eaglei;					EagleI		Last checked up	(null)	(null)
nlx_156676	Vanderbilt Survey Research Shared Resource	http://eagle-i.ea.vanderbilt.edu/i/00000139-c633-90c1-b341-4bb480000000	core facility	Vanderbilt University; Tennessee; USA	(null)	2014-01-24	2014-12-11		(null)	(null)	(null)	Resource	(null)	(null)	(null)		listed by:eaglei;					EagleI		Last checked up	(null)	(null)
nlx_156685	Wistar Histotechnology Facility	http://eagle-i.itmat.upenn.edu/i/0000013f-776d-64a8-a468-831a80000000	core facility	University of Pennsylvania; Pennsylvania; USA	tissue sectioning, histological sample preparation, cryosectioning, frozen block embedding, histology, hematoxylin and eosin stain, staining	2014-01-24	2014-12-11		(null)	(null)	(null)	Resource	(null)	(null)	(null)		listed by:eaglei;					EagleI		Last checked up	(null)	(null)
nlx_151982	University of Pisa; Pisa; Italy	http://www.unipi.it/english/	university	(null)		(null)	(null)		(null)	(null)	(null)	University			(null)									Last checked up	(null)	(null)
nlx_156881	SoftBerry	http://linux1.softberry.com/	software repository	(null)	(null)	2014-03-11	2014-03-11		(null)	(null)	(null)	Resource	(null)	(null)	(null)	PMID: 14503923,PMID: 14733619,PMID: 14733619,PMID: 16102170,PMID: 16925837,PMID: 17511874,PMID: 17597889,PMID: 18084645,PMID: 18084645,PMID: 18188419,PMID: 18348734,PMID: 18523433,PMID: 18524926,PMID: 18584031,PMID: 18615189,PMID: 18691417,PMID: 18989375,PMID: 19008952,PMID: 19017397,PMID: 19046437,PMID: 19055742,PMID: 19063735,PMID: 19091116,PMID: 19105811,PMID: 19108728,PMID: 19116010,PMID: 191…								Last checked up	(null)	(null)
nlx_156909	AnimalDrugsatFDA	http://www.accessdata.fda.gov/scripts/animaldrugsatfda/index.cfm?gb=1	database	U.S. Food and Drug Administration	(null)	2014-03-13	2014-03-13		(null)	(null)	(null)	Resource	(null)	(null)	(null)									Last checked up	(null)	(null)
nlx_31280	University of Rennes 1; Rennes; France	http://www.univ-rennes1.fr/english/home/	university	(null)		(null)	(null)		(null)	(null)	(null)	University			(null)									Last checked up	(null)	(null)
nlx_99155	University of Siena; Tuscany; Italy	http://www.unisi.it/internet/home.html	university	(null)		(null)	(null)		(null)	(null)	(null)	University			(null)									Last checked up	(null)	(null)
nlx_56990	University of Southampton; Southampton; United Kingdom	http://www.soton.ac.uk/	university	(null)		(null)	(null)		(null)	(null)	(null)	University			(null)									Last checked up	(null)	(null)
nlx_24939	University of Southern California; California; USA	http://www.usc.edu/	university	(null)		(null)	(null)		(null)	(null)	(null)	University			(null)									Last checked up	(null)	(null)
nlx_157317	Amphibian Taxonomy Ontology	http://purl.bioontology.org/ontology/ATO	ontology	(null)	obo	2014-04-24	2014-12-11		(null)	(null)	(null)	Resource	(null)	(null)	(null)		listed by:bioportal;					BioPortal		Last checked up	(null)	(null)
nlx_157365	Clinical Signs and Symptoms Ontology	http://purl.bioontology.org/ontology/CSSO	ontology	(null)	owl	2014-04-24	2014-12-11		(null)	(null)	(null)	Resource	(null)	(null)	(null)		listed by:bioportal;					BioPortal		Last checked up	(null)	(null)
nlx_11355	University of Texas at Dallas; Texas; USA	http://www.utdallas.edu/	university	University of Texas; Texas; USA		(null)	(null)		(null)	(null)	(null)	University			(null)									Last checked up	(null)	(null)
nlx_157380	Current Procedural Terminology	http://purl.bioontology.org/ontology/CPT	ontology	(null)	umls	2014-04-24	2014-12-11		(null)	(null)	(null)	Resource	(null)	(null)	(null)		listed by:bioportal;					BioPortal		Last checked up	(null)	(null)
nlx_10264	University of Texas at Houston; Texas; USA	http://www.uthouston.edu/	university	(null)		(null)	(null)		(null)	(null)	(null)	University			(null)									Last checked up	(null)	(null)
nlx_157422	HIV ontology	http://purl.bioontology.org/ontology/HIV	ontology	(null)	obo	2014-04-24	2014-12-11		(null)	HIV	(null)	Resource	(null)	(null)	(null)		listed by:bioportal;					BioPortal		Last checked down	(null)	(null)
nlx_27973	University of Texas Southwestern Medical Center; Texas; USA	http://www.utsouthwestern.edu/
==News==	university	University of Texas System; Texas; USA		(null)	(null)		(null)	(null)	(null)	University			(null)									Last checked up	(null)	(null)
nlx_157443	Interaction Network Ontology	http://purl.bioontology.org/ontology/INO	ontology	(null)	owl	2014-04-24	2014-12-11		(null)	(null)	(null)	Resource	(null)	(null)	(null)		listed by:bioportal;					BioPortal		Last checked up	(null)	(null)
nlx_73267	University of the Western Cape; Bellville; South Africa	http://www.uwc.ac.za/	university	(null)		(null)	(null)		(null)	(null)	(null)	University			(null)									Last checked up	(null)	(null)
nlx_97187	University of Tokyo; Tokyo; Japan	http://www.u-tokyo.ac.jp/index_e.html	university	(null)		(null)	(null)		(null)	(null)	(null)	University			(null)									Last checked up	(null)	(null)
nlx_157485	Mosquito Gross Anatomy Ontology	http://purl.bioontology.org/ontology/TGMA	ontology	(null)	obo	2014-04-24	2014-12-11		(null)	(null)	mosquito	Resource	(null)	(null)	(null)		listed by:bioportal;					BioPortal		Last checked up	(null)	(null)
nlx_157514	Ontology for Drug Discovery Investigations	http://purl.bioontology.org/ontology/DDI	ontology	(null)	owl	2014-04-24	2014-12-11		(null)	(null)	(null)	Resource	(null)	(null)	(null)		listed by:bioportal;					BioPortal		Last checked up	(null)	(null)
nlx_157620	Upper-Level Cancer Ontology	http://purl.bioontology.org/ontology/CANONT	ontology	(null)	obo	2014-04-24	2014-12-11		(null)	Cancer	(null)	Resource	(null)	(null)	(null)		listed by:bioportal;					BioPortal		Last checked up	(null)	(null)
nlx_157641	Terminology for the Description of Dynamics	http://purl.bioontology.org/ontology/MO	ontology	(null)	owl	2014-04-25	2014-12-11		(null)	(null)	(null)	Resource	(null)	(null)	(null)		listed by:bioportal;					BioPortal		Last checked up	(null)	(null)
rid_000088	LightCycler Software	http://www.roche-applied-science.com/shop/products/absolute-quantification-with-the-lightcycler-carousel-based-system	software resource, Commercial Organization	Roche Applied Science	(null)	2014-03-24	2014-03-24		(null)	(null)	(null)	Commercial Organization	(null)	(null)	(null)									Last checked up	(null)	(null)
SciEx_10051	PerkinElmer Discovery Services	http://www.scienceexchange.com/facilities/perkinelmer-discovery-services-pds	core facility, Commercial Organization	(null)	(null)	2013-10-23	2014-12-11		(null)	(null)	(null)	Commercial Organization	(null)	(null)	(null)		listed by:science exchange;					Science Exchange		Last checked up	(null)	(null)
SciEx_10115	Monash University Micromon	http://www.scienceexchange.com/facilities/micromon	core facility	Monash University; Melbourne; Australia	(null)	2013-10-10	2014-12-11		(null)	(null)	(null)	Resource	(null)	(null)	(null)		related to:monash university labs and facilities; listed by:science exchange;					Science Exchange		Last checked up	(null)	(null)
SciEx_1025	University of Chicago Labs and Facilities	http://www.scienceexchange.com/facilities/university-of-chicago	portal, core facility	University of Chicago; Illinois; USA	(null)	2013-10-23	2014-12-11		(null)	(null)	(null)	Resource	(null)	(null)	(null)		listed by:science exchange;					Science Exchange		Last checked up	(null)	(null)
SciEx_10257	University of Oxford Labs and Facilities	http://www.scienceexchange.com/facilities/university-of-oxford	portal, core facility	University of Oxford; Oxford; United Kingdom	(null)	2013-10-23	2014-12-11		(null)	(null)	(null)	Resource	(null)	(null)	(null)		listed by:science exchange;					Science Exchange		Last checked up	(null)	(null)
SciEx_10313	Dartmouth Genomics and Microarray Laboratory	http://www.scienceexchange.com/facilities/genomics-and-microarray-laboratory-dartmouth	core facility	Dartmouth College; New Hampshire; USA	(null)	2013-10-10	2014-12-11		(null)	(null)	(null)	Resource	(null)	(null)	(null)		listed by:science exchange;					Science Exchange		Last checked up	(null)	(null)
SciEx_10586	UCLA Clinical Microarray Core	http://www.scienceexchange.com/facilities/clinical-microarray-core-ucla	core facility	University of California at Los Angeles; California; USA	(null)	2013-10-10	2014-12-11		(null)	(null)	(null)	Resource	(null)	(null)	(null)		related to:university of california los angeles labs and facilities; listed by:science exchange;					Science Exchange		Last checked up	(null)	(null)
SciEx_10834	WCMC Electron Microscopy and Histology Core Facility	http://www.scienceexchange.com/facilities/electron-microscopy-and-histology-core-facility-cornell	core facility	Weill Cornell Medical College; New York; USA	(null)	2013-10-23	2014-12-11		(null)	(null)	(null)	Resource	(null)	(null)	(null)		listed by:science exchange;					Science Exchange		Last checked up	(null)	(null)
SciEx_1093	Purdue University Labs and Facilities	http://www.scienceexchange.com/facilities/purdue-university	portal, core facility	Purdue University; Indiana; USA	(null)	2013-10-23	2014-12-11		(null)	(null)	(null)	Resource	(null)	(null)	(null)		listed by:science exchange;					Science Exchange		Last checked up	(null)	(null)
nlx_157824	Frontier Scientific	http://frontiersci.com/	material resource, Commercial Organization	(null)	(null)	2014-07-11	2014-07-11		(null)	(null)	(null)	Commercial Organization	(null)	(null)	(null)	PMID: 24967508								Last checked up	(null)	(null)
SciEx_1111	Kansas State University Labs and Facilities	http://www.scienceexchange.com/facilities/kansas-state-university	portal, core facility	Kansas State University; Kansas; USA	(null)	2013-10-23	2014-12-11		(null)	(null)	(null)	Resource	(null)	(null)	(null)		listed by:science exchange;					Science Exchange		Last checked up	(null)	(null)
SciEx_11162	UTS Microstructural Analysis Unit	http://www.scienceexchange.com/facilities/microstructural-analysis-unit	core facility	University of Technology at Sydney; New South Wales; Australia	(null)	2013-10-23	2014-12-11		(null)	(null)	(null)	Resource	(null)	(null)	(null)		listed by:science exchange;					Science Exchange		Last checked up	(null)	(null)
SciEx_11324	MGH CCIB DNA Core	http://www.scienceexchange.com/facilities/ccib-dna-core-mgh-harvard	core facility	Massachusetts General Hospital; Massachusetts; USA	(null)	2013-10-10	2014-12-11		(null)	(null)	(null)	Resource	(null)	(null)	(null)		related to:massachusetts general hospital labs and facilities; listed by:science exchange;					Science Exchange		Last checked up	(null)	(null)
SciEx_11561	Xeno Diagnostics LLC	http://www.scienceexchange.com/facilities/xeno-diagnostics-llc	core facility, Commercial Organization	(null)	(null)	2013-10-23	2014-12-11		(null)	(null)	non-human primate, porcine, bovine, human	Commercial Organization	(null)	(null)	(null)		listed by:science exchange;					Science Exchange		Last checked up	(null)	(null)
SciEx_11619	Harvard Tumor Imaging Metrics Core	http://www.scienceexchange.com/facilities/tumor-imaging-metrics-core	core facility	Harvard University; Massachusetts; USA	(null)	2013-10-10	2014-12-11		(null)	(null)	(null)	Resource	(null)	(null)	(null)		related to:harvard university labs and facilities; listed by:science exchange;					Science Exchange		Last checked up	(null)	(null)
SciEx_11644	P212121	http://www.scienceexchange.com/facilities/p212121	core facility, Commercial Organization	(null)	(null)	2013-10-23	2014-12-11		(null)	(null)	(null)	Commercial Organization	(null)	(null)	(null)		listed by:science exchange;					Science Exchange		Last checked up	(null)	(null)
SciEx_11698	Pathology Diagnostics	http://www.scienceexchange.com/facilities/pathology-diagnostics	core facility, Commercial Organization	(null)	(null)	2013-10-23	2014-12-11		(null)	(null)	(null)	Commercial Organization	(null)	(null)	(null)		listed by:science exchange;					Science Exchange		Last checked up	(null)	(null)
SciEx_11739	HMS Biopolymers Facility	http://www.scienceexchange.com/facilities/biopolymers-facility-harvard	core facility	Harvard Medical School; Massachusetts; USA	(null)	2013-10-10	2014-12-11		(null)	(null)	(null)	Resource	(null)	(null)	(null)		listed by:science exchange;					Science Exchange		Last checked up	(null)	(null)
nlx_158103	Integrated Data Annotation	(null)	database	(null)	annotation	2014-09-23	2014-09-23		(null)	(null)	(null)	Resource	(null)	(null)	(null)		uses:gene expression omnibus, gemma, ranchobiosciences, roadmap epigenomics project;		Gene Expression Omnibus, Gemma, RanchoBiosciences, Roadmap Epigenomics Project					Last checked up	Data are licensed by their respective owners. Use and distribution is subject to the Terms of Use by the original resource as well as the, Creative Commons Attribution License	(null)
SciEx_12107	Renovo Neural Inc.	http://www.scienceexchange.com/facilities/renovo-neural-inc	core facility, Commercial Organization	(null)	(null)	2013-10-23	2014-12-11		(null)	(null)	(null)	Commercial Organization	(null)	(null)	(null)		listed by:science exchange;					Science Exchange		Last checked up	(null)	(null)
SciEx_12838	Penn State Materials Characterization Lab	http://www.scienceexchange.com/facilities/materials-characterization-lab	core facility	Pennsylvania State University; Pennsylvania; USA	(null)	2013-10-10	2014-12-11		(null)	(null)	(null)	Resource	(null)	(null)	(null)		related to:pennsylvania state university labs and facilities; listed by:science exchange;					Science Exchange		Last checked up	(null)	(null)
SciEx_13041	Medros	http://www.scienceexchange.com/facilities/medros-inc	core facility, Commercial Organization	(null)	(null)	2013-10-23	2014-12-11		(null)	(null)	(null)	Commercial Organization	(null)	(null)	(null)		listed by:science exchange;					Science Exchange		Last checked up	(null)	(null)
SciEx_13222	MGH Microscopy Core	http://www.scienceexchange.com/facilities/microscopy-core	core facility	Massachusetts General Hospital; Massachusetts; USA	(null)	2013-10-10	2014-12-11		(null)	(null)	(null)	Resource	(null)	(null)	(null)		related to:massachusetts general hospital labs and facilities; listed by:science exchange;					Science Exchange		Last checked up	(null)	(null)
SciEx_1409	Wake Forest University Labs and Facilities	http://www.scienceexchange.com/facilities/wake-forest-university	portal, core facility	Wake Forest University; North Carolina; USA	(null)	2013-10-23	2014-12-11		(null)	(null)	(null)	Resource	(null)	(null)	(null)		listed by:science exchange;					Science Exchange		Last checked up	(null)	(null)
SciEx_221	HudsonAlpha Genomics Services Lab	http://www.scienceexchange.com/facilities/genomics-services-lab	core facility	HudsonAlpha Institute for Biotechnology	(null)	2013-10-10	2014-12-11		(null)	(null)	(null)	Resource	(null)	(null)	(null)		listed by:science exchange;					Science Exchange		Last checked up	(null)	(null)
SciEx_242	University of Edinburgh GenePool Next Generation Sequencing and Bioinformatics	http://www.scienceexchange.com/facilities/the-genepool-next-generation-sequencing-and-bioinformatics	core facility	University of Edinburgh; Scotland; United Kingdom	next generation sequencing, bioinformatics	2013-10-10	2014-12-11		(null)	(null)	(null)	Resource	(null)	(null)	(null)		related to:university of edinburgh labs and facilities; listed by:science exchange;					Science Exchange		Last checked up	(null)	(null)
SciEx_2653	University of Toledo Labs and Facilities	http://www.scienceexchange.com/facilities/university-of-toledo	portal, core facility	University of Toledo; Ohio; USA	(null)	2013-10-23	2014-12-11		(null)	(null)	(null)	Resource	(null)	(null)	(null)		listed by:science exchange;					Science Exchange		Last checked up	(null)	(null)
nif-0000-00035	Neurogenetics Online	http://www.nervenet.org	topical portal	(null)	training tools, atlas, qtl, neurogenetics	2010-09-21	2013-08-02		(null)	(null)	mouse	Resource	(null)	(null)	(null)	PMID: 20407472								Last checked up	(null)	(null)
SciEx_381	Imperial College London Nicholson Lab	http://www.scienceexchange.com/facilities/nicholson-lab	core facility	Imperial College London; London; United Kingdom	(null)	2013-10-10	2014-12-11		(null)	(null)	(null)	Resource	(null)	(null)	(null)		related to:imperial college london labs and facilities; listed by:science exchange;					Science Exchange		Last checked up	(null)	(null)
SciEx_4229	SUNY Upstate Medical University Labs and Facilities	http://www.scienceexchange.com/facilities/suny-upstate-medical-university	portal, core facility	SUNY Upstate Medical University; New York; USA	(null)	2013-10-23	2014-12-11		(null)	(null)	(null)	Resource	(null)	(null)	(null)		listed by:science exchange;					Science Exchange		Last checked up	(null)	(null)
nif-0000-00092	Atlases of the Brain	http://library.med.utah.edu/kw/brain_atlas/	atlas, training resource	University of Utah; Utah; USA	neuroanatomy	2010-09-08	2013-07-09		(null)	(null)	(null)	Resource	(null)	(null)	(null)									Last checked down	(null)	(null)
nif-0000-00110	MicroBrightfield, Inc.	http://www.mbfbioscience.com/	instrument supplier, software toolkit, Commercial Organization	(null)	neurolucida, neuronal morphology, neuronal stereology	2010-10-12	2014-03-06		(null)	(null)	(null)	Commercial Organization	(null)	(null)	(null)									Last checked up	(null)	(null)
SciEx_4541	University of Queensland Labs and Facilities	http://www.scienceexchange.com/facilities/4541	portal, core facility	University of Queensland; Brisbane; Australia	(null)	2013-10-23	2014-12-11		(null)	(null)	(null)	Resource	(null)	(null)	(null)		listed by:science exchange;					Science Exchange		Last checked up	(null)	(null)
SciEx_4569	Dana-Farber Cancer Institute Labs and Facilities	http://www.scienceexchange.com/facilities/dana-farber-cancer-institute-harvard	portal, core facility	Dana-Farber Cancer Institute	(null)	2013-10-23	2014-12-11		(null)	(null)	(null)	Resource	(null)	(null)	(null)		listed by:science exchange;					Science Exchange		Last checked up	(null)	(null)
SciEx_466	Arista Solutions LLC	http://www.scienceexchange.com/facilities/arista-solutions-llc	core facility, Commercial Organization	(null)	(null)	2013-10-23	2014-12-11		(null)	(null)	(null)	Commercial Organization	(null)	(null)	(null)		listed by:science exchange;					Science Exchange		Last checked up	(null)	(null)
SciEx_4690	Genetica DNA Laboratories	http://www.scienceexchange.com/facilities/genetica-dna-laboratories	core facility, Commercial Organization	(null)	(null)	2013-10-23	2014-12-11		(null)	(null)	(null)	Commercial Organization	(null)	(null)	(null)		listed by:science exchange;					Science Exchange		Last checked up	(null)	(null)
nif-0000-00196	Mitochondria	http://www.mitochondrial.net/	clinical database, database	(null)	(null)	2010-09-21	2014-07-15		(null)	(null)	(null)	Resource	(null)	(null)	(null)									Last checked down	(null)	(null)
nif-0000-00207	NIA Mutant Mouse Aging Colony Handbook	http://www.nia.nih.gov/research/dab/nia-mutant-mouse-aging-colony-handbook	organism supplier	NIA Scientific Resources	mouse, elderly, mus, mutant mouse strain, old mouse, mouse model	2010-09-21	2014-10-01		Research	Aging	mouse	Resource	NIA	(null)	(null)		related to:one mind biospecimen bank listingtaconic farms,; listed by:one mind biospecimen bank listing, us biobank;					One Mind Biospecimen Bank Listing, US Biobank		Verified down; Last checked down	For NIH-supported research, THIS RESOURCE IS NO LONGER IN SERVICE, documented on September 09, 2013.	(null)
SciEx_4904	GVK Biosciences Labs and Facilities	http://www.scienceexchange.com/facilities/4904	portal, core facility	GVK Biosciences	(null)	2013-10-23	2014-12-11		(null)	(null)	(null)	Resource	(null)	(null)	(null)		listed by:science exchange;					Science Exchange		Last checked up	(null)	(null)
nlx_158541	Creative Diagnostics	(null)	antibody supplier, Commercial Organization	(null)	(null)	2014-12-08	2014-12-08		(null)	(null)	(null)	Commercial Organization	(null)	(null)	(null)									Last checked up	(null)	(null)
SciEx_4969	Ottawa Hospital Research Institute Labs and Facilities	http://www.scienceexchange.com/facilities/4969	portal, core facility	University of Ottawa; Ontario; Canada	(null)	2013-10-23	2014-12-11		(null)	(null)	(null)	Resource	(null)	(null)	(null)		listed by:science exchange;					Science Exchange		Last checked up	(null)	(null)
SciEx_4989	Waisman Biomanufacturing	http://www.scienceexchange.com/facilities/waisman-biomanufacturing	core facility	University of Wisconsin-Madison; Wisconsin; USA	(null)	2013-10-23	2014-12-11		(null)	(null)	(null)	Resource	(null)	(null)	(null)		listed by:science exchange;					Science Exchange		Last checked up	(null)	(null)
SciEx_5058	University Health Network Labs and Facilities	http://www.scienceexchange.com/facilities/university-health-network	portal, core facility	University Health Network; Ontario; Canada	(null)	2013-10-23	2014-12-11		(null)	(null)	(null)	Resource	(null)	(null)	(null)		listed by:science exchange;					Science Exchange		Last checked up	(null)	(null)
nif-0000-00262	Advanced 3D Visualization and Volume Modeling	http://www.amiravis.com	data visualization software	Visual Concepts GmbH	(null)	2010-09-08	2013-06-22		(null)	(null)	(null)	Resource	(null)	(null)	(null)	PMID: 15861223,PMID: 17164525,PMID: 19222844,PMID: 20334597,PMID: 20808438,PMID: 21390245,PMID: 21893408,PMID: 21893408,PMID: 22509242,PMID: 23593172								Last checked up	(null)	(null)
SciEx_517	UMD BioAnalytical Service Laboratory	http://www.scienceexchange.com/facilities/bioanalytical-service-laboratory	core facility	University of Maryland; Maryland; USA	(null)	2013-10-10	2014-12-11		(null)	(null)	(null)	Resource	(null)	(null)	(null)		related to:university of maryland labs and facilities; listed by:science exchange;					Science Exchange		Last checked up	(null)	(null)
nif-0000-00297	Functional MRI Analysis and Clustering Tools	http://mr.ee.ntu.edu.tw/doku.php	data processing software	Interdisciplinary MRI/MRS Lab, National Taiwan University; Taipei; Taiwan	(null)	2010-09-21	2014-07-25		(null)	(null)	(null)	Resource	(null)	(null)	(null)									Last checked up	(null)	(null)
nif-0000-00300	XFido	http://ncmir.ucsd.edu/downloads/fido.shtm	data visualization software	National Center for Microscopy and Imaging Research	(null)	2010-09-21	2014-07-16		(null)	(null)	(null)	Resource	(null)	(null)	(null)									Last checked up	(null)	(null)
nif-0000-00332	MRI Watcher	http://www.ia.unc.edu/dev/download/mriwatcher/index.htm	data visualization software	University of North Carolina at Chapel Hill; North Carolina; USA	magnetic resonance imaging, 3d spatial image, correlated imaging	2010-09-21	2013-06-22		(null)	(null)	(null)	Resource	(null)	(null)	(null)									Last checked down	Free but donations appreciated	(null)
nlx_17177	BC Fisheries Living Gene Bank	http://www.biobanco.com/	tissue bank	(null)	(null)	2011-08-17	2014-07-15		(null)	(null)	non-human animal	Resource	(null)	(null)	(null)		related to:animal and plant biobank;							Last checked down	(null)	(null)
nif-0000-00361	Booly: A Resource for Biological Data Integration	http://booly.ucsd.edu	database, software application	University of California at San Diego; California; USA	data analysis tool,	2010-09-20	2013-07-17		(null)	(null)	(null)	Resource	(null)	(null)	(null)	PMID: 20942966								Verified down; Last checked up	THIS RESOURCE IS NO LONGER IN SERVICE, documented on July 17, 2013.	(null)
nlx_17704	FlyWeb Project	http://imageweb.zoo.ox.ac.uk/wiki/index.php/FlyWeb_project	topical portal	(null)	(null)	2011-06-10	2011-06-10		(null)	(null)	(null)	Resource	JISC,	(null)	(null)									Last checked up	(null)	(null)
nlx_17750	Medtronic Osteotech, Inc.	(null)	tissue bank	(null)	(null)	2011-08-04	2012-10-12		(null)	(null)	human	Resource	(null)	(null)	(null)									Last checked down	(null)	(null)
nif-0000-00402	Cross Collaboration Initiatives at the NIH	http://opasi.nih.gov/collaboration/	funding resource, organization portal	NIH	(null)	2010-10-19	2013-06-21		(null)	(null)	(null)	Resource	(null)	(null)	(null)									Last checked up	(null)	(null)
SciEx_571	EZ BioResearch	http://www.scienceexchange.com/facilities/ez-bioresearch	core facility, Commercial Organization	(null)	(null)	2013-10-23	2014-12-11		(null)	(null)	(null)	Commercial Organization	(null)	(null)	(null)		listed by:science exchange;					Science Exchange		Last checked up	(null)	(null)
nif-0000-00446	NeuroGEMS informatics software	http://www.neurogems.org/	simulation software	University of Edinburgh, Newcastle, UCL	(null)	2010-09-21	2014-07-16		(null)	(null)	(null)	Resource	(null)	(null)	(null)									Last checked up	(null)	(null)
nif-0000-00457	Association for Research in Vision and Ophthalmology	http://www.arvo.org/	funding resource, topical portal	The Association for Research in Vision and Ophthalmology	(null)	2010-09-08	2013-06-21		(null)	(null)	(null)	Resource	(null)	(null)	(null)	PMID: 20808945,PMID: 21221192,PMID: 22984474,PMID: 23773868								Last checked up	(null)	(null)
nif-0000-00460	British Neuroscience Association	http://www.bna.org.uk/	topical portal, training resource, job resource	BNA	(null)	2010-09-20	2013-07-19		(null)	(null)	(null)	Resource	(null)	(null)	(null)									Last checked up	(null)	(null)
nlx_20452	Texas Human Biologics	http://www.bonebank.com	tissue bank	(null)	(null)	2011-08-04	2012-10-12		(null)	(null)	human	Resource	(null)	(null)	(null)									Last checked up	(null)	(null)
nif-0000-00470	Institute of Aging - CIHR	http://www.cihr-irsc.gc.ca/e/8602.html	funding resource, organization portal	Canadian Institutes of Health Research	(null)	2010-09-21	2014-07-10		(null)	Aging,	(null)	Resource	(null)	(null)	(null)	PMID: 15723694,PMID: 16670010,PMID: 17101054,PMID: 17224062,PMID: 18226254,PMID: 18631395,PMID: 19171668,PMID: 19171668,PMID: 19656381,PMID: 19823673,PMID: 19834599,PMID: 19838297,PMID: 19915705,PMID: 19956607,PMID: 20003251,PMID: 20020052,PMID: 20046880,PMID: 20084171,PMID: 20111593,PMID: 20161746,PMID: 20174473,PMID: 20186339,PMID: 20196839,PMID: 20221431,PMID: 20368978,PMID: 20376358,PMID: 204…								Last checked up	(null)	(null)
nlx_21256	Barbara J. King	http://www.barbarajking.com/blog.htm	blog	(null)	(null)	2011-01-27	2011-05-18		(null)	(null)	(null)	Resource	(null)	(null)	(null)									Last checked up	(null)	(null)
SciEx_591	ANFF Micro Nano and Semiconductor Patterning	http://www.scienceexchange.com/facilities/micro-nano-and-semiconductor-patterning	core facility	Australian National Fabrication Facility	(null)	2013-10-23	2014-12-11		(null)	(null)	(null)	Resource	(null)	(null)	(null)		listed by:science exchange;					Science Exchange		Last checked up	(null)	(null)
nif-0000-00543	NIH - Rapid Access to Interventional Development	http://nihroadmap.nih.gov/raid/	funding resource, biomaterial analysis service, biomaterial manufacture, material analysis service	(null)	adme, applied, biomaterial method development, clinical, pharmacology, student, toxicology	2010-10-19	2013-07-10		(null)	(null)	(null)	Resource	(null)	(null)	(null)									Last checked down	(null)	(null)
nlx_22485	Nordic Genetic Resource Centre (Plants)	http://www.nordgen.org/index.php/en/content/view/full/467	tissue bank	(null)	(null)	2011-08-17	2013-07-01		(null)	(null)	plant	Resource	(null)	(null)	(null)		related to:animal and plant biobank;							Last checked up	(null)	(null)
SciEx_645	University of Arkansas Labs and Facilities	http://www.scienceexchange.com/facilities/university-of-arkansas	portal, core facility	University of Arkansas; Arkansas; USA	(null)	2013-10-23	2014-12-11		(null)	(null)	(null)	Resource	(null)	(null)	(null)		listed by:science exchange;					Science Exchange		Last checked up	(null)	(null)
nlx_24102	Brains Lab	http://brainslab.wordpress.com/	blog	WordPress	brain imaging, brain-computer interface, cognitive psychology, connectomics, developmental neuroscience, evolutionary biology, molecular neuroscience, neurogenesis, neurogenetics, neuropharmacology, neurotransmitter, theoretical neuroscience, trend, neuroscience, vision, synapse, somata, systems neuroscience	2011-08-24	2014-07-10		(null)	Aging,	(null)	Resource	(null)	(null)	(null)									Last checked up	(null)	(null)
nif-0000-01901	Brandeis University; Neuroscience Graduate Program	http://www.bio.brandeis.edu/neuro01/index.html	department portal, graduate program resource, postdoctoral program resource	Brandeis University; Massachusetts; USA	(null)	2010-12-14	2013-07-19		(null)	(null)	(null)	Resource	(null)	(null)	(null)									Last checked up	(null)	(null)
SciEx_802	University of Alberta Labs and Facilities	http://www.scienceexchange.com/facilities/university-of-alberta	portal, core facility	University of Alberta; Alberta; Canada	(null)	2013-10-23	2014-12-11		(null)	(null)	(null)	Resource	(null)	(null)	(null)		listed by:science exchange;					Science Exchange		Last checked up	(null)	(null)
SciEx_8803	HNDC Advanced Tissue Resource Center	http://www.neurodiscovery.harvard.edu/resources/atrc.html	core facility	Harvard Medical School; Massachusetts; USA	laser capture microdissection, rna quality analysis, dna quality analysis	2013-10-10	2014-12-11		(null)	(null)	(null)	Resource	(null)	(null)	(null)		related to:harvard neurodiscovery center labs and facilities; listed by:science exchange, eaglei;					Science Exchange, EagleI		Last checked up	(null)	(null)
nlx_25905	StemCure Tissue Banking	http://www.stemcure.com/stemcure.php?page=tissue-banking	material storage repository, tissue bank, cell repository, biomaterial manufacture	(null)	stem cell therapy, stem cell, tissue, fibroblast, cell, cryopreserved, frozen, transplantation	2011-09-14	2014-12-11		Transplantation	Aging,	human	Resource	(null)	(null)	(null)		listed by:one mind biospecimen bank listing, us biobank, european biobank;					One Mind Biospecimen Bank Listing, US Biobank, European Biobank		Last checked up	Private	(null)
nlx_26301	Berkeley Advanced Biomaterials, Inc.	(null)	tissue bank	(null)	(null)	2011-08-04	2012-12-13		(null)	(null)	human	Resource	(null)	(null)	(null)									Last checked down	(null)	(null)
nif-0000-01998	Mayo Graduate School; Neurobiology of Disease	http://www.mayo.edu/mgs/neuro.html	medical school program resource, graduate program resource	Mayo Graduate School; Minnesota; USA	(null)	2011-03-31	2013-07-18		(null)	(null)	(null)	Resource	(null)	(null)	(null)									Last checked up	(null)	(null)
nif-0000-02000	McGill University Pharmacology	http://www.medicine.mcgill.ca/pharma/	department portal, graduate program resource, undergraduate program resource	McGill University Faculty of Medicine; Montreal; Canada	(null)	2010-09-21	2013-07-18		(null)	(null)	(null)	Resource	(null)	(null)	(null)									Last checked up	(null)	(null)
nlx_157685	University of Wurzburg; Bavaria; Germany	http://www.uni-wuerzburg.de/en/	university	(null)		(null)	(null)		(null)	(null)	(null)	University			(null)									Last checked up	(null)	(null)
nif-0000-02110	UTMB NCB	http://www.utmb.edu/ncb/	people resource, organization portal, graduate program resource, medical school program resource, postdoctoral program resource	(null)	(null)	2013-05-31	2013-07-19		(null)	(null)	(null)	Resource	(null)	(null)	(null)									Last checked up	(null)	(null)
nif-0000-02137	University of California, Irvine, Department of Anatomy and Neurobiology	http://www.ucihs.uci.edu/anatomy/	people resource, organization portal, graduate program resource, medical school program resource, postdoctoral program resource	(null)	(null)	2010-10-12	2013-07-19		(null)	(null)	(null)	Resource	(null)	(null)	(null)									Last checked up	(null)	(null)
nlx_28858	Coreva Human Milk Bank	http://www.coreva.net/	tissue bank	(null)	(null)	2011-08-17	2014-10-01		(null)	(null)	human	Resource	(null)	(null)	(null)									Last checked up	(null)	(null)
nif-0000-02185	University of Iowa College of Medicine Department of Pharmacology	http://www.medicine.uiowa.edu/pharmacology/	department portal, graduate program resource, medical school program resource, postdoctoral program resource	University of Iowa Carver College of Medicine; Iowa; USA	(null)	2010-09-21	2013-07-19		(null)	(null)	(null)	Resource	(null)	(null)	(null)									Last checked up	(null)	(null)
SciEx_8882	ANFF Bio Fabrication	http://www.scienceexchange.com/facilities/bio-fabrication	core facility	Australian National Fabrication Facility	(null)	2013-10-08	2014-12-11		(null)	(null)	(null)	Resource	(null)	(null)	(null)		related to:australian national fabrication facility labs and facilities; listed by:science exchange;					Science Exchange		Last checked up	(null)	(null)
SciEx_8885	Harvard NeuroDiscovery Center Labs and Facilities	http://www.scienceexchange.com/facilities/harvard-neurodiscovery-center-harvard	portal, core facility	Harvard Medical School; Massachusetts; USA	(null)	2013-10-10	2014-12-11		(null)	(null)	(null)	Resource	(null)	(null)	(null)		listed by:science exchange;					Science Exchange		Last checked up	(null)	(null)
nlx_30524	WuXi AppTec Laboratory Services	(null)	tissue bank	(null)	(null)	2011-08-04	2012-12-20		(null)	(null)	human	Resource	(null)	(null)	(null)									Last checked down	(null)	(null)
nlx_31066	Brighman and Womens-Harvard Biobank	http://www.partners.org/researchcores/DFHCC/virtual_specimen_DFHCC.html	tissue bank	(null)	(null)	2011-08-17	2014-10-01		(null)	(null)	human	Resource	(null)	(null)	(null)									Last checked up	(null)	(null)
nif-0000-02574	Alternative Splicing Database	http://www.eurasnet.info/tools/asdatabases	database	Lawrence Berkeley National Laboratory	exon, exon splice site, gene expression, gene structure, alternative splicing, amino acid, amino acid sequence, genomic sequence, human genome, human orf, intron, intron splice site, nucleotide, nucleotide sequence, protein, protein sequence, vertebrate genome	2010-10-19	2014-07-25		(null)	(null)	(null)	Resource	(null)	(null)	(null)									Last checked up	(null)	(null)
SciEx_8902	UChicago Advanced Imaging Core	http://www.scienceexchange.com/facilities/advanced-imaging-core-aic-uchicago	core facility	University of Chicago; Illinois; USA	(null)	2013-10-10	2014-12-11		(null)	(null)	(null)	Resource	(null)	(null)	(null)		related to:university of chicago labs and facilities; listed by:science exchange;					Science Exchange		Last checked up	(null)	(null)
nlx_31470	Ochsner Tumor Tissue Bank	http://academics.ochsner.org/researchpro.aspx?id=49672	tissue bank	(null)	(null)	2011-08-17	2014-10-01		(null)	(null)	human	Resource	(null)	(null)	(null)									Last checked up	(null)	(null)
nlx_32905	International Biobank, Inc.	http://www.intlbiobank.com/	tissue bank	(null)	(null)	2011-08-17	2014-10-01		(null)	(null)	human	Resource	(null)	(null)	(null)									Last checked up	(null)	(null)
nif-0000-02663	Ciliate IES-MDS database	http://oxytricha.princeton.edu/dimorphism/database.htm	database	Princeton University; New Jersey; USA	macronuclear gene, micronuclear gene, spirotrichous ciliate	2010-09-20	2013-06-20		(null)	(null)	(null)	Resource	(null)	(null)	(null)									Last checked up	(null)	(null)
nif-0000-02674	CoGenT++	http://cgg.ebi.ac.uk/cgg/cpp_sitemap.html	database	European Bioinformatics Institute	(null)	2010-09-20	2014-03-07		(null)	(null)	(null)	Resource	(null)	(null)	(null)									Last checked down	(null)	(null)
nlx_97727	University of Wyoming; Wyoming; USA	http://www.uwyo.edu/	university	(null)		(null)	(null)		(null)	(null)	(null)	University			(null)									Last checked up	(null)	(null)
SciEx_897	University of Delaware Labs and Facilities	http://www.scienceexchange.com/facilities/university-of-delaware	portal, core facility	University of Delaware; Delaware; USA	(null)	2013-10-23	2014-12-11		(null)	(null)	(null)	Resource	(null)	(null)	(null)		listed by:science exchange;					Science Exchange		Last checked up	(null)	(null)
nlx_34902	University of Miami Biorepository	http://www.mihg.org/weblog/core_resources/2007/11/mihg-biorepository.html	tissue bank	(null)	(null)	2011-08-17	2014-10-01		(null)	(null)	human	Resource	(null)	(null)	(null)									Last checked up	(null)	(null)
OMICS_01423	IDBA-UD	http://i.cs.hku.hk/~alse/hkubrg/projects/idba_ud/	software resource	University of Hong Kong; Hong Kong; China	(null)	2014-01-23	2014-12-11	PMID: 22495754	(null)	(null)	(null)	Resource	(null)	(null)	(null)	PMID: 24803639	listed by:omictools;					OMICtools		Last checked up	Acknowledgement requested	(null)
nlx_152067	Panel Study of Income Dynamics	http://psidonline.isr.umich.edu/	data set	University of Michigan; Michigan; USA	longitudinal, minority, employment, income, wealth, expenditure, health, marriage, childbearing, child development, philanthropy, education, family income, attitude, economic behavior, economic change, economic condition, employment history, family, family history, fertility, food aid, household expenditure, household income, housing, population trend, poverty, social change, social indicator, so…	2013-03-14	2014-12-20		(null)	Aging,	human	Resource	NIA, U.S. Department of Health and Human Services, (APSE), United States Department of Agriculture, NICHD, NSF	(null)	(null)	PMID: 20579346	listed by:icpsr;					ICPSR		Last checked up	Public, Acknowledgement requested	(null)
nlx_152176	Clinical Research Resource HUB	http://hub.ucsf.edu/	topical portal	University of California at San Francisco; California; USA	clinical trial, clinical trial management, regulatory, clinical, best practice, compliance, ethics, study conduct, study management, clinical research management, clinical research, management, good clinical practice, irb, imedris, human subject, training	2013-04-08	2013-04-08		Research	(null)	human	Resource	(null)	(null)	(null)		related to:clinical and translational science awards consortium;							Last checked up	(null)	(null)
nlx_152297	Bio-Synthesis	http://www.biosyn.com/	antibody supplier, core facility, Commercial Organization	(null)	(null)	2013-04-17	2014-12-11		(null)	(null)	(null)	Commercial Organization	(null)	(null)	(null)	PMID: 23844089	listed by:science exchange;					Science Exchange		Last checked up	(null)	(null)
nlx_46119	Osaka University; Osaka; Japan	http://www.osaka-u.ac.jp/en/guide	university	(null)		(null)	(null)		(null)	(null)	(null)	University			(null)									Last checked up	(null)	(null)
nlx_152438	Proteintech Group	http://www.ptglab.com/	antibody supplier, core facility, Commercial Organization	(null)	(null)	2013-04-17	2014-12-11		(null)	(null)	(null)	Commercial Organization	(null)	(null)	(null)	PMID: 19008955,PMID: 24053212	listed by:science exchange;					Science Exchange		Last checked up	(null)	(null)
nlx_81461	Paul Sabatier University - Toulouse III; Toulouse; France	http://www.ups-tlse.fr/	university	(null)		(null)	(null)		(null)	(null)	(null)	University			(null)									Last checked up	(null)	(null)
nlx_76213	Peking University; Beijing; China	http://en.pku.edu.cn/	university	(null)		(null)	(null)		(null)	(null)	(null)	University			(null)									Last checked down	(null)	(null)
OMICS_01490	MetaGeneAnnotator	http://whale.bio.titech.ac.jp/metagene/	software resource	(null)	(null)	2014-01-14	2014-12-20		(null)	(null)	(null)	Resource	(null)	(null)	(null)		listed by:omictools;					OMICtools		Last checked down	(null)	(null)
nlx_157922	Pharmaceuticals and Medical Devices Agency	http://www.pmda.go.jp/english/	government granting agency	(null)		(null)	(null)		(null)	(null)	(null)	Government granting agency			(null)									Last checked up	(null)	(null)
nlx_149369	Polish Ministry of Science and Higher Education	http://www.nauka.gov.pl/home/	government granting agency	(null)		(null)	(null)		(null)	(null)	(null)	Government granting agency			(null)									Last checked down	(null)	(null)
nlx_97742	Ramapo College; New Jersey; USA	http://www.ramapo.edu/	university	(null)		(null)	(null)		(null)	(null)	(null)	University			(null)									Last checked up	(null)	(null)
OMICS_01601	Glide	http://www.schrodinger.com/productpage/14/5/	software resource	(null)	(null)	2014-01-14	2014-12-11		(null)	(null)	(null)	Resource	(null)	(null)	(null)		listed by:omictools;					OMICtools		Last checked up	(null)	(null)
OMICS_01606	SODOCK	http://iclab.life.nctu.edu.tw/sodock/	software resource	National Chiao Tung University; Hsinchu; Taiwan	(null)	2014-01-14	2014-12-20		(null)	(null)	(null)	Resource	(null)	(null)	(null)		listed by:omictools;					OMICtools		Last checked down	(null)	(null)
OMICS_01607	Surflex-Dock	http://www.tripos.com/index.php?family=modules,SimplePage,surflex_dock	software resource	(null)	(null)	2014-01-14	2014-12-20		(null)	(null)	(null)	Resource	(null)	(null)	(null)		listed by:omictools;					OMICtools		Last checked up	(null)	(null)
nlx_83733	Rockefeller University; New York; USA	http://www.rockefeller.edu/	university	(null)		(null)	(null)		(null)	(null)	(null)	University			(null)									Last checked up	(null)	(null)
nlx_48999	Royal Institute of Technology; Stockholm; Sweden	http://www.kth.se/en	university	(null)		(null)	(null)		(null)	(null)	(null)	University			(null)									Last checked up	(null)	(null)
OMICS_01686	MRNet	http://www.paradyn.org/mrnet/	software resource	(null)	(null)	2014-01-14	2014-12-11		(null)	(null)	(null)	Resource	(null)	(null)	(null)		listed by:omictools;					OMICtools		Last checked up	(null)	(null)
OMICS_01687	TIGRESS	http://cbio.ensmp.fr/~ahaury/svn/dream5/html/index.html	software resource	(null)	matlab	2014-01-14	2014-12-20	PMID: 23173819	(null)	(null)	(null)	Resource	(null)	(null)	(null)		related to:genepattern; listed by:omictools;					OMICtools		Last checked up	(null)	(null)
nlx_14806	Rutgers University; New Jersey; USA	http://www.rutgers.edu/	university	(null)		(null)	(null)		(null)	(null)	(null)	University			(null)									Last checked up	(null)	(null)
nlx_153853	Mind Lab	http://jvsc.jst.go.jp/find/mindlab/english/	image collection, video resource	Japan Science and Technology Agency	visual illusion, sensory perception, visual phenomena, psychological experiment, vision	2013-08-06	2014-07-17		(null)	(null)	human	Resource	(null)	(null)	(null)									Last checked down	(null)	(null)
OMICS_01729	Bioinformaticsweb	http://bioinformaticsweb.net/	topical portal	(null)	bioinformatics	2014-01-14	2014-12-20		(null)	(null)	(null)	Resource	(null)	(null)	(null)		listed by:omictools;					OMICtools		Last checked up	Free	(null)
OMICS_01732	Getting Genetics Done	http://gettinggeneticsdone.blogspot.fr/	blog	(null)	(null)	2014-01-14	2014-12-20		(null)	(null)	(null)	Resource	(null)	(null)	(null)		listed by:omictools;					OMICtools		Last checked up	(null)	(null)
nlx_11044	Saarland University; Saarbrucken; Germany	http://www.uni-saarland.de/en/home.html	university	(null)		(null)	(null)		(null)	(null)	(null)	University			(null)									Last checked up	(null)	(null)
OMICS_01767	Antibody Portal	http://antibodies.cancer.gov/apps/site/default	antibody supplier	(null)	(null)	2014-01-14	2014-12-20		(null)	(null)	(null)	Resource	(null)	(null)	(null)		listed by:omictools;					OMICtools		Last checked up	(null)	(null)
nlx_17798	Sapienza University of Rome; Rome; Italy	http://www.uniroma1.it/	university	(null)		(null)	(null)		(null)	(null)	(null)	University			(null)									Last checked up	(null)	(null)
OMICS_01788	AACC	http://www.aacc.org/Pages/default.aspx	community building portal	(null)	(null)	2014-01-14	2014-12-20		(null)	(null)	(null)	Resource	(null)	(null)	(null)		listed by:omictools;					OMICtools		Last checked up	(null)	(null)
OMICS_01789	APHA	http://www.apha.org/	organization portal	(null)	(null)	2014-01-14	2014-12-20		(null)	(null)	(null)	Resource	(null)	(null)	(null)	PMID: 23144683	listed by:omictools;					OMICtools		Last checked up	(null)	(null)
OMICS_01808	ChromasPro	http://technelysium.com.au/?page_id=27	software resource, Commercial Organization	(null)	(null)	2014-01-14	2014-12-15		(null)	(null)	(null)	Commercial Organization	(null)	(null)	(null)	PMID: 23379291,PMID: 24069491,PMID: 24972911								Last checked up	Commercial license	(null)
nlx_154017	SPERMSEG	http://galton.uchicago.edu/~mcpeek/software/spermseg	software application	(null)	gene, genetic, genomic, c	2013-09-26	2014-12-11		(null)	(null)	(null)	Resource	(null)	(null)	(null)		listed by:genetic analysis software;					Genetic Analysis Software		Last checked up	(null)	(null)
nlx_154020	FASTER	http://www.hoschl.cz/faster/	software application	(null)	gene, genetic, genomic, ms-windows, (9x/me/2000/xp)	2013-09-26	2014-12-11		(null)	(null)	(null)	Resource	(null)	(null)	(null)		listed by:genetic analysis software;					Genetic Analysis Software		Last checked up	(null)	(null)
nlx_154052	POLYMORPHISM	(null)	software application	(null)	gene, genetic, genomic, c, unix	2013-09-26	2014-12-11		(null)	(null)	(null)	Resource	(null)	(null)	(null)		listed by:genetic analysis software;					Genetic Analysis Software		Last checked up	(null)	(null)
nlx_151471	Seattle Childrens Hospital; Washington; USA	http://www.seattlechildrens.org/	u.s. hospital	(null)		(null)	(null)		(null)	(null)	(null)	U.S. Hospital			(null)									Last checked up	(null)	(null)
OMICS_01839	Histone Systematic Mutation Database	http://54.235.254.95/histonehits/	database	(null)	(null)	2014-01-14	2014-12-20	PMID: 19218532	(null)	(null)	(null)	Resource	(null)	(null)	(null)		listed by:omictools;					OMICtools		Last checked up	(null)	(null)
nlx_154192	R/COMPOSITELD	(null)	software application	(null)	gene, genetic, genomic	2013-09-26	2014-12-11		(null)	(null)	(null)	Resource	(null)	(null)	(null)		listed by:genetic analysis software;					Genetic Analysis Software		Last checked up	(null)	(null)
nlx_154233	ASP/ASPSHARE	http://www.uni-kiel.de/medinfo/mitarbeiter/krawczak/download/	software application	(null)	gene, genetic, genomic	2013-09-27	2014-12-11		(null)	(null)	(null)	Resource	(null)	(null)	(null)	PMID: 22023786	listed by:genetic analysis software;					Genetic Analysis Software		Last checked up	(null)	(null)
nlx_154246	BLADE	http://www.people.fas.harvard.edu/~junliu/index1.html	software application	(null)	gene, genetic, genomic	2013-09-27	2014-12-11		(null)	(null)	(null)	Resource	(null)	(null)	(null)		listed by:genetic analysis software;					Genetic Analysis Software		Last checked up	(null)	(null)
nlx_154305	EVOKER	http://www.sanger.ac.uk/resources/software/evoker/	software application	(null)	gene, genetic, genomic, java, perl	2013-09-27	2014-12-11		(null)	(null)	(null)	Resource	(null)	(null)	(null)		listed by:genetic analysis software;					Genetic Analysis Software		Last checked up	(null)	(null)
nlx_81338	Simon Fraser University; British Columbia; Canada	http://www.sfu.ca/	university	(null)		(null)	(null)		(null)	(null)	(null)	University			(null)									Last checked up	(null)	(null)
nlx_154334	GENEHUNTER-PLUS	http://galton.uchicago.edu/genehunterplus	software application	(null)	gene, genetic, genomic, c	2013-09-27	2014-12-11		(null)	(null)	(null)	Resource	(null)	(null)	(null)		listed by:genetic analysis software;					Genetic Analysis Software		Last checked up	(null)	(null)
nlx_154343	GENEWEAVER	http://www.geneweaveronline.com/	software application	(null)	gene, genetic, genomic, ms-windows, (95/98/2000/nt/xp)	2013-09-27	2014-12-11		(null)	(null)	(null)	Resource	(null)	(null)	(null)		listed by:genetic analysis software;					Genetic Analysis Software		Last checked up	(null)	(null)
nlx_154349	GENOMIZER	http://www.ikmb.uni-kiel.de/genomizer/	software application	(null)	gene, genetic, genomic, java, ms-windows, linux	2013-09-27	2014-12-11		(null)	(null)	(null)	Resource	(null)	(null)	(null)	PMID: 24348171	listed by:genetic analysis software;					Genetic Analysis Software		Last checked down	(null)	(null)
nlx_154387	TWOLOC	http://www.well.ox.ac.uk/~mfarrall/twoloc.htm	software application	(null)	gene, genetic, genomic, fortran77, pascal, awk, unix, (saloris/dec unix/irix/..)	2013-09-27	2014-12-11		(null)	(null)	(null)	Resource	(null)	(null)	(null)		listed by:genetic analysis software;					Genetic Analysis Software		Last checked up	(null)	(null)
nlx_154400	HPLUS	http://cougar.fhcrc.org/hplus/	software application	(null)	gene, genetic, genomic, ms-windows, linux	2013-09-27	2014-12-11		(null)	(null)	(null)	Resource	(null)	(null)	(null)		listed by:genetic analysis software;					Genetic Analysis Software		Last checked down	(null)	(null)
nlx_154427	LDSUPPORT	(null)	software application	(null)	gene, genetic, genomic, c, unix, linux	2013-09-27	2014-12-11		(null)	(null)	(null)	Resource	(null)	(null)	(null)		listed by:genetic analysis software;					Genetic Analysis Software		Last checked up	(null)	(null)
nlx_50504	Southwest University; Chongqing; China	http://www.swnu.edu.cn/english/	university	(null)		(null)	(null)		(null)	(null)	(null)	University			(null)									Last checked up	(null)	(null)
nlx_154502	ONEMAP	(null)	software application	(null)	gene, genetic, genomic	2013-09-27	2014-12-11		(null)	(null)	(null)	Resource	(null)	(null)	(null)		listed by:genetic analysis software;					Genetic Analysis Software		Last checked up	(null)	(null)
nlx_154566	QU-GENE	http://pig.ag.uq.edu.au/qu-gene/ (not available)	software application	(null)	gene, genetic, genomic, fortran, ms-windows	2013-09-27	2014-12-11		(null)	(null)	(null)	Resource	(null)	(null)	(null)		listed by:genetic analysis software;					Genetic Analysis Software		Last checked down	(null)	(null)
nlx_154593	R/ONEMAP	http://www.ciagri.usp.br/~aafgarci/OneMap/	software application	(null)	gene, genetic, genomic, r	2013-09-27	2014-12-11		(null)	(null)	(null)	Resource	(null)	(null)	(null)		listed by:genetic analysis software;					Genetic Analysis Software		Last checked down	(null)	(null)
nlx_154620	SIMCOAL	http://cmpg.unibe.ch/software/simcoal/	software application	(null)	gene, genetic, genomic, c++, ms-windows, (9x/nt)	2013-09-27	2014-12-11		(null)	(null)	(null)	Resource	(null)	(null)	(null)	PMID: 19129092	listed by:genetic analysis software;					Genetic Analysis Software		Last checked up	(null)	(null)
nlx_154635	SLINK	(null)	software application	(null)	gene, genetic, genomic, pascal, ms-dos	2013-09-27	2014-12-11		(null)	(null)	(null)	Resource	(null)	(null)	(null)		listed by:genetic analysis software;					Genetic Analysis Software		Last checked up	(null)	(null)
nlx_154655	SPECTRAL-GEM	(null)	software application	(null)	gene, genetic, genomic	2013-09-27	2014-12-11		(null)	(null)	(null)	Resource	(null)	(null)	(null)		listed by:genetic analysis software;					Genetic Analysis Software		Last checked up	(null)	(null)
nlx_154656	SPERM	registration page at: http://www.biomath.medsch.ucla.edu/faculty/klange/software.html	software application	(null)	gene, genetic, genomic, fortran77	2013-09-27	2014-12-11		(null)	(null)	(null)	Resource	(null)	(null)	(null)		listed by:genetic analysis software;					Genetic Analysis Software		Last checked up	(null)	(null)
nlx_157951	Stamford Hospital; Connecticut; USA	http://www.stamfordhospital.org/	u.s. hospital	(null)		(null)	(null)		(null)	(null)	(null)	U.S. Hospital			(null)									Last checked up	(null)	(null)
nlx_151483	Swiss Commission for Technology and Innovation	http://www.kti.admin.ch/index.html?lang=en	government granting agency	(null)		(null)	(null)		(null)	(null)	(null)	Government granting agency			(null)									Last checked up	(null)	(null)
nif-0000-31914	World Precision Instruments	http://www.wpiinc.com	instrument supplier	World Precision Instruments	(null)	2010-09-21	2014-03-05		(null)	(null)	(null)	Resource	(null)	(null)	(null)	PMID: 17319750,PMID: 20615250,PMID: 21687690								Last checked up	(null)	(null)
nif-0000-31930	Zinc	http://blaster.docking.org/zinc/	database	Unveristy of California at San Francisco; California; USA	(null)	2010-09-21	2013-06-17		(null)	(null)	(null)	Resource	(null)	(null)	(null)	PMID: 17164531,PMID: 19234453								Last checked up	(null)	(null)
OMICS_00138	StSNP	http://ilyinlab.org/StSNP/	data analysis service	(null)	(null)	2014-01-14	2014-12-20		(null)	(null)	(null)	Resource	(null)	(null)	(null)	PMID: 23055974	listed by:omictools;					OMICtools		Last checked up	(null)	(null)
OMICS_00148	DMI	https://sites.google.com/site/drivermutationidentification/	software resource	(null)	(null)	2014-01-14	2014-12-20		(null)	Cancer	(null)	Resource	(null)	(null)	(null)		listed by:omictools;					OMICtools		Last checked up	(null)	(null)
nif-0000-32975	V3D	http://penglab.janelia.org/proj/v3d/V3D/About_V3D.html	image analysis software, d visualization software, d visualization software, segmentation software, data visualization software	HHMI Janelia Farm Research Campus	3d, annotation, bioimage, brain, cell, development, informatics, neuron, registration, segmentation, software, tracing, visual, visualization, image	2010-09-21	2013-06-22	PMID: 20231818	(null)	(null)	(null)	Resource	Howard hughes medical institute	(null)	(null)	PMID: 23633943								Last checked up	(null)	(null)
nif-0000-32983	Neuroptikon	http://www.neuroptikon.org/	data visualization software	HHMI Janelia Farm Research Campus	circuit, interaction, neural, software, visualization	2010-09-21	2014-07-25		(null)	(null)	(null)	Resource	(null)	(null)	(null)									Last checked up	(null)	(null)
nif-0000-33072	Velos	http://www.velos.com	software resource, Commercial Organization	(null)	financial, administrative, cardiology, cardiovascular surgery, clinical, clinical trial, dialysis, healthcare, medical, product, transplantation, research, management, healthcare, platform, clinical research, medical record	2010-10-19	2014-12-11		(null)	(null)	human	Commercial Organization	(null)	(null)	(null)		listed by:biositemaps;					Biositemaps		Last checked up	(null)	(null)
OMICS_00160	PriVar	http://paed.hku.hk/uploadarea/yangwl/html/software.html	software resource	(null)	(null)	2014-01-14	2014-12-20		(null)	(null)	(null)	Resource	(null)	(null)	(null)		listed by:omictools;					OMICtools		Last checked up	(null)	(null)
OMICS_00161	SAPRED	http://sapred.cbi.pku.edu.cn/	software resource	Peking University; Beijing; China	(null)	2014-01-14	2014-12-20	PMID: 17384424	(null)	(null)	(null)	Resource	(null)	(null)	(null)	PMID: 24842602	listed by:omictools;					OMICtools		Last checked down	(null)	(null)
OMICS_00164	TransFIC	http://bg.upf.edu/transfic/home	data analysis service, data analysis software	Pompeu Fabra University; Barcelona; Spain	(null)	2014-01-14	2014-12-20		(null)	Cancer	(null)	Resource	(null)	(null)	(null)		listed by:omictools;					OMICtools		Last checked up	(null)	(null)
nif-0000-33313	Protein Subcellular Location Image Database	http://pslid.org/	database, data set, data repository, image analysis service	Carnegie Mellon University; Pennsylvania; USA	protein, structure, subcellular, organelle, image, fluorescence microscope, annotation, classify, rank, cluster, subcellular localization, 3d spatial image, 2d spatial image, micrograph, content-based retrieval, green fluorescent protein	2010-09-21	2014-12-11		(null)	(null)	(null)	Resource	NIH, NSF, Merck Company Foundation, NIGMS	GM075205, R33 CA83219, MCB-8920118	(null)		listed by:3dvc, biositemaps;					3DVC, Biositemaps		Last checked up	Open access	(null)
nlx_156104	Jackson State University; Mississippi; USA	http://www.jsums.edu/	university	(null)		(null)	(null)		(null)	(null)	(null)	University			(null)									Last checked up	(null)	(null)
nif-0000-33690	Quertle: Relationship-Driven Biomedical Search	http://www.quertle.info/v2/	database, research forum portal	(null)	all the terms in your query must be found together in a meaningful way. thus, biology, chemistry, chemistry terms: quertle recognizes capital twist as the transcription factor (not the verb), database, if you search for two or more terms, including the material and methods section (but not the bibliography). - use real biology &amp, linguistic, not just the terms scattered within the same documen…	2010-10-19	2013-06-20		(null)	(null)	(null)	Resource	(null)	(null)	(null)									Last checked up	(null)	(null)
nlx_149480	Jadavpur University; West Bengal; India	http://www.jaduniv.edu.in/	university	(null)		(null)	(null)		(null)	(null)	(null)	University			(null)									Last checked up	(null)	(null)
nlx_62328	James Cook University; Townsville; Australia	http://www.jcu.edu.au/	university	(null)		(null)	(null)		(null)	(null)	(null)	University			(null)									Last checked up	(null)	(null)
nlx_149456	Japan Science and Technology Agency	http://www.jst.go.jp/EN/index.html	government granting agency	(null)		(null)	(null)		(null)	(null)	(null)	Government granting agency			(null)									Last checked up	(null)	(null)
nif-0000-37640	Neuroscience Online: An Electronic Textbook for the Neurosciences	http://nba.uth.tmc.edu/neuroscience/	data or information resource	University of Texas Health Science Center at Houston; Texas; USA	courseware, online, interactive, study, neuroscience, neurobiology, anatomy, multimedia resource, electronic textbook	2010-10-14	2014-08-11		(null)	(null)	(null)	Resource	University of Texas Medical School; Texas; USA	(null)	(null)									Last checked up	(null)	(null)
nlx_97251	Johns Hopkins University; Maryland; USA	http://www.jhu.edu/	university	(null)		(null)	(null)		(null)	(null)	(null)	University			(null)									Last checked up	(null)	(null)
nlx_13472	Israel Plant Gene Bank	http://www.croptrust.org/main/	tissue bank	(null)	(null)	2011-08-17	2014-07-15		(null)	(null)	plant	Resource	(null)	(null)	(null)		related to:animal and plant biobank;							Last checked up	(null)	(null)
nlx_60659	King's College London; London; United Kingdom	http://www.kcl.ac.uk/index.aspx	university	(null)		(null)	(null)		(null)	(null)	(null)	University			(null)									Last checked up	(null)	(null)
nlx_143655	Alzheimers Foundation of America	http://www.alzfdn.org/index.htm	disease-related portal, funding resource	(null)	alzheimers disease, human	2011-10-31	2013-03-17		(null)	Alzheimers disease	human	Resource	(null)	(null)	(null)									Last checked up	(null)	(null)
nlx_143684	NIMH Brain Tissue Collection	http://www.nimh.nih.gov/labs-at-nimh/research-areas/research-support-services/hbcc/index.shtml	brain bank, biospecimen repository	NIMH Intramural Research Program Clinical Brain Disorders Branch,	schizophrenia, bipolar disorder, depressive disorder, anxiety disorder, substance abuse, healthy, neurological disorder, mental disease, suicide, tourette's syndrome, dementia, brain development, brain, brain tissue, tissue, post-mortem, normal control	2011-11-08	2014-12-11		Research	Schizophrenia, Bipolar Disorder, Depressiive Disorder, Anxiety Disorder, Drug Abuse, Healthy, Neurological disorder, Mental disease, Suicide, Tourette's Syndrome, Dementia, Normal control, Aging,	human	Resource	NIMH,	(null)	(null)		listed by:one mind biospecimen bank listing, us biobank;					One Mind Biospecimen Bank Listing, US Biobank		Last checked down	Private: ClinicalTrials.gov Identifier: NCT00001260	(null)
nlx_23378	Kyushu University; Fukuoka; Japan	http://www.kyushu-u.ac.jp/english/	university	(null)		(null)	(null)		(null)	(null)	(null)	University			(null)									Last checked up	(null)	(null)
nlx_151761	Lawrence Livermore National Laboratory	https://www.llnl.gov/	national laboratory	(null)		(null)	(null)		(null)	(null)	(null)	National Laboratory			(null)									Last checked up	(null)	(null)
nlx_83894	Layola University Chicago; Illinois; USA	http://www.luc.edu/	university	(null)		(null)	(null)		(null)	(null)	(null)	University			(null)									Last checked up	(null)	(null)
nlx_33496	Leiden University; Leiden; Netherlands	http://www.leiden.edu/	university	(null)		(null)	(null)		(null)	(null)	(null)	University			(null)									Last checked up	(null)	(null)
OMICS_00354	WISECONDOR	https://trac.nbic.nl/wisecondor/	software resource	Netherlands Bioinformatics Centre	(null)	2014-01-14	2015-01-08		(null)	(null)	(null)	Resource	(null)	(null)	(null)		listed by:omictools;					OMICtools		Last checked up	(null)	(null)
OMICS_00372	CoRAL - Classification of RNAs by Analysis of Length	http://wanglab.pcbi.upenn.edu/coral/	software resource	University of Pennsylvania; Pennsylvania; USA	(null)	2014-01-30	2014-12-20	PMID: 23700308	(null)	(null)	(null)	Resource	(null)	(null)	(null)	PMID: 23700308	listed by:omictools;					OMICtools		Last checked up	Acknowledgement requested	(null)
nlx_86012	Loma Linda University; California; USA	http://www.llu.edu/	university	(null)		(null)	(null)		(null)	(null)	(null)	University			(null)									Last checked up	(null)	(null)
OMICS_00390	MSbind	http://kks.inf.kcl.ac.uk/MSbind.html	software resource	King's College London; London; United Kingdom	(null)	2014-01-30	2014-12-20	PMID: 24292936	(null)	(null)	(null)	Resource	(null)	(null)	(null)		listed by:omictools;					OMICtools		Last checked up	(null)	(null)
OMICS_00393	BCmicrO	http://compgenomics.utsa.edu/gene/gene_1.php	data analysis service	University of Texas at San Antonio; Texas; USA	mirna????	2014-01-30	2014-12-20		(null)	(null)	human	Resource	(null)	(null)	(null)		listed by:omictools;					OMICtools		Last checked up	(null)	(null)
OMICS_00397	DIANA-Tarbase	http://diana.imis.athena-innovation.gr/DianaTools/index.php?r=tarbase/index	database	(null)	mirna-gene interaction	2014-01-30	2014-12-20	PMID: 22135297	(null)	(null)	(null)	Resource	(null)	(null)	(null)		listed by:omictools;					OMICtools		Last checked up	Free, Public, The community can contribute to this resource	(null)
OMICS_00401	MicroMUMMIE	http://www.genome.duke.edu/labs/ohler/research/MUMMIE/mir.html	software resource	Duke University; North Carolina; USA	(null)	2014-01-30	2014-12-11		(null)	(null)	(null)	Resource	(null)	(null)	(null)		listed by:omictools;					OMICtools		Last checked up	(null)	(null)
OMICS_00413	PMTED	http://pmted.agrinome.org/	database, data analysis service	(null)	gene expression, target, bioprocess, microrna, condition	2014-01-30	2014-12-20		(null)	(null)	plant	Resource	National High-tech Development Plan 863 Program	(null)	(null)	PMID: 23725466	listed by:omictools;					OMICtools		Last checked up	(null)	(null)
OMICS_00425	SPP	https://sites.google.com/a/brown.edu/bioinformatics-in-biomed/spp-r-from-chip-seq	software resource	Brown University; Rhode Island; USA	(null)	2014-01-14	2014-12-20		(null)	(null)	(null)	Resource	(null)	(null)	(null)		listed by:omictools;					OMICtools		Last checked up	(null)	(null)
OMICS_00439	E-RANGE	http://woldlab.caltech.edu/wiki/RNASeq#Dual-use_E-RANGE	software resource	California Institute of Technology; California; USA	(null)	2014-02-06	2014-12-20		(null)	(null)	(null)	Resource	(null)	(null)	(null)		listed by:omictools;					OMICtools		Last checked up	(null)	(null)
OMICS_00443	HMCan	http://www.cbrc.kaust.edu.sa/hmcan/	software resource	King Abdullah University of Science and Technology; Makkah Province; Saudi Arabia	(null)	2014-02-06	2014-12-20	PMID: 24021381	(null)	(null)	(null)	Resource	(null)	(null)	(null)	PMID: 24021381	listed by:omictools;					OMICtools		Last checked up	(null)	(null)
OMICS_00464	T-PIC	http://www.math.miami.edu/~vhower/tpic.html	software resource	University of Miami; Florida; USA	(null)	2014-02-06	2014-12-20		(null)	(null)	(null)	Resource	(null)	(null)	(null)	PMID: 24555784	listed by:omictools;					OMICtools		Last checked up	(null)	(null)
OMICS_00467	MAnorm	http://bcb.dfci.harvard.edu/~gcyuan/MAnorm/MAnorm.htm	software resource	Dana-Farber Cancer Institute	(null)	2014-01-30	2014-12-20	PMID: 22424423	(null)	(null)	(null)	Resource	(null)	(null)	(null)		listed by:omictools;					OMICtools		Last checked up	(null)	(null)
OMICS_00472	diffReps	http://code.google.com/p/diffreps/	software resource	(null)	(null)	2014-01-14	2014-12-11		(null)	(null)	(null)	Resource	(null)	(null)	(null)		listed by:omictools;					OMICtools		Last checked up	(null)	(null)
OMICS_00473	DIME	http://cran.r-project.org/web/packages/DIME/index.html	software resource	(null)	(null)	2014-01-14	2014-12-20		(null)	(null)	(null)	Resource	(null)	(null)	(null)	PMID: 25057284	listed by:omictools;					OMICtools		Last checked up	(null)	(null)
OMICS_00475	AlignACE	http://www.webcitation.org/getfile?fileid=c6d148fcb4fde0ea6991ec319a7a3925d38f32bf	software resource	(null)	(null)	2014-01-23	2014-12-20		(null)	(null)	(null)	Resource	(null)	(null)	(null)		listed by:omictools;					OMICtools		Last checked up	(null)	(null)
OMICS_00488	oPOSSUM	http://opossum.cisreg.ca	data analysis service, software resource	(null)	transcription factor binding site	2014-01-23	2015-01-08	PMID: 22973536,PMID: 17576675,PMID: 15933209	(null)	(null)	human, mouse, fly, worm. yeast	Resource	(null)	(null)	(null)	PMID: 22973536,PMID: 24434510	listed by:omictools;					OMICtools		Last checked up	Acknowledgement requested	(null)
OMICS_00503	DiNuP	http://www.tongji.edu.cn/~zhanglab/DiNuP/	software resource	Tongji University; Shanghai; China	(null)	2014-01-30	2014-12-20	PMID: 22668788	(null)	(null)	(null)	Resource	(null)	(null)	(null)		listed by:omictools;					OMICtools		Last checked up	Acknowledgement requested	(null)
OMICS_00506	NSeq	https://github.com/songlab/NSeq	software application	GitHub	(null)	2014-01-30	2014-12-20		(null)	(null)	(null)	Resource	(null)	(null)	(null)	PMID: 23335939	listed by:omictools;					OMICtools		Last checked up	(null)	(null)
OMICS_00510	NucleoFinder	https://sites.google.com/site/beckerjeremie/home/nucleofinder	software resource	(null)	(null)	2014-01-30	2014-12-20		(null)	(null)	(null)	Resource	(null)	(null)	(null)		listed by:omictools;					OMICtools		Last checked up	(null)	(null)
nlx_55250	Max-Planck-Gesellschaft	http://www.mpg.de/en	lead institution	(null)		(null)	(null)		(null)	(null)	(null)	Lead institution			(null)									Last checked up	(null)	(null)
OMICS_00558	PlanTAPDB	http://cosmoss.org/bm/plantapdb	database	(null)	(null)	2014-02-06	2014-12-20	PMID: 17337525	(null)	(null)	(null)	Resource	(null)	(null)	(null)		listed by:omictools;					OMICtools		Last checked up	Free	(null)
OMICS_00563	SoyDB	http://casp.rnet.missouri.edu/soydb/	database, data analysis service	University of Missouri; Missouri; USA	transcription factor, blast, amino acid sequence, predicted tertiary structure, dna binding site, domain prediction, homologous protein, protein family classification, multiple sequence alignment, dna binding motif, protein family	2014-01-30	2014-12-20	PMID: 20082720	(null)	(null)	soybean	Resource	NSF	(null)	(null)	PMID: 20082720,PMID: 21050446,PMID: 24311973,PMID: 24712981,PMID: 24917870	listed by:omictools;					OMICtools		Last checked up	Free, Public	(null)
OMICS_00575	Bismark	http://www.bioinformatics.babraham.ac.uk/projects/bismark/	software resource	Babraham Institute	(null)	2014-01-14	2014-12-20		(null)	(null)	(null)	Resource	(null)	(null)	(null)	PMID: 24279449,PMID: 24516400	listed by:omictools;					OMICtools		Last checked up	(null)	(null)
nlx_144340	1000 Genomes Project and AWS	http://aws.amazon.com/1000genomes/	data set	1000 Genomes; A Deep Catalog of Human Genetic Variation, Amazon Web Services,	genomic data, genome, cloud computing, cloud, human, gene, genetic variation, research, dna	2012-03-29	2013-01-25		(null)	(null)	(null)	Resource	(null)	(null)	(null)	PMID: 24465230								Last checked up	(null)	(null)
OMICS_00589	RRBSMAP	https://code.google.com/p/bsmap/	software resource	Google Code	(null)	2014-01-14	2014-12-20		(null)	(null)	(null)	Resource	(null)	(null)	(null)		listed by:omictools;					OMICtools		Last checked up	(null)	(null)
OMICS_00606	methylKit	https://code.google.com/p/methylkit/	software resource	Google Code	(null)	2014-02-13	2015-01-08		(null)	(null)	(null)	Resource	(null)	(null)	(null)		listed by:omictools;					OMICtools		Last checked up	(null)	(null)
OMICS_00630	Annotation-Modules	http://web.bioinformatics.cicbiogune.es/AM/AnnotationModules.php	software resource	(null)	(null)	2014-01-14	2014-12-11		(null)	(null)	(null)	Resource	(null)	(null)	(null)		listed by:omictools;					OMICtools		Last checked up	(null)	(null)
nlx_144442	Life Technologies	http://www.lifetechnologies.com/	organization portal, material resource, instrument supplier, antibody supplier, Commercial Organization	(null)	(null)	2012-04-26	2014-10-14		(null)	(null)	(null)	Commercial Organization	(null)	(null)	(null)									Last checked up	(null)	(null)
OMICS_00632	EpiExplorer	http://epiexplorer.mpi-inf.mpg.de/	data analysis service	(null)	(null)	2014-01-14	2014-12-20	PMID: 23034089	(null)	(null)	(null)	Resource	(null)	(null)	(null)	PMID: 23034089	listed by:omictools;					OMICtools		Last checked up	Acknowledgement requested	(null)
nlx_144494	Penn Alzheimers Disease Center	http://www.med.upenn.edu/cndr/pennsalzheimers.shtml	disease-related portal	University of Pennsylvania Center for Neurodegenerative Disease Research	alzheimer's disease, memory, dementia, late adult human	2012-05-10	2014-07-10		(null)	Alzhiemer's disease, Dementia, Aging,	human	Resource	NIA	(null)	(null)									Last checked down	(null)	(null)
OMICS_00657	CloudBurst	http://sourceforge.net/apps/mediawiki/cloudburst-bio/index.php?title=CloudBurst	software resource	SourceForge	mapreduce/hadoop	2014-02-20	2014-12-20	PMID: 19357099	(null)	(null)	(null)	Resource	(null)	(null)	(null)		listed by:omictools;					OMICtools		Last checked up	Free	(null)
nlx_151856	Ministry of Education - Singapore	http://www.moe.gov.sg/	government granting agency	(null)		(null)	(null)		(null)	(null)	(null)	Government granting agency			(null)									Last checked up	(null)	(null)
nlx_151794	Ministry of Education and Science of the Russian Federation	http://eng.mon.gov.ru/	government granting agency	(null)		(null)	(null)		(null)	(null)	(null)	Government granting agency			(null)									Last checked up	(null)	(null)
OMICS_00722	GenoSNP	http://www.stats.ox.ac.uk/~giannoul/GenoSNP/	software resource	(null)	(null)	2014-01-23	2014-12-20		(null)	(null)	(null)	Resource	(null)	(null)	(null)		listed by:omictools;					OMICtools		Last checked up	(null)	(null)
OMICS_00724	Genovar	http://genovar.sourceforge.net/	software resource	SourceForge, Korea National Institute of Health	(null)	2014-01-23	2014-12-20		(null)	(null)	(null)	Resource	(null)	(null)	(null)	PMID: 22594998	listed by:omictools;					OMICtools		Last checked up	Free, Public	(null)
OMICS_00744	ArrayPipe	http://koch.pathogenomics.ca/cgi-bin/pub/arraypipe.pl	data analysis service	(null)	(null)	2014-01-23	2014-12-20		(null)	(null)	(null)	Resource	(null)	(null)	(null)	PMID: 20548782	listed by:omictools;					OMICtools		Last checked up	(null)	(null)
OMICS_00756	FGDP	http://bioinformatics.fccc.edu/software/OpenSource/FGDP/FGDP.shtml	software resource	Fox Chase Cancer Center	(null)	2014-01-30	2014-12-20	PMID: 14734324	(null)	(null)	(null)	Resource	(null)	(null)	(null)		listed by:omictools;					OMICtools		Last checked up	GNU General Public License	(null)
nlx_146246	Molecular Libraries Program	http://mli.nih.gov/mli/	material analysis service, topical portal, organization portal	NIH	molecule, compound, probe, small molecule, high throughput screening, gene, cell, biochemical pathway, drug development, protein, pathway	2012-06-16	2013-07-25		(null)	(null)	(null)	Resource	NIH	(null)	(null)	PMID: 20811635,PMID: 23603828,PMID: 24950175	related to:pubchem;							Last checked up	(null)	(null)
OMICS_00872	UNC Microarray Database	https://genome.unc.edu/	database, data repository	University of North Carolina at Chapel Hill; North Carolina; USA	microarray	2014-01-23	2015-01-08		(null)	(null)	(null)	Resource	(null)	(null)	(null)	PMID: 15598611,PMID: 17002501,PMID: 17493263,PMID: 19503594,PMID: 19690609,PMID: 20360852,PMID: 21347235,PMID: 21671017,PMID: 22174013,PMID: 22434835,PMID: 22567161,PMID: 23173005,PMID: 23613998,PMID: 23975155,PMID: 24490149	listed by:omictools;					OMICtools		Last checked up	Account required, The community can contribute to this resource	(null)
nlx_74665	Nagoya University; Nagoya; Japan	http://www.nagoya-u.ac.jp/en/	university	(null)		(null)	(null)		(null)	(null)	(null)	University			(null)									Last checked up	(null)	(null)
OMICS_00915	GPViz	http://icbi.at/software/gpviz/gpviz.shtml	software resource	(null)	(null)	2014-01-16	2014-12-20		(null)	(null)	(null)	Resource	(null)	(null)	(null)		listed by:omictools;					OMICtools		Last checked up	(null)	(null)
OMICS_00938	Gobe	http://try-gobe.appspot.com/	software resource	(null)	(null)	2014-01-14	2014-12-11		(null)	(null)	(null)	Resource	(null)	(null)	(null)		listed by:omictools;					OMICtools		Last checked up	(null)	(null)
OMICS_00939	GSV	http://cas-bioinfo.cas.unt.edu/gsv/homepage.php	software resource	(null)	(null)	2014-01-14	2014-12-20		(null)	(null)	(null)	Resource	(null)	(null)	(null)		listed by:omictools;					OMICtools		Last checked up	(null)	(null)
OMICS_00961	Gzip	http://www.gzip.org/	software resource	(null)	(null)	2014-01-14	2014-12-11		(null)	(null)	(null)	Resource	(null)	(null)	(null)		listed by:omictools;					OMICtools		Last checked up	(null)	(null)
OMICS_00987	PSAR-Align	http://bioen-compbio.bioen.illinois.edu/PSAR-Align/	software resource	(null)	c++	2014-01-30	2014-12-20	PMID: 24222208	(null)	(null)	(null)	Resource	(null)	(null)	(null)		listed by:omictools;					OMICtools		Last checked up	Free	(null)
OMICS_01010	PiMS	http://www.pims-lims.org/	software resource	(null)	protein	2014-01-23	2014-12-20	PMID: 21385349	(null)	(null)	(null)	Resource	BBSRC, CCP4, Instruct	(null)	(null)	PMID: 21385349,PMID: 21460443,PMID: 21543849	listed by:omictools;					OMICtools		Last checked up	Free for academic use	(null)
nlx_149601	KI Biobank - EXT	http://ki.se/ki/jsp/polopoly.jsp?d=29350&a=31589&l=en	biomaterial supply resource, research forum portal	Karolisnka Biobank	genetic variation, cognitive control, fear, healthy, early adult, gene	2012-08-14	2014-12-11		Research	Healthy, Aging,	human	Resource	(null)	(null)	(null)		listed by:one mind biospecimen bank listing, european biobank;					One Mind Biospecimen Bank Listing, European Biobank		Last checked down	(null)	(null)
nlx_inv_1005098	National Human Genome Research Institute	http://www.genome.gov/	government granting agency	NIH		(null)	(null)		(null)	(null)	(null)	Government granting agency			(null)									Last checked up	(null)	(null)
nlx_92390	National Institute of Genetics; Shizuoka; Japan	http://www.nig.ac.jp/index-e.html	university	(null)		(null)	(null)		(null)	(null)	(null)	University			(null)									Last checked up	(null)	(null)
OMICS_01095	TagDust	http://genome.gsc.riken.jp/osc/english/dataresource/	software resource	(null)	unix/linux	2014-01-14	2014-12-20	PMID: 19737799	(null)	(null)	(null)	Resource	(null)	(null)	(null)	PMID: 22984523,PMID: 24194746	listed by:omictools;					OMICtools		Last checked up	(null)	(null)
OMICS_01105	HiTEC	http://www.csd.uwo.ca/~ilie/HiTEC/	software resource	(null)	(null)	2014-01-14	2014-12-20		(null)	(null)	(null)	Resource	(null)	(null)	(null)	PMID: 24348224	listed by:omictools;					OMICtools		Last checked up	(null)	(null)
OMICS_01134	SeqGene	http://sourceforge.net/apps/mediawiki/seqgene/?title=SeqGene	software resource	SourceForge	(null)	2014-01-14	2014-12-20		(null)	(null)	(null)	Resource	(null)	(null)	(null)		listed by:omictools;					OMICtools		Last checked up	Open unspecified license	(null)
OMICS_01135	SeqPipe	https://code.google.com/p/seqpipe/	software resource	Google Code	(null)	2014-01-14	2014-12-20		(null)	(null)	(null)	Resource	(null)	(null)	(null)		listed by:omictools;					OMICtools		Last checked up	(null)	(null)
nlx_143601	National Institute on Chemical Dependency	http://www.nicd.us/	government granting agency	(null)		(null)	(null)		(null)	(null)	(null)	Government granting agency			(null)									Last checked up	(null)	(null)
OMICS_01142	Genboree Workbench	http://www.genboree.org/java-bin/EpigenomeAtlas/workbench.jsp?isPublic=yes&context=EpigenomeAtlas	service resource	Baylor College of Medicine; Texas; USA	metagenome, visualization, genome, transcriptiome, cistrome, epigenome, analysis, rna-seq, chip-seq	2014-03-26	2014-12-20		(null)	(null)	(null)	Resource	(null)	(null)	(null)		listed by:omictools;					OMICtools		Last checked up	Free for academic use	(null)
nlx_156904	National Oceanic and Atmospheric Administration	http://www.noaa.gov/	government granting agency	U.S. Department of Commerce		(null)	(null)		(null)	(null)	(null)	Government granting agency			(null)									Last checked up	(null)	(null)
nlx_65230	National Taiwan University; Taipei; Taiwan	http://www.ntu.edu.tw/engv4/	university	(null)		(null)	(null)		(null)	(null)	(null)	University			(null)									Last checked down	(null)	(null)
nlx_42821	National Yang-Ming University; Taipei; Taiwan	http://nymu-e.web.ym.edu.tw/	university	(null)		(null)	(null)		(null)	(null)	(null)	University			(null)									Last checked up	(null)	(null)
OMICS_01212	Windows Azure	http://www.windowsazure.com/en-us/	service resource	Microsoft	(null)	2014-02-06	2015-01-08		(null)	(null)	(null)	Resource	(null)	(null)	(null)	PMID: 23346356	listed by:omictools;					OMICtools		Last checked up	(null)	(null)
OMICS_01227	YunBe	http://lrcv-crp-sante.s3-website-us-east-1.amazonaws.com/	software resource	(null)	mapreduce/hadoop	2014-01-23	2015-01-08	PMID: 22084254	(null)	(null)	(null)	Resource	(null)	(null)	(null)		listed by:omictools;					OMICtools		Last checked up	(null)	(null)
OMICS_01250	SeqSaw	http://bioinfo.au.tsinghua.edu.cn/software/seqsaw/	software resource	(null)	(null)	2014-01-14	2014-12-20		(null)	(null)	(null)	Resource	(null)	(null)	(null)		listed by:omictools;					OMICtools		Last checked up	(null)	(null)
OMICS_01253	SplitSeek	http://www.uppmax.uu.se/software/splitseek	software resource	(null)	(null)	2014-01-14	2014-12-20		(null)	(null)	(null)	Resource	(null)	(null)	(null)		listed by:omictools;					OMICtools		Last checked up	(null)	(null)
OMICS_01269	BitSeq	http://code.google.com/p/bitseq/	software resource	(null)	(null)	2014-02-13	2014-12-11		(null)	(null)	(null)	Resource	(null)	(null)	(null)		listed by:omictools;					OMICtools		Last checked up	(null)	(null)
nlx_151680	Kravitz and Finucane et al dataset1	(null)	data set	(null)	(null)	2012-11-08	2013-07-17		(null)	(null)	(null)	Resource	(null)	(null)	(null)									Last checked down	(null)	(null)
nlx_151850	Luxembourg Income Study	http://www.lisdatacenter.org/	database	City University of New York; New York; USA	economy, economic behavior, economic change, economic condition, employment, family, household expenditure, household income, income, late adult human, poverty, international, household, demography, expenditure, europe, north america, latin america, africa, asia, australasia, socio-economic, social, economic, survey, inequality	2013-01-11	2014-12-20		Research	Aging	human	Resource	NIA	(null)	(null)		listed by:icpsr;					ICPSR		Last checked up	Public: Users must first register in order to access the database.	(null)
nlx_151859	Mexican Health and Aging Study	http://www.mhasweb.org/	data set, biomaterial supply resource	University of Texas Medical Branch at Galveston; Texas; USA,	health, mexican, adult human, mexico, longitudinal, international, anthropometric measure, middle adult human, late adult human, interview, survey, spouse, health behavior, health status, childhood, family background, migration, income, housing environment, family life, behavior, housing, living arrangement, mental health, quality of life, questionnaire, disease, disability, economic, family, urb…	2013-01-15	2014-12-20		Research	Aging	human	Resource	NIA	R01AG018016	(null)		listed by:one mind biospecimen bank listing, us biobank, icpsr;					One Mind Biospecimen Bank Listing, US Biobank, ICPSR		Last checked up	Public, Registration is required, Acknowledgement requested	(null)
OMICS_01338	rDiff	http://cbio.mskcc.org/public/raetschlab/user/drewe/rdiff/	software resource	(null)	(null)	2014-01-14	2014-12-11		(null)	(null)	(null)	Resource	(null)	(null)	(null)		listed by:omictools;					OMICtools		Last checked up	Open unspecified license	(null)
OMICS_01422	Genovo	http://cs.stanford.edu/group/genovo/	software resource	Stanford University; California; USA	(null)	2014-01-23	2014-12-20		(null)	(null)	(null)	Resource	(null)	(null)	(null)	PMID: 10613919,PMID: 11806834,PMID: 11981025,PMID: 12095419,PMID: 12149279,PMID: 12407079,PMID: 12451055,PMID: 12729465,PMID: 12860924,PMID: 14610020,PMID: 14611662,PMID: 14613514,PMID: 14638931,PMID: 14699077,PMID: 14699078,PMID: 14744989,PMID: 14981139,PMID: 15111643,PMID: 15173220,PMID: 15239825,PMID: 15337822,PMID: 15357879,PMID: 15642171,PMID: 15767297,PMID: 15897294,PMID: 15928405,PMID: 160…	listed by:omictools;					OMICtools		Last checked up	(null)	(null)
nif-0000-02846	Drosophila RNAi Screening Center	http://flyRNAi.org/cgi-bin/RNAi_screens.pl	database	Harvard University; Massachusetts; USA	drosophila genome screening, drosophila, drosophila genome, rnai	2010-09-21	2013-06-20		(null)	(null)	(null)	Resource	(null)	(null)	(null)									Last checked up	(null)	(null)
nlx_37352	http://virginiahughes.com/	http://virginiahughes.com/	blog	(null)	(null)	2011-01-27	2011-05-18		(null)	(null)	(null)	Resource	(null)	(null)	(null)									Last checked up	(null)	(null)
nif-0000-02871	GELBANK	http://gelbank.anl.gov	database	University of Chicago; Illinois; USA	gel electrophoresis, genome, 2de pattern, 2d gel electrophoresis, proteome sequence, two-dimensional gel-electrophoresis	2010-09-21	2013-06-20		(null)	(null)	(null)	Resource	(null)	(null)	(null)	PMID: 23269912,PMID: 24735559								Last checked up	(null)	(null)
nif-0000-02878	GeneAnnot	http://genecards.weizmann.ac.il/geneannot/	database	Weizmann Institute of Science; Rehovot; Israel	affymetrix, hg-u133, hg-u95, probe set	2010-09-21	2013-06-20		(null)	(null)	(null)	Resource	(null)	(null)	(null)									Last checked up	(null)	(null)
nif-0000-02892	GeneTrees: A Phylogenomics Resource	http://genetrees.vbi.vt.edu	database	Virginia Technical Institute; Virginia; USA	gene homology, phylogenetic pattern, taxonomy	2010-09-21	2013-07-17		(null)	(null)	(null)	Resource	(null)	(null)	(null)									Verified down; Last checked down	THIS RESOURCE IS NO LONGER IN SERVICE, documented on July 17, 2013.	(null)
nif-0000-02903	Genomic Threading Database	http://bioinf.cs.ucl.ac.uk/GTD	database	University College London; London; United Kingdom	protein fold, proteome, translation	2010-09-21	2013-06-20		(null)	(null)	(null)	Resource	(null)	(null)	(null)	PMID: 15128436								Last checked up	(null)	(null)
SciEx_9384	DDC Medical	http://www.scienceexchange.com/facilities/dna-diagnostics-center-ddc	core facility, Commercial Organization	DNA Diagnostics Center	(null)	2013-10-23	2014-12-11		(null)	(null)	(null)	Commercial Organization	(null)	(null)	(null)		listed by:science exchange;					Science Exchange		Last checked up	(null)	(null)
nlx_38777	Taburit Umbilical Cord Blood Bank	http://www.taburit.co.il/	tissue bank	(null)	(null)	2011-08-17	2014-07-15		(null)	(null)	human	Resource	(null)	(null)	(null)		related to:middle east biobank;							Last checked up	(null)	(null)
SciEx_9385	Vector BioLabs	http://www.scienceexchange.com/facilities/vector-biolabs	core facility, Commercial Organization	(null)	(null)	2013-10-23	2014-12-11		(null)	(null)	(null)	Commercial Organization	(null)	(null)	(null)		listed by:science exchange;					Science Exchange		Last checked up	(null)	(null)
nif-0000-02948	Highly Expressed Genes Database (HEG-DB)	http://genomes.urv.cat/HEG-DB	database	Rovira i Virgili University; Catalonia; Spain	gene expression prediction, prokaryote, prokaryotic genome	2010-09-21	2013-06-20		(null)	(null)	(null)	Resource	(null)	(null)	(null)	PMID: 24875478								Last checked up	(null)	(null)
nlx_39252	NuVasive, Inc. - San Diego	(null)	tissue bank	(null)	(null)	2011-08-04	2014-03-04		(null)	(null)	human	Resource	(null)	(null)	(null)									Last checked down	(null)	(null)
SciEx_9447	Aldevron	http://www.scienceexchange.com/facilities/aldevron	core facility, Commercial Organization	(null)	(null)	2013-10-23	2014-12-11		(null)	(null)	(null)	Commercial Organization	(null)	(null)	(null)		listed by:science exchange;					Science Exchange		Last checked up	(null)	(null)
nlx_39951	MethCGI	http://bioinfo.au.tsinghua.edu.cn/MethCGI/MethCGI.html	data analysis service	Tsinghua University; Beijing; China	(null)	2011-05-10	2011-05-18		(null)	(null)	(null)	Resource	(null)	(null)	(null)									Last checked up	(null)	(null)
nif-0000-03000	HumHot	http://www.jncasr.ac.in/humhot/	database	Jawaharlal Nehru Centre For Advanced Scientific Research	meiotic recombination	2010-09-21	2013-06-20		(null)	(null)	(null)	Resource	(null)	(null)	(null)									Last checked down	(null)	(null)
nif-0000-03006	IARC TP53 Database	http://p53.iarc.fr/	database	International Agency for Research on Cancer	(null)	2010-09-21	2014-07-25		(null)	(null)	(null)	Resource	(null)	(null)	(null)	PMID: 15713227,PMID: 19506735,PMID: 23334666,PMID: 23412385,PMID: 23412905,PMID: 23469205,PMID: 23667851,PMID: 24171036,PMID: 24220325,PMID: 24367615,PMID: 24657537,PMID: 25131192								Last checked up	(null)	(null)
SciEx_963	University of Georgia Labs and Facilities	http://www.scienceexchange.com/facilities/university-of-georgia	portal, core facility	University of Georgia; Georgia; USA	(null)	2013-10-23	2014-12-11		(null)	(null)	(null)	Resource	(null)	(null)	(null)		listed by:science exchange;					Science Exchange		Last checked up	(null)	(null)
nlx_40829	Australian Brain Bank	http://www.powmri.edu.au/research/facilities/brain-bank	tissue bank	(null)	(null)	2011-08-17	2014-07-15		(null)	(null)	human	Resource	(null)	(null)	(null)		related to:australian biobank;							Last checked down	(null)	(null)
nif-0000-03048	IRIS - International Rice Information System	http://www.iris.irri.org	database	International Rice Research Institute	crop, rice, rice funcitonal genomics, rice genetics, rice germplasm	2010-09-21	2013-06-20		(null)	(null)	(null)	Resource	(null)	(null)	(null)	PMID: 19480680								Last checked up	(null)	(null)
nlx_41121	Common Knowledge	http://scienceblogs.com/commonknowledge/	blog	ScienceBlogs	(null)	2011-01-27	2014-07-16		(null)	(null)	(null)	Resource	(null)	(null)	(null)									Last checked up	(null)	(null)
nlx_41588	TCG Life Sciences Biobank	http://www.tcgls.com/	tissue bank	(null)	(null)	2011-08-17	2014-07-15		(null)	(null)	human	Resource	(null)	(null)	(null)		related to:asian biobank;							Last checked up	(null)	(null)
nif-0000-03109	MeGX	http://www.megx.net	database, software resource	Max Planck Institute for Marine Microbiology; Bremen; Germany	(null)	2010-09-21	2013-02-18	PMID: 16381894	(null)	(null)	(null)	Resource	(null)	(null)	(null)	PMID: 20591175,PMID: 22587903								Last checked up	(null)	(null)
nif-0000-03149	Molecular Modelling DataBase	http://www.ncbi.nlm.nih.gov/Structure/	database	NCBI	model	2010-09-21	2014-12-11		(null)	(null)	(null)	Resource	(null)	(null)	(null)		listed by:3dvc;					3DVC		Last checked up	(null)	(null)
nif-0000-03156	MolliGen	http://cbi.labri.fr/outils/molligen/	database	Centre de Bioinformatique de Bordeaux	(null)	2010-09-21	2013-07-08		(null)	(null)	(null)	Resource	(null)	(null)	(null)	PMID: 16919417,PMID: 17511520,PMID: 19534756,PMID: 19816563,PMID: 23300541,PMID: 23915186								Last checked up	(null)	(null)
nlx_42474	Genetic Repositories Australia	http://www.powmri.edu.au/GRA	tissue bank	(null)	(null)	2011-08-17	2014-07-15		(null)	(null)	human	Resource	(null)	(null)	(null)		related to:australian biobank;							Last checked up	(null)	(null)
nif-0000-03169	MtbRegList	http://www.USherbrooke.ca/vers/MtbRegList	database	University of Sherbrooke; Quebec; Canada	(null)	2010-09-21	2013-07-06		(null)	(null)	(null)	Resource	(null)	(null)	(null)									Last checked up	(null)	(null)
nlx_42725	Bacterin International, Inc.	(null)	tissue bank	(null)	(null)	2011-08-04	2012-12-13		(null)	(null)	human	Resource	(null)	(null)	(null)									Last checked down	(null)	(null)
nif-0000-03189	NetAffx	http://www.affymetrix.com/	database	Affymetrix	(null)	2010-09-21	2013-06-20		(null)	(null)	(null)	Resource	(null)	(null)	(null)	PMID: 11178235,PMID: 11835687,PMID: 12456269,PMID: 12685932,PMID: 12702200,PMID: 12723986,PMID: 12734003,PMID: 12734015,PMID: 12801415,PMID: 12848898,PMID: 14519202,PMID: 14519205,PMID: 14604444,PMID: 14659019,PMID: 14979920,PMID: 15109396,PMID: 15222902,PMID: 15283861,PMID: 15385048,PMID: 15780141,PMID: 16103915,PMID: 16173164,PMID: 16254600,PMID: 16356263,PMID: 16393664,PMID: 16420667,PMID: 164…								Last checked up	(null)	(null)
nif-0000-03224	ORENZA : a database of ORphan ENZyme Activities	http://www.orenza.u-psud.fr/	database	(null)	(null)	2010-10-19	2013-06-20		(null)	(null)	(null)	Resource	(null)	(null)	(null)	PMID: 17026747,PMID: 22771767								Last checked up	(null)	(null)
nif-0000-03236	Proteome Analyst	http://www.cs.ualberta.ca/~bioinfo/PA/	software resource	University of Alberta; Alberta; Canada	proteomics, data analysis service, subcellular localization, text mining, gene ontology, molecular function, machine learning	2010-09-21	2013-06-28		(null)	(null)	(null)	Resource	(null)	(null)	(null)		related to:proteome analyst pa-gosub 2.5;							Verified down; Last checked up	THIS RESOURCE IS NO LONGER IN SERVICE, documented June 5, 2013	(null)
nif-0000-03239	PairsDB	http://pairsdb.csc.fi	database	University of Oxford; Oxford; United Kingdom, University of Helsinki; Helsinki; Finland	(null)	2010-09-21	2014-07-16		(null)	(null)	(null)	Resource	(null)	(null)	(null)									Verified down; Last checked down	THIS RESOURCE IS NO LONGER IN SERVICE, documented on July 17, 2013.	(null)
nif-0000-03284	Phytome	http://www.phytome.org	database	University of North Carolina at Chapel Hill; North Carolina; USA	(null)	2010-09-21	2013-07-05		(null)	(null)	(null)	Resource	(null)	(null)	(null)									Last checked up	(null)	(null)
SciEx_9815	NEUROSERVICE	http://www.scienceexchange.com/facilities/neuroservice	core facility, Commercial Organization	(null)	(null)	2013-10-23	2014-12-11		(null)	(null)	(null)	Commercial Organization	(null)	(null)	(null)		listed by:science exchange;					Science Exchange		Last checked up	(null)	(null)
nif-0000-03321	POINT: Prediction Of INTeractome	http://point.bioinformatics.tw/Welcome.do	database	National Health Research Institutes; Taipei; Taiwan, National Taiwan University; Taipei; Taiwan	(null)	2010-09-21	2014-07-26		(null)	(null)	(null)	Resource	(null)	(null)	(null)									Last checked up	(null)	(null)
SciEx_9912	Flow Contract Site Laboratory	http://www.scienceexchange.com/facilities/flow-contract-site-fcs-laboratory	core facility, Commercial Organization	(null)	(null)	2013-10-23	2014-12-11		(null)	(null)	(null)	Commercial Organization	(null)	(null)	(null)		listed by:science exchange;					Science Exchange		Last checked up	(null)	(null)
nif-0000-03358	Protein-protein interfaces	http://home.ku.edu.tr/~okeskin/INTERFACE/INTERFACES.html	database	(null)	protein-protein interaction, protein-protein structure	2010-09-21	2013-07-05		(null)	(null)	(null)	Resource	(null)	(null)	(null)									Last checked up	(null)	(null)
nif-0000-03382	QTL Matchmaker	http://pmrc.med.mssm.edu:9090/QTL/jsp/qtlhome.jsp	database	Yeshiva University; New York; USA	(null)	2010-09-21	2013-07-05		(null)	(null)	(null)	Resource	(null)	(null)	(null)									Last checked up	(null)	(null)
nif-0000-03384	RESP ESP charged Database	http://q4md-forcefieldtools.org/REDDB	database	University of Picardie Jules Verne; Amiens; France, Sanford-Burnham Medical Research Institute	(null)	2010-09-21	2014-07-15		(null)	(null)	(null)	Resource	(null)	(null)	(null)	PMID: 24829907								Last checked up	(null)	(null)
nif-0000-03392	RECODE- The database of the translational recoding events	http://recode.genetics.utah.edu	database	(null)	(null)	2010-09-21	2013-07-05		(null)	(null)	(null)	Resource	(null)	(null)	(null)									Last checked up	(null)	(null)
nif-0000-03409	Rice Proteome Database	http://gene64.dna.affrc.go.jp/RPD/main_en.html	database	National Institute of Agrobiological Sciences; Ibaraki; Japan	(null)	2010-09-21	2014-07-14		(null)	(null)	(null)	Resource	(null)	(null)	(null)									Last checked up	(null)	(null)
nlx_45082	Mouse finder	http://wwwdev.ebi.ac.uk/panda-srv/mousefinder/mousefinder.php	database	European Bioinformatics Institute	model, animal model, mutant mouse strain, phenotype, genotype	2011-05-03	2013-03-27		(null)	(null)	(null)	Resource	(null)	(null)	(null)									Last checked up	(null)	(null)
nif-0000-03428	rSNP Guide	http://wwwmgs.bionet.nsc.ru/mgs/systems/rsnp/	database	Siberian Branch of Russian Academy of Science	(null)	2010-09-21	2013-07-03		(null)	(null)	(null)	Resource	(null)	(null)	(null)									Last checked up	(null)	(null)
SciEx_9972	Macquarie University Centre for Analytical Biotechnology	http://www.scienceexchange.com/facilities/macquarie-university-centre-for-analytical-biotechnology-mucab	core facility	Macquarie University; Sydney; Australia	(null)	2013-10-10	2014-12-11		(null)	(null)	(null)	Resource	(null)	(null)	(null)		listed by:science exchange;					Science Exchange		Last checked up	(null)	(null)
nif-0000-03478	SNP2NMD	http://variome.kobic.re.kr/SNP2NMD/	database	Korean Bioinformation Center	nmd, nonsense-mediated decay, premature stop codon, premature termination codon, snp, snp-mediated decay	2010-09-21	2013-07-01		(null)	(null)	(null)	Resource	(null)	(null)	(null)									Last checked up	(null)	(null)
nlx_45881	International Cognition and Culture Institute	http://www.cognitionandculture.net/	blog	(null)	(null)	2011-01-27	2011-05-18		(null)	(null)	(null)	Resource	(null)	(null)	(null)									Last checked up	(null)	(null)
SciEx_9977	MQ ARC Centre of Excellence for Engineered Quantum Systems	http://www.scienceexchange.com/facilities/arc-centre-of-excellence-for-engineered-quantum-systems-equs	core facility	Macquarie University; Sydney; Australia	(null)	2013-10-23	2014-12-11		(null)	(null)	(null)	Resource	(null)	(null)	(null)		related to:macquarie university labs and facilities; listed by:science exchange;					Science Exchange		Last checked up	(null)	(null)
SciRes_000116	ArcGIS for Desktop Basic	http://www.esri.com/software/arcgis/arcgis-for-desktop	software resource, Commercial Organization	Esri	spatial analysis, analysis, geoprocessing, data management, mapping, visualization, geocoding, imagery, data sharing,	2014-04-18	2014-07-25		(null)	(null)	(null)	Commercial Organization	(null)	(null)	(null)									Last checked up	(null)	(null)
nif-0000-03535	TargetDB: Structural Genomics Target Search	http://targetdb.pdb.org/	database	Rutgers University; New Jersey; USA	(null)	2010-09-21	2013-06-20		(null)	(null)	(null)	Resource	(null)	(null)	(null)	PMID: 15210054,PMID: 20727150,PMID: 20944202								Last checked up	(null)	(null)
nlx_24468	Vanderbilt University; Tennessee; USA	http://www.vanderbilt.edu/	university	(null)		(null)	(null)		(null)	(null)	(null)	University			(null)									Last checked up	(null)	(null)
nlx_144378	Vanderbilt University Medical Center; Tennessee; USA	http://www.mc.vanderbilt.edu/	u.s. hospital	Vanderbilt University School of Medicine; Tennessee; USA		(null)	(null)		(null)	(null)	(null)	U.S. Hospital			(null)									Last checked up	(null)	(null)
nlx_49428	University of Florida Molecular Tissue Bank	http://www.pathology.ufl.edu/%7EMolecular/M_newindex.html	tissue bank	(null)	(null)	2011-08-17	2014-10-01		(null)	(null)	human	Resource	(null)	(null)	(null)									Last checked down	(null)	(null)
nlx_156917	Vassar College; New York; USA	http://www.vassar.edu/	university	(null)		(null)	(null)		(null)	(null)	(null)	University			(null)									Last checked up	(null)	(null)
nlx_156726	Vienna University of Technology; Vienna; Austria	http://www.tuwien.ac.at/en/tuwien_home/	university	(null)		(null)	(null)		(null)	(null)	(null)	University			(null)									Last checked up	(null)	(null)
nlx_156701	Victor Chang Cardiac Research Institute; New South Wales; Australia	http://www.victorchang.edu.au/	institute	(null)		(null)	(null)		(null)	(null)	(null)	Institute			(null)									Last checked up	(null)	(null)
nlx_144017	Vienna General Hospital; Vienna; Austria	http://www.akhwien.at/default.aspx?pid=80	european hospital	Medical University of Vienna; Vienna; Austria,		(null)	(null)		(null)	(null)	(null)	European Hospital			(null)									Last checked up	(null)	(null)
nlx_50810	Virginia Commonwealth University; Virginia; USA	http://www.vcu.edu/	university	(null)		(null)	(null)		(null)	(null)	(null)	University			(null)									Last checked up	(null)	(null)
nlx_143738	VU University; Amsterdam; Netherlands	http://www.vu.nl/en/	university	(null)		(null)	(null)		(null)	(null)	(null)	University			(null)									Last checked up	(null)	(null)
nlx_52158	K-Bar Livestock	http://www.kbarlivestock.com/	tissue bank	(null)	(null)	2011-08-17	2013-07-01		(null)	(null)	non-human animal	Resource	(null)	(null)	(null)		related to:animal and plant biobank;							Last checked up	(null)	(null)
nlx_52233	60-Second Mind	http://www.scientificamerican.com/podcast/podcasts.cfm?type=60-second-mind	podcast	Scientific American Podcasts	(null)	2011-07-21	2014-12-04		(null)	(null)	(null)	Resource	(null)	(null)	(null)		used by:nif data federation;	NIF Data Federation						Last checked up	(null)	(null)
nlx_85314	Warsaw University; Warsaw; Poland	http://www.uw.edu.pl/en/	university	(null)		(null)	(null)		(null)	(null)	(null)	University			(null)									Last checked down	(null)	(null)
nlx_19043	Washington State University; Washington; USA	http://www.wsu.edu/	university	(null)		(null)	(null)		(null)	(null)	(null)	University			(null)									Last checked up	(null)	(null)
nlx_47548	Washington University in St. Louis; Missouri; USA	http://wustl.edu/	university	(null)		(null)	(null)		(null)	(null)	(null)	University			(null)									Last checked up	(null)	(null)
nlx_149111	Wayne State University School of Medicine; Michigan; USA	http://home.med.wayne.edu/	university	Wayne State University; Michigan; USA		(null)	(null)		(null)	(null)	(null)	University			(null)									Last checked up	(null)	(null)
nlx_154727	Woods Hole Oceanographic Institution; Massachusetts; USA	http://www.whoi.edu/	institute	(null)		(null)	(null)		(null)	(null)	(null)	Institute			(null)									Last checked up	(null)	(null)
nlx_155573	Worcester Polytechnic Institute; Massachusetts; USA	http://www.wpi.edu/	university	(null)		(null)	(null)		(null)	(null)	(null)	University			(null)									Last checked up	(null)	(null)
nlx_64389	Xiamen University; Xiamen; China	http://www.xmu.edu.cn/english/	university	(null)		(null)	(null)		(null)	(null)	(null)	University			(null)									Last checked down	(null)	(null)
nif-0000-07647	NeuroImages YouTube Channel	http://www.youtube.com/neuroimage	video resource	Reed Elsevier	(null)	2011-07-06	2014-07-15		(null)	(null)	(null)	Resource	(null)	(null)	(null)									Last checked up	(null)	(null)
nlx_18471	York University; Ontario; Canada	http://www.yorku.ca/	university	(null)		(null)	(null)		(null)	(null)	(null)	University			(null)									Last checked down	(null)	(null)
nlx_59380	Biobank Japan	http://www.src.riken.go.jp/english/project/person/index.html	tissue bank	(null)	(null)	2011-08-17	2014-07-15		(null)	(null)	human	Resource	(null)	(null)	(null)		related to:asian biobank;							Last checked up	(null)	(null)
nlx_151847	Antwerp University Hospital; Antwerp; Belgium	http://www.uza.be/welcome-antwerp-university-hospital	european hospital	University of Antwerp; Antwerp; Belgium		(null)	(null)		(null)	(null)	(null)	European Hospital			(null)									Last checked up	(null)	(null)
nlx_60522	MUW Biobank	http://www.meduniwien.ac.at/akh-biobank/Biobank.html	tissue bank	(null)	(null)	2011-08-17	2014-12-11		(null)	(null)	human	Resource	(null)	(null)	(null)		listed by:european biobank;					European Biobank		Last checked down	(null)	(null)
nif-0000-10190	National Polytechnic Institute; Department of Physiology, Biophysics, and Neurosciences	http://www.fisio.cinvestav.mx/	department portal, graduate program resource	National Polytechnic Institute; Mexico City; Mexico	(null)	2011-03-01	2014-07-11		(null)	(null)	(null)	Resource	(null)	(null)	(null)									Last checked up	(null)	(null)
nlx_143742	Beaumont Health System; Michigan; USA	http://www.beaumont.edu/	university	(null)		(null)	(null)		(null)	(null)	(null)	University			(null)									Last checked up	(null)	(null)
nlx_157950	Bennett Cancer Center	http://www.stamfordhospital.org/Services/Signature-Services/Bennett-Cancer-Center.aspx	health care institution, granting agency	Stamford Hospital; Connecticut; USA		(null)	(null)		(null)	Cancer	(null)	Health care institution			(null)		related to:columbia university college of physicians and surgeons, newyork-presbyterian healthcare system, planetree alliance;							Last checked up	(null)	(null)
nif-0000-10270	In-Vivo Cellular and Molecular Imaging Center, Brussels	http://www.icmic.net/	core facility	Vrije Universiteit Brussel; Brussels; Belgium	echography, expression, fluorescence, gene, animal, bioluminescence, bli, cellular, computed tomography, development, disease, imaging, interaction, in vivo, living, magnetic resonance imaging, microct, microspect, molecular, optical, pathogenesis, positron emission tomography (pet), probe, resolution, single photon emission computed tomography, therapeutic, ultrasound	2010-10-19	2014-07-11		(null)	(null)	(null)	Resource	(null)	(null)	(null)									Last checked up	(null)	(null)
nlx_156705	BHSAI; Maryland; USA	http://bhsai.org/	institute	United States Department of Defense		(null)	(null)		(null)	(null)	(null)	Institute			(null)									Last checked up	(null)	(null)
nlx_65361	Corn Fungal Resistance Associated Sequences Database	http://agbase.msstate.edu/cgi-bin/maizecandidates/index.cgi	database	Mississippi State University; Mississippi; USA	(null)	2011-04-22	2014-01-06		(null)	(null)	(null)	Resource	(null)	(null)	(null)									Last checked up	(null)	(null)
nlx_157940	Boston Medical Center; Massachusetts; USA	http://www.bmc.org/	u.s. hospital	(null)		(null)	(null)		(null)	(null)	(null)	U.S. Hospital			(null)									Last checked up	(null)	(null)
nlx_75713	Boston University; Massachusetts; USA	http://www.bu.edu/	university	(null)		(null)	(null)		(null)	(null)	(null)	University			(null)									Last checked up	(null)	(null)
nlx_46771	Boston University Medical Campus; Massachusetts; USA	http://www.bumc.bu.edu/	university	Boston University; Massachusetts; USA		(null)	(null)		(null)	(null)	(null)	University			(null)									Last checked up	(null)	(null)
nlx_66170	Tata Memorial Hospital Tissue Bank	https://tmc.gov.in/medical/departments/as/tissue.htm	tissue bank	(null)	(null)	2011-08-17	2014-07-25		(null)	(null)	human	Resource	(null)	(null)	(null)		related to:asian biobank;							Last checked up	(null)	(null)
nlx_50198	Brandeis University; Massachusetts; USA	http://www.brandeis.edu/	university	(null)		(null)	(null)		(null)	(null)	(null)	University			(null)									Last checked up	(null)	(null)
nlx_156752	Brigham Young University; Utah; USA	http://home.byu.edu/	university	(null)		(null)	(null)		(null)	(null)	(null)	University			(null)									Last checked up	(null)	(null)
nlx_153940	California Polytechnic State University; California; USA	http://www.calpoly.edu/	university	(null)		(null)	(null)		(null)	(null)	(null)	University			(null)									Last checked up	(null)	(null)
nlx_68864	Scirus - for scientific information only	http://scirus.com/	service resource, software resource	Reed Elsevier	training tools, search engine, scientific, scholarly, technical, medical, report, peer-reviewed, article, patent, pre print, journal, plugin	2011-06-17	2014-12-11		(null)	(null)	(null)	Resource	(null)	(null)	(null)	PMID: 19126586,PMID: 20694079,PMID: 21263750,PMID: 21777470,PMID: 21977054,PMID: 22393352,PMID: 22552995,PMID: 23322957,PMID: 23986785,PMID: 24516556,PMID: 24817901,PMID: 24965737	listed by:3dvc;					3DVC		Last checked up	Free	(null)
nlx_14629	Butler University; Indiana; USA	http://www.butler.edu/	university	(null)		(null)	(null)		(null)	(null)	(null)	University			(null)									Last checked up	(null)	(null)
nlx_144043	Canada Foundation for Innovation	http://www.innovation.ca/en	government granting agency	(null)		(null)	(null)		(null)	(null)	(null)	Government granting agency			(null)									Last checked up	(null)	(null)
nlx_79833	Cardiff University; Wales; United Kingdom	http://www.cardiff.ac.uk/	university	(null)		(null)	(null)		(null)	(null)	(null)	University			(null)									Last checked up	(null)	(null)
nlx_157941	Catalan Ministry of Health	http://www20.gencat.cat/portal/site/salut	government granting agency	(null)		(null)	(null)		(null)	(null)	(null)	Government granting agency			(null)									Last checked up	(null)	(null)
nlx_71545	Cayetano Heredia University; Lima; Peru	http://www.upch.edu.pe/	university	(null)		(null)	(null)		(null)	(null)	(null)	University			(null)									Last checked up	(null)	(null)
nlx_74236	ZFIN Antibody Database	http://zfin.org/action/antibody/search	database	ZFIN	monoclonal, polyclonal, antibody, antigen, gene expression	2011-07-23	2011-07-23		(null)	(null)	(null)	Resource	(null)	(null)	(null)									Last checked down	(null)	(null)
nlx_156944	Chalmers University of Technology; Gothenburg; Sweden	http://www.chalmers.se/en/	university	(null)		(null)	(null)		(null)	(null)	(null)	University			(null)									Last checked up	(null)	(null)
nlx_157707	Chang Gung University; Taoyuan; Taiwan	http://www.cgu.edu.tw/bin/home.php?Lang=en	university	(null)		(null)	(null)		(null)	(null)	(null)	University			(null)									Last checked up	(null)	(null)
nlx_60377	Chinese University of Hong Kong; Hong Kong; China	http://www.cuhk.edu.hk/	university	(null)		(null)	(null)		(null)	(null)	(null)	University			(null)									Last checked up	(null)	(null)
nlx_76930	Victorian Cancer Care Biobank	http://www.viccancerbiobank.org.au/	tissue bank	(null)	(null)	2011-08-17	2013-07-01		(null)	(null)	human	Resource	(null)	(null)	(null)		related to:australian biobank;							Last checked up	(null)	(null)
nlx_152725	City of Hope; California; USA	http://www.cityofhope.org/	u.s. hospital	(null)		(null)	(null)		(null)	(null)	(null)	U.S. Hospital			(null)									Last checked up	(null)	(null)
nlx_151851	City University of New York; New York; USA	http://www.cuny.edu/index.html	university	(null)		(null)	(null)		(null)	(null)	(null)	University			(null)									Last checked up	(null)	(null)
nlx_157861	College of France; Paris; France	http://www.college-de-france.fr/site/en-college/	university	(null)		(null)	(null)		(null)	(null)	(null)	University			(null)									Last checked up	(null)	(null)
nlx_50779	Colorado College; Colorado; USA	http://www.coloradocollege.edu/	university	(null)		(null)	(null)		(null)	(null)	(null)	University			(null)									Last checked up	(null)	(null)
nlx_65075	Complutense University of Madrid; Madrid; Spain	http://www.ucm.es/centros/webs/en/	university	(null)		(null)	(null)		(null)	(null)	(null)	University			(null)									Last checked down	(null)	(null)
nif-0000-20818	Biochemical Pathways database	http://www.mol-net.de/databases/biopath.html	database	Molecular Networks	enzyme, biotechnology, chemical, chemoinformatic, physochemcial, pathway	2010-09-20	2014-12-11		(null)	(null)	(null)	Resource	(null)	(null)	(null)	PMID: 19284550	listed by:3dvc;					3DVC		Last checked up	(null)	(null)
nif-0000-20829	Computed Ligand Binding Energy	http://bidd.nus.edu.sg/group/CLiBE/	database	National University of Singapore; Singapore; Singapore	drug binding, energy, functions, classification, interaction, ligand, properties, receptor, structure	2010-09-21	2014-07-14		(null)	(null)	(null)	Resource	(null)	(null)	(null)									Last checked up	(null)	(null)
nlx_156087	CRG; Barcelona; Spain	http://pasteur.crg.es/portal/page/portal/Internet/	institute	(null)		(null)	(null)		(null)	(null)	(null)	Institute			(null)									Last checked up	(null)	(null)
nif-0000-20863	Interolog/Regulog Database	http://interolog.gersteinlab.org/	database	Yale University; Connecticut; USA	interacting, interolog, protein, regulog, sequence	2010-09-21	2013-06-20		(null)	(null)	(null)	Resource	(null)	(null)	(null)	PMID: 19461979,PMID: 23162564								Last checked up	(null)	(null)
nlx_157876	Critical Path Institute; Arizona; USA	http://c-path.org/	institute	(null)		(null)	(null)		(null)	(null)	(null)	Institute			(null)									Last checked up	(null)	(null)
nlx_157681	CSIR-Institute of Genomics and Integrative Biology; Delhi; India	http://igib.res.in/	institute	Council of Scientific and Industrial Research; New Delhi; India		(null)	(null)		(null)	(null)	(null)	Institute			(null)									Last checked up	(null)	(null)
nlx_72620	Dalian University of Technology; Dalian; China	http://www.dlut.edu.cn/en/	university	(null)		(null)	(null)		(null)	(null)	(null)	University			(null)									Last checked down	(null)	(null)
nlx_152039	Defense Advanced Research Projects Agency	http://www.darpa.mil/	government granting agency	United States Department of Defense		(null)	(null)		(null)	(null)	(null)	Government granting agency			(null)									Last checked up	(null)	(null)
nlx_53167	Dresden University of Technology; Dresden; Germany	http://tu-dresden.de	university	(null)		(null)	(null)		(null)	(null)	(null)	University			(null)									Last checked up	(null)	(null)
nlx_149499	Dutch Ministry of Education Culture and Science	http://www.government.nl/ministries/ocw	government granting agency	(null)		(null)	(null)		(null)	(null)	(null)	Government granting agency			(null)									Last checked up	(null)	(null)
nlx_45190	East Tennessee State University; Tennessee; USA	http://www.etsu.edu/	university	(null)		(null)	(null)		(null)	(null)	(null)	University			(null)									Last checked up	(null)	(null)
nlx_152556	Ecole des Mines d'Ales; Ales; France	http://www.mines-ales.fr/	university	(null)		(null)	(null)		(null)	(null)	(null)	University			(null)									Last checked up	(null)	(null)
nlx_85614	Molecular Biology Blog	http://www.caister.com/molecular-biology-blog/	blog	Caister Academic Press	(null)	2011-06-01	2011-06-01		(null)	(null)	(null)	Resource	(null)	(null)	(null)									Last checked up	(null)	(null)
nlx_156793	Eotvos Lorand University; Budapest; Hungary	http://www.elte.hu/en	university	(null)		(null)	(null)		(null)	(null)	(null)	University			(null)									Last checked up	(null)	(null)
nlx_48713	EPA	http://www.epa.gov/	government granting agency	(null)		(null)	(null)		(null)	(null)	(null)	Government granting agency			(null)									Last checked up	(null)	(null)
nlx_157954	Erasmus University Rotterdam; Rotterdam; Netherlands	http://www.eur.nl/english/	university	(null)		(null)	(null)		(null)	(null)	(null)	University			(null)									Last checked up	(null)	(null)
nlx_151415	Ewha Womans University; Seoul; South Korea	http://www.ewha.ac.kr/english/	university	(null)		(null)	(null)		(null)	(null)	(null)	University			(null)									Last checked down	(null)	(null)
nlx_87496	Austrailasian Leukemia and Lymphoma Tissue Bank	http://www1.petermac.org/allg/NewSite/	tissue bank	(null)	(null)	2011-08-17	2014-07-15		(null)	(null)	human	Resource	(null)	(null)	(null)		related to:australian biobank;							Last checked up	(null)	(null)
nlx_88017	NTNU Systems Biology	http://www.ntnu.edu/nt/systemsbiology	topical portal, postdoctoral program resource	Norwegian University of Science and Technology; Trondheim; Norway	(null)	2011-07-12	2013-07-19		(null)	(null)	(null)	Resource	(null)	(null)	(null)									Last checked down	(null)	(null)
nlx_88227	Precision Allograft Solutions	(null)	tissue bank	(null)	(null)	2011-08-04	2014-03-05		(null)	(null)	human	Resource	(null)	(null)	(null)									Last checked down	(null)	(null)
nlx_70332	Florida State University; Florida; USA	http://www.fsu.edu/	university	(null)		(null)	(null)		(null)	(null)	(null)	University			(null)									Last checked up	(null)	(null)
nlx_88552	Broad Minded	http://www.broadinstitute.org/blog_roll	blog	Broad Institute	(null)	2011-06-29	2011-06-29		(null)	(null)	(null)	Resource	(null)	(null)	(null)									Last checked up	(null)	(null)
nlx_88700	Taizhou Biobank	(null)	tissue bank	(null)	(null)	2011-08-17	2014-07-15		(null)	(null)	human	Resource	(null)	(null)	(null)		related to:asian biobank;							Last checked up	(null)	(null)
nlx_144021	Friedrich Schiller University Jena; Jena; Germany	http://www.uni-jena.de/en/start_en.html	university	(null)		(null)	(null)		(null)	(null)	(null)	University			(null)									Last checked up	(null)	(null)
nlx_153854	Fritz Lipmann Institute; Jena; Germany	http://www.fli-leibniz.de/	institute	(null)		(null)	(null)		(null)	Aging	(null)	Institute			(null)									Last checked up	(null)	(null)
nif-0000-21313	Phylogenetic Clusters of Orthologous Groups Ranking	http://www.uni-wh.de/pcogr	database	NIH	elegans, encephalitozoon, eukaryote, evolutionary, fly, fruit, fungus, gene, general genomics databases, animal, arabidopsis, caenorhabditis, cerevisiae, classification, comparative, cuniculi, drosophila, genome, genomic, homo, homology, intracellular, melanogaster, microsporidian, nematode, organism, ortholog, orthologous, parasite, pattern, phyletic, phylogenetic, plant, pombe, prokaryote, prot…	2010-09-21	2013-06-20		(null)	(null)	(null)	Resource	(null)	(null)	(null)	PMID: 15488147								Last checked up	(null)	(null)
nlx_157684	Fujian Agriculture and Forestry University; Fujian; China	http://english.fafu.edu.cn/	university	(null)		(null)	(null)		(null)	(null)	(null)	University			(null)									Last checked up	(null)	(null)
nlx_149298	Gachon University; Seongnam; South Korea	http://www.gachon.ac.kr/english/	university	(null)		(null)	(null)		(null)	(null)	(null)	University			(null)									Last checked up	(null)	(null)
nlx_151828	German Institute of Economic Research; Berlin; Germany	http://www.diw.de/en	institute	(null)		(null)	(null)		(null)	(null)	(null)	Institute			(null)									Last checked up	(null)	(null)
nlx_inv_1005075	Genome association studies	http://grants.nih.gov/grants/gwas/	government granting agency	NIH		(null)	(null)		(null)	(null)	(null)	Government granting agency			(null)									Last checked up	(null)	(null)
nlx_92159	SpinalGraft Technologies, LLC	(null)	tissue bank	(null)	(null)	2011-08-04	2013-07-01		(null)	(null)	human	Resource	(null)	(null)	(null)									Last checked down	(null)	(null)
nlx_29932	Georgetown University; Washington D.C.; USA	http://www.georgetown.edu/	university	(null)		(null)	(null)		(null)	(null)	(null)	University			(null)									Last checked up	(null)	(null)
nlx_92438	NZ Rare Disease Biobank	http://www.nzrdbiobank.co.nz/	tissue bank	(null)	(null)	2011-08-17	2014-07-15		(null)	(null)	(null)	Resource	(null)	(null)	(null)		related to:animal and plant biobank;							Last checked up	(null)	(null)
nlx_97867	Georgetown University Medical Center; Washington D.C.; USA	http://gumc.georgetown.edu/	university	(null)		(null)	(null)		(null)	(null)	(null)	University			(null)									Last checked up	(null)	(null)
nlx_29991	George Mason University; Virginia; USA	http://www.gmu.edu/	university	(null)		(null)	(null)		(null)	(null)	(null)	University			(null)									Last checked up	(null)	(null)
nlx_31859	George Washington University; Washington D.C.; USA	http://www.gwu.edu/	university	(null)		(null)	(null)		(null)	(null)	(null)	University			(null)									Last checked up	(null)	(null)
nlx_157650	Gifu University; Gifu; Japan	http://www.gifu-u.ac.jp/en/	university	(null)		(null)	(null)		(null)	(null)	(null)	University			(null)									Last checked up	(null)	(null)
nlx_151735	Greek Ministry of National Education and Religious Affairs	http://archive.minedu.gov.gr/en_ec_home.htm	government granting agency	(null)		(null)	(null)		(null)	(null)	(null)	Government granting agency			(null)									Last checked down	(null)	(null)
nlx_22512	Guru Gobind Singh Indraprastha University; Delhi; India	http://ipu.ac.in/	university	(null)		(null)	(null)		(null)	(null)	(null)	University			(null)									Last checked up	(null)	(null)
nlx_151994	Guys Hospital; London; United Kingdom	http://www.guysandstthomas.nhs.uk/Home.aspx	european hospital	(null)		(null)	(null)		(null)	(null)	(null)	European Hospital			(null)		related to:king's college london; london; united kingdom;							Last checked up	(null)	(null)
nlx_90063	Harvard University; Massachusetts; USA	http://www.harvard.edu/	university	(null)		(null)	(null)		(null)	(null)	(null)	University			(null)									Last checked up	(null)	(null)
nlx_152114	Health Canada	http://www.hc-sc.gc.ca	government granting agency	Government of Canada		(null)	(null)		(null)	(null)	(null)	Government granting agency			(null)									Last checked up	(null)	(null)
nlx_155572	Henry Ford Hospital; Michigan; USA	https://www.henryfordhospital.com/homepage_hfh.cfm?id=37471	u.s. hospital	Henry Ford Health System		(null)	(null)		(null)	(null)	(null)	U.S. Hospital			(null)									Last checked up	(null)	(null)
nif-0000-24365	University of Texas M. D. Anderson Cancer Center	http://www.mdanderson.org/	research center	University of Texas; Texas; USA	cancer, chemoprevention, clinical, malignant, patient, screening, tobacco	2013-05-31	2013-05-31		(null)	(null)	(null)	Resource	(null)	(null)	(null)									Last checked up	(null)	(null)
nif-0000-24381	Mouse Pathology Training Grant	http://www.vet.ohio-state.edu/211.htm	laboratory portal	Ohio State University; Ohio; USA	endocrinology, genetic, animal, biochemistry, cellular, disease, health, histologic, human, immunodeficient, immunology, infectious, laboratory, medicine, model, molecular, mouse, oncology, pathobiology, pathology, pathophysiologic, phenotype, physiology, technique, veterinary	2010-09-21	2013-06-21		(null)	(null)	(null)	Resource	(null)	(null)	(null)									Last checked up	(null)	(null)
nif-0000-24392	NIH/Merial Veterinary Scholars Program	http://www.vet.upenn.edu/Research/ResearchTrainingOpportunities/NIHMerckMerialVeterinaryScholarsProgram/tabid/339/Default.aspx	postdoctoral program resource	University of Pennsylvania; Pennsylvania; USA	animal, biomedical, development, research, summer, veterinary	2010-09-21	2013-07-19		(null)	(null)	(null)	Resource	(null)	(null)	(null)									Last checked down	(null)	(null)
nlx_79811	Hunan Normal University; Changsha; China	http://www.hunnu.edu.cn/english/	university	(null)		(null)	(null)		(null)	(null)	(null)	University			(null)									Last checked up	(null)	(null)
nlx_156788	Icahn School of Medicine at Mount Sinai; New York; USA	http://icahn.mssm.edu/	university	(null)		(null)	(null)		(null)	(null)	(null)	University			(null)									Last checked up	(null)	(null)
OMICS_00006	ABySS	http://www.bcgsc.ca/platform/bioinfo/software/abyss	software resource	(null)	mpi	2014-01-14	2014-12-20	PMID: 19251739	(null)	(null)	(null)	Resource	(null)	(null)	(null)	PMID: 19452216,PMID: 21217129,PMID: 22284269,PMID: 22629315,PMID: 23663447,PMID: 23908281,PMID: 24265489,PMID: 24348224,PMID: 24348509	listed by:omictools;					OMICtools		Last checked up	(null)	(null)
OMICS_00007	ALLPATHS-LG	https://www.broadinstitute.org/scientific-community/science/programs/genome-sequencing-and-analysis/computational-rd/computational-	software resource	Broad Institute	genome assembly	2014-01-14	2014-12-11	PMID: 21187386	(null)	(null)	(null)	Resource	(null)	(null)	(null)		listed by:omictools;					OMICtools		Last checked up	(null)	(null)
nif-0000-30013	UNAIDS	http://www.unaids.org	disease-related portal	United Nations	epidemic, evidence, aids, health, hiv, prevention, treatment	2013-11-25	2014-03-09		(null)	(null)	(null)	Resource	(null)	(null)	(null)	PMID: 11996677,PMID: 15151698,PMID: 15282025,PMID: 15287983,PMID: 15345090,PMID: 15679919,PMID: 15679919,PMID: 15679919,PMID: 15829188,PMID: 16162297,PMID: 16253145,PMID: 16351723,PMID: 16417625,PMID: 17181865,PMID: 17300725,PMID: 17411457,PMID: 17880699,PMID: 18214171,PMID: 18237419,PMID: 18258013,PMID: 18304316,PMID: 18304316,PMID: 18304316,PMID: 18304316,PMID: 18364048,PMID: 18647867,PMID: 186…								Last checked up	(null)	(null)
nif-0000-30026	Top 50 Health 2.0 Blogs	http://acumeme.blogspot.com/2008/12/top-50-health-20-blogs.html	blog	ADN Canada	health, healthcare, community, physician, patient, industry, technology, environment,	2010-09-21	2011-05-18		(null)	(null)	(null)	Resource	(null)	(null)	(null)									Last checked up	(null)	(null)
nlx_21884	Imperial College London; London; United Kingdom	http://www3.imperial.ac.uk/	university	(null)		(null)	(null)		(null)	(null)	(null)	University			(null)									Last checked up	(null)	(null)
nif-0000-30043	ATASSIA DI FRIEDREICH - PROGETTI 2006	http://www.fa-petition.org/en/attivita/progetti2008.html	topical portal	The RUDI Committee	(null)	2010-09-08	2013-06-21		(null)	(null)	(null)	Resource	(null)	(null)	(null)	PMID: 19376812								Last checked up	(null)	(null)
nlx_151509	Indian Council of Medical Research; New Delhi; India	http://www.icmr.nic.in/	lead institution	(null)		(null)	(null)		(null)	(null)	(null)	Lead institution			(null)									Last checked up	(null)	(null)
nlx_73023	Indian Institute of Science; Bangalore; India	http://www.iisc.ernet.in/index.php	university	(null)		(null)	(null)		(null)	(null)	(null)	University			(null)									Last checked up	(null)	(null)
nlx_151461	Indian Institute of Technology Kanpur; Uttar Pradesh; India	http://www.iitk.ac.in/	university	Indian Institutes of Technology		(null)	(null)		(null)	(null)	(null)	University			(null)									Last checked up	(null)	(null)
nlx_156799	Innovation Norway	http://innovasjonnorge.no/no/contact-us/	government granting agency	(null)		(null)	(null)		(null)	(null)	(null)	Government granting agency			(null)									Last checked down	(null)	(null)
OMICS_00060	GAMES	http://aqua.unife.it/GAMES/	software resource	(null)	(null)	2014-01-23	2014-12-20		(null)	(null)	(null)	Resource	(null)	(null)	(null)		listed by:omictools;					OMICtools		Last checked up	(null)	(null)
OMICS_00069	PyroHMMvar	https://code.google.com/p/pyrohmmvar/	software resource	Google Code	(null)	2014-01-23	2014-12-20		(null)	(null)	(null)	Resource	(null)	(null)	(null)		listed by:omictools;					OMICtools		Last checked up	(null)	(null)
OMICS_00072	RUbioSeq	http://rubioseq.sourceforge.net/	software resource	SourceForge	(null)	2014-01-23	2014-12-11		(null)	(null)	(null)	Resource	(null)	(null)	(null)	PMID: 23630175	listed by:omictools;					OMICtools		Last checked up	(null)	(null)
OMICS_00073	RVD	http://dna-discovery.stanford.edu/software/rvd/	software resource	Stanford University; California; USA	(null)	2014-01-23	2014-12-11		(null)	(null)	(null)	Resource	(null)	(null)	(null)	PMID: 23701658	listed by:omictools;					OMICtools		Last checked up	(null)	(null)
nif-0000-30280	EMD4Biosciences	http://www.emdbiosciences.com	reagent supplier, antibody supplier, Commercial Organization	(null)	antibody	2010-12-14	2014-12-11		(null)	(null)	(null)	Commercial Organization	(null)	(null)	(null)		related to:biobank; listed by:one mind biospecimen bank listing;					One Mind Biospecimen Bank Listing		Last checked up	(null)	(null)
nif-0000-30302	Pfizer Animal Genetics	http://www.catapultgenetics.com/	topical portal	(null)	(null)	2010-12-14	2014-07-16		(null)	(null)	(null)	Resource	(null)	(null)	(null)									Last checked up	(null)	(null)
nlx_81090	INRA Rennes	www.rennes.inra.fr/	institute	INRA - French National Institute for Agricultural Research; Paris; France		(null)	(null)		(null)	(null)	(null)	Institute			(null)									Last checked down	(null)	(null)
nlx_11211	Institute for Research in Biomedicine; Barcelona; Spain	http://www.irbbarcelona.org/index.php/en	university	(null)		(null)	(null)		(null)	(null)	(null)	University			(null)									Last checked up	(null)	(null)
OMICS_00090	SAMtools/BCFtools	http://samtools.sourceforge.net/mpileup.shtml	software resource	SAMTOOLS	snp, indel	2014-02-27	2014-12-20		(null)	(null)	(null)	Resource	(null)	(null)	(null)	PMID: 24413664,PMID: 24909261	listed by:omictools;					OMICtools		Last checked up	(null)	(null)
nif-0000-30473	Drew Scientific Group	http://www.drew-scientific.com/	organization portal	American Association for Clinical Chemistry; California; USA	(null)	2010-09-21	2013-06-21		(null)	(null)	(null)	Resource	(null)	(null)	(null)	PMID: 19657368,PMID: 20033053								Last checked up	(null)	(null)
OMICS_00099	SOAPindel	http://soap.genomics.org.cn/soapindel.html	software resource	(null)	(null)	2014-01-23	2014-12-20		(null)	(null)	(null)	Resource	(null)	(null)	(null)		listed by:omictools;					OMICtools		Last checked up	(null)	(null)
nif-0000-30501	BCM ET	http://mammoth.bcm.tmc.edu/server.html	database	Baylor College of Medicine; Texas; USA	(null)	2013-05-10	2013-06-17		(null)	(null)	(null)	Resource	(null)	(null)	(null)									Last checked up	(null)	(null)
nif-0000-30513	Embase Biomedical Answers	http://www.embase.com	database	Reed Elsevier	(null)	2010-09-21	2014-07-14		(null)	(null)	(null)	Resource	(null)	(null)	(null)	PMID: 15198915,PMID: 15198916,PMID: 16451873,PMID: 17366811,PMID: 17431501,PMID: 18087584,PMID: 20011061,PMID: 20075021,PMID: 20178571,PMID: 20626907,PMID: 20694136,PMID: 20946644,PMID: 21234620,PMID: 21392441,PMID: 21847380,PMID: 22126425,PMID: 22347806,PMID: 22389202,PMID: 22552995,PMID: 22648672,PMID: 22723835,PMID: 22820538,PMID: 22947211,PMID: 23039364,PMID: 23049877,PMID: 23124134,PMID: 231…								Last checked up	(null)	(null)
nif-0000-30523	Eppendorf	http://www.eppendorf.com	instrument supplier, Commercial Organization	Eppendorf	(null)	2010-09-21	2014-12-15		(null)	(null)	(null)	Commercial Organization	(null)	(null)	(null)	PMID: 20422040,PMID: 23438175,PMID: 24977206								Last checked up	(null)	(null)
nif-0000-30524	Epson Exceed Your Vision	http://www.epson.com/	software resource, Commercial Organization	Epson	(null)	2010-09-21	2014-03-06		(null)	(null)	(null)	Commercial Organization	(null)	(null)	(null)	PMID: 22192489,PMID: 23145065								Last checked up	(null)	(null)
nif-0000-30558	FH HUS Mutation Database	http://www.FH-HUS.org	database	University College London; London; United Kingdom	(null)	2010-09-21	2013-06-20		(null)	(null)	(null)	Resource	(null)	(null)	(null)	PMID: 17901956,PMID: 20639550,PMID: 24558625,PMID: 24970127								Last checked up	(null)	(null)
nif-0000-30587	Fluxus	http://fluxus-technology.com/sharenet.htm	software resource	(null)	(null)	2010-10-19	2013-06-20		(null)	(null)	(null)	Resource	(null)	(null)	(null)	PMID: 17257057,PMID: 19463194,PMID: 20019904,PMID: 20465856,PMID: 23798975								Last checked up	(null)	(null)
nif-0000-30602	GEArray Expression Analysis Suite 2.0	http://geasuite.superarray.com/;SABiosciences	software resource	QIAGEN COMPANY	(null)	2010-10-19	2013-06-20		(null)	(null)	(null)	Resource	(null)	(null)	(null)									Last checked up	(null)	(null)
OMICS_00107	HighSSR	https://code.google.com/p/highssr/	software resource	Google Code	(null)	2014-01-23	2014-12-20	PMID: 22954626	(null)	(null)	(null)	Resource	(null)	(null)	(null)		listed by:omictools;					OMICtools		Last checked up	(null)	(null)
OMICS_00113	SciRoKo	http://kofler.or.at/bioinformatics/SciRoKo/	software resource	(null)	(null)	2014-01-23	2014-12-20		(null)	(null)	(null)	Resource	(null)	(null)	(null)	PMID: 21754989	listed by:omictools;					OMICtools		Last checked up	Mozilla Public License	(null)
OMICS_00116	T-REKS	http://bioinfo.montp.cnrs.fr/?r=t-reks/	software resource	(null)	matlab	2014-01-23	2014-12-20	PMID: 19671691	(null)	(null)	(null)	Resource	(null)	(null)	(null)	PMID: 23134664	listed by:omictools;					OMICtools		Last checked up	(null)	(null)
nif-0000-31396	Regulation of cell cycle by Retinoblastoma protein	http://bioinfo-out.curie.fr/projects/rbpathway/	database, organization portal	(null)	(null)	2010-10-19	2013-06-21		(null)	(null)	(null)	Resource	(null)	(null)	(null)	PMID: 18319725,PMID: 23453054								Last checked up	(null)	(null)
nif-0000-31403	RESCUE-ESE	http://genes.mit.edu/burgelab/rescue-ese/	database, organization portal	Massachusetts Institute of Technology; Massachusetts; USA	(null)	2010-09-21	2013-06-21		(null)	(null)	(null)	Resource	(null)	(null)	(null)	PMID: 16280041,PMID: 16436215,PMID: 17571926,PMID: 18257921,PMID: 19534810,PMID: 20120036,PMID: 20506337,PMID: 21069908,PMID: 21658225,PMID: 22462762,PMID: 22554691,PMID: 22952813,PMID: 24058906,PMID: 24193727,PMID: 24789688,PMID: 24884412								Last checked up	(null)	(null)
nlx_89241	Institute of Biological Sciences	http://www.cnrs.fr/insb/	institute	Centre National de la Recherche Scientifique		(null)	(null)		(null)	(null)	(null)	Institute			(null)									Last checked up	(null)	(null)
nif-0000-31417	ROSTLAB	http://www.rostlab.org/cms/	database	Columbia University; New York; USA	(null)	2010-09-21	2014-07-25		(null)	(null)	(null)	Resource	(null)	(null)	(null)									Last checked up	(null)	(null)
nif-0000-31432	LAGAN	http://lagan.stanford.edu	software resource	Stanford University; California; USA	(null)	2010-09-21	2013-06-20		(null)	(null)	(null)	Resource	(null)	(null)	(null)	PMID: 14659006								Last checked up	(null)	(null)
nif-0000-31441	UW Genome Sciences	http://repeatmasker.genome.washington.edu	organization portal	University of Washington; Washington; USA	(null)	2010-09-21	2013-06-21		(null)	(null)	(null)	Resource	(null)	(null)	(null)	PMID: 12093375,PMID: 12372140,PMID: 12537546,PMID: 12620117,PMID: 12734010,PMID: 12964951,PMID: 14577841,PMID: 15144565,PMID: 17154719,PMID: 17612391,PMID: 17997609,PMID: 19414502,PMID: 19629171,PMID: 19959527,PMID: 20011118,PMID: 22474413,PMID: 23118857,PMID: 23729657								Last checked up	(null)	(null)
nif-0000-31460	3D Macromolecular Analysis and Kinemage Home Page	http://rd.plos.org/pbio.0050257	database	Duke University; North Carolina; USA	x-ray crystallography	2010-09-21	2013-03-23		(null)	(null)	(null)	Resource	(null)	(null)	(null)									Last checked up	(null)	(null)
nif-0000-31474	Rules Based Medicine	http://www.rulesbasedmedicine.com/	software resource	(null)	(null)	2010-10-19	2013-06-20		(null)	(null)	(null)	Resource	(null)	(null)	(null)	PMID: 19034556,PMID: 19034556,PMID: 19055779,PMID: 20076794,PMID: 20808962,PMID: 21526197,PMID: 21545710,PMID: 22163278,PMID: 22194778,PMID: 23012618,PMID: 23012618,PMID: 23894628,PMID: 24722524								Last checked up	(null)	(null)
nif-0000-31481	SAFC	http://safcsupplysolutions.com	instrument manufacture, Commercial Organization	(null)	(null)	2010-10-19	2014-03-06		(null)	(null)	(null)	Commercial Organization	(null)	(null)	(null)									Last checked down	(null)	(null)
OMICS_00353	WaveCNV	https://github.com/WaveCNV	software resource	GitHub	cancer	2014-01-14	2015-01-08	PMID: 24192544	(null)	(null)	(null)	Resource	(null)	(null)	2014	PMID: 24192544	listed by:omictools;					OMICtools		Last checked up; last updated on 2014	(null)	(null)
nlx_55412	University of Queensland; Brisbane; Australia	http://www.uq.edu.au/	university	(null)		(null)	(null)		(null)	(null)	(null)	University			2014									Last checked up; last updated on 2014	(null)	(null)
nlx_83612	Indiana Alzheimer Disease Center	http://iadc.iupui.edu/	disease-related portal, brain bank, tissue bank	Indiana University School of Medicine; Indiana; USA	(null)	2011-03-17	2014-12-11		(null)	Aging	(null)	Resource	(null)	(null)	2014		listed by:one mind biospecimen bank listing, us biobank;					One Mind Biospecimen Bank Listing, US Biobank		Last checked up; last updated on 2014	(null)	(null)
nlx_156844	PubMLST	http://pubmlst.org/	database	(null)	(null)	2014-03-09	2014-03-09		(null)	(null)	(null)	Resource	(null)	(null)	2014	PMID: 15230973,PMID: 15230973,PMID: 15339342,PMID: 15504268,PMID: 15705319,PMID: 15752428,PMID: 15987533,PMID: 16515693,PMID: 16789826,PMID: 16790057,PMID: 16790057,PMID: 16836822,PMID: 16836822,PMID: 17176563,PMID: 17448232,PMID: 17479890,PMID: 17479891,PMID: 17479891,PMID: 17552100,PMID: 17553222,PMID: 17553222,PMID: 17582900,PMID: 18375809,PMID: 18394272,PMID: 18412548,PMID: 18462507,PMID: 186…								Last checked up; last updated on 2014	(null)	(null)
nlx_156839	Heinz Maier-Leibnitz Prizes	http://www.dfg.de/en/index.jsp	funding resource	(null)	(null)	2014-03-09	2014-03-09		(null)	(null)	(null)	Resource	(null)	(null)	2014	PMID: 19568421,PMID: 19623255,PMID: 19633715,PMID: 19675717,PMID: 19714252,PMID: 19718442,PMID: 19738901,PMID: 19768115,PMID: 19774071,PMID: 19851455,PMID: 19851500,PMID: 19890398,PMID: 20011513,PMID: 20111714,PMID: 20111724,PMID: 20126464,PMID: 20126549,PMID: 20169083,PMID: 20169158,PMID: 20209146,PMID: 20360960,PMID: 20376349,PMID: 20386613,PMID: 20419091,PMID: 20436965,PMID: 20520735,PMID: 205…								Last checked up; last updated on 2014	(null)	(null)
OMICS_01306	DESeq	http://bioconductor.org/packages/release/bioc/html/DESeq.html	software resource	Bioconductor	(null)	2014-01-14	2014-12-20		(null)	(null)	(null)	Resource	(null)	(null)	2014		listed by:omictools;					OMICtools		Last checked up; last updated on 2014	(null)	(null)
OMICS_00740	affy	http://www.bioconductor.org/packages/release/bioc/html/affy.html	software resource	Bioconductor	(null)	2014-01-23	2015-01-08		(null)	(null)	(null)	Resource	(null)	(null)	2014	PMID: 23922772	listed by:omictools;					OMICtools		Last checked up; last updated on 2014	(null)	(null)
nlx_67930	University of Manitoba; Manitoba; Canada	http://www.umanitoba.ca/	university	(null)		(null)	(null)		(null)	(null)	(null)	University			2014									Last checked up; last updated on 2014	(null)	(null)
nlx_152028	Louisiana State University Health Sciences Center New Orleans; Louisiana; USA	http://www.lsuhsc.edu/	university	Louisiana State University; Louisiana; USA		(null)	(null)		(null)	(null)	(null)	University			2014									Last checked up; last updated on 2014	(null)	(null)
OMICS_00435	CSAR	http://bioconductor.org/packages/release/bioc/html/CSAR.html	software resource	Bioconductor	(null)	2014-02-06	2014-12-20	PMID: 21554688	(null)	(null)	(null)	Resource	(null)	(null)	2014		listed by:omictools;					OMICtools		Last checked up; last updated on 2014	Free	(null)
OMICS_00770	lumi	http://bioconductor.org/packages/release/bioc/html/lumi.html	software resource	Bioconductor	(null)	2014-01-30	2015-01-08		(null)	(null)	(null)	Resource	(null)	(null)	2014	PMID: 22171553,PMID: 22911820,PMID: 24884391	listed by:omictools;					OMICtools		Last checked up; last updated on 2014	(null)	(null)
nlx_73637	University of Adelaide; Adelaide; Australia	http://www.adelaide.edu.au/	university	(null)		(null)	(null)		(null)	(null)	(null)	University			2014									Last checked up; last updated on 2014	(null)	(null)
OMICS_00778	RPA	http://bioconductor.org/packages/devel/bioc/html/RPA.html	software resource	Bioconductor	(null)	2014-01-30	2014-12-20		(null)	(null)	(null)	Resource	(null)	(null)	2014	PMID: 23563154	listed by:omictools;					OMICtools		Last checked up; last updated on 2014	(null)	(null)
OMICS_00798	Methylumi	http://www.bioconductor.org/packages/release/bioc/html/methylumi.html	software resource	Bioconductor	(null)	2014-01-23	2014-12-20		(null)	(null)	(null)	Resource	(null)	(null)	2014	PMID: 24701342	listed by:omictools;					OMICtools		Last checked up; last updated on 2014	(null)	(null)
nlx_144062	German Research Foundation	http://www.dfg.de/en/index.jsp	government granting agency	(null)		(null)	(null)		(null)	(null)	(null)	Government granting agency			2014									Last checked up; last updated on 2014	(null)	(null)
nlx_155693	AngioCalc Cerebral Aneurysm Calculator	http://www.angiocalc.com/	data management software	(null)	(null)	2013-11-21	2014-12-11		(null)	(null)	(null)	Resource	(null)	(null)	2014	PMID: 24024072	listed by:nitrc;					NITRC		Last checked up; last updated on 2014	(null)	(null)
nlx_151831	U.S. Social Security Administration	http://www.ssa.gov/	government granting agency	(null)		(null)	(null)		(null)	(null)	(null)	Government granting agency			2014									Last checked up; last updated on 2014	(null)	(null)
nlx_143871	U.S. Department of Education	http://www.ed.gov/	government granting agency	(null)		(null)	(null)		(null)	(null)	(null)	Government granting agency			2014									Last checked up; last updated on 2014	(null)	(null)
OMICS_00890	NCBI Assembly Archive Viewer	http://www.ncbi.nlm.nih.gov/Traces/assembly/assmbrowser.cgi	service resource, data set	(null)	sequence alignment, sequence chromatogram, assembly, virus	2014-02-20	2014-12-20		(null)	(null)	bacteria, human, eukaryota	Resource	(null)	(null)	2014		related to:genbank, ddbj - dna data bank of japan, european nucleotide archive; listed by:omictools;					OMICtools		Last checked up; last updated on 2014	(null)	(null)
nlx_inv_1005131	Office of research facilities development and operations	http://orf.od.nih.gov/Construction/Funding/	government granting agency	NIH		(null)	(null)		(null)	(null)	(null)	Government granting agency			2014									Last checked up; last updated on 2014	(null)	(null)
OMICS_00233	CMA	http://www.meta-analysis.com/index.php	software resource, Commercial Organization	(null)	(null)	2014-01-23	2014-12-20		(null)	(null)	(null)	Commercial Organization	(null)	(null)	2014		listed by:omictools;					OMICtools		Last checked up; last updated on 2014	Commercial license	(null)
nlx_30873	Medical College of Wisconsin; Wisconsin; USA	http://www.mcw.edu/	university	(null)		(null)	(null)		(null)	(null)	(null)	University			2014									Last checked up; last updated on 2014	(null)	(null)
OMICS_01111	Trowel	http://sourceforge.net/projects/trowel-ec/	software resource	SourceForge	c++, illumina	2014-01-14	2015-01-08		(null)	(null)	(null)	Resource	(null)	(null)	2014		listed by:omictools;					OMICtools		Last checked up; last updated on 2014	Apache License	(null)
nlx_152007	South African Medical Research Council	http://www.mrc.ac.za/home.htm	government granting agency	(null)		(null)	(null)		(null)	(null)	(null)	Government granting agency			2014									Last checked up; last updated on 2014	(null)	(null)
nlx_144046	Southern Illinois University School of Medicine; Illinois; USA	http://www.siumed.edu/	university	Southern Illinois University; Illinois; USA		(null)	(null)		(null)	(null)	(null)	University			2014									Last checked up; last updated on 2014	(null)	(null)
nlx_74663	University of Western Australia; Perth; Australia	http://www.uwa.edu.au/	university	(null)		(null)	(null)		(null)	(null)	(null)	University			2014									Last checked up; last updated on 2014	(null)	(null)
rid_000030	BCube A Broker Framework for Next Generation Geoscience	http://workspace.earthcube.org/bcube	portal	University of Colorado; Colorado; USA	usgin:non-geographic, hydrology, oceans, polar, weather, geoscience	2014-02-21	2014-12-20		(null)	(null)	(null)	Resource	NSF	NSF Earthcube Building Block	2014		listed by:cinergi;					CINERGI		Last checked up; last updated on 2014	(null)	(null)
nlx_154376	HAPBLOCK 2	http://econpapers.repec.org/software/bocbocode/s438902.htm	software application	(null)	gene, genetic, genomic, stata	2013-09-27	2014-12-11		(null)	(null)	(null)	Resource	(null)	(null)	2014		listed by:genetic analysis software;					Genetic Analysis Software		Last checked up; last updated on 2014	(null)	(null)
OMICS_01847	bsseq	http://www.bioconductor.org/packages/2.13/bioc/html/bsseq.html	software resource	Bioconductor	(null)	2014-01-14	2015-01-08		(null)	(null)	(null)	Resource	(null)	(null)	2014		listed by:omictools;					OMICtools		Last checked up; last updated on 2014	Free	(null)
nlx_43774	Michigan State University College of Veterinary Medicine	http://cvm.msu.edu/	university, organization portal	Michigan State University; Michigan; USA		(null)	(null)		(null)	(null)	(null)	University			2014									Last checked up; last updated on 2014	(null)	(null)
nif-0000-10653	American Neurological Association	http://www.aneuroa.org/	people resource, topical portal, journal, meeting resource, job resource	American Neurological Association	fellowships, academic neurologists, basic, clinical, nervous system diseases, neurology, neuroscience, publications	2010-10-19	2013-07-19		(null)	(null)	(null)	Resource	(null)	(null)	2014	PMID: 24482572								Last checked up; last updated on 2014	(null)	(null)
nif-0000-10871	Dublin Core	http://dublincore.org	standard specification	(null)	(null)	2010-10-19	2013-06-11		(null)	(null)	(null)	Resource	(null)	(null)	2014	PMID: 12437788,PMID: 12556243,PMID: 12769826,PMID: 15833128,PMID: 19380315,PMID: 20463926,PMID: 20739925,PMID: 21586134,PMID: 21941477,PMID: 22357728,PMID: 23258956,PMID: 23479348,PMID: 23497723,PMID: 23700360								Last checked up; last updated on 2014	(null)	(null)
OMICS_01803	BicARE	http://www.bioconductor.org/packages/release/bioc/html/BicARE.html	software resource	Bioconductor	(null)	2014-01-14	2014-12-20		(null)	(null)	(null)	Resource	(null)	(null)	2014		listed by:omictools;					OMICtools		Last checked up; last updated on 2014	Free	(null)
OMICS_00950	BEETL	https://github.com/BEETL/BEETL	software resource	GitHub	(null)	2014-01-14	2014-12-11	PMID: 22556365	(null)	(null)	(null)	Resource	(null)	(null)	2014		listed by:omictools;					OMICtools		Last checked up; last updated on 2014	(null)	(null)
OMICS_00924	SeqGenome Browser	http://sourceforge.net/projects/seqgenomebrowse/	software resource	SourceForge	c++	2014-01-16	2014-12-20		(null)	(null)	(null)	Resource	(null)	(null)	2013		listed by:omictools;					OMICtools		Last checked up; last updated on 2013	GNU General Public License, v2	(null)
OMICS_00522	hiCtools	http://sourceforge.net/projects/hictools/	software resource	SourceForge	(null)	2014-01-13	2015-01-08		(null)	(null)	(null)	Resource	(null)	(null)	2013		listed by:omictools;					OMICtools		Last checked up; last updated on 2013	GNU General Public License, v3	(null)
nif-0000-00274	BrainVoyager QX	http://www.brainvoyager.com/products/brainvoyagerqx.html	image analysis software, Commercial Organization	Brain Innovation; Home of the BrainVoyager Product Family,	eeg, fmri, dti, meg, mri, magnetic resonance imaging assay, analysis, visualization, function, structure, brain, dicom, philips parrec, analyze, nifti-1, gifti, segmentation, volume measurement, spatial transformation, meg modeling, mesh generation, development environment, statistical operation, thickness, time domain analysis, fiber tracking, visualization, eeg modeling	2010-09-20	2014-12-20		(null)	(null)	(null)	Commercial Organization	(null)	(null)	2013		listed by:nitrc, biositemaps;					NITRC, Biositemaps		Last checked up; last updated on 2013	Commercial	(null)
OMICS_01430	PRICE	http://derisilab.ucsf.edu/software/price/index.html	software resource	University of California at San Francisco; California; USA, University of California at San Francisco; California; USA	c++	2014-01-23	2014-12-11		(null)	(null)	(null)	Resource	(null)	(null)	2013	PMID: 22893382,PMID: 22998755,PMID: 23408914,PMID: 23497673	listed by:omictools;					OMICtools		Last checked up; last updated on 2013	(null)	(null)
nlx_154249	BOOST	http://bioinformatics.ust.hk/BOOST.html	software application	(null)	gene, genetic, genomic	2013-09-27	2014-12-11		(null)	(null)	(null)	Resource	(null)	(null)	2013	PMID: 22554139,PMID: 23421496,PMID: 24717145	listed by:genetic analysis software;					Genetic Analysis Software		Last checked up; last updated on 2013	(null)	(null)
nlx_154469	MCLEEPS	http://www.stat.washington.edu/thompson/Genepi/pangaea.shtml	software application	(null)	gene, genetic, genomic, c++, unix, macos	2013-09-27	2014-12-11		(null)	(null)	(null)	Resource	(null)	(null)	2013		listed by:genetic analysis software;					Genetic Analysis Software		Last checked up; last updated on 2013	(null)	(null)
OMICS_00935	GBrowse syn	http://gmod.org/wiki/GBrowse_syn	software resource	Generic Model Organism Database Project	(null)	2014-01-14	2014-12-20		(null)	(null)	(null)	Resource	(null)	(null)	2013	PMID: 21546359,PMID: 21847242,PMID: 22434826	listed by:omictools;					OMICtools		Last checked up; last updated on 2013	(null)	(null)
OMICS_01065	NxGview	http://sourceforge.net/projects/nxgview/	software resource	SourceForge	(null)	2014-02-13	2014-12-11		(null)	(null)	(null)	Resource	(null)	(null)	2013		listed by:omictools;					OMICtools		Last checked up; last updated on 2013	(null)	(null)
nlx_154608	SASGENE	http://cuke.hort.ncsu.edu/cucurbit/wehner/software.html	software application	(null)	gene, genetic, genomic, sas	2013-09-27	2014-12-11		(null)	(null)	(null)	Resource	(null)	(null)	2013		listed by:genetic analysis software;					Genetic Analysis Software		Last checked up; last updated on 2013	(null)	(null)
OMICS_00334	FishingCNV	http://sourceforge.net/projects/fishingcnv/	software resource	SourceForge	(null)	2014-01-14	2014-12-20	PMID: 23539306	(null)	(null)	(null)	Resource	(null)	(null)	2013		listed by:omictools;					OMICtools		Last checked up; last updated on 2013	Commercial license	(null)
OMICS_00875	BACContigEditor	http://sourceforge.net/projects/baccontigeditor/	software resource	SourceForge	matlab	2014-02-20	2014-12-20		(null)	(null)	(null)	Resource	(null)	(null)	2013		listed by:omictools;					OMICtools		Last checked up; last updated on 2013	GNU General Public License, v3	(null)
nlx_154523	PEDPACK	http://www.stat.washington.edu/thompson/Genepi/pangaea.shtml	software application	(null)	gene, genetic, genomic, c, unix, (compaq-alpha/..)	2013-09-27	2014-12-11		(null)	(null)	(null)	Resource	(null)	(null)	2013	PMID: 14975071,PMID: 14975139,PMID: 16451566,PMID: 21769101	listed by:genetic analysis software;					Genetic Analysis Software		Last checked up; last updated on 2013	(null)	(null)
OMICS_00445	Jmosaics	http://www.bioconductor.org/packages/2.12/bioc/html/jmosaics.html	software resource	Bioconductor	(null)	2014-02-06	2014-12-20		(null)	(null)	(null)	Resource	(null)	(null)	2013		listed by:omictools;					OMICtools		Last checked up; last updated on 2013	(null)	(null)
OMICS_00457	qips	http://sourceforge.net/projects/qips/	software resource	SourceForge	command-line, c++, python	2014-02-06	2015-01-08		(null)	(null)	(null)	Resource	(null)	(null)	2013		listed by:omictools;					OMICtools		Last checked up; last updated on 2013	Public Domain	(null)
OMICS_00831	OligoWiz	http://www.cbs.dtu.dk/services/OligoWiz/	software resource, data analysis service	Center for Biological Sequence Analysis	(null)	2014-01-30	2014-12-20	PMID: 18007603,PMID: 15980547	(null)	(null)	(null)	Resource	(null)	(null)	2013	PMID: 21556275	listed by:omictools;					OMICtools		Last checked up; last updated on 2013	(null)	(null)
OMICS_01287	RSEM	http://deweylab.biostat.wisc.edu/rsem/	software resource	University of Wisconsin-Madison; Wisconsin; USA	(null)	2014-02-13	2014-12-20		(null)	(null)	(null)	Resource	(null)	(null)	2013	PMID: 21816040,PMID: 23160280,PMID: 23812535,PMID: 23923051,PMID: 24438054	listed by:omictools;					OMICtools		Last checked up; last updated on 2013	GNU General Public License	(null)
OMICS_00962	KungFq	http://sourceforge.net/projects/quicktsaf/	software resource	SourceForge	(null)	2014-01-14	2014-12-20	PMID: 23221092	(null)	(null)	(null)	Resource	(null)	(null)	2013		listed by:omictools;					OMICtools		Last checked up; last updated on 2013	(null)	(null)
OMICS_00342	cnvHiTSeq	http://sourceforge.net/projects/cnvhitseq/	software resource, Commercial Organization	SourceForge	matlab	2014-01-14	2015-01-08	PMID: 23259578	(null)	(null)	(null)	Commercial Organization	(null)	(null)	2012	PMID: 23259578	listed by:omictools;					OMICtools		Last checked up; last updated on 2012	Commercial license	(null)
nlx_65951	Texas State University; Texas; USA	http://www.txstate.edu/	university	(null)		(null)	(null)		(null)	(null)	(null)	University			2012									Last checked up; last updated on 2012	(null)	(null)
OMICS_01413	SAPAS	http://sourceforge.net/projects/sapas/	software resource	SourceForge	(null)	2014-01-14	2014-12-20		(null)	(null)	(null)	Resource	(null)	(null)	2012		listed by:omictools;					OMICtools		Last checked up; last updated on 2012	(null)	(null)
SciEx_8871	Custom DNA Constructs	http://www.scienceexchange.com/facilities/custom-dna-constructs	core facility, Commercial Organization	(null)	(null)	2013-10-23	2014-12-11		(null)	(null)	(null)	Commercial Organization	(null)	(null)	2012		listed by:science exchange;					Science Exchange		Last checked up; last updated on 2012	(null)	(null)
nlx_156925	PlantGDB	http://www.plantgdb.org/	database	(null)	(null)	2014-03-13	2014-03-13		(null)	(null)	(null)	Resource	NSF	IOS-1126267, IOS-0606909, DBI-0110254, DBI-0321600	2012	PMID: 15575968,PMID: 15575968,PMID: 15575968,PMID: 15575968,PMID: 15575968,PMID: 15575968,PMID: 16542496,PMID: 16859520,PMID: 16859520,PMID: 16859520,PMID: 16859520,PMID: 16859520,PMID: 16859520,PMID: 17116260,PMID: 17116260,PMID: 17116260,PMID: 17116260,PMID: 17490482,PMID: 18615189,PMID: 18801175,PMID: 18801175,PMID: 18801175,PMID: 18801175,PMID: 19099579,PMID: 19134169,PMID: 19243618,PMID: 194…								Last checked up; last updated on 2012	(null)	(null)
OMICS_00698	aCGH	http://www.bioconductor.org/packages//2.10/bioc/html/aCGH.html	software resource	Bioconductor	(null)	2014-01-23	2015-01-08		(null)	(null)	(null)	Resource	(null)	(null)	2012		listed by:omictools;					OMICtools		Last checked up; last updated on 2012	(null)	(null)
OMICS_01320	IsoLasso	http://alumni.cs.ucr.edu/~liw/isolasso.html	software resource	(null)	(null)	2014-01-14	2014-12-20		(null)	(null)	(null)	Resource	(null)	(null)	2012		listed by:omictools;					OMICtools		Last checked up; last updated on 2012	(null)	(null)
nlx_16316	National Marine Mammal Tissue Bank	http://www.nmfs.noaa.gov/pr/health/tissue/	tissue bank	(null)	(null)	2011-08-17	2014-07-15		(null)	(null)	non-human animal	Resource	(null)	(null)	2012		related to:animal and plant biobank;							Last checked up; last updated on 2012	(null)	(null)
OMICS_01330	DiffSplice	http://www.netlab.uky.edu/p/bioinfo/DiffSplice	software resource	University of Kentucky; Kentucky; USA	(null)	2014-01-14	2014-12-11		(null)	(null)	(null)	Resource	(null)	(null)	2012	PMID: 23155066	listed by:omictools;					OMICtools		Last checked up; last updated on 2012	(null)	(null)
nlx_67092	Austrailasian Biospecimen Network	http://www.abrn.net/	tissue bank	(null)	(null)	2011-08-17	2013-07-02		(null)	(null)	human	Resource	(null)	(null)	2012		related to:australian biobank;							Last checked up; last updated on 2012	(null)	(null)
OMICS_00493	SeqSite	http://bioinfo.au.tsinghua.edu.cn/seqsite/	software resource	(null)	(null)	2014-01-23	2014-12-20		(null)	(null)	(null)	Resource	(null)	(null)	2011		listed by:omictools;					OMICtools		Last checked up; last updated on 2011	(null)	(null)
OMICS_01482	SmashCommunity	http://www.bork.embl.de/software/smash/	software resource	EMBL - Bork Group	(null)	2014-01-14	2014-12-20		(null)	(null)	(null)	Resource	(null)	(null)	2011	PMID: 22666442,PMID: 22772835	listed by:omictools;					OMICtools		Last checked up; last updated on 2011	(null)	(null)
nlx_71768	North Dakota State University; North Dakota; USA	http://www.ndsu.edu/	university	(null)		(null)	(null)		(null)	(null)	(null)	University			2011									Last checked up; last updated on 2011	(null)	(null)
nlx_80440	Japanese Collection of Bioresource Materials	http://www.gene.affrc.go.jp/index_en.php	tissue bank	(null)	(null)	2011-08-17	2014-07-15		(null)	(null)	(null)	Resource	(null)	(null)	2011	PMID: 20880934,PMID: 24363285	related to:animal and plant biobank;							Last checked up; last updated on 2011	(null)	(null)
OMICS_00676	PIA	http://sourceforge.net/projects/pia2/	software resource	SourceForge	next-generation sequencing	2014-02-27	2014-12-11		(null)	(null)	(null)	Resource	(null)	(null)	2011		listed by:omictools;					OMICtools		Last checked up; last updated on 2011	(null)	(null)
nlx_38706	ZFIN Antibody Wiki	https://wiki.zfin.org/display/AB/ZFIN+Antibody+Wiki	wiki	ZFIN	(null)	2011-07-23	2013-01-25		(null)	(null)	(null)	Resource	(null)	(null)	2010									Last checked up; last updated on 2010	(null)	(null)
nlx_inv_1005149	Worker education training program	http://www.niehs.nih.gov/careers/hazmat/funding/index.cfm	government granting agency	NIH		(null)	(null)		(null)	(null)	(null)	Government granting agency			2010									Last checked up; last updated on 2010	(null)	(null)
nlx_39429	Natural Sciences and Engineering Research Council of Canada	http://www.nserc-crsng.gc.ca/index_eng.asp	government granting agency	(null)		(null)	(null)		(null)	(null)	(null)	Government granting agency			2010									Last checked up; last updated on 2010	(null)	(null)
nlx_154677	TDT-PC	http://people.virginia.edu/~wc9c/TDTPC/Download.htm	software application	(null)	gene, genetic, genomic, c++, ms-windows, ms-dos, unix, solaris	2013-09-27	2014-12-11		(null)	(null)	(null)	Resource	(null)	(null)	2010		listed by:genetic analysis software;					Genetic Analysis Software		Last checked up; last updated on 2010	(null)	(null)
OMICS_00339	CNV-seq	http://tiger.dbs.nus.edu.sg/cnv-seq/	software resource	(null)	(null)	2014-01-14	2014-12-11		(null)	(null)	(null)	Resource	(null)	(null)	2009	PMID: 19267900,PMID: 23577066,PMID: 24564169,PMID: 25071822	listed by:omictools;					OMICtools		Last checked up; last updated on 2009	(null)	(null)
nlx_154582	R/FEST	http://folk.uio.no/thoree/FEST/	software application	(null)	gene, genetic, genomic, r	2013-09-27	2014-12-11		(null)	(null)	(null)	Resource	(null)	(null)	2009		listed by:genetic analysis software;					Genetic Analysis Software		Last checked up; last updated on 2009	(null)	(null)
nlx_154517	PEDFIDDLER	http://www.stat.washington.edu/thompson/Genepi/Pedfiddler.shtml	software application	(null)	gene, genetic, genomic, c, c++, unix, (osf1, and solaris 2.7, alphalinux), ms-windows, (xp home/win32/win95), linux	2013-09-27	2014-12-11		(null)	(null)	(null)	Resource	(null)	(null)	2008		listed by:genetic analysis software;					Genetic Analysis Software		Last checked up; last updated on 2008	(null)	(null)
nlx_144365	ENIGMA	http://bioinformatics.psb.ugent.be/ENIGMA/	data analysis software	Ghent University; Ghent; Belgium	genome, gene, genetic software,	2012-04-03	2014-03-13	PMID: 18402676	(null)	(null)	(null)	Resource	(null)	(null)	2008									Last checked up; last updated on 2008	(null)	(null)
nlx_154688	VG	http://pga.gs.washington.edu/VG2.html	software application	(null)	gene, genetic, genomic	2013-09-27	2014-12-11		(null)	(null)	(null)	Resource	(null)	(null)	2008	PMID: 20505764	listed by:genetic analysis software;					Genetic Analysis Software		Last checked up; last updated on 2008	(null)	(null)
nlx_154689	VH	http://pga.gs.washington.edu/VH1.html	software application	(null)	gene, genetic, genomic	2013-09-27	2014-12-11		(null)	(null)	(null)	Resource	(null)	(null)	2008		listed by:genetic analysis software;					Genetic Analysis Software		Last checked up; last updated on 2008	(null)	(null)
nlx_154018	EQTL EXPLORER	http://web.bioinformatics.ic.ac.uk/eqtlexplorer/	software application	(null)	gene, genetic, genomic, java	2013-09-26	2014-12-11		(null)	(null)	(null)	Resource	(null)	(null)	2007	PMID: 23656885	listed by:genetic analysis software;					Genetic Analysis Software		Last checked up; last updated on 2007	(null)	(null)
nif-0000-03420	RNAJunction	http://rnajunction.abcc.ncifcrf.gov	database	(null)	(null)	2010-09-21	2013-07-03		(null)	(null)	(null)	Resource	(null)	(null)	2007									Last checked up; last updated on 2007	(null)	(null)
nlx_33020	Pairwise Conservation Scores - An Algorithm to Identify Conserved K-mers	http://bioinfo.au.tsinghua.edu.cn/software/pcs/	software resource	Tsinghua University; Beijing; China	perl, perl script	2011-05-10	2014-07-25		(null)	(null)	(null)	Resource	(null)	(null)	2007									Last checked up; last updated on 2007	(null)	(null)
nif-0000-02725	DBAli. A Database of Structure Alignments.	http://www.dbali.org	database	(null)	protein, protein structure comparison	2010-09-21	2013-06-20		(null)	(null)	(null)	Resource	(null)	(null)	2007									Last checked up; last updated on 2007	(null)	(null)
nif-0000-02624	BSORF - Bacillus Subtilis Genome Database	http://bacillus.genome.jp/	database	Kyoto University; Kyoto; Japan	bacillus subtilis, bacillus subtilis genome, bacillus subtilis mutant	2010-09-20	2013-06-20		(null)	(null)	(null)	Resource	(null)	(null)	2006	PMID: 15461803,PMID: 23109554								Last checked up; last updated on 2006	(null)	(null)
nlx_154404	HWMET	http://www.reading.ac.uk/Statistics/genetics/software.html	software application	(null)	gene, genetic, genomic, c	2013-09-27	2014-12-11		(null)	(null)	(null)	Resource	(null)	(null)	2004		listed by:genetic analysis software;					Genetic Analysis Software		Last checked up; last updated on 2004	(null)	(null)
nlx_154365	GRR	http://www.sph.umich.edu/csg/abecasis/GRR/	software application	(null)	gene, genetic, genomic, c++, ms-windows	2013-09-27	2014-12-11		(null)	(null)	(null)	Resource	(null)	(null)	2003		listed by:genetic analysis software;					Genetic Analysis Software		Last checked up; last updated on 2003	(null)	(null)
nlx_15565	StemCord Cord Blood Bank	http://www.stemcord.com	tissue bank	(null)	(null)	2011-08-17	2014-07-15		(null)	(null)	human	Resource	(null)	(null)	2002		related to:asian biobank;							Last checked up; last updated on 2002	(null)	(null)
nlx_152722	PhenoGO	http://www.phenogo.org	database	(null)	(null)	2010-10-19	2013-06-17		(null)	(null)	(null)	Resource	(null)	(null)	(null)	PMID: 19208196,PMID: 19208196,PMID: 21347135								Last checked up	(null)	(null)
nlx_152369	Gen-Probe	(null)	antibody supplier, Commercial Organization	(null)	(null)	2013-04-17	2013-04-17		(null)	(null)	(null)	Commercial Organization	(null)	(null)	(null)									Last checked up	(null)	(null)
nlx_152368	GE Healthcare	(null)	antibody supplier, Commercial Organization	(null)	(null)	2010-09-21	2013-04-17		(null)	(null)	(null)	Commercial Organization	(null)	(null)	(null)									Last checked up	(null)	(null)
nlx_152312	Bioss Inc	(null)	antibody supplier, Commercial Organization	(null)	(null)	2013-04-17	2013-04-17		(null)	(null)	(null)	Commercial Organization	(null)	(null)	(null)									Last checked up	(null)	(null)
nlx_152436	ProSpec	(null)	antibody supplier, Commercial Organization	(null)	(null)	2013-04-17	2013-04-17		(null)	(null)	(null)	Commercial Organization	(null)	(null)	(null)									Last checked up	(null)	(null)
nlx_152433	Progen	(null)	antibody supplier, Commercial Organization	(null)	(null)	2013-04-17	2013-04-17		(null)	(null)	(null)	Commercial Organization	(null)	(null)	(null)									Last checked up	(null)	(null)
nlx_152398	Life Sciences Advanced Technologies inc	(null)	antibody supplier, Commercial Organization	(null)	(null)	2013-04-17	2013-04-17		(null)	(null)	(null)	Commercial Organization	(null)	(null)	(null)									Last checked up	(null)	(null)
nlx_152310	BioSell Solutions	(null)	antibody supplier, Commercial Organization	(null)	(null)	2013-04-17	2013-04-17		(null)	(null)	(null)	Commercial Organization	(null)	(null)	(null)									Last checked up	(null)	(null)
nlx_152474	Swant	(null)	antibody supplier, Commercial Organization	(null)	(null)	2013-04-17	2013-04-17		(null)	(null)	(null)	Commercial Organization	(null)	(null)	(null)									Last checked up	(null)	(null)
nlx_152432	Prionics AG	(null)	antibody supplier, Commercial Organization	(null)	(null)	2013-04-17	2013-04-17		(null)	(null)	(null)	Commercial Organization	(null)	(null)	(null)									Last checked up	(null)	(null)
nlx_152431	Primm Biotech	(null)	antibody supplier, Commercial Organization	(null)	(null)	2013-04-17	2013-04-17		(null)	(null)	(null)	Commercial Organization	(null)	(null)	(null)									Last checked up	(null)	(null)
nlx_152367	G Biosciences	(null)	antibody supplier, Commercial Organization	(null)	(null)	2013-04-17	2013-04-17		(null)	(null)	(null)	Commercial Organization	(null)	(null)	(null)									Last checked up	(null)	(null)
nlx_152430	Precision Biosystems	(null)	antibody supplier, Commercial Organization	(null)	(null)	2013-04-17	2013-04-17		(null)	(null)	(null)	Commercial Organization	(null)	(null)	(null)									Last checked up	(null)	(null)
nlx_152420	New England Biolabs	(null)	antibody supplier, Commercial Organization	(null)	(null)	2013-04-17	2013-04-17		(null)	(null)	(null)	Commercial Organization	(null)	(null)	(null)									Last checked up	(null)	(null)
nlx_152305	Biomedical technologies	(null)	antibody supplier, Commercial Organization	(null)	(null)	2013-04-17	2013-04-17		(null)	(null)	(null)	Commercial Organization	(null)	(null)	(null)									Last checked up	(null)	(null)
nlx_152302	BioLegend	(null)	antibody supplier, Commercial Organization	(null)	(null)	2013-04-17	2013-04-17		(null)	(null)	(null)	Commercial Organization	(null)	(null)	(null)									Last checked up	(null)	(null)
nif-0000-00410	Graduate School Guide	http://graduate-school.phds.org/	database	NA	(null)	2013-05-13	2013-06-20		(null)	(null)	(null)	Resource	(null)	(null)	(null)									Last checked up	(null)	(null)
nlx_152410	Meridian Life Science	(null)	antibody supplier, Commercial Organization	(null)	(null)	2013-04-17	2013-04-17		(null)	(null)	(null)	Commercial Organization	(null)	(null)	(null)									Last checked up	(null)	(null)
nlx_152408	MediMabs	(null)	antibody supplier, Commercial Organization	(null)	(null)	2013-04-17	2013-04-17		(null)	(null)	(null)	Commercial Organization	(null)	(null)	(null)									Last checked up	(null)	(null)
nlx_152284	ATGen	(null)	antibody supplier, Commercial Organization	(null)	(null)	2013-04-17	2013-04-17		(null)	(null)	(null)	Commercial Organization	(null)	(null)	(null)									Last checked up	(null)	(null)
nlx_152249	Academy Biomedical Company	(null)	antibody supplier, Commercial Organization	(null)	(null)	2013-04-17	2013-04-17		(null)	(null)	(null)	Commercial Organization	(null)	(null)	(null)									Last checked up	(null)	(null)
nif-0000-00374	Samurai Graph: A highly functional and user-friendly graph plotter	http://samurai-graph.sourceforge.jp/	data visualization software	RIKEN Brain Science Institute	binary executable,	2010-09-21	2011-07-05		(null)	(null)	(null)	Resource	(null)	(null)	(null)									Last checked up	(null)	(null)
nlx_152350	Echelon Biosciences	(null)	antibody supplier, Commercial Organization	(null)	(null)	2013-04-17	2013-04-17		(null)	(null)	(null)	Commercial Organization	(null)	(null)	(null)									Last checked up	(null)	(null)
nlx_152278	Applied Biosystems	(null)	antibody supplier, Commercial Organization	(null)	(null)	2010-09-08	2013-04-17		(null)	(null)	(null)	Commercial Organization	(null)	(null)	(null)									Last checked up	(null)	(null)
nif-0000-00341	PV-Wave	http://www.vni.com	data analysis software	(null)	(null)	2010-09-21	2013-06-22		(null)	(null)	(null)	Resource	(null)	(null)	(null)									Last checked up	(null)	(null)
nlx_152336	Creative Biomart	(null)	antibody supplier, Commercial Organization	(null)	(null)	2013-04-17	2013-04-17		(null)	(null)	(null)	Commercial Organization	(null)	(null)	(null)									Last checked up	(null)	(null)
birnlex_2067	FSL	http://www.fmrib.ox.ac.uk/fsl/	software library, image analysis software, image processing software	University of Oxford; Oxford; United Kingdom	fmri, mri, dti, brain imaging, brain, structural mri, diffusion mri, function, structure, diffusion, preprocessing, diffusion analysis, tractography, r-fmri ica, parcellation, atlas, neuroimaging, registration, diffusion mri, parameter reconstruction, probabilistic taractography, viewer, tensor metric, volumetric analysis, segmentation, registration, affine warp, independent component analysis, t…	2012-01-09	2014-12-20	PMID: 21979382,PMID: 19059349,PMID: 15501092	(null)	(null)	human	Resource	EPSRC, MRC, BBSRC, GlaxoSmithKline, Pfizer	(null)	(null)	PMID: 16266429,PMID: 17415509,PMID: 18274667,PMID: 18550622,PMID: 18834530,PMID: 18945346,PMID: 18950528,PMID: 18982128,PMID: 19212459,PMID: 19289173,PMID: 19352444,PMID: 19352444,PMID: 19352444,PMID: 19352444,PMID: 19352444,PMID: 19352444,PMID: 19352444,PMID: 19427210,PMID: 19460796,PMID: 19523523,PMID: 19523766,PMID: 19618189,PMID: 19629183,PMID: 19632341,PMID: 19635575,PMID: 19707512,PMID: 197…	related to:wu-minn consortium: human connectome project, diffusion mri of traumatic brain injury; listed by:nitrc;					NITRC		Last checked up	Non-commercial, FSL License	(null)
nif-0000-00006	NeuroMorpho.Org	http://neuromorpho.org/neuroMorpho	data repository, database	George Mason University; Virginia; USA	neuron, morphological reconstruction, morphometry, axonal arborization, digital neuronal reconstruction, neuronal reconstruction, neuronal morphology, data sharing, annotation, brain region, neocortex, digital reconstruction, neurogenetics, neurochemistry, neuroscience, neurology	2010-09-21	2014-12-11	PMID: 17728438,PMID: 16552417	(null)	(null)	mouse, rat, human, monkey, agouti, cat, cricket, drosophila, elephant, goldfish, frog, blowfly, guinea pig, zebrafish, dragonfly, moth, sheep, others	Resource	NIDA, NINDS	NIH R01 NS39600, MURI ONR N00014-10-1-0198	(null)		used by:nif data federation; listed by:re3data.org;	NIF Data Federation				re3data.org		Last checked up	Acknowledgement requested, Public, The community can contribute to this resource	(null)
nlx_62032	University of Ottawa; Ontario; Canada	http://www.uottawa.ca/	university	(null)		(null)	(null)		(null)	(null)	(null)	University			(null)									Last checked up	(null)	(null)
nlx_90713	University of Arkansas; Arkansas; USA	http://www.uark.edu/	university	(null)		(null)	(null)		(null)	(null)	(null)	University			(null)									Last checked up	(null)	(null)
nlx_26417	University of Ulster; Ulster; Northern Ireland	http://www.ulster.ac.uk/	university	(null)		(null)	(null)		(null)	(null)	(null)	University			(null)									Last checked up	(null)	(null)
nlx_60798	Kyoto University; Kyoto; Japan	http://www.kyoto-u.ac.jp/en	university	(null)		(null)	(null)		(null)	(null)	(null)	University			(null)									Last checked up	(null)	(null)
nlx_155866	Open Colleges	http://www.opencolleges.edu.au/	open course	(null)	(null)	2013-11-28	2014-03-07		(null)	(null)	human	Resource	(null)	(null)	(null)									Last checked up	(null)	(null)
OMICS_00844	Mapix	http://www.innopsys.com/products-innoscan-a-mapix/innoscan-microarray-scanners/mapix	software resource	(null)	(null)	2014-01-23	2014-12-11		(null)	(null)	(null)	Resource	(null)	(null)	(null)		listed by:omictools;					OMICtools		Last checked up	(null)	(null)
nlx_143610	Temple University School of Medicine; Pennsylvania; USA	http://www.temple.edu/medicine/	university	Temple University; Pennsylvania; USA		(null)	(null)		(null)	(null)	(null)	University			(null)									Last checked up	(null)	(null)
nlx_69161	Tulane University; Louisiana; USA	http://www.tulane.edu/	university	(null)		(null)	(null)		(null)	(null)	(null)	University			(null)									Last checked up	(null)	(null)
nlx_30442	University Lyon; Lyon; France	http://www.univ-lyon2.fr/international-/	university	(null)		(null)	(null)		(null)	(null)	(null)	University			(null)									Last checked up	(null)	(null)
nlx_58007	University of Alabama at Birmingham; Alabama; USA	http://www.uab.edu/	university	(null)		(null)	(null)		(null)	(null)	(null)	University			(null)									Last checked up	(null)	(null)
nlx_55378	University of Bari; Bari; Italy	http://www.uniba.it/	university	(null)		(null)	(null)		(null)	(null)	(null)	University			(null)									Last checked up	(null)	(null)
nlx_36791	University of Giessen; Hesse; Germany	http://www.uni-giessen.de/cms/target-groups/welcome/view?set_language=en	university	(null)		(null)	(null)		(null)	(null)	(null)	University			(null)									Last checked down	(null)	(null)
nlx_154757	University of Mississippi; Mississippi; USA	http://www.olemiss.edu/	university	(null)		(null)	(null)		(null)	(null)	(null)	University			(null)									Last checked up	(null)	(null)
nlx_24937	University of Pennsylvania; Pennsylvania; USA	http://www.upenn.edu/	university	(null)		(null)	(null)		(null)	(null)	(null)	University			(null)									Last checked up	(null)	(null)
nlx_97543	University of South Australia; Adelaide; Australia	http://www.unisa.edu.au/	university	(null)		(null)	(null)		(null)	(null)	(null)	University			(null)									Last checked up	(null)	(null)
nlx_28064	University of Tampere; Tampere; Finland	http://www.uta.fi/english/	university	(null)		(null)	(null)		(null)	(null)	(null)	University			(null)									Last checked up	(null)	(null)
nlx_157588	Situation-Based Access Control Ontology	http://purl.bioontology.org/ontology/SITBAC	ontology	(null)	owl	2014-04-24	2014-12-11		(null)	(null)	(null)	Resource	(null)	(null)	(null)		listed by:bioportal;					BioPortal		Last checked up	(null)	(null)
nlx_153961	University of Washington School of Medicine; Washington; USA	http://www.uwmedicine.org/	university	(null)		(null)	(null)		(null)	(null)	(null)	University			(null)									Last checked up	(null)	(null)
nlx_143877	University of Waterloo; Ontario; Canada	http://uwaterloo.ca/	university	(null)		(null)	(null)		(null)	(null)	(null)	University			(null)									Last checked up	(null)	(null)
nlx_157891	Jackson ImmunoResearch	http://www.jacksonimmuno.com/	antibody supplier, Commercial Organization	(null)	(null)	2014-07-31	2014-07-31		(null)	(null)	(null)	Commercial Organization	(null)	(null)	(null)									Last checked up	(null)	(null)
SciEx_13206	Zyagen	http://www.scienceexchange.com/facilities/zyagen	core facility, Commercial Organization	(null)	(null)	2013-10-23	2014-12-11		(null)	(null)	(null)	Commercial Organization	(null)	(null)	(null)		listed by:science exchange;					Science Exchange		Last checked up	(null)	(null)
nlx_22496	Neuron Culture	http://www.wired.com/wiredscience/neuronculture	blog	Wired Magazine Blogs	neuroscience, blog	2011-01-27	2011-05-18		(null)	(null)	(null)	Resource	(null)	(null)	(null)									Last checked up	(null)	(null)
SciEx_880	Yale University Labs and Facilities	http://www.scienceexchange.com/facilities/yale-university	portal, core facility	Yale University; Connecticut; USA	(null)	2013-10-23	2014-12-11		(null)	(null)	(null)	Resource	(null)	(null)	(null)		listed by:science exchange;					Science Exchange		Last checked up	(null)	(null)
nlx_35623	Organogenesis, Inc.	(null)	tissue bank	(null)	(null)	2011-08-04	2012-12-18		(null)	(null)	human	Resource	(null)	(null)	(null)									Last checked down	(null)	(null)
nlx_152396	Leica Microsystems	(null)	antibody supplier, Commercial Organization	(null)	(null)	2013-04-17	2013-11-19		(null)	(null)	(null)	Commercial Organization	(null)	(null)	(null)									Last checked up	(null)	(null)
nlx_152485	Vector Laboratories	(null)	antibody supplier, Commercial Organization	(null)	(null)	2013-04-17	2013-11-20		(null)	(null)	(null)	Commercial Organization	(null)	(null)	(null)									Last checked up	(null)	(null)
OMICS_01510	NeSSM	http://cbb.sjtu.edu.cn/~ccwei/pub/software/NeSSM.php	software resource	(null)	(null)	2014-02-13	2014-12-20		(null)	(null)	(null)	Resource	(null)	(null)	(null)	PMID: 24124490	listed by:omictools;					OMICtools		Last checked up	(null)	(null)
nlx_25222	Queen Mary University of London; London; United Kingdom	http://www.qmul.ac.uk/	university	(null)		(null)	(null)		(null)	(null)	(null)	University			(null)									Last checked up	(null)	(null)
nlx_144136	Regions Hospital; Minnesota; USA	http://www.regionshospital.com/rh/	u.s. hospital	(null)		(null)	(null)		(null)	(null)	(null)	U.S. Hospital			(null)									Last checked up	(null)	(null)
OMICS_01707	NGS Leaders	http://www.ngsleaders.org/	community building portal	(null)	(null)	2014-01-14	2014-12-20		(null)	(null)	(null)	Resource	(null)	(null)	(null)		listed by:omictools;					OMICtools		Last checked up	(null)	(null)
OMICS_01809	Phred	http://www.codoncode.com/productsservices/phrap.htm#PHRED	software resource	(null)	(null)	2014-01-14	2014-12-11	PMID: 9521922.0	(null)	(null)	(null)	Resource	(null)	(null)	(null)		listed by:omictools;					OMICtools		Last checked up	Free to academic users	(null)
nlx_154068	HAPLOVISUAL	http://www.cs.helsinki.fi/u/prastas/haplovisual/	software application	(null)	gene, genetic, genomic, java	2013-09-26	2014-12-11		(null)	(null)	(null)	Resource	(null)	(null)	(null)		listed by:genetic analysis software;					Genetic Analysis Software		Last checked up	(null)	(null)
nlx_153968	Southwestern University; Texas; USA	http://www.southwestern.edu/	university	(null)		(null)	(null)		(null)	(null)	(null)	University			(null)									Last checked up	(null)	(null)
nlx_155546	Soongsil University; Seoul; South Korea	http://eng.ssu.ac.kr/web/eng	university	(null)		(null)	(null)		(null)	(null)	(null)	University			(null)									Last checked up	(null)	(null)
nlx_154555	PSAT	http://acgt.cs.tau.ac.il/psat/	software application	(null)	gene, genetic, genomic	2013-09-27	2014-12-11		(null)	(null)	(null)	Resource	(null)	(null)	(null)		listed by:genetic analysis software;					Genetic Analysis Software		Last checked up	(null)	(null)
nlx_154649	SNP.PLOTTER	(null)	software application	(null)	gene, genetic, genomic	2013-09-27	2014-12-11		(null)	(null)	(null)	Resource	(null)	(null)	(null)		listed by:genetic analysis software;					Genetic Analysis Software		Last checked up	(null)	(null)
nlx_19836	Stockholm University; Stockholm; Sweden	http://www.su.se/english/	university	(null)		(null)	(null)		(null)	(null)	(null)	University			(null)									Last checked up	(null)	(null)
OMICS_00150	eXtasy	http://homes.esat.kuleuven.be/~bioiuser/eXtasy/	software resource	(null)	(null)	2014-01-14	2015-01-08		(null)	(null)	(null)	Resource	(null)	(null)	(null)		listed by:omictools;					OMICtools		Last checked up	(null)	(null)
nlx_149272	Institute of Statistical Mathematics; Tokyo; Japan	http://www.ism.ac.jp/index_e.html	institute	(null)		(null)	(null)		(null)	(null)	(null)	Institute			(null)									Last checked up	(null)	(null)
OMICS_00280	SNP and indel Imputability	http://www.unc.edu/~yunmli/1000G-imp/	database	University of North Carolina at Chapel Hill; North Carolina; USA	(null)	2014-01-16	2014-12-20		(null)	(null)	(null)	Resource	(null)	(null)	(null)		listed by:omictools;					OMICtools		Last checked up	(null)	(null)
nlx_151421	Koc University; Istanbul; Turkey	http://www.ku.edu.tr/en	university	(null)		(null)	(null)		(null)	(null)	(null)	University			(null)									Last checked up	(null)	(null)
nlx_49062	Long Island University; New York; USA	http://www.liu.edu/	university	(null)		(null)	(null)		(null)	(null)	(null)	University			(null)									Last checked up	(null)	(null)
nlx_62819	Louisiana State University; Louisiana; USA	http://www.lsu.edu/	university	(null)		(null)	(null)		(null)	(null)	(null)	University			(null)									Last checked up	(null)	(null)
OMICS_00452	peakrots	https://code.google.com/p/peakrots/	software resource	Google Code	(null)	2014-02-06	2015-01-08		(null)	(null)	(null)	Resource	(null)	(null)	(null)		listed by:omictools;					OMICtools		Last checked up	GNU General Public License, v3	(null)
OMICS_00480	CTF	http://cbb.sjtu.edu.cn/~ccwei/pub/software/CTF/CTF.php	software resource	Shanghai Jiao Tong University; Shanghai; China	(null)	2014-01-23	2014-12-20		(null)	(null)	(null)	Resource	(null)	(null)	(null)		listed by:omictools;					OMICtools		Last checked up	(null)	(null)
nlx_58717	Loyola University Chicago Stritch School of Medicine; Illinois; USA	http://www.meddean.luc.edu/	university	Layola University Chicago; Illinois; USA		(null)	(null)		(null)	(null)	(null)	University			(null)									Last checked up	(null)	(null)
nlx_20827	Marquette University; Wisconsin; USA	http://www.marquette.edu/	university	(null)		(null)	(null)		(null)	(null)	(null)	University			(null)									Last checked up	(null)	(null)
nlx_151480	Max Planck Institute for Heart and Lung Research; Bad Nauheim; Germany	http://www.mpg.de/149809/herz_lungenforschung	institute	Max-Planck-Gesellschaft		(null)	(null)		(null)	(null)	(null)	Institute			(null)									Last checked up	(null)	(null)
nlx_156796	National Institute of Informatics; Tokyo; Japan	http://www.nii.ac.jp/en/	institute	(null)		(null)	(null)		(null)	(null)	(null)	Institute			(null)									Last checked up	(null)	(null)
OMICS_01089	QTrim	http://hiv.sanbi.ac.za/software/qtrim	software resource	(null)	(null)	2014-01-14	2014-12-20		(null)	(null)	(null)	Resource	(null)	(null)	(null)		listed by:omictools;					OMICtools		Last checked up	(null)	(null)
OMICS_01130	NARWHAL	https://trac.nbic.nl/narwhal/	software resource	Netherlands Bioinformatics Centre	(null)	2014-01-14	2014-12-20		(null)	(null)	(null)	Resource	(null)	(null)	(null)		listed by:omictools;					OMICtools		Last checked up	(null)	(null)
nlx_153825	Netherlands Ministry of Economic Affairs	http://www.government.nl/ministries/ez	government granting agency	(null)		(null)	(null)		(null)	(null)	(null)	Government granting agency			(null)									Last checked up	(null)	(null)
nlx_151487	NWO - Netherlands Organization for Scientific Research	http://www.nwo.nl/nwohome.nsf/pages/SPPD_5R2QE7_Eng	government granting agency	(null)		(null)	(null)		(null)	(null)	(null)	Government granting agency			(null)									Last checked down	(null)	(null)
nlx_36653	Taiwan Biobank (Chinese)	http://db.knrrc.or.kr/sub/catalog.php?CatNo=94	tissue bank	(null)	(null)	2011-08-17	2014-07-15		(null)	(null)	human	Resource	(null)	(null)	(null)		related to:asian biobank;							Last checked up	(null)	(null)
nlx_39156	Babels Dawn	http://ebbolles.typepad.com/babels_dawn/	blog	(null)	(null)	2011-07-06	2011-07-06		(null)	(null)	(null)	Resource	(null)	(null)	(null)									Last checked up	(null)	(null)
nlx_45745	Carleton University; Ontario; Canada	http://www.carleton.ca/	university	(null)		(null)	(null)		(null)	(null)	(null)	University			(null)									Last checked up	(null)	(null)
nlx_42614	Riken BRC Cell Bank	http://www.brc.riken.go.jp/lab/cell/english/	tissue bank	(null)	(null)	2011-08-17	2014-07-15		(null)	(null)	human	Resource	(null)	(null)	(null)	PMID: 21226962,PMID: 23071548	related to:asian biobank;							Last checked up	(null)	(null)
SciEx_9764	Babraham Institute Labs and Facilities	http://www.scienceexchange.com/facilities/babraham-institute	portal, core facility	Babraham Institute	(null)	2013-10-23	2014-12-11		(null)	(null)	(null)	Resource	(null)	(null)	(null)		listed by:science exchange;					Science Exchange		Last checked up	(null)	(null)
nlx_77391	SVF Foundation	http://www.svffoundation.org/	tissue bank	(null)	(null)	2011-08-17	2014-07-15		(null)	(null)	(null)	Resource	(null)	(null)	(null)		related to:animal and plant biobank;							Last checked up	(null)	(null)
nlx_67641	Utrecht University; Utrecht; Netherlands	http://www.uu.nl/EN/Pages/default.aspx	university	(null)		(null)	(null)		(null)	(null)	(null)	University			(null)									Last checked up	(null)	(null)
nlx_156744	Wenzhou Medical University; Zhejiang; China	http://122.228.158.104/en/	university	(null)		(null)	(null)		(null)	(null)	(null)	University			(null)									Last checked down	(null)	(null)
nlx_50627	Baylor University; Texas; USA	http://www.baylor.edu/	university	(null)		(null)	(null)		(null)	(null)	(null)	University			(null)									Last checked up	(null)	(null)
nlx_149507	Birmingham Womens NHS Foundation Trust; Birmingham; United Kingdom	http://www.bwhct.nhs.uk/#	european hospital	(null)		(null)	(null)		(null)	(null)	(null)	European Hospital			(null)									Last checked up	(null)	(null)
nlx_42483	Carnegie Mellon University; Pennsylvania; USA	http://www.cmu.edu/	university	(null)		(null)	(null)		(null)	(null)	(null)	University			(null)									Last checked up	(null)	(null)
nlx_45456	Colorado State University; Colorado; USA	http://www.colostate.edu/	university	(null)		(null)	(null)		(null)	(null)	(null)	University			(null)									Last checked up	(null)	(null)
nlx_80850	Asia Pacific Association of Tissue Banking	http://www.apastb.net/	tissue bank	(null)	(null)	2011-08-17	2013-07-01		(null)	(null)	human	Resource	(null)	(null)	(null)		related to:asian biobank;							Last checked up	(null)	(null)
nlx_30630	Davidson College; North Carolina; USA	http://www3.davidson.edu/cms/x12.xml	university	(null)		(null)	(null)		(null)	(null)	(null)	University			(null)									Last checked up	(null)	(null)
nlx_157920	European Food Safety Authority	http://www.efsa.europa.eu/	government granting agency	(null)		(null)	(null)		(null)	(null)	(null)	Government granting agency			(null)									Last checked up	(null)	(null)
nlx_36085	Franklin and Marshall College; Pennsylvania; USA	http://www.fandm.edu/	university	(null)		(null)	(null)		(null)	(null)	(null)	University			(null)									Last checked up	(null)	(null)
nif-0000-30134	AusBiotech: Australias Biotechnology Organization	http://www.ausbiotech.org/	topical portal	AusBiotech	(null)	2011-07-06	2013-06-21		(null)	(null)	(null)	Resource	(null)	(null)	2014									Last checked up; last updated on 2014	(null)	(null)
nlx_60067	University of Oulu; Oulu; Finland	http://www.oulu.fi/english/	university	(null)		(null)	(null)		(null)	(null)	(null)	University			(null)									Last checked up	(null)	(null)
OMICS_00941	MEDEA	http://www.broadinstitute.org/annotation/medea/	software resource	Broad Institute	(null)	2014-01-14	2014-12-20		(null)	(null)	(null)	Resource	(null)	(null)	2009		listed by:omictools;					OMICtools		Last checked up; last updated on 2009	(null)	(null)
nlx_155662	MRI CVPR	http://www.nitrc.org/projects/medical_cvpr/	image processing software, segmentation software, image analysis software	(null)	magnetic resonance, mri, segmentation, matching, feature, classification	2013-11-19	2014-12-11		(null)	(null)	(null)	Resource	(null)	(null)	(null)		listed by:nitrc;					NITRC		Last checked up	(null)	(null)
nif-0000-00159	FlexProt: flexible protein alignment	http://bioinfo3d.cs.tau.ac.il/FlexProt/	software resource	Tel Aviv University; Ramat Aviv; Israel	(null)	2010-09-21	2013-06-21		(null)	(null)	(null)	Resource	(null)	(null)	(null)									Last checked up	(null)	(null)
nlx_152087	EasyOpenData	http://app.easyopendata.com/	authoring tool	(null)	author, publish	2013-03-19	2013-03-19		(null)	(null)	(null)	Resource	(null)	(null)	(null)									Last checked up	(null)	(null)
nif-0000-00260	Automated Image Registration	http://bishopw.loni.ucla.edu/AIR5/	alignment software, registration software, software library	UCLA; Laboratory of Neuro Imaging	registration, alignment	2010-09-08	2014-12-11		(null)	(null)	human	Resource	(null)	(null)	(null)		listed by:nitrc, biositemaps;					NITRC, Biositemaps		Last checked up	GNU General Public License	(null)
nlx_152407	Mediagnost	(null)	antibody supplier, Commercial Organization	(null)	(null)	2013-04-17	2013-04-17		(null)	(null)	(null)	Commercial Organization	(null)	(null)	(null)									Last checked up	(null)	(null)
nlx_152352	eEnzyme LLC	(null)	antibody supplier, Commercial Organization	(null)	(null)	2013-04-17	2013-04-17		(null)	(null)	(null)	Commercial Organization	(null)	(null)	(null)									Last checked up	(null)	(null)
nlx_152403	MABTECH	(null)	antibody supplier, Commercial Organization	(null)	(null)	2013-04-17	2013-04-17		(null)	(null)	(null)	Commercial Organization	(null)	(null)	(null)									Last checked up	(null)	(null)
nif-0000-00003	L-Measure	http://cng.gmu.edu:8080/Lm	image analysis software, image processing software, service resource	Computational Neuroanatomy Group	neuronal morphology, neuroinformatics, branching analysis, digital reconstruction, analysis, comparison	2010-09-21	2014-12-11	PMID: 18451794	(null)	(null)	(null)	Resource	Human Brain Project	R01 NS39600	(null)	PMID: 21811639,PMID: 22442703,PMID: 22701737,PMID: 23162433	listed by:3dvc;					3DVC		Last checked up	Public	(null)
nif-0000-00081	NEURON	http://www.neuron.yale.edu	simulation software	Yale University; Connecticut; USA	architecture, dendrites, ion channel, model, simulation, software, network, neuron	2013-10-29	2013-10-29		(null)	(null)	(null)	Resource	(null)	(null)	(null)	PMID: 18982116,PMID: 19029372,PMID: 19145233,PMID: 19198661,PMID: 20198154,PMID: 22403720,PMID: 22629320,PMID: 22905107,PMID: 22944531,PMID: 23405261,PMID: 23637658,PMID: 23874180,PMID: 23894569,PMID: 24194715,PMID: 24474916,PMID: 24811867								Last checked up	(null)	(null)
nif-0000-00007	Cell Centered Database	http://ccdb.ucsd.edu	database, data repository, image repository	University of California at San Diego; California; USA	electron microscope, light microscopy, electron tomography, electron microscopy, image, cell, microscopy, tomography	2010-09-20	2014-12-11	PMID: 18054501,PMID: 18054501,PMID: 12160711	(null)	(null)	mouse, rat, caulobacter crescentus, drosophila melanogaster, felis catus, human, phaeocystis antarctica	Resource	NCRR, The Human Brain Project., NSF, NIDA, NIMH, NIBIB	RR04050, RR RR08605, DC03192, NSF-ASC 97-5249, MCB-9728338	(null)	PMID: 18982112,PMID: 19753098,PMID: 21249219,PMID: 21390124,PMID: 21423399,PMID: 21629828,PMID: 23390418,PMID: 23717278,PMID: 24627767	related to:the cell: an image library; used by:nif data federation; listed by:re3data.org;	NIF Data Federation				re3data.org		Last checked up	Except where otherwise noted, Creative Commons Attribution License, 3.0, May be reused for non-profit use within the terms of the usage agreement, http://ccdb.ucsd.edu/copyright/index.shtm, The community can contribute to this resource	(null)
nif-0000-20900	Protein Interaction Map	http://pim.hybrigenics.com/	database	(null)	(null)	2010-09-21	2013-07-03		(null)	(null)	(null)	Resource	(null)	(null)	(null)	PMID: 23559827								Last checked up	(null)	(null)
nif-0000-00009	GenePaint.org	http://www.genepaint.org	database, expression atlas, reference atlas	Max Planck Institute for Biophysical Chemistry; Gottingen; Germany	gene expression, adult mouse, annotated, c57bl6, mouse, mouse embryo, mrna, non radioactive in situ hybridization, light microscopy, molecular neuroanatomy resource, in situ hybridization, embryonic, postnatal, adult, brain, head, annotation, rna probe, sequence, anatomical structure	2010-09-21	2013-08-06	PMID: 14681479,PMID: 22936000,	(null)	(null)	mouse	Resource	Burroughs Wellcome Fund, European Union, Max Planck Society, Merck Genome Research Institute, Romansky Endowment, NINDS, BMBF	(null)	(null)	PMID: 17521453,PMID: 17953485,PMID: 18234097,PMID: 18492243,PMID: 18554416,PMID: 18778483,PMID: 18778483,PMID: 18799476,PMID: 18982112,PMID: 19367412,PMID: 19398467,PMID: 19398467,PMID: 19799774,PMID: 19850369,PMID: 19924294,PMID: 19936203,PMID: 20011520,PMID: 20169146,PMID: 20214815,PMID: 20348924,PMID: 21048976,PMID: 21349154,PMID: 21625468,PMID: 21924257,PMID: 21924257,PMID: 21931791,PMID: 219…								Last checked up	(null)	(null)
nif-0000-00011	Gene Expression Profiling in Spinal Cord Injury	http://spine.rutgers.edu/microarray/	database	Rutgers University; New Jersey; USA	(null)	2010-09-21	2013-06-20		(null)	(null)	(null)	Resource	(null)	(null)	(null)									Last checked up	(null)	(null)
nif-0000-00016	SumsDB	http://sumsdb.wustl.edu/sums/	atlas, database, data repository, data analysis service, image repository	Washington University School of Medicine in St. Louis; Missouri; USA	segmentation, volume, neuroimaging, brain, fmri, stereotaxic foci, stereotaxic coordinate, brain-mapping, foci, structural mri, mri, cerebral cortex, cerebellar cortex, afni brik, analyze, atlas, nifti, registration, rendering, spatial transformation, surface analysis, surface rendering, visualization, volume rendering, brain mapping, neuroanatomy	2013-07-15	2014-10-13		Research	Mental disease, Neurological disorder, Normal	human, macaque, mouse, rat, non-human primate, chimpanzee, gorilla	Resource	Human Brain Project, NSF, NIMH, NCI, NLM, NASA, National Partnership for Advanced Computational Infrastructure,	R01 MH60974-06	(null)	PMID: 19787067,PMID: 21477286,PMID: 21743807,PMID: 23029538,PMID: 23847528	used by:nif data federation,; listed by:biositemaps, nitrc, re3data.org;	NIF Data Federation,				Biositemaps, NITRC, re3data.org		Last checked up	GNU General Public License, v2, (software), The community can contribute to this resource, SumsDB contains elements from other software - See license, Free, Restricted, Private	http://sumsdb.wustl.edu/sums/dispatch.do;jsessionid=4lyx03bvj1?forward=license
nif-0000-00027	Biomedical Informatics Research Network	http://www.birncommunity.org/	data repository, atlas, database, software resource	University of Southern California; California; USA	dti, fmri, alzheimer's disease, cognitive impairment, collaborative environment, cyberinfrastructure, data sharing, depressive disorder, information technology, infrastructure, memory dysfunction, microarray, mri, neurodegenerative disease, neuroinformatics, neuroimaging, genetics, biomedical material, neurobiology, electrophysiology, collaboration, biomedical, imaging, imaging system, biomedical…	2010-10-19	2014-12-20	PMID: 21515543,PMID: 18348946,PMID: 17238407	(null)	(null)	mouse, human	Resource	NCRR, NIH Blueprint for Neuroscience Research, NIGMS	1U24-RR025736, U24-RR021992, U24-RR021760, 1U24-RR026057-01, U24 GM104203	(null)	PMID: 21176225,PMID: 21228907,PMID: 21519393,PMID: 22207845,PMID: 22232596,PMID: 22493576,PMID: 23964193	related to:datacite; listed by:nitrc, biositemaps, re3data.org;					NITRC, Biositemaps, re3data.org		Last checked up	The community can contribute to this resource, Acknowledgement requested	(null)
nif-0000-00072	Nclamp - data acquisition software for electrophysiology	http://www.physiol.ucl.ac.uk/research/silver_a/nclamp/	data acquisition software	(null)	(null)	2010-10-19	2013-06-22		(null)	(null)	(null)	Resource	(null)	(null)	(null)									Last checked up	(null)	(null)
nif-0000-00019	BrainInfo	http://braininfo.rprc.washington.edu	atlas, database, topical portal, standard specification	University of Washington; Washington; USA, University of California at San Diego; California; USA	brain, neuroanatomy	2010-09-20	2014-12-11	PMID: 21789500,PMID: 21163300,PMID: 18368361,PMID: 15055392	(null)	(null)	human, macaque, rat, mouse	Resource	NLM, NIH Office of the Director, The Human Brain Project., NCRR, NIMH, NIBIB	LM/OD-06243, MHO69259, RR-00166	(null)	PMID: 15833128,PMID: 16076401,PMID: 19750194,PMID: 20407640,PMID: 20495688,PMID: 23943281	used by:nif data federation; listed by:biositemaps;	NIF Data Federation				Biositemaps		Last checked up	Contents of this work may be downloaded, copied, cited and disseminated provided that proper attribution is given: BrainInfo (1991-present), National Primate Research Center, University of Washington, http://www.braininfo.org.	(null)
nif-0000-00020	BrainWeb: Simulated Brain Database	http://www.bic.mni.mcgill.ca/brainweb/	database, atlas	McGill University; Montreal; Canada	(null)	2010-09-20	2013-06-20		(null)	(null)	(null)	Resource	(null)	(null)	(null)	PMID: 18958208,PMID: 19390659,PMID: 19710938,PMID: 20161997,PMID: 21206531,PMID: 22007165,PMID: 22316103,PMID: 22545063,PMID: 22761843,PMID: 23263472,PMID: 23468970,PMID: 23606903,PMID: 23805332,PMID: 23997761,PMID: 24065917,PMID: 24302974,PMID: 24516417,PMID: 24696800,PMID: 24734117,PMID: 25045397								Last checked up	(null)	(null)
nif-0000-00021	Schramm Lab Spinal Cord Atlases	http://www.jhu.edu/lschramm/spinalindex.htm	atlas	Johns Hopkins University; Maryland; USA	histological section, lumbar spinal cord, rat, serial tissue section, thoracic spinal cord, spinal cord, lumbar, horizontal, sagittal, postnatal, transverse	2010-09-21	2013-01-30		(null)	(null)	rat	Resource	(null)	(null)	(null)									Last checked up	(null)	(null)
nif-0000-00024	Neurosciences on the Internet	http://www.neuroguide.com/	topical portal	(null)	neuroscience, neurobiology, neurology, neurosurgery, psychiatry, psychology, cognitive science, human, neurological disease, peripheral nerve	2010-10-12	2012-05-17		(null)	(null)	(null)	Resource	(null)	(null)	(null)	PMID: 20495688								Last checked up	(null)	(null)
nif-0000-00026	Synapse Web	http://synapses.clm.utexas.edu	atlas, image collection, training material	University of Texas at Austin; Texas; USA	electron microscopy, 3d reconstruction, neuroanatomy, astrocyte, axon, brain, cellular, dendrite, hippocampus, micrograph, microscopy, neurocytology, organelle, structure, synapse, tissue, ultrastructural, light microscopy, neuron, rat, experimental protocol, synapse structure	2010-09-21	2014-12-20		(null)	(null)	rat, human	Resource	The Human Brain Project., NIDA, NIMH	EB002170, R01 MH/DA 57351	(null)	PMID: 22683683,PMID: 23141069,PMID: 23555711,PMID: 24324830,PMID: 24498342	used by:nif data federation;	NIF Data Federation						Last checked up	Copyrighted, Acknowledgement required,	(null)
nif-0000-10452	EPMBA.ORG: Electronic Prenatal Mouse Brain Atlas	http://www.epmba.org/	atlas	East Tennessee State University; Tennessee; USA	embryonic, brain, c57bl/6j, coronal, developing, developmental, gestational, head, horizontal sections, image, mouse, prenatal	2010-09-21	2012-06-26		(null)	(null)	mouse	Resource	Human Brain Project, NIMH	263-MD-414639	(null)									Last checked up	(null)	(null)
nlx_53766	University of Oviedo; Oviedo; Spain	http://www.uniovi.es/	university	(null)		(null)	(null)		(null)	(null)	(null)	University			(null)									Last checked up	(null)	(null)
nif-0000-00028	NeuroSys Data Management System	http://yogo.msu.montana.edu/neurosys/	software toolkit, source code	Montana State University; Montana; USA	data management, data storage, software	2010-09-21	2014-07-25	PMID: 15046239	(null)	(null)	(null)	Resource	(null)	(null)	(null)									Last checked up	(null)	(null)
nif-0000-00029	Open Annotation Collaboration	http://www.openannotation.org/	topical portal, knowledge environment	(null)	(null)	2011-02-05	2014-12-11		(null)	(null)	(null)	Resource	(null)	(null)	(null)		listed by:beyond the pdf;					Beyond the pdf		Last checked up	(null)	(null)
nif-0000-00033	Internet Brain Volume Database	http://www.cma.mgh.harvard.edu/ibvd/	database	Harvard Medical School; Massachusetts; USA	anatomy, volume, dsm-iv, normal, schizophrenia, autistic disorder, bipolar disorder, major depressive disorder, alzheimer's disease, attention deficit-hyperactivity disorder, alcohol dependence, dementia, traumatic brain injury, borderline personality disorder, obsessive-compulsive disorder, asperger syndrome, brain, brain structure, in vivo, ex vivo, male, female, gorilla beringei beringei, pong…	2010-09-21	2014-12-20	PMID: 21931990	(null)	Normal, Alzheimer's disease, Seizure, Complex febrile seizure, Holoprosencephaly, Alcohol dependence, Bipolar Disorder, Traumatic brain injury, Schizophrenia	human, mouse, gorilla, orangutan, chimpanzee, macaque	Resource	The Human Brain Project., NINDS	NS034189	(null)	PMID: 22737993,PMID: 24787542	related to:nif data federation; listed by:nitrc;					NITRC		Last checked up	(null)	(null)
nif-0000-00036	International Gene Trap Consortium	http://www.genetrap.org/	cell repository, biomaterial manufacture	University of California at San Francisco; California; USA	embryo, embryonic, gene, genome, allele, analysis, assay, bioinformatics, blastocyst, cell, colony, consortium, genotyping, hybridization, in situ, international, knockout, murine, mutant, mutation, probe, qpcr, researcher, scientist, sequence, stem cell, tagging, trap, vector, cell line, embryonic stem cell line	2010-09-21	2014-12-20	PMID: 16381950	Research	(null)	mouse	Resource	NIH	P41 RR01081	(null)	PMID: 11574063,PMID: 18974875,PMID: 19763162,PMID: 20046825,PMID: 20169082,PMID: 21170304,PMID: 21179456,PMID: 21209834,PMID: 21722353,PMID: 22670227,PMID: 22741057,PMID: 23185636,PMID: 23227189,PMID: 23610558,PMID: 23658642,PMID: 23937664	listed by:one mind biospecimen bank listing, us biobank;					One Mind Biospecimen Bank Listing, US Biobank		Last checked up	Public, Handling fee	(null)
nif-0000-00037	Ligand-Gated Ion Channel Database	http://www.ebi.ac.uk/compneur-srv/LGICdb/	database	European Bioinformatics Institute	equilibrium, extracellular, gabaa, gated, gene, genetics, 3d model, alignment, anionic, atomic, atp, cationic, cellular, molecular, channel, compartment, computation, conformation, coordinate, cys-loop, glutamate, glycine, histamine, homologous, ion, ion channel, ligand, membrane, nicotinic, nucleic acid, phylogenetic, pore, portion, proteic, nucleic acid, protein, phylogeny, receptor, segment, s…	2010-09-21	2014-07-21	PMID: 16381861,PMID: 11125117	(null)	(null)	(null)	Resource	College of France; Paris; France, Centre National de la Recherche Scientifique, European Commission, (Biotech and Biomed contracts), French Ministry of Higher Education and Research, Institut Pasteur	(null)	(null)		listed by:re3data.org;					re3data.org		Last checked up	(null)	(null)
nif-0000-00039	Mouse BIRN Atlasing Toolkit	http://mbat.loni.ucla.edu/	software resource, image analysis software, data visualization software	Laboratory of Neuro Imaging	gene expression, microarray, light microscopy, electron microscopy, mri imaging, analyze, gnome, java, kde, magnetic resonance, nifti, os independent, win32 (ms windows), mri, registration, alignment	2010-09-21	2014-12-11		(null)	(null)	mouse	Resource	NCRR	U24 RR021760	(null)	PMID: 18982112	related to:mouse biomedical informatics research network; listed by:nitrc;					NITRC		Last checked down	BIRN License	(null)
nif-0000-00041	ICBM Subject Database	http://www.loni.ucla.edu/ICBM/Databases/	database	International Consortium for Brain Mapping	data storage, mri, volume	2010-09-21	2013-06-20		(null)	(null)	(null)	Resource	(null)	(null)	(null)	PMID: 22393318,PMID: 23847572,PMID: 24381556								Last checked down	(null)	(null)
nif-0000-00042	Talairach Daemon	http://www.talairach.org/	data visualization software, data processing software, database, atlas	University of Texas Health Science Center at San Antonio; Texas; USA,	anatomical structure, atlas, fmri, pet, activation foci, cognition, talairach, human, brain, brain mapping, atlas application, database application, atlas application, database application, java, magnetic resonance, os independent, label, probability map	2010-09-21	2014-12-20	PMID: 10912591	(null)	(null)	human	Resource	EJLB Foundation, The Human Brain Project.,	(null)	(null)	PMID: 22470338,PMID: 24818080	listed by:nitrc, biositemaps;					NITRC, Biositemaps		Last checked up	BrainMap License	(null)
nif-0000-00045	Mutant Mouse Regional Resource Centers	http://www.mmrrc.org/	organism supplier, biospecimen repository, cell repository, biomaterial manufacture	NIH Office of the Director, Jackson Laboratory, University of California at Davis; California; USA, University of Missouri; Missouri; USA, University of North Carolina at Chapel Hill; North Carolina; USA	stem cell, mouse strain, embryonic stem cell, embryonic stem cell line, cryopreserved, mutant mouse strain, mutant, transgenic, database	2010-09-21	2014-12-12		Research	(null)	mouse	Resource	NCRR, NIH Blueprint for Neuroscience Research	RR026296, OD010921-03	(null)	PMID: 17521453,PMID: 18316356,PMID: 19014648,PMID: 20126399,PMID: 20339484,PMID: 20835244,PMID: 21209834,PMID: 21722353,PMID: 22536166,PMID: 22961259,PMID: 22968824,PMID: 22996130,PMID: 23185636,PMID: 23231322,PMID: 23284669,PMID: 23593136,PMID: 24040418,PMID: 24068865,PMID: 24324003,PMID: 24667642,PMID: 24940737	listed by:one mind biospecimen bank listing, us biobank, biositemaps, niddk,;					One Mind Biospecimen Bank Listing, US Biobank, Biositemaps, NIDDK,		Last checked up	Public	(null)
nif-0000-00046	neuromice	http://165.124.81.52/	organism supplier, database	Northwestern University; Illinois; USA, JAX Neuroscience Mutagenesis Facility, Tennessee Mouse Genome Consortium	eye, fragile x syndrome, gene expression phenotype, geneticist, anxiety, ataxia, behavior, b-wave, cocaine, mus, musculoskeletal movement, mutant mouse strain, mutated variant site, mutation, nervous system, nervous system behavior, nervous system function, neuromuscular function, neuroscientist, phenotype, scotopic threshold response, substance-related disorder, tremor, visual perception, mutant…	2010-10-19	2014-08-26		Research	Aging,	mouse	Resource	NIH Blueprint for Neuroscience Research, NIH	(null)	(null)		listed by:one mind biospecimen bank listing, us biobank;					One Mind Biospecimen Bank Listing, US Biobank		Verified down; Last checked down	Public, THIS RESOURCE IS NO LONGER IN SERVICE	(null)
nif-0000-00048	Visiome Platform	http://platform.visiome.neuroinf.jp/	database, software repository, data repository, image collection, video resource	INCF Japan Node, RIKEN Brain Science Institute	eye, fft, binocular, circadian, color perception, color transparency, compound, cone, hodgkin-huxley model, illusion, insect vision, matlab, monocular, mst model, multichannel recording, neocognition, neuroinformatics, phase, photoreceptor, psychlops, retina, retinal, rod, spatial frequency, spectrum, traub model, turtle, v1, visual system, vision, simulation, stimulus, data, model, book, url, bi…	2010-09-21	2014-12-20		(null)	(null)	(null)	Resource	(null)	(null)	(null)	PMID: 18974802	used by:nif data federation;	NIF Data Federation						Last checked up	Copyrighted, Various licensing terms, Permission from the creator required, Acknowledgement required, The community can contribute to this resource	(null)
nif-0000-00051	flytrap	http://www.fly-trap.org/	database, image, video resource	University of Edinburgh; Scotland; United Kingdom	brain, genetics, 3d model, expression pattern, anatomy, anatomical structure, cell, gene expression, brain function, neuroimaging	2010-09-21	2013-07-18		(null)	(null)	drosophila	Resource	BBSRC, EPSRC	(null)	(null)	PMID: 20376353,PMID: 20624714,PMID: 20661458,PMID: 21991383,PMID: 22174086								Last checked up	(null)	(null)
nif-0000-00052	Neuro Systems and Graphics Computing Laboratory	http://www.nesys.uio.no	database	Anatomisk institutt; Oslo; Norway	3d models, anatomy, architecture, atlas, brainstem, cerebellum, connections, cortex, data storage, imaging, map, morphology, neuroinformatics, somatosensory	2010-09-21	2013-06-20		(null)	(null)	(null)	Resource	(null)	(null)	(null)	PMID: 18982130								Last checked up	(null)	(null)
nif-0000-00053	WormBase	http://www.wormbase.org	database, data repository, data analysis service	Wellcome Trust Sanger Institute, California Institute of Technology; California; USA, Cold Spring Harbor Laboratory, Washington University in St. Louis; Missouri; USA	web service, blast, genomic sequence, gene prediction, orthology assignment, gene function, gene, genome, ortholog, anatomy, function, roundworm, geneotype, phenotype, wormmart, gene mapping, disease, genetics, genomics, gene expression, nucleotide sequence, nucleotide, motif, transposon family, software resource, gold standard	2010-09-21	2014-12-11	PMID: 24194605,PMID: 19910365,PMID: 17991679,PMID: 15608221	Research, Education	(null)	caenorhabditis elegans, nematoda	Resource	NIH Blueprint for Neuroscience Research, NHGRI, MRC, BBSRC	P41 HG02223,	(null)	PMID: 11182891,PMID: 11182891,PMID: 11597329,PMID: 11667947,PMID: 11737938,PMID: 11790261,PMID: 12093377,PMID: 12372145,PMID: 12537559,PMID: 12537572,PMID: 12620122,PMID: 12702207,PMID: 14659008,PMID: 15003118,PMID: 15059258,PMID: 15113408,PMID: 15113408,PMID: 15186487,PMID: 15693946,PMID: 15998455,PMID: 16184190,PMID: 16440056,PMID: 16477310,PMID: 16507136,PMID: 16515722,PMID: 16518464,PMID: 165…	related to:gene ontology - amigo, nih data sharing repositories; used by:nif data federation, monarch initiative; listed by:omictools, re3data.org;	NIF Data Federation, Monarch Initiative				OMICtools, re3data.org		Last checked up	Public, The community can contribute to this resource, Copyrighted, Acknowledgement requested	(null)
[truncated: 12,076 more rows]
