# Supplementary material for: Resource Disambiguator for the Web: Extracting Biomedical Resources and Their Citations from the Scientific Literature
Source: PLoS One. 2016 Jan 5;11(1):e0146300. doi: 10.1371/journal.pone.0146300 (PMC5156472; doi:10.1371/journal.pone.0146300)
Supplement: S2 Text — An XML file listing resource redirection candidates annotated with good/bad labels used to train/test redirect detection classifiers. For each of 178 resource candidates the HTML stripped text of the about or home page, its registry NIF ID and url is provided along with its label. (XML) [file pone.0146300.s002.xml]

<?xml version="1.0" encoding="UTF-8"?>
<!--
   Annotated data for redirect classification
   The test are done using 
   https://github.com/SciCrunch/resource_disambiguator/blob/master/src/main/java/org/neuinfo/resource/disambiguator/classification/RedirectClassifier.java

-->
<data-set>
  <data type="rsc" label="good" registry_nif_id="nif-0000-01909" url="http://biology.caltech.edu/">We 've Changed Our Site | www.bbe.caltech.edu
 Skip to main content
 Caltech Division of Biology and Biological Engineering
 Biology and Biological Engineering
 HOME
 Apply Contact Give Directory Access
 About BBE at Caltech Giving to BBE Annual Reports Facilities and Resources Room Reservations Buildings Fee-for-Service Centers Computer Support Quick Links Subscribe to BBEmail Contact Faculty Professorial Faculty Affiliated Faculty Senior Research Associates Senior Research Fellows Emeritus Faculty Research Biochemistry, Structural, &amp; Molecular Cell Biology Biochemistry and Biophysics Molecular and Cellular Biology Structural Biology Biological Engineering Bioimaging Bioinspired Design Biomechanics Biomedical Devices Biomedical Engineering Cell and Tissue Engineering Molecular Programming Synthetic Biology Systems Biology Developmental Biology &amp; Genetics Developmental Biology Genetics Microbiology &amp; Immunology Environmental Microbial Interactions (EMI) Immunology Microbial Molecular and Cellular Biology (MMBR) Synthetic and Quantitative Microbial Biology (SQMB) Neuroscience Molecules to Neurons Neuroengineering Neurons to Behavior Neuroscience of Brain Disorders Systems Biology Circuit Biology Molecular Programming and Synthetic Biology Network Biology, Genomics, and Computational Biology Systems Development Biology Academics Undergraduate Studies Admissions Option Requirements Schedule Undergrad Biology Tracks Graduate Studies Graduate Program Philosophy Graduate Degree Options Graduate Admissions MD/PhD Programs NIH Training Grant Programs Postdoctoral Research Funding and Careers FAQs for Postdoctoral Scholars BBE Courses All BBE Courses Biochemistry and Molecular Biophysics Bioengineering Courses Biology Courses Caltech Course Catalog News &amp; Calendar News Calendar Seminar Schedule General Biology Seminar Series Caltech Master Calendar Employment
 We 've Changed Our Site The division has redesigned its website, and the content you are looking for has moved. We apologize for any inconvenience this may have caused. Click below to go directly to the following areas: BBE Homepage Calendar Faculty Research Graduate Studies Undergraduate Studies You may wish to update your bookmarks.  
 CALIFORNIA INSTITUTE OF TECHNOLOGY 1200 EAST CALIFORNIA BOULEVARD, PASADENA, CALIFORNIA 91125 Site content Copyright © 2014 California Institute of Technology Contact Report a Copyright Infringement Login</data>
  <data type="rsc" label="good" registry_nif_id="nif-0000-02229" url="http://www.med.unc.edu/wrkunits/2depts/pharm/">Untitled Document
 The Department of Pharmacology Website has moved.
 It is now located at:
 http://www.med.unc.edu/pharm/
 If you are not redirected to the new website with 5 seconds,
 please click the link above.</data>
  <data type="rsc" label="good" registry_nif_id="nif-0000-10540" url="http://www.saltlakecity.va.gov/psychology_postdoc/index.asp">SALT LAKE CITY CLINICAL PSYCHOLOGY POSTDOCTORAL RESIDENCY - VA Salt Lake City Health Care System
 skip to page content
 Enter your search text Button to start search
 site map [a-z]
 Go to homepage. Home Veteran Services
 Inside Veteran Services New to VA Benefits Booklet Benefits &amp; Services General Benefits Information Disability Compensation Pension GI Bill Vocational Rehabilitation &amp; Employment Vet Success Dependents' Educational Assistance Survivor Benefits Home Loans Life Insurance Traumatic Injury Insurance
 Health &amp; Well-Being Health Care Information A-Z Health Topic Finder My Health e Vet Refill Prescriptions Crisis Prevention Mental Health PTSD Public Health
 Burials &amp; Memorials Cemetery Services Burials Headstones, Markers and Medallions Presidential Memorial Certificates Cemeteries Nationwide Gravesite Locator Burial Flags Burial Allowance
 Business
 Small Business Opportunities Starting a Business VetBiz.gov Acquisitions Construction Volunteer
 About VA
 Inside the VA Secretary of VA Executive Biographies Organizations History Data and Statistics Jobs Faith-based &amp; Neighborhood Partnerships Congressional Affairs Legislation Testimony
 Budget and Performance VA Plans, Budget, and Performance VA Center for Innovation Performance and Accountability Report Budget Submission Recovery Act
 Budget and Performance State Veterans Affairs Offices Veterans Service Organizations
 Media Room
 Inside the Media Room News Releases Speeches Videos Publications
 National Observances
 Veterans Day Memorial Day Celebrating America's Freedoms
 Special Events Creative Arts Festival Golden Age Games Summer Sports Clinic Training –Exposure – Experience (TEE) Tournament Wheelchair Games Winter Sports Clinic
 Locations
 Hospitals and Clinics Vet Centers Regional Benefits Offices Regional Loan Centers Cemetery Locations
 Contact Us
 FAQs Ask a Question Toll Free Numbers
 VA »
 Health Care »
 VA Salt Lake City Health Care System
 »
 SALT LAKE CITY CLINICAL PSYCHOLOGY POSTDOCTORAL RESIDENCY
 VA Salt Lake City Health Care System
 Home Patients &amp; Visitors
 Patient Information
 Patient Information Home Advance Directives Appointments Billing &amp; Insurance Health Education Request Your Medical Records Customer Service Patient Rights &amp; Responsibilities Reporting Safety or Quality Issues
 Visitor Information
 Visitor Information Home Cafeteria &amp; Retail Store Visiting Hours Family Member Rights &amp; Responsibilities
 Become a Patient Locations &amp; Directions
 Driving Directions, Parking &amp; Maps
 George E. Wahlen Department of Veterans Affairs Medical Center
 Community Clinics
 Community Clinic Directory Elko Outreach Clinic Ely Communiyt Based Outpatient Clinic Idaho Falls Outreach Clinic Ogden Community Based Outpatient Clinic Orem Community Based Outpatient Clinic Pocatello Community Based Outpatient Clinic Price Community Outbased Patient Clinic Roosevelt Community Based Outpatient Clinic St. George Community Based Outpatient Clinic Western Salt Lake Community Based Outpatient Clinic
 Other VA Facilities
 Health Care Services
 A to Z List of Services Caregivers Homeless Veterans Returning Service Members Women Veterans
 Health Care Providers News &amp; Events
 News, Events &amp; Media Home Calendar of Events Feature Stories Press Releases VA Health Care News VA News VA Vet Videos
 Jobs &amp; Careers About Us
 About the VA Salt Lake City Health Care System Our History Leadership Team VISN 19 - VA Rocky Mountain Network
 Contact Us
 Contact the VA Salt Lake City Health Care System Phone Directory How Are We Doing?
 Volunteer or Donate Operating Status
 Current Operating Status Work Status for Employees
 Research
 Current Studies Cooperative Studies GRECC - Geriatric Research, Education and Clinical Center Useful Vocabulary
 Staff, Clinicians &amp; Trainees
 Administrative Fellowship/Residency Dental Service and General Practice Residency Pharmacy Residency Program Psychology Predoctoral Internship Psychology Postdoctoral Residency Without Compensation (WOC) Staff
 SALT LAKE CITY CLINICAL PSYCHOLOGY POSTDOCTORAL RESIDENCY
 George E. Wahlen Department of Veterans Affairs Medical Center
  
 The Clinical Psychology Postdoctoral Residency website has moved here:
 http://www.psychologytraining.va.gov/psychologytraining/saltlakecity/index.asp
 Please update your favorites/bookmarks to point to this new web address.
 return to top
 CONNECT
 Veterans Crisis Line:
 1-800-273-8255 (Press 1)
 Social Media
 Complete Directory
 EMAIL UPDATES
 Email Address
 Button to subscribe to email
 VA HOME
 Notices Privacy FOIA Regulations Web Policies No FEAR Act Site Index USA.gov White House Inspector General
 QUICK LIST
 Veterans ON –line Application Prescriptions Apply for Health Care My Health e Vet eBenefits Life Insurance Online Applications VA Forms State and Local Resources Strat Plan FY 2011 –2015 VA 2013 Budget Submission
 RESOURCES
 Careers Returning Service Members Vocational Rehabilitation &amp; Employment Homeless Veterans Women Veterans Minority Veterans Surviving Spouses and Dependents Adaptive Sports Program
 ADMINISTRATION
 Veterans Health Administration Veterans Benefits Administration National Cemetery Administration
 U.S. Department of Veterans Affairs | 810 Vermont Avenue, NW Washington DC 20420
 Last updated April 22, 2013</data>
  <data type="rsc" label="bad" registry_nif_id="nif-0000-00406" url="http://biomaterials.syr.edu/">Syracuse Biomaterials Institute | Where Materials Matter
 Where Materials Matter
 Skip to content
 Welcome to SBI
 Site Index Sponsors &amp; Partners
 People
 Faculty Staff Students Alumni SBI ’s Newest Members Student Spotlight People in Motion
 News
 SBI News Events Calendar Archives Videos
 Research
 Research Research Highlights Research Interests Matrix SBI Research Facilities
 Interactive Biomaterials REU
 2014 REU Program
 Graduate
 IGERT Program Graduate Course Offerings 2012-13 Society for Biomaterials
 Virtual Tour Contact Us
 Contact Us Openings Biomaterials Links Maps and Directions
 Intranet
 Welcome to the Syracuse Biomaterials Institute! We are an interdisciplinary institute focused on research in biological materials, from the properties of individual cells, to their organization into tissues and organs, to the de velopment of smart medical devices.  Areas of focus range from applied biomaterials research, aiming at designing natural and synthetic substances designed to treat, augment, or re place tissues and organs of the human body as treatments to disease or injury, to fundamental research into the interactions between biological matter and non-living materials .
 An outgrowth of the long-standing Biomaterials Group in the Biomedical and Chemical Engineering Department , the Syracuse Biomaterials Institute (SBI) was launched in Fall, 2007, through strategic investments by Syracuse University , New York State Foundation for Science, Technology and Innovation (NYSTAR) , and private donations. SBI is a cohesive collection of highly collaborative faculty spanning eight (8) academic units, including faculty from L.C. Smith College of Engineering and Computer Science , College of Arts and Sciences , SUNY Upstate Medical University and SUNY College of Environmental Science and Forestry . Our researchers are engaged in a wide spectrum of problems, ranging from fundamental studies of the biochemical and physical processes controlling cell functions to the developme nt of new technologies for biomedical applications. In addition to our collaborative research and teaching activities, we have moved into our new SBI home located in the newly renovated Bowne Hall and where we have established our Central Research Laboratory Facilities.
 We encourage you to explore the SBI website and please feel free to contact us with any questions.
 Cheers!
 Patrick T. Mather , Director
 M. Cristina Marchetti , Associate Director
 Comments are closed.
 Latest News
 Events Calendar
 Interactive Biomaterials REU Program: Notification of acceptance begins March 21.
______________________________
Advisory Board Campus Vist and Meeting- April 8
______________________________
IGERT Retreat- April 5, 2014
______________________________
 Lewis awarded NSF Grant to study interneuron development in the zebrafish spinal cord
______________________________
 Dr. Gilbert, Member on the Orthopaedic and Rehabilitation Panel
______________________________
 Nomura Research Group create synthetic protein that distrupts bacteria growth.
______________________________
 Members of the Maye Research Group use nanotechnology to harness the power of fireflies.
______________________________
NSF Awards Syracuse University $3 million IGERT Award
 More Details
 IGERT Graduate Program
 _____________________________
 Login Log in Entries RSS Comments RSS WordPress.org
 SYRACUSE BIOMATERIALS INSTITUTE
 Follow SBI:
 Home | Contact Us | About Us | Syracuse University | SUNY ESF | SUNY Upstate
 Syracuse Biomaterials Institute
 Proudly powered by WordPress.</data>
  <data type="rsc" label="bad" registry_nif_id="nif-0000-00051" url="http://www.fly-trap.org/">Flytrap lines
 Welcome to karenin.inf.ed.ac.uk
 News : the flytrap server has been moved. While all old URLs will
be supported, the following permenant URL should be used: www.fly-trap.org
 Background - the flytrap html database system
 Background - P{GAL4} technology
 Contacts
 Acknowledgements and Links
 Please note, for optimal viewing, flytrap requires a high resolution colour monitor.
Pages contain javascript and compressed quicktime movies.
 Apple's quicktime plugin is recommended for viewing movie files using Netscape or
 Internet Explorer.
(click on the thumbnail image for further data)
(click on the thumbnail image for further data)
 25 007Y Ellipsoid body pb-no-eb lines and some in Optic lobes.
 ?? 009Y Quite general but raised in the antennal lobes,central complex and optic lobes.
 [Unknown] 010Y Some mushroom body intrinsic neurons to the alpha and beta lobes,also some extrinsic. Lots of other tracts
 71C 011Y Mushroom Body,mainly restricted to the alpha and beta lobes
 ?? 016Y Antennal and optic lobes,not mushroom bodies or central complex.
 in CyO 017Y Strong expression in the Mushroom Body,widespread lower expresssion elsewhere
 ?? 019Y Widespread in neuropil
 021Y Very general though lowered expression in the mushroom bodies and central complex neuropils.
 ?? 022Y Cortex,probably non-neuronal
 ?? 023Y Fan-shaped body and MB extrinsic neurons
 70E 030Y Strong mushroom body,weaker elsewhere
 ?? 036Y Mainly optic lobe
 2C 043Y Mushroom body alpha and beta lobes,some output neurons from gamma.
 ?? 045Y Mushroom Body,alpha and beta lobe kenyon cells,also some staining in the optic lobes
 29E 046Y General,Elevated in Mushroom Bodies
 ?? 047Y General,mostly in cortex
 ?? 050Y Central Complex
 69E 052Y Antennal nerve,Central Complex (Ellipsoid body ring neurons and Fan shaped body),pars and horizontal tract
 11E 059Y Mushroom Bodies and Antennal Lobes
 [Unknown] 062Y Antennal Lobes,Mushroom Body alpha and beta lobes,Fan shaped body,Lots of other tracts.
 70B 064Y Ellipsoid Body and General Cortex
 ?? 066Y General cortex,Mushroom Body,Antennal Lobes,AGT and faint central complex (fb)
 ?? 069Y very general,some central complex neurons
 ?? 071Y Fan Shaped Body
 21B 072Y Mushroom Body,weaker staining elsewhere.
 84D 078Y Central Complex:pb-eb-no
 ?? 082Y Mushroom Body,central complex and horizontal tract
 ?? 091Y General
 11E 093Y Central Complex
 ?? 095Y Optic Lobe
 ?? 102Y Mushroom Body
 2D 103Y Mushroom Body
 26D 104Y Central Complex (Fan shaped body)
 ?? 106Y Retina
 ?? 116Y Very strong in oesophagus,some other tracts including pars and a few antennal lobe neurons
 34C 117Y General,elevated in Mushroom Body
 71B 121Y Mushroom Body and Central Complex
 ?? 125Y Antennal and Optic Lobes?
 ?? 129Y Antennal Nerve and Suboesophageal ganglion
 ?? 132Y Optic Lobes
 ?? 144Y Widespread,elavated in Mushroom Bodies
 ?? 146Y Retina
 ?? 152Y Mushroom Body,Central Complex and Optic Lobes
 61C 154Y Widespread,elavated in Mushroom Bodies and Central Complex
 156Y quite general,may be raised in the mushroom bodies,check confocals!
 [Unknown] 169Y Various including some asymetrical staining of the DPM cells
 [Unknown] 171Y General,but elavated in mushroom bodies and central complex
 57B 181Y General,elavated in mushroom bodies,fan shaped body and optic lobes
 54D 188Y General,elavated in mushroom bodies and central complex
 [Unknown] 189Y Antennal lobe,Mushroom Bodies and Ellipsoid Body
 [Unknown] 190Y
 [Unknown] 194Y
 56D 201Y Restricted to Mushroom Body kenyon cells projecting to the alpha,beta and gamma lobes.
 [Unknown] 202Y Some staining in the ellipsoid body,otherwise difficult to tell from the X-GAL sections
 1C 203Y Some mushroom body,antennal lobes,optic lobes and fan shaped body
 [Unknown] 204Y
 [Unknown] 206Y
 70B 210Y Strong in the Fan Shaped Body,some other staining including mushroom bodies
 [Unknown] 212Y
 [Unknown] 213Y
 [Unknown] 215Y
 1A 227Y Mostly Mushroom Body with some staining in the fan shaped body
 [Unknown] 232Y
 48C 238Y Strong staining in the Mushroom Bodies,some
 [Unknown] 239Y
 [Unknown] 242Y
 [Unknown] 248Y
 42B? 252Y Widespread expression,elavated in the mushroom bodies
 4D 253Y Antennal related,maybe AMMC?
 57F 259Y Optic Lobes and Central Complex
 [Unknown] c005 Fan Shaped Body
 [Unknown] c009 Non neuronal,staining throughout cortex
 [Unknown] c016 Glia in optic lobes
 [Unknown] c041 Ellipsoid body
 [Unknown] c042 Antennal lobes and central complex
 [Unknown] c044 Recent staining attempts failed
 [Unknown] c044a Mushroom Body
 [Unknown] c046 Lots of staining including mushroom bodies, antennal lobes and optic systems
 [Unknown] c051b Probably glial
 [Unknown] c060 Loads of neurons but neither brain prep is good enough to say much more.
 FBti0072292 c061
 FBti0004161 c062 Several tracts but difficult to identify accurately, at least some in AGT and projecting to the calyces.
 [Unknown] c063 Loads of neurons all over the brain but some interesting mushroom body extrinsic neurons
 [Unknown] c065 A relatively small number of neurons but with processes all throughout the brain and extending into the optic lobes. Slightly denser in the antennal lobes.
 [Unknown] c065a Loads of neurons with broad arborisation over the brain
 FBti0004570 c067 Small group of neurons arborising broadly throughout several neuropil
 FBti0017508 c068a Big mix of neurons including several central complex neurons and some Kenyon cells projecting to the alpha-prime and beta-prime lobes
 [Unknown] c072 A lot of neurons in many neuropil but very strong in the mushroom bodies
 [Unknown] c074a Need to repeat this one
 [Unknown] c081
 FBti0004457 c082 Interesting set of central complex neurons. Possibly not R-type neurons though as there is no sign of the cell bodies.
 [Unknown] c083 Tracheal system
 FBti0018459 12F c105 R1 Neurons of the Ellipsoid Body
 FBti0018458 c107 Neurons mostly in the central complex and optic tracts
 FBti0004565 c116 Neuron tracts in the lateral protocerebum, visual system, antennal lobes and mushroom body extrinsic neurons
 [Unknown] c118 Several strains, strongest in the antennal lobes and central complex
 FBti0072291 c118a Looks identical to c118
 FBti0072291 c119 Central complex
 [Unknown] c139
 [Unknown] c140b
 [Unknown] c159b
 [Unknown] c161
 [Unknown] c181
 [Unknown] c189
 [Unknown] c199a
 [Unknown] c201
 [Unknown] c201a
 [Unknown] c205
 [Unknown] c207
 [Unknown] c210a
 [Unknown] c212
 [Unknown] c215
 [Unknown] c217
 [Unknown] c218
 [Unknown] c219
 [Unknown] c228
 [Unknown] c229
 100B c232 Ellipsoid body of the central complex
 [Unknown] c240
 [Unknown] c245
 [Unknown] c246
 [Unknown] c249
 [Unknown] c250
 [Unknown] c253
 [Unknown] c255 Ellipsoid Body and Optic Focii
 [Unknown] c258
 [Unknown] c259
 [Unknown] c263 Antennal nerver,AGT and AMMC?
 [Unknown] c264
 [Unknown] c267
 [Unknown] c271
 [Unknown] c279
 [Unknown] c282 Very General,Elavated in the Antennal lobe
 [Unknown] c283
 [Unknown] c284
 [Unknown] c284b
 [Unknown] c287a Looks like the antenno glomerular tract (AGT)
 [Unknown] c288
 [Unknown] c290
 [Unknown] c300
 [Unknown] c300a
 [Unknown] c302
 [Unknown] c305b
 [Unknown] c308a
 [Unknown] c309
 3rd Chromosome c316 The Dorsal Paired Medial Cells
 [Unknown] c318a
 [Unknown] c319
 [Unknown] c335
 [Unknown] c338
 [Unknown] c343
 [Unknown] c345
 [Unknown] c346
 \0133Unknown\0135 c357
 [Unknown] c359b
 [Unknown] c361
 [Unknown] c369
 [Unknown] c370
 [Unknown] c371
 [Unknown] c375
 [Unknown] c376
 [Unknown] c382
 [Unknown] c384
 [Unknown] c386a
 [Unknown] c399
 [Unknown] c401
 [Unknown] c401a
 [Unknown] c401b
 [Unknown] c404
 [Unknown] c420
 [Unknown] c424
 [Unknown] c425a
 [Unknown] c432
 [Unknown] c433
 [Unknown] c435
 [Unknown] c440
 [Unknown] c444
 [Unknown] c445
 [Unknown] c448
 [Unknown] c453
 [Unknown] c463
 [Unknown] c465
 [Unknown] c469
 [Unknown] c470
 [Unknown] c478
 [Unknown] c481 Some neurons in the ellipsoid body of the central complex and elsewhere
 [Unknown] c483
 [Unknown] c491
 [Unknown] c492
 [Unknown] c492a MB and AL,same as c492b
 [Unknown] c492b
 [Unknown] c497
 [Unknown] c500
 [Unknown] c502a
 [Unknown] c502b
 [Unknown] c503
 [Unknown] c503a Antennal Lobe,Ellipsoid Body and Mushroom Body
 [Unknown] c505
 100B c507 Ellipsoid body of the central complex
 [Unknown] c518
 [Unknown] c522 Optic and Antennal Systems
 [Unknown] c524
 [Unknown] c532
 [Unknown] c534
 [Unknown] c542
 [Unknown] c543
 [Unknown] c546 Antennal Lobes &amp;AGT,Central Complex;Ellipsoid body and Fan shaped body
 61B c547 Ellipsoid body
 [Unknown] c549 Lots of neuron classes including mushroom bodies,antennal lobes and central complex.
 [Unknown] c552
 [Unknown] c560
 [Unknown] c561
 [Unknown] c561a
 [Unknown] c563a
 [Unknown] c569
 [Unknown] c570
 [Unknown] c578 Largely Optic Lobe
 [Unknown] c584
 [Unknown] c587
 [Unknown] c588
 [Unknown] c591
 [Unknown] c593
 [Unknown] c596a Mushroom Bodies,Antennal lobes,Central Complex and many other tracts including maybe the giant fibre
 [Unknown] c599 Neuralemma and a few kenyon cells
 [Unknown] c600 Some antennal lobe,lateral protocerebrum and optic lobes.
 [Unknown] c601 A few tracts in the medial and lateral protocerebrum
 [Unknown] c613 Large horizontal tracts and optic lobe channels.
 [Unknown] c614 Central Complex and some mushroom body extrinsic
 [Unknown] c625
 [Unknown] c628
 [Unknown] c630
 [Unknown] c632a Largely optic lobe with some central tracts and a few mushroom body kenyon cells.
 [Unknown] c635 Lots of neurons staining many regions including the antennal lobes,mushroom bodies and fan-shaped body
 [Unknown] c636 Strong staining throughout the neuropil
 [Unknown] c637b Several tracts in the optic lobe and central brain.
 [Unknown] c638 Various tracts in the central brain.
 [Unknown] c639 Tracheole system?This pattern needs rechecked!
 19A amn c651 DPM and other neurons
 [Unknown] c659 Optic Lobe neurons running (presumably)from the Medulla and arborizing in the Lobula and Optic Foci
 [Unknown] c663 A cluster of lateral cell bodies projecting across the medial protocerbrum.
 [Unknown] c669 Cortex and Mushroom body alpha and beta lobes
 [Unknown] c671 A number of tracts avoiding the main neuropil regions
 [Unknown] c673a Giant Fibre?some giant neurons alonside others including the antennal lobes
 45A c681 Antennal lobes and some descending tracts
 [Unknown] c687 Many tracts,some kenyon cells and some central complex
 [Unknown] c689 Mushroom body alpha and beta lobes,lots of other staining.
 [Unknown] c690 Horizontal tract and other weaker neurons
 [Unknown] c693 A tract connecting the two opposite lateral protocerebra/lateral horns
 [Unknown] c694 Mostly ring and fan shaped neurons of the centra complex with a few others.
 [Unknown] c695 Antennal lobe,antenno glomerular tract (agt)and optic input?to the lateral triangles
 [Unknown] c697 Mushroom bodies and Optic Lobes/Visual system
 [Unknown] c699 Optic Lobes and unknown tracts in the central brain
 [Unknown] c704 Mushroom Body,Central Complex and Optic Lobes
 [Unknown] c704a Same as c704:Mushroom Body,Central Complex and Optic Lobes
 [Unknown] c707 Quite general,elevated in the optic lobes
 [Unknown] c708a Mushroom body
 [Unknown] c720 Tracts in the posterior part of the brain
 [Unknown] c726b Cortex
 [Unknown] c728 Mushroom Bodies,Central Complex,Giant Fiber and other tracts
 [Unknown] c730 Quite general but evevated in the mushroom bodies and antennal lobes
 [Unknown] c737 Mushroom Body elevated
 [Unknown] c738 A few large cell bodies and tracts but no obvious structures
 [Unknown] c739 Mushroom body alpha and beta lobes,also some expression elswehere noteably in the ALs
 [Unknown] c741 Optic Lobe (retina?)
 [Unknown] c743 Lots of tracts including MB extrinsic
 [Unknown] c747 Quite general but elevated in the mushroom bodies
 [Unknown] c753 Central Complex - Ellipsoid body and some others
 [Unknown] c755 Lots of neuron classes including mushroom body,central complex and antennal lobes
 [Unknown] c758 Mushroom body,optic lobes and antennal lobes
 [Unknown] c761 Set of neurons connecting the lateral triangles to the lateral horn
 [Unknown] c762 Various tracts,some ellipsoid body extrinsics
 [Unknown] c765 Large number of Kenyon cells and Central complex extrinsic neurons.
 [Unknown] c767 Horizontal tract and a few others
 [Unknown] c772 Mostly Mushroom bodies with some other tracts in the optic lobes and central complex.
 [Unknown] c774 A few tracts in the medial protocerebrum
 [Unknown] c810 Mushroom Body and Central Complex
 [Unknown] c814 Central Complex and Optic tracts
 [Unknown] c817 Many tracts,strongest in antennal lobes.
 [Unknown] c818 Many tracts throughout neuropil of central brain and optic lobes
 93C c819 Ellipsoid Body R2 and R4 type Ring Neurons
 [Unknown] c824 Mushroom Body,mostly alpha and beta lobes
Please note that this list is our working version and as such, descriptions
are largely incomplete. Some of the images are draft quality only. Most images
have yet to be annotat ed and mapped. It is however under constant revision and
contains some info on the first sixty or so lines out of 300 that will
be in the final release.</data>
  <data type="rsc" label="good" registry_nif_id="nif-0000-02000" url="http://www.medicine.mcgill.ca/pharma/">Please note that our website has moved. You will soon be automatically redirected. Please update your bookmarks.</data>
  <data type="rsc" label="good" registry_nif_id="nif-0000-02237" url="http://pharmacy.ouhsc.edu/prospective/admission_grad/">Page Has Moved
 Search
 Webmail
 D2L
 Insight
 Policies
 Jobs
 Contact Us
 Sitemap
 Print
 Page Has Moved
	The content on this page has moved. Click here to go there now .
 Tech Support
 Disclaimer
 University of Oklahoma
 OU Health Sciences Center
 HIPAA
 OK Poison Control Center</data>
  <data type="rsc" label="bad" registry_nif_id="nif-0000-02243" url="http://www.neuro.upr.edu/">Message from the Director — Institute of Neurobiology, UPR MSC
 Skip to content. |
 Skip to navigation
 Personal tools
 Log in
 Search Site
 only in current section
 Advanced Search …
 Sections
 Home About the Institute
 Overview
 Directory
 Administration
 Institute History
 Institute History
 José del Castillo
 Richard K. Orkand
 Research
 Institute Investigators
 Dr. Steven Treistman
 Dr. Mark W. Miller
 Dr. Jonathan Blagburn
 Dr. Rosa Blanco
 Dr. Susan Corey
 Dr. Manuel Diaz
 Dr. Damien P. Kuffler
 Dr. Bruno Marie
 Dr. Joshua J. Rosenthal
 Dr. Maria A. Sosa
 Dr. Guillermo A. Yudowski
 Grant Support
 NSF CREST Puerto Rico Center for Environmental Neuroscience
 COBRE Puerto Rico Center for Neuroplasticity
 Overview
 COBRE Administrative Core
 COBRE External Advisory Committee
 Visiting Speakers
 COBRE Investigators
 COBRE Neuroimaging and Electrophysiology Facility (NIEF)
 Education
 Overview
 NSF Undergraduate Research Mentoring Program
 URM Program Description: Neural Circuits and Behavior
 Student Participants
 Puerto Rico Center for Environmental Neuroscience
 Location Contact us
 You
are here:
 Home
 Info
 Message from the Director
 Because of its history, the Institute of Neurobiology has a unique role in modern neuroscience. Founded under the aegis of the University of Puerto Rico in 1967 by the renowned neuroscientist José del Castillo, the Institute's goal was to use simple organisms to better understand neural structure and function. This idea is still in place and the range of skills and a pproaches that are currently in operation at the Institute are producing data with application to a range of human disorders including addiction, neural degeneration, and deficits in motor function resulting from injury. I was appointed as the Institute’s fourth Director in January of 2009. I moved here from Massachusetts because of my belief that the Institute of Neu robiology holds tremendous promise. Part of my enthusiasm comes from a new series of island-wide initiatives to transform Puerto Rico into a “science mecca”, including the development of a “knowledge corridor” serviced by a new rapid train system, and the construction of a major Molecular Sciences Building at the University of Puerto Rico that will have a significant neuroscience component.
 The Institute of Neurobiology is located 120 ft above the Atlantic Ocean, within a bastion of the original 16th century Spanish walls that surround Old San Juan. Thus, we can be conducting an experiment in a state-of-the-art 21st century research facility, and then walk out the door and be immersed in the 16th century. The Institute belongs to the University of Puerto Rico Medical Sciences Campus, and serves the local neuroscience community by providing a simple systems approach, in which the tools of modern genetics, molecular imaging, and high resolution electrophysiology are utilized to synergize with the complex systems approach used at the Medical School. Our overarching theme at the Institute is to understand the underpinnin gs of neural plasticity. A particularly exciting and new avenue of investigation is based upon the premise that molecular mechanisms of adaptation uncovered in our biomedical research will have application in our understanding of how the nervous system adapts to environmental stressors, such as ocean warming and acidification. The use of simple model animals, coupled with the application of the tools of modern neuroscience provide hope that we will be able to address important environmental issues, as well as those of biomedical importance. It is a very exciting time at the INB. We are actively recruiting new faculty and renovating our facility, and we expect great things in our future.
 Steve Treistman
 Quick Links
 COBRE Puerto Rico Center for Neuroplasticity
 NSF CREST Puerto Rico Center for Environmental Neuroscience
 N SF Undergraduate Research Mentoring Program
 Society for Neuroscience
 RCMI Program
 UPR Medical Sciences Campus
 International Brain Research Organization (IBRO)
 Neuroscience Training Program
 Annual Puerto Rico Neuroscience Conference
 Ciencia Puerto Rico
 News
 Research of Maria Fernanda Montiel-González highlighted by the New England Journal of Medicine.
 Feb 25, 2014
 Dr. Joshua Rosenthal awarded NIH Transformative Research Grant
 Feb 21, 2014
 Dr. Colón Ramos presented a seminar "Autophagia, Hypoxia, and Synapse Assembly"
 Jan 21, 2014
 Dr. Guillermo Yudowski was recently featured in the blog of the Marine Biological Laboratory
 Jan 03, 2014
 Institute Investigators Receive NSF Major Research Instrumentation Award
 Jan 02, 2014
 More news …
 UPR
 «
 March
 2014
 »
 March Su Mo Tu We Th Fr Sa 1 2 3 4 5 6 7 8 9 10 11 12 13 14 15 16 17 18 19 20 21 22 23 24 25 26 27 28 29 30 31
 Upcoming Events
 Allosteric Modulators and Ligand-Biased Signaling Molecular Insights to Therapeutic Perspectives
 Mar 19, 2014 02:00 PM - 03:00 PM
 —
 Institute of Neurobiology, 201 Blvd. del Valle, Old San Juan, Puerto Rico
 Upcoming events …
 Past Events
 Polymeric Biomaterials for  Drug Delivery and Nerve  Regeneration
 Revealing Ion Channel Activation with Chemoselective Tarantula Toxins
 Encuentro Internacional de Neurociencia Cognitiva
 More …
 © 2011 INSTITUTE OF NEUROBIOLOGY
 Universidad de Puerto Rico | Medical Sciences Campus
 Approved by the State Electoral Commission, case number CEE-SA-12-12162.
 Powered by Plone &amp; Python
 Site Map Accessibility Contact</data>
  <data type="rsc" label="bad" registry_nif_id="nif-0000-03861" url="http://www.uams.edu/neuroscience%5Fcellbiology/">Neurobiology and Developmental Sciences
 UAMS.EDU
 Colleges Institutes Research Hospital &amp; Clinics Employment Giving Newsroom
 Neurobiology and Developmental Sciences
 Neurobiology &amp; Developmental Sciences
 Home News Seminars Grants Faculty/Staff
 Faculty (primary) Faculty (secondary/adjunct) Support Staff Positions Available
 Courses
 In Memoriam: Patrick W. Tank, Ph.D. Gross Anatomy Medical Neuroscience Microscopic Anatomy
 Graduate Prog.
 Interdisciplinary Neuroscience Master of Science Degree (non-thesis) Graduate Courses Current Graduate Students Recent Graduate Students Research Facilities Admission Financial Aid and Housing About Little Rock
 Outreach Centers
 Center for Cellular and Molecular Neuroscience Center for Translational Neuroscience (CTN)
 Events
 Loud Shirt Party
 Donate
 Welcome to the website for the Department of Neurobiology and Developmental Sciences! Our faculty is dedicated to quality research in neurosciences, cell and molecular biology, and developmental biology.
 We endeavor to provide outstanding educational experiences for graduate and medical students. In addition, through the Partners in Health Sciences program and Biomedical Research I nfrastructure Network, we provide expertise that enhances education statewide.
 The Department is structured around three divisions. These were originally intended as academic entities designed to facilitate and support the growth and development of faculty wi th common interests. Ideally, this will continue to foster the development of programmatic, interdisciplinary funding which would benefit both young and established faculty. The Di visions also provide leadership opportunities for Senior faculty, as they help the Chair with faculty development. In essence, the divisions are sites for mentoring of faculty who need training and skills in specific areas. Many faculty participate in multiple divisions, depending on their needs, interests, and expertise.
 The Division of Anatomical Education , directed by Dr. Patrick Tank, mentors faculty in their teaching functions. It provides infrastructure support for three undergraduate medical courses, senior elective medical cou rses, core graduate courses, and the Anatomical Gift Program. In all of our courses, we seek to explore innovative teaching and learning approaches, including computer-based exams, web-based learning tools, self-paced exams, and problem based learning exercises. Dr. Tank and other course directors mentor young faculty as they improve their teaching skills. A ll faculty participate in the teaching activities of this division. Please see http://neurobiology.uams.edu/graduate-program/graduate-courses/ for more information about this division.
 The Division of Translational Neuroscience is directed by Dr. Edgar Garcia-Rill. This Division provides infrastructure and expertise in systems neuroscience to support both primary and secondary faculty, especially those d oing work with human subjects. This group recently received a COBRE award and thus developed the Center for Translational Neurosciences. This Center mentors young clinicians and ba sic scientists. Its members are exploring ways to eliminate neglect in stroke patients, co-morbidities associated with back pain, spinal cord injuries and rehabilitation, long-term effects of neonatal pain, motion disorders, fetal alcohol syndrome, sleep and psychiatric disorders, depression and cardiac disease, and pain mechanisms.  Please see http://www.uams.edu   for information about the grand opening of this Center and http://neurobiology.uams.edu/research-centers/center-for-translational-neuroscience-ctn/
 for more information about the Center activities.
 The Division of Cellular and Molecular Neuroscience .  The  mission of the Division is to provide infrastructure and core support for faculty working at the cellular and/or molecular level. One of its first major achievements was th e development of a P30 Center grant, which is directed by Dr. Paul Drew. This grant has developed cutting edge core facilities and the P30 Center members actually include NINDS fac ulty from multiple departments. They are doing research in the rapidly growing area of neuroimmunology, including neurotrauma, neuroinflammation, and glial cell biology. Department al faculty who participate in the Division are recognized internationally for work on Alzheimer ’s disease, spinal cord injury, multiple sclerosis, fetal alcohol syndrome, neuroendocrine regulation of growth and reproduction, and immune responses to brain infection. There is much potential for future expansion in this division to meet future programmatic funding needs. Please see the Division website for more information. http://neurobiology.uams.edu/research-centers/cellular-and-molecular-neuroscience/
 In addition, about 30% of our faculty members are involved in research projects that focus on magnet areas in the developmental sciences, including neuroimmunological aspects of th e fetal alcohol syndrome, pituitary cell differentiation, age-related changes in neuroendocrine function, neuroendocrine regulation of reproduction, and molecular regulation of pro tein synthesis in oocytes. We are seeking faculty in this area of research as well. Some developmental biologists (or scientists) participate in one or both of the above neuroscien ce divisions, taking advantage of the core facilities and collaborative opportunities.
 Our research-oriented M.S. and Ph.D. graduate programs offer a flexible menu of courses and laboratory experiences. Our faculty helped develop a soon to be launched Interdisciplinary Biomedical Sciences Graduate Program, and spearhead ed the evolution of our current Interdisciplinary Neuroscience Graduate Track.
 During the first half of the decade, the Department enjoyed a rapid growth in funding for its research programs. In 2000, there were 6 NIH grants and by 2004, the number had increased to 15 (for 20 primary, tenure-track faculty). Funds from NIH alone grew from $1.3 million in 2000 to over $5.7 million in 2004. The Department moved from a rank of 61 in 2000 to a rank of 32 among over 100 Anatomy and Cell Biology departments, based on NIH fund ing. Since 2004, the ranking has remained relatively high from 38th in 2005 to 40th in 2008 due to some reductions in funding. The reduced funding has been the combined effect of r etirements, two faculty leaving, and delays in refunding, largely due to the NIH slowdown. However, many of our remaining 15 faculty have recovered funding with the promise of more in the coming months. In addition, the department has National Science Foundation, Multiple Sclerosis, American Cancer Society and other types of foundation funds.
 This continues to be an exciting time of continued growth and development for our department. The state of the art core facilities, the new Centers, and the expanded expertise in d evelopmental sciences provide wonderful opportunities for graduate and post-doctoral training. These opportunities are described in greater detail at this website.
  
 Gwen V. Childs, Ph.D.
 Professor and Chair
 Dept. of Neurobiology &amp; Developmental Sciences
College of Medicine
4301 W. Markham St.
Little Rock, AR 72205
(501) 686-7020
FAX (501) 686-6382
  
   Webmaster: Abdallah Hayar
 Contact Us Disclaimer Privacy Terms of Use</data>
  <data type="rsc" label="bad" registry_nif_id="nif-0000-10208" url="http://www.dnaftb.org/dnaftb/">DNA from the Beginning - An animated primer of 75 experiments that made modern genetics.
 CLASSICAL GENETICS MOLECULES OF GENETICS GENETIC ORGANIZATION AND CONTROL
 Children resemble their parents. Genes come in pairs. Genes don't blend. Some genes are dominant. Genetic inheritance follows rules.
 Genes are real things. All cells arise from pre-existing cells. Sex cells have one set of chromosomes; body cells have two. Specialized chromosomes determine gender. Chromosomes carry genes.
 Genes get shuffled when chromosomes exchange pieces. Evolution begins with the inheritance of gene variations. Mendelian laws apply to human beings. Mendelian genetics cannot fully explain human health and behavior.
 DNA and proteins are key molecules of the cell
nucleus. One gene makes one protein. A gene is made of DNA. Bacteria and viruses have DNA too. The DNA molecule is shaped like a twisted ladder.
 A half DNA ladder is a template for copying the
whole. RNA is an intermediary between DNA and protein. DNA words are three letters long. A gene is a discrete sequence of DNA nucleotides. The RNA message is sometimes edited.
 Some viruses store genetic information in RNA. RNA was the first genetic molecule. Mutations are changes in genetic information. Some types of mutations are automatically repaired.
 DNA is packaged in a chromosome. Higher cells incorporate an ancient chromosome. Some DNA does not encode protein. Some DNA can jump. Genes can be turned on and off.
 Genes can be moved between species. DNA responds to signals from outside the cell. Different genes are active in different kinds of
cells. Master genes control basic body plans. Development balances cell growth and death.
 A genome is an entire set of genes. Living things share common genes. DNA
is only the beginning for understanding the human genome.
 DNA from the Beginning is organized around key concepts.
 The science behind each concept is explained by:
animation, image gallery, video interviews, problem, biographies, and links.
 DNAftb blog:
 Hibernation - Why Not Me?
It's the season of hibernation, something I've always wished I could do. Oh, to wrap up in a ball, sleep away the winter, and wake to a beautiful spring day – like Bambi! Although the thought has always intrigued me, it never really occurred to me what a feat hibernation actually is. It turns out that all of the bears, squirrels, rab bits ... that I thought were just sleeping, are breaking biological laws!! If I was to stay dormant for 5 months, without food or drink and little to no movement in freezing tempe ratures [...]
 Go to Blog
 Feature:
 Weed to Wonder
	We have relaunched the Weed to Wonder site as a flexible "e-book " that can be viewed as a website, an app, or a printable PDF.
 Go to Weed to Wonder
 Mailing List
 Sign-up to receive email newsletters on dnalc resources and educational opportunities!
 Name:
 Email:
 State:
 Gene News
- Newly identified small-RNA pathway defends genome against the enemy within
 Find the DNALC on:
 Language options:
 Home Site Map Scientists Glossary Feedback Awards Credits Blog
 Funded by The Josiah Macy, Jr. Foundation .
 Copyright © 2002 - 2011, Cold Spring Harbor Laboratory . All rights reserved
 DNA Learning Center Home DNALC SITES: DNA Interactive Eugenics Archive Inside Cancer Your Genes, Your Health Genes to Cognition Online More...
 CSHL Home About CSHL Research Education News &amp; Features Campus &amp; Public Events Careers Giving</data>
  <data type="rsc" label="bad" registry_nif_id="nif-0000-10412" url="http://www.snl.salk.edu/~jude/neuron_exchange/">Neuron Exchange and Matlab Analysis (Jude Mitchell) Jude Mitchell
 E-mail: jude@salk.edu
 All data on this page came from the following attention task:
 Multiple-Object Tracking in a Macaque:
The monkeys fixated the white dot at the center of the computer monitor,
and four striped stimuli appeared. Their eye position was monitored using
an IR camera. The red cross s hows where the eyes were pointing throughout
each trial. The circle shows the location of the receptive field of the neuron
under study during the recording. At the beginning of each trial, either one or
two of the stimuli were highlighted, indicating to the monkey that they were the
targets of attention. The stimuli then moved to new locations and pau sed, with
one stimulus in the receptive field. After a brief pause, they moved to new
locations and the fixation point disappeared. The monkey was rewarded with juice
if it th en looked at the cued targets.
 Attention Dask Demo (Avi File)
 Matlab code to make and show movies
 Publication from this Dataset:
 Differential attention-dependent response modulation across cell
 classes in macaque visual area V4.
 JF Mitchell, KA Sundberg, JH Reynolds.
 Neuron, 2007, 55. 131-141.
 Supplemental Material, Neuron, 2007, 55. 131-141.
 Recent Posters from this Dataset:
 Dissecting sources of neuronal noise that are reduced by attention in macaque area V4.
 KA Sundberg, JF Mitchell, and JH Reynolds
 SFN 2008 [pdf]
 Attention-dependent reductions in response variability in area V4 associated with
 changes in spike power spectra and burstiness.
 JF Mitchell, KA Sundberg, and JH Reynold s
 COSYNE. 2008 [pdf]
 Attentive tracking of multiple objects modulates neuronal responses in area V4 of macaque.
 JF Mitchell, KA Sundberg, and JH Reynolds
 Vision Sci. Soc. 2006 [pdf]
 Attentive tracking of multiple objects by humans and monkeys.
 JF Mitchell, KA Sundberg, and JH Reynolds
 Vision Sci. Soc. 2005 [pdf]
 Comparison of Human and Macaque Ability to Attentive Track Multiple Visual Stimuli.
 JF Mitchell, KA Sundberg, and JH Reynolds
 Soc. Neurosci. 2004 [pdf]
 Download Subset of Dataset with Analysis Routines (easiest to download whole set
with full subdirectory structure):
 tracking_data [winzip9.0]
 ___________________________________________________________________
 ___________________________________________________________________
 ___________________________________________________________________
 Routines for Fano Factor, Autocorrelation, and Power Spectra (poster above):
 Plots Spike Waveform and Tests if Significant Visual Response:
basic_info.m
 Firing Rate and Fano Factor Analysis (Mitchell et. al, 2007):
rate_fano_psth.m
 Routines for Spike-LFP Coherence:
 Spike-LFP Coherence with Rate Normalization (attempting Womelsdorf &amp; Fries, Cosyne, 2008):
rate_normalized_coherence.m
 Example Neuron Data Files (zipped matlab files, matlab 7.1 or higher):
 ___________________________________________________________________
Data Format
 ___________________14 Neurons in Public Database ___________________________
mbag15_u1 (wave duration = 150us, peak autocor = 1.21) putative interneuron
mnar4_u2 (wave duration = 225us, peak autocor = 1.62) putative interneuron
msiv3_u8 (wave duration = 200us, peak autocor = 1.42) putative interneuron
msir27_u3 (wave duration = 200us, peak autocor = 1.35) putative interneuron
mzir4_u1 (wave duration = 180us, peak autocor = 1.25) putative interneuron
 ___________________________________________________________________
mbbag31_u1 (wave duration = 325us, peak autocor = 1.37) putative pyramidal, non-bursty
mbsurr3_u4 (wave duration = 325us, peak autocor = 2.41) putative pyramidal, non-bursty
 ___________________________________________________________________
mbbag42_u2 (wave duration = 400us, peak autocor = 10.31) putative pyramidal, bursty
mbbag44_u3 (wave duration = 300us, peak autocor = 17.08) putative pyramidal, bursty
mzir50_u1 (wave duration = 300us, peak autocor = 6.41) putative pyramidal, bursty
mzir22_u2 (wave duration = 360us, peak autocor = 5.45) putative pyramidal, bursty
mzir20_u3 (wave duration = 350us, peak autocor = 13.0) putative pyramidal, bursty
 ____________________________________________________________________
mzir19_u2 (wave duration = 150us, peak autocor = 6.62) putative chattering?
mzir13_u1 (wave duration = 175us, peak autocor = 5.85) putative chattering?</data>
  <data type="rsc" label="bad" registry_nif_id="nif-0000-10152" url="http://archpsyc.ama-assn.org/">JAMA Network | JAMA Psychiatry | Home
 1
 University of California - San Diego   |  
 Sign In
   |   (Create a Free Personal Account)
 The JAMA Network Journals JAMA The Journal of the American Medical Association JAMA Dermatology JAMA Facial Plastic Surgery JAMA Internal Medicine JAMA Neurology JAMA Ophthalmology JAMA Otolaryngology–Head &amp; Neck Surgery JAMA Pediatrics JAMA Psychiatry JAMA Surgery Archives of Neurology &amp; Psychiatry (1919-1959) Specialties &amp; Topics Store Physician Jobs About Mobile
 [JAMA Psychiatry]
 Search
 Advanced Search
 About Search
 Home Current Issue All Issues Online First Topics CME Multimedia For Authors Subscribe
 Current Issue &gt;
 March 2014 Vol 71, No. 3
 Table of Contents  &gt;
 In This Issue of JAMA Psychiatry  &gt;
 Art and Images in Psychiatry  &gt;
 Subscribe via RSS   Email Alerts
 Processing your request... Please Wait.
 Create a Personal Profile
 Confirm
 Advertisement
 Most Read
 Most Cited
 Thirty-Day Prevalence of DSM-IV Mental Disorders Among Nondeployed Soldiers in the US Army :   Results from the Army Study to Assess Risk and Resilience in Servicemembers (Army STARRS)
 Pilot Study of Psilocybin Treatment for Anxiety in Patients With Advanced-Stage Cancer
 Paternal Age at Childbearing and Offspring Psychiatric and Academic Morbidity
 Lifetime Prevalence and Age-of-Onset Distributions of DSM-IV Disorders in the National Comorbidity Survey Replication
 Preventive Effects of Ramelteon on Delirium :   A Randomized Placebo-Controlled Trial
 Prevalence and Development of Psychiatric Disorders in Childhood and Adolescence
 Trauma and Posttraumatic Stress Disorder in the Community :   The 1996 Detroit Area Survey of Trauma
 The Long-term Natural History of the Weekly Symptomatic Status of Bipolar I Disorder
 The Relationship of Depression to Cardiovascular Disease :   Epidemiology, Biology, and Treatment
 Prevalence of and Risk Factors for Lifetime Suicide Attempts in the National Comorbidity Survey
 Not a subscriber yet?
 Subscribe to JAMA Psychiatry for 12 months of high-impact, peer-reviewed original articles and unique features.
 Subscribe/Learn More
 In the Media
 Large-Scale Brain Network Coupling Predicts Acute Nicotine Abstinence Effects on Craving and Cognitive Function. Lerman et al.
Coverage by:
 Health
 Medical Daily
 Medical News Today
 Prevalence and Correlates of Suicidal Behavior Among Soldiers. Nock et al.
Coverage by:
 The New York Times
 Philadelphia Inquirer
 CBS News
 Los Angeles Times
 Boston Globe
 Read more media coverage here .
 JAMA Psychiatry Tweets
 Tweets about "@JAMAPsych"
 Follow us on Twitter
 Connect with us on Google+
 Current Highlights
 Follow Us
 Original Investigation | March 12, 2014     ONLINE FIRST
 Large-Scale Brain Network Coupling and Nicotine Dependence
 This cross-sectional study reports changes in MRI-measured large-scale brain network interactions in states of nicotine abstinence and satiety, suggesting a role in nicotine dependence.
 Editorial
 Original Investigation | March 12, 2014     ONLINE FIRST
 Striatal Response to Reward Anticipation in Relatives of Patients With Schizophrenia
 This cross-sectional study compared neural responses to reward anticipation among healthy first-degree relatives of schizophrenic patients and matched controls without a family psychiatric history.
 Editorial
 March 3, 2014     ONLINE FIRST
 Suicide and Mental Health in US Army Personnel
 These articles characterize prevalence of, trends in, and risk factors for suicide and mental health disorders in non-deployed US Army personnel.
 Suicide and Accident Death in the Army STARRS
 DSM-IV Mental Disorders in the US Army     FREE
 Suicide Risk Among Soldiers
 Editorial: Suicide Risk Among Soldiers
 Original Investigation | February 26, 2014     ONLINE FIRST
 C-Reactive Protein and Post-Traumatic Stress Disorder
 This cohort study reports an association between baseline plasma CRP concentration and PTSD symptoms.
 Original Investigation | February 26, 2014     ONLINE FIRST
 Paternal Age and Offspring Morbidity
 D ’Onofrio and coauthors examine the associations between advancing paternal age at childbearing and offspring morbidity.
 Explore more articles:     Current Issue | Online First
 Multimedia &gt;
 Audio
 Interview
 Video Interview
 Article Video
 Author Interview
 Interview with Carrie E. Bearden, PhD, author of Multisystem Component Phenotypes of Bipolar Disorder for Genetic Investigations of Extended Pedigrees
 RELATED ARTICLE:
 Multisystem Component Phenotypes of Bipolar Disorder for Genetic Investigations of Extended Pedigrees
 All Author Interviews &gt;
 September 11, 2013
 Cognitive-Behavioral Therapy vs Risperidone for ...
 (03:42)
 September 11, 2013
 Cognitive-Behavioral Therapy vs Risperidone for Augmenting Serotonin Reuptake Inhibitors in Obsessive-Compulsive Disorder
 (03:42)
 RELATED ARTICLE: Cognitive-Behavioral Therapy vs Risperidone for Augmenting Serotonin Reuptake Inhibitors in Obsessive-Compulsive Disorder :   A Randomized Clinical Trial
 Simpson H, Foa EB, Liebowitz MR, et al.
 JAMA Psychiatry. 2013;70(11):1190-1199.
 All Author Interviews &gt;
 Article Video
 Movie Stimuli
 (01:16)
 While using a negative or positive facial expression and expressive voice prosody (nonverbal information [NV]), actors spoke a congruent or incongruent negative or positive emotional word (verbal information [V]).
 All Article Videos &gt;
 Interactive
 All Interactive &gt;
 Author in the Room ® Teleconference
 Summary Points:
 All Author in the Room Teleconferences &gt;
 CME &gt;
 Attention-Deficit/Hyperactivity Disorder
 Serious Transport Accidents in Adults With Attention-Deficit/Hyperactivity Disorder and the Effect of Medication: A Population-Based Study
 Read the Article
 | Complete the CME Activity
 Art and Images in Psychiatry
 Carnival of the Harlequin : Joan Mir ó
 Reader Comments
 Introducing Reader Comments, a new way for readers to discuss JAMA Psychiatry articles. Select the Comments tab on article pages to read any comments and submit your own. Letters submitted to JAMA Psychiatry for consideration for print and online (archival) publication but not accepted may be accepted as Comments.
 Moved to 90% Online First
With October 2012, we started our Online-First postings every Monday in each month. This means JAMA Psychiatry has moved to 90% Online-First publication and you will find something new posting every Wednesday in the month.
 Firearm Violence
 Articles from the JAMA Network
 Video Translations
 International translations of Author Video Interviews
 Introducing JAMA Network Author Video Interviews
Author Helen Blair Simpson, MD, PhD, discusses Cognitive-Behavioral Therapy vs Risperidone for Augmenting Serotonin Reuptake Inhibitors in Obsessive-Compulsive Disorder .
Author Mark D. Sullivan, MD, PhD, discusses Association of Depression With Accelerated Cognitive Decline Among Patients With Type 2 Diabetes in the ACCORD-MIND Trial .
Author Edwin J. van den Oord, PhD discusses A Comprehensive Family-Based Replication Study of Schizophrenia Genes .
 Physician Jobs
 More Listings at JAMACareerCenter.com &gt;
 JAMA Psychiatry
 Content
 Home Current Issue All Issues Online First Topics Multimedia RSS Podcasts
 Services
 For Authors For Reviewers For Readers About Editors &amp; Publishers Subscribe Contact Us About Mobile
 The JAMA Network
 Sites
 JAMA JAMA Dermatology JAMA Facial Plastic Surgery JAMA Internal Medicine JAMA Neurology JAMA Ophthalmology JAMA Otolaryngology–Head &amp; Neck Surgery JAMA Pediatrics JAMA Psychiatry JAMA Surgery Archives of Neurology &amp; Psychiatry JAMAevidence.com
 AMA Publishing Group Journals
 Virtual Mentor
  
 Information For
 Institutions/Librarians Media Advertisers Subscription Agents Employers &amp; Job Seekers
 Services
 Subscriptions &amp; Renewals Activate Subscription Register for Free Features Email Alerts RSS Reprints &amp; Permissions For Authors About Mobile Help
 Content Resources
 AMA Manual of Style Peer Review Congress ICMJE WAME
 Other Resources
 Physician Jobs Medical Meetings Conditions of Use Privacy Policy Copyright Advertising Policies
 © 2014 American Medical Association. All Rights Reserved. Powered by Silverchair Information Systems
 Sign In
 Username
 Password
 Forgot Your Password?
 Register Now
 Register for a FREE personal account
 and access these and other features:
 Sign up for alerts Submit a comment Save figures and tables Read articles anywhere from your mobile device ( learn more )
 Register Now
 Want to Subscribe?
 Learn More about subscription options.
 Don't have Access?
 Register and get free email Table of Contents alerts, saved searches, PowerPoint downloads, CME quizzes, and more
 Subscribe for full-text access to content from 1998 forward and a host of useful features
 Activate your current subscription (AMA members and current subscribers)
 Purchase Online Access to this article for 24 hours
 Close
 Forgot Your Password?
 Enter your username and email address. We'll send you a link to reset your password.
 Username:*
 (required)
 Email:*
 (required)
 Enter your username and email address.   We 'll send instructions on how to reset your password to the email address we have on record. Need assistance? Contact Customer Support
 Athens and Shibboleth are access management services that provide single sign-on to protected resources. They replace the multiple user names and passwords necessary to access subscription-based content with a single user name and password that can be entered once per session. It operates independently of a user's location or IP address. If your institution uses Athens or Shibboleth authentication, please contact your site administrator to receive your user name and password.</data>
  <data type="rsc" label="bad" registry_nif_id="nif-0000-10674" url="http://www.iscbfm.org/">Home - ISCBFM
 Members Only Join Contact us
 Search:
 Donate By-Laws History Awards Job Board Officers ISCBFM Administrative Office Become a Member (PDF) Renew your Membership (PDF) Minutes About Membership Become a Member Member Directory Renew your Membership Update Profile Members Only Journal Access Home About Us Newsletter (The ORGAN) Meetings Membership Journal Links Contact Us
 Spotlight
 Call for Symposium Proposals for Brain 2015 :
 Click here to download the form to submit proposals to the Conference Program Chair, David Boas.
 2013-2015 Committee Appointments
 Highlights - Brain 2013
 Brain 2013 (May 20-23)
Shanghai, China
Job Board
 Home
 ** When copying from Microsoft Word Documents you must use the word icon on the editor tool
 Welcome to the ISCBFM Website!
 The International Society of Cerebral Blood Flow and Metabolism (ISCBFM) promotes research in cerebral blood flow, cerebral metabolism, and cerbral function in physiological and pathophysiological states. Interests of members of the Society range from the molecular and genomic mechanism of ischemia through clinical investigations of cerebral blood flow and metabolism.
Our Goal
 ISCBFM is organized and shall be operated exclusively for the purpose of promoting the advancement of education in the science of cerebral blood flow and metabolism throughout the world.
  
 Join or Renew today for 2014 membership!
  
 Upcoming Meeting
  
 Latest News
 We have moved our Administrative Office!   ISCBFM is now being managed by the Federation of American Societies for Experimental Biology (FASEB) in Bethesda, Maryland.  
  
If you have not been receiving society emails, please make sure to add ISCBFM@faseb.org to your Allow list in your spam filter.
 ISCBFM
9650 Rockville Pike
Bethesda, MD 20814 USA
email: iscbfm@faseb.org
tel: 301-634-7001
  
  
 Home Site Map Members Only Contact Us Privacy Policy
 Copyright © by ISCBFM. All right reserved.</data>
  <data type="rsc" label="bad" registry_nif_id="nif-0000-39065" url="http://altmetrics.org/manifesto/">altmetrics: a manifesto – altmetrics.org
 altmetrics.org
 Skip to content
 about altmetrics: a manifesto altmetrics11: Tracking scholarly impact on the social Web Putting Scientometrics 2.0 in its Place [v0] Using the Co-Citation Network to Indicate Article Impact [v0] Characteristics of Researchblogging.org science Blogs and Bloggers [v0] UCount: a Community-Driven Approach for Measuring Scientific Reputation [v0] Altmetrics for Eurekometrics [v0] Acknowledging contributions to online expert assistance [v0] Who are we talking about?: the validity of online metrics for commenting on science [v0] Aggregated Erevnametrics: bringing together alt-metrics through Research Objects [v0] Bibliometrics and the Culture of Open Access [v0.1] Measuring impact in online resources with the CI-­number (the CitedIn Number for online impact) Altmetrics: Peer Evaluation, a case study [v0] The search for alternative metrics for taxonomy [v0] Re-use as Impact: How re-assessing what we mean by “impact” can support improving the return on public investment, develop open research practice, and widen engagement [v0] Relative Trends in Scientific Terms on Twitter [v0] test post Events Event Locations Event Categories My Bookings press The Altmetrics Collection Tools altmetrics12 JASIST@mendeley Altmetrics will be taken personally at PLoS A Case Study in Anti-Gaming Mechanisms for Altmetrics: PLoS ALMs and DataTrust Social metrics for research: quantity and quality Reproducibility: An important altmetric Peer review, altmetrics, and ex ante broader impacts assessment – a proposal The Role of altmetrics and Peer Review in the Democratization of Knowledge Structural Patterns in Online Usage Of Caterpillars and Butterflies: The Life and Afterlife of an ArXiv e-Print Altmetrics in the Wild: Using Social Media to Explore Scholarly Impact altmetrics12 program Altmetrics and Academia.edu altmetrics14: expanding impacts and metrics media
 altmetrics: a manifesto
 No one can read everything.  We rely on filters to make sense of the scholarly literature, but the narrow, traditional filters are being swamped. However, the growth of new, online scholarly tools allows us to make new filters; these altmetrics reflect the broad, rapid impact of scholarship in this burgeoning ecosystem. We call for more tools and research based on altmetrics.
 As the volume of academic literature explodes, scholars rely on filters to select the most relevant and significant sources from the rest. Unfortunately, scholarship’s three main f ilters for importance are failing:
 Peer-review has served scholarship well, but is beginning to show its age. It is slow, encourages conventionality, and fails to hold reviewers accountable. Moreover, given that mos t papers are eventually published somewhere, peer-review fails to limit the volume of research. Citation counting measures are useful, but not sufficient. Metrics like the h-index are even slower than peer-review: a work’s first citation can take years .  Citation measures are narrow;  influential work may remain uncited.  These metrics are narrow; they neglect impact outside the academy, and also ignore the context and reasons f or citation. The JIF, which measures journals’ average citations per article, is often incorrectly used to assess the impact of individual articles.  It’s troubling that the exact details of th e JIF are a trade secret , and that   significant gaming is relatively easy .
 Tomorrow’s filters: altmetrics
 In growing numbers, scholars are moving their everyday work to the web. Online reference managers Zotero and Mendeley each claim to store over 40 million articles (making them substantially larger than PubMed); as many as a third of scholars are on Twitter , and a growing number tend scholarly blogs.
 These new forms reflect and transmit scholarly impact: that dog-eared (but uncited) article that used to live on a shelf now lives in Mendeley, CiteULike , or Zotero–where we can see and count it. That hallway conversation about a recent finding has moved to blogs and social networks–now, we can listen in. The local genomics dataset has moved to an online repository–now, we can track it. This diverse group of activities forms a composite trace of impact far richer than any available before. We call the elemen ts of this trace altmetrics.
 Altmetrics expand our view of what impact looks like, but also of what’s making the impact. This matters because expressions of scholarship are becoming more diverse. Articles are increasing ly joined by:
 The sharing of “raw science” like datasets, code, and experimental designs Semantic publishing or “nanopublication,” where the citeable unit is an argument or passage rather than entire article. Widespread self-publishing via blogging, microblogging, and comments or annotations on existing work.
 Because altmetrics are themselves diverse, they’re great for measuring impact in this diverse scholarly ecosystem. In fact, altmetrics will be essential to sift these new forms, si nce they’re outside the scope of traditional filters. This diversity can also help in measuring the aggregate impact of the research enterprise itself.
 Altmetrics are fast, using public APIs to gather data in days or weeks. They’re open–not just the data, but the scripts and algorithms that collect and interpret it. Altmetrics loo k beyond counting and emphasize semantic content like usernames, timestamps, and tags. Altmetrics aren’t citations, nor are they webometrics; although these latter approaches are r elated to altmetrics, they are relatively slow, unstructured, and closed.
 How can altmetrics improve existing filters?
 With altmetrics, we can crowdsource peer-review. Instead of waiting months for two opinions, an article’s impact might be assessed by thousands of conversations and bookmarks in a week. In the short term, this is likely to supplement traditional peer-review, perhaps augmenting rapid review in journals like PLoS ONE , BMC Research Notes , or BMJ Open . In the future, greater participation and better systems for identifying expert contributors may allow peer review to be performed entirely from altmetrics. Unlike the JIF, altmetrics reflect the impact of the article itself, not its venue. Unlike citation metrics, altmetrics will track impact outside the academy, impact of influential but uncited work, and impact from sources that aren’t peer-reviewed. Some have suggested altmetrics would be too easy to game; we argue the opposite. The JIF is appallingly open to manipulation ; mature altmetrics systems could be more robust, leveraging the diversity of of altmetrics and statistical power of big data to algorithmically detect and correct for fraudulent a ctivity. This approach already works for online advertisers, social news sites, Wikipedia, and search engines.
 The speed of altmetrics presents the opportunity to create real-time recommendation and collaborative filtering systems: instead of subscribing to dozens of tables-of-contents, a r esearcher could get a feed of this week’s most significant work in her field. This becomes especially powerful when combined with quick “alt-publications” like blogs or preprint se rvers, shrinking the communication cycle from years to weeks or days. Faster, broader impact metrics could also play a role in funding and promotion decisions.
 Road map for altmetrics
 Speculation regarding altmetrics ( Taraborelli, 2008 ; Neylon and Wu, 2009 ; Priem and Hemminger, 2010 ) is beginning to yield to empirical investigation and working tools. Priem and Costello (2010) and Groth and Gurney (2010) find citation on Twitter and blogs respectively.   ReaderMeter computes impact indicators from readership in reference management systems. Datacite promotes  metrics for datasets. Future work must continue along these lines.
 Researchers must ask if altmetrics really reflect impact, or just empty buzz. Work should correlate between altmetrics and existing measures, predict citations from altmetrics, and compare altmetrics with expert evaluation. Application designers should continue to build systems to display altmetrics,  develop methods to detect and repair gaming, and create m etrics for use and  reuse of data. Ultimately, our tools should use the rich semantic data from altmetrics to ask “how and why?” as well as “how many?”
 Altmetrics are in their early stages; many questions are unanswered. But given the crisis facing existing filters and the rapid evolution of scholarly communication, the speed, ric hness, and breadth of altmetrics make them worth investing in.
 Jason Priem , University of North Carolina-Chapel Hill ( @jasonpriem )
 Dario Taraborelli , Wikimedia Foundation ( @readermeter )
 Paul Groth , VU University Amsterdam ( @pgroth )
 Cameron Neylon , Science and Technology Facilities Council ( @cameronneylon )
 v 1.0 – October 26, 2010
v 1.01 – September 28, 2011: removed dash in alt-metrics
 Tweet
 14 Comments
 Christina Pikas
 Posted October 27, 2010 at 2:28 am | Permalink
 Great ideas – but with respect to divorcing a metric from the publication venue, I ’m skeptical that it ’s possible. After all, the Matthew Effect became the long tail in web talk.
Also, it might be useful to contrast Altmetrics with usage metrics which are also being proposed as alternatives to traditional citation-based metrics
 Dario
 Posted October 28, 2010 at 9:41 am | Permalink
 Hi Christina, that ’s a good point, but author-level metrics (and for what matters any aggregate institution-level measures) are already divorced from individual publication outlets, aren ’t they?I discuss what I believe to be the main differences between usage metrics and metrics based on richer usage patterns (such as personal bookmarking/annotation) in my COOP ’08 paper linked above. The bottom line is: usage metrics are the equivalent (in terms of robustness) of 1st generation ranking algorithms based on click-through rates.
 Steve Hitchcock
 Posted October 29, 2010 at 12:02 pm | Permalink
 Nice ideas. Do you mean something like scintilla.nature.com? You end by imploring researchers to invest in alt-metrics, but have not yet answered your own questions on the validity of the new metrics. “Researchers must ask if alt-metrics really reflect impact, or just empty buzz. ” That should be the other way round: first show the effect on impact then try to convince researchers. “Work should correlate between alt-metrics and existing measures, predict citations from alt-metrics, and compare alt-metrics with expert evaluation. ” This seems to be the way to go.
 Jason Priem
 Posted October 29, 2010 at 5:57 pm | Permalink
 Hi Steve. As I understand, Scintilla filters news and blog posts, but it does it with keywords rather than measuring impact from a variety of sources. So while it ’s a cool project, I wouldn ’t call it an alt-metrics tool.The early data suggest alt-metrics measure “real ” impact (scare quotes because even the citation people will tell you this is tricky to define). Moreover, it ’s encouraging that alt-metrics, like citations, are built around native scholarly processes (saving, linking, etc); we ’re not asking for popularity votes, we ’re observing the ways scholars naturally interact with their work. So alt-metrics show a lot of promise, and we ’d like to see more work in this area.We ’re not arguing that alt-metrics is ready for prime-time yet. When we suggest it ’s time to invest in alt-metrics, we mean just that: let ’s start building systems and doing research and see if alt-metrics live up to their promise. We think they will.
 Grove Patel
 Posted January 18, 2011 at 1:55 pm | Permalink
 It would have been more honest of you to mention Thomson Reuters response to the Rockefeller University Press article …
 http://community.thomsonreuters.com/t5/Citation-Impact-Center/Thomson-Scientific-Corrects-Inaccuracies-In-Editorial/ba-p/717/message-uid/717
 jason
 Posted January 19, 2011 at 9:52 pm | Permalink
 Hi Grove,
Thanks for the link to Thomson ’s rejoinder to the Rossner, Van Epps and Hill (2007) article “Show me the data, ” which we link to above. It ’s always nice to have a full perspective on an issue, and there are certainly good arguments for the value of the JIF.
 However, I disagree that it ’s dishonest for us not to link to it, any more than it was dishonest for you to not link to Rosner et. al ’s reply to the reply, “Irreproducible results: a response to Thomson Scientific. ” Our goal with the manifesto isn ’t to put the Journal Impact Factor on trial; that ’s been done enough .
 Our point, rather, is to present a better, fuller alternative to the way we measure impact now. I think the JIF, as used today, has deep flaws …but even if it didn ’t, why not look into ways to understand and track impact even better?
 Julian Newman
 Posted June 19, 2011 at 9:12 pm | Permalink
 It would be kind of helpful to let new readers know what ALT in “alt-metrics ” stands for. Is it an acronym for something, or does it just stand for “alternative ”? If it only means “alternative ” why should we believe the various assertions that are made about alt-metrics? Are we really sure that we want ANY metrics at all, or are these just something to enable bureaucrats to get under our feet?
 jason
 Posted June 19, 2011 at 10:31 pm | Permalink
 Good thought, Julian. The “alt ” does indeed stand for “alternative, ” and that should be more evident. We ’ll change it in the next version of the manifesto (along with losing the hyphen, which has already disappeared from most of our other altmetrics stuff online).
 I don ’t think think the term, though, has much to do with the value (or lack thereof) of our assertions. Regardless of what “alt ” means, I think it ’s increasingly accepted that evaluators (some of whom are “bureaucrats, ” but some of whom are fellow scholars on hiring, tenure, and grant committees) and working researchers alike are pretty overwhelmed by the quantity of knowledge being produced. We need ways to get a handle on what ’s out there, and what ’s good.
 Traditional metrics, while useful, have let us down because they only give us a few ways to measure “good. ” But eschewing all measurement of science is throwing the baby out with the bathwater. As scientists, we measure things all the time; shouldn ’t we examine our own work as closely? Rather than getting rid of metrics (which, let ’s face it, are not going away), we should be adding metrics, so that we get a messier but richer picture of what ’s going on in science. “Impact, ” like lots of things, is hard to define and measure. But certainly using new communication technologies to build our understanding of research impact is a better plan than just throwing up our hands and going home.
 Dana Roth
 Posted February 14, 2012 at 7:44 pm | Permalink
 re: “As the volume of academic literature explodes, scholars rely on filters to select the most relevant and significant sources from the rest. ” Isn ’t another filter the journal in which ‘relevant and significant sources ’ are published? Most serious researchers combine perusing journal contents pages with literature searching.
 jason
 Posted February 14, 2012 at 8:01 pm | Permalink
 @Dana, absolutely the journal is a filtering mechanism. I ’d maintain it ’s a broken one, because requires lots of expensive manual curation, hides valuable research in peer review for a year or more, permits only binary yes/no filtering, and only supports one judgement per article (since you can ’t publish in multiple journals). These were all unavoidable bugs in a system built on paper. But there ’s no need to suffer them if we built a system on the Web.
 research paper writing service
 Posted November 15, 2012 at 9:09 am | Permalink
 It would be kind of helpful to let new readers know what ALT in “alt-metrics” stands for. Is it an acronym for something, or does it just stand for “alternative”? If it only means “alternative” why should we believe the various assertions that are made about alt-metrics? Are we really sure that we want ANY metrics at all, or are these just something to enable bureaucrats to get under our feet?
 Steve Mount
 Posted December 24, 2012 at 5:59 pm | Permalink
 I very much like the general thrust here, especially the two ideas that (1) metrics should be specific to a particular paper rather than tied to the journal that published it and (2) that the internet allows effective community review in many cases. However, I have a concern that an important feature of peer review, which has been under threat for some time, is further endangered.
 What peer review provides, but which most of the alternatives do not, is the assurance that someone with expertise has read the paper very carefully looking for errors. Assessment “by thousands of conversations and bookmarks in a week ” may not involve *anyone* actually taking the time to read the paper carefully. While prominent and important publications that are read (or skimmed) by many will no doubt be read carefully by some, and social media allows us to point to those readers (and contact them if necessary), the vast majority of publications will never be read in detail by anyone (including some of the authors).
 Of course, even under peer review, a careful reading does not always happen. A careful review takes much more time than a typical reading. Reviewers under pressure to review quickly (and under other pressures as well) are increasingly likely to be less than completely thorough. However, despite this tendency, I know from reading the comments of other reviewers that most papers are in fact carefully evaluated during peer review (still).
 Put simply, peer review continues to provide an important check that prevents the formation of scientific consensus around suspect data, or around an argument that has not been thoroughly checked by anyone.
 Luiz Felipe Franco Belussi
 Posted January 12, 2013 at 12:00 pm | Permalink
 The idea of altmetrics is great, period.
 But there are some big challenges: one concern is that eventually the media used to gather information and assess impacts (specially blog entries and tweets) is much more susceptible to artificial manipulation (by spam bots and the alike).
 That ’s one more difficulty in the journey to assessing the “ ”real ”" impact of research.
 Ali
 Posted February 4, 2013 at 5:05 pm | Permalink
 Publication and reputation conventions vary by field. In my field (CS) journal articles, while important as a repository for established results, is not what people pay attention to. Rather the focus is on conferences and workshops: peer-reviewed yet reasonably fast dissemination of research. The h-index may appear slow, but there ’s also the g-index. I ’d much rather have peers who understand the field be a first filter. The claim that this somehow excludes “new ” ideas is laughable. New ideas show up all the time, how else would there be any visible progress in science?
 306 Trackbacks
 By Beyond the PDF – it is time for a workshop | Gobbledygook on November 6, 2010 at 9:47 am
 [...] posts, etc. The incoming citations are of course very helpful for discovery, and the basis for alternative metrics. This entry was posted in Thoughts and tagged nlm-dtd, pdf. Bookmark the permalink. [...]
 By November 8th at 5pm: New Methods in Scholarship – UNC Digital Scholarship Group on November 8, 2010 at 7:02 pm
 [...] out the alt.metrics manifesto he recently [...]
 By Alt-metrics: a manifesto – altmetrics.org | Science Report | Biology News, Economics News, Computer Science News, Mathematics News, Physics News, Psychology News on December 2, 2010 at 4:27 pm
 [...] Björn Brembs to Björn 's feed, The Life Scientists, Science 2.0 Alt-metrics: a manifesto – altmetrics.org – http://altmetrics.org/manifes &amp;#8230 ; [...]
 By Weekend Reading: Happy Halloween Edition - ProfHacker - The Chronicle of Higher Education on December 3, 2010 at 9:38 pm
 [...] speaking of peer review, here ’s a new attempt to measure scholarly impact: Alt-metrics: A Manifesto: These new forms reflect and transmit scholarly impact: that dog-eared (but uncited) article that [...]
 By My open access conversion « Anne Peattie on December 13, 2010 at 6:23 am
 [...] not. Is there a better way of defining the impact of your research? Definitely. Start with the Alt-Metrics Manifesto if you don ’t believe [...]
 By Quora on December 13, 2010 at 10:29 pm
 How do you determine how influential/important a scientific paper is? …
 Since we ’re just starting to ask this question seriously, it ’s the kind of thing that can only be answered retrospectively for now.  As we collect more rich activity and attention data of the kind that PLoS and Mendeley are gathering, we ’ll learn mo …
 By January 2011 Topic on December 16, 2010 at 8:38 pm
 [...] and building prototypes to support this approach.  His recent alt-metrics publications include the alt-metrics manifesto, Scientometrics 2.0: Toward new metrics of scholarly impact on the social Web, and How and why [...]
 By Has journal article commenting failed? – Jason Priem on January 7, 2011 at 8:01 am
 [...] I collected data on PLoS comments as part of a larger investigation of alt-metrics. As evident from the graphic, the number articles with comments has held more or less steady as the [...]
 By my.altmetrics.org: alt-metrics for your CV – Jason Priem on January 15, 2011 at 6:59 am
 [...] a frontend for our crawler –giving working scholars and funders the opportunity to try out alt-metrics for [...]
 By Reflections from #scio11 Saturday ’s “Open Science ” Track – Carl Boettiger on January 18, 2011 at 1:55 am
 [...] broached the idea of altmetrics on several occasions already, our next session dove into the details of how we might construct [...]
 By Alternative metrics at ScienceOnline2011 and beyond « the Undergraduate Science Librarian on January 20, 2011 at 7:25 pm
 [...] is “What problems are we trying to solve? ”  I am very familiar with the criticisms of the impact factor, but I ’m interested in returning to the basic [...]
 By Nature Essay – Trial by Twitter « Phase Transitions on January 21, 2011 at 8:30 pm
 [...] altmetrics home Has Journal Commenting Failed Twitter Survey Report (Sept 2010) on scribd More stats for the PLoS [...]
 By Link, don ’t pass around files | Book of Trogool on January 25, 2011 at 3:09 pm
 [...] there ’s an impact question to consider. As alternative impact metrics take hold in journal publishing, view and download numbers take on new importance for authors. If [...]
 By Literaturverwaltung „beyond the PDF “ – Ein Forschungsfeld für Bibliotheken?! « Literaturverwaltung &amp; Bibliotheken on January 28, 2011 at 10:54 am
 [...] Publikationsworkflows: “ Originäre Web-Werkzeuge und -Konzepte wie HTML, Wikis, Weblogs, Alternative Metriken etc. sind grundsätzlich besser dazu geeignet, die Potentiale des Webs für das wissenschaftliche [...]
 By The impact factor game | Science Library on February 17, 2011 at 4:43 am
 [...] factor of journals should not be used for evaluating research • The misused impact factor • alt-metrics: a manifesto • The mismeasurement of science • Impact factor wars: Episode V –The Empire Strikes [...]
 By Dlaczego naukowcy nie współtworzą Wikipedii? « Nauka – Otwarta on February 24, 2011 at 8:27 am
 [...] Alt-metrics Manifesto (altmetrics.org) [...]
 By Publisher and Institutional Repository Usage Statistics (PIRUS 2) « Research Communications Strategy on February 24, 2011 at 5:10 pm
 [...] alternative impact metrics (some that PLoS now provides). He cited people such as Jason Priem (see alt-metrics: a manifesto) and commented that changing the focus from Journal to article, would change the publication [...]
 By #altmetrics - Are You Reading Yet? - Stephan Dahl 's Blog on March 25, 2011 at 12:43 pm
 [...] research ” possible.  With the growing popularity of #altmetrics (or less twitter-like: alt-metrics) it is also starting to make inroads into measuring (academic) research impact (N.B. for those in [...]
 By Quora on April 14, 2011 at 10:01 am
 What are some good alternatives to Google Scholar? …
 Are you interested in conducting search? It ’s not there yet: in the category of “free ”, google scholar, used together with Harzing ’s POP application ( http://www.harzing.com/pop.htm ), is unbeatable, IMO. But check out current developments under #alt …
 By Beyond Impact » Blog Archive » Software Impact – the differences from datasets on May 5, 2011 at 10:14 am
 [...] The DataCite consortium are addressing the challenges of making data sets accessible and visible. Alt-Metrics have emerged to suggest alternative views of impact which move away from the more traditional [...]
 By On alternative impact factors and “filtering after the fact ” on May 16, 2011 at 9:28 am
 [...] out by (among others) Jason Priem, PhD student in Information and Library Science on the project Alt-metrics which is about tracking scholarly impact on the social web. Preem and his colleagues wants to track [...]
 By Joe Paz » Tweets on May 19, 2011 at 2:42 am
 [...] [...]
 By My presentation at the ORCID Meeting – ChemConnector Blog on May 23, 2011 at 2:19 am
 [...] their SLideshare presentations (that should have ORCIDs for scientists!), and their “AltMetrics “ 4) Aggregating all RSC articles, new and old (with some work on the archive!) under the [...]
 By alt-metrics, a new tool for research assessment « Shamprasad Pujar on June 16, 2011 at 5:43 pm
 [...] who are fully embracing the possibilities of Web 2.0.  This has called for new methods of metrics (altmetrics), which better reflect today’s research practices and take advantage of the use of current social [...]
 By Jason Priem, alt-metrics - IRISC on June 30, 2011 at 6:52 am
 [...] – from http://altmetrics.org/manifesto/ [...]
 By Random Hacks on July 2, 2011 at 12:55 pm
 [...] “Altmetrics” Manifesto: http://altmetrics.org/manifesto/ [...]
 By Semantically Mapping Science Project @ VU Amsterdam | juliembirkholz on July 28, 2011 at 2:10 pm
 [...] number of projects on altmetrics including: Julie M. Birkholz and Shenghui Wang (2011) Who are we talking about?: the validity of [...]
 By Are we using the right metrics? — Digital Fingerprint on July 29, 2011 at 9:17 am
 [...] community has recently emerged in an effort to achieve this. Complete with a manifesto – at altmetrics.org - this community is striving to understand and measure the products and practices of scholarly [...]
 By Altmetrics | juliembirkholz on July 29, 2011 at 12:06 pm
 [...] of online metrics for evaluating science; piggy backing on other discussions in the field such as alt-metrics (which Gamble also [...]
 By Many authors have begun to call for investigation … « Dr. Direnc Sakarya on August 17, 2011 at 7:35 pm
 [...] authors have begun to call for investigation of “altmetrics ”. [...]
 By Inundata – DataCite 2011, recap on August 26, 2011 at 3:39 am
 [...] Related: Altmetrics Manifesto [...]
 By It ’s About Time We Discussed the Business of Identity « The Scholarly Kitchen on September 27, 2011 at 9:31 am
 [...] are also showing interest in the possibilities of a well-configured identity service. The altmetrics movement is essentially predicated on being able to append various signifiers of scholarly output [...]
 By Thomson Reuters, Nobel Prize predictions and correlation vs. causation [Confessions of a Science Librarian] | Digital Brain ; Science and Technology News on October 3, 2011 at 11:30 am
 [...] aren ’t what ’s important in science and aren ’t the best way to measure impact. The Alt-Metrics project and many other initiatives have sprung up over the last few years looking for better ways [...]
 By Evaluating Research By the Numbers on October 3, 2011 at 9:28 pm
 [...] then turned to a brief discussion about some of the alternative metrics now being proposed by various journals and publishers. Some of the simplest measures in this [...]
 By ATG Hot Topics of the Week: Altmetrics, My Mother Was Nuts … &amp; More on the Berlin Declaration | Against-the-Grain.com on October 21, 2011 at 3:49 pm
 [...] At ACRLog, Bonnie Swoger of SUNY Geneseo tells us why some students are interested in impact factors, h-indexes, etc., and points to a manifesto on altmetrics. [...]
 By Graham Steel – Publish or Parish » PhD2Published on October 27, 2011 at 8:32 am
 [...] Article Level Metrics (ALM) which is a much needed alternative to IF.  Also see the likes of  http://altmetrics.org/manifesto/ , http://beyond-impact.org/ and [...]
 By The promise of another open: Open impact tracking « Research Remix on October 31, 2011 at 6:29 pm
 [...] collecting and displaying Article-Level Metrics for its articles.  Jason Priem and others have articulated the promise of altmetrics and begun digging into what these metrics [...]
 By more about total-Impact « Research Remix on October 31, 2011 at 6:34 pm
 [...] The Altmetrics Manifesto is a good, easily-readable introduction to this literature, while the proceedings of the recentaltmetrics11 workshop goes into more detail. You can check out the shared altmetrics library on Mendeley for more even relevant research. Finally, the poster Uncovering impacts: CitedIn and total-Impact, two new tools for gathering altmetrics, recently submitted to the 2012 iConference, describes a case study using total-Impact to evaluate a set of research papers funded by NESCent; it has some brief statistical analysis and some visualisations of the results. [...]
 By Mendeley Binary Battle Top 40 | is it just me on November 4, 2011 at 10:03 am
 [...] I especially like the following projects as they could really help making science more open, using alternative metrics or innovative approaches of approaching the whole science [...]
 By Mendeley is announcing the Top 40 of their binary battle « PG PUSHPN Blog on November 4, 2011 at 10:07 am
 [...] I especially like the following projects as they could really help making science more open, using alternative metrics or innovative approaches of approaching the whole science [...]
 By BMJ Group blogs: BMJ Web Development Blog » Blog Archive » Tracking scholarly impact on the social web: altmetrics on November 4, 2011 at 2:10 pm
 [...] scholarly communication. One of the major adherents of this view is Jason Priem, co-founder of the altmetrics project, whose website states: In the 17th century, scholar-publishers created the first scientific [...]
 By Binary Battle Finalists Announced | The Official PLoS Blog on November 16, 2011 at 7:49 pm
 [...] Total-Impact fulfills an unmet need for how researchers can collect and display a variety of altmetrics in one place. The app ’s contributors (including PLoS authors Heather Piwowar and Egon [...]
 By Scholarly Communication, Social Media and “Altmetrics ” | Research Impact: Scholarly Communication @ Carleton University on November 25, 2011 at 5:24 pm
 [...] Sciences on academics ’ use of social media and understanding these sources to inform “altmetrics ” (alternative metrics of impact). Share this:TwitterFacebookLike this:LikeBe the first to [...]
 By Beyond Impact Factor: Here Comes “Altmetrics ” | The Search Principle blog on November 27, 2011 at 4:22 pm
 [...] Priem, D. Taraborelli, P. Groth, C. Neylon (2010), Alt-metrics: A manifesto, (v.1.0), 26 October 2010. [...]
 By Daily post 11/28/2011 : DrAlb on November 28, 2011 at 1:30 pm
 [...] altmetrics: a manifesto – altmetrics.org [...]
 By Twitter and the new scholarly ecosystem – Jason Priem on November 30, 2011 at 7:01 pm
 [...] efforts to understand and use these new data sources to inform alternative metrics of impact, or “altmetrics.” Altmetrics could be used in evaluating scholars or institutions, complementing unidimensional [...]
 By Blog Analytic Services for JISC MRD Project Blogs | Innovation Support Centre at UKOLN on December 9, 2011 at 10:37 am
 [...] altmetrics Web site provides access to altmetrics: a manifesto which describes how “the growth of new, online scholarly tools allows us to make new filters; [...]
 By Mendeley Binary Battle Top 40 | Wolfgang Reinhardt on December 13, 2011 at 10:26 am
 [...] I especially like the following projects as they could really help making science more open, using alternative metrics or innovative approaches of approaching the whole science [...]
 By Alternative metrics in Africa: An Interview with Cameron Neylon - Scholarly Communication in Africa Programme on December 13, 2011 at 3:03 pm
 [...] thinker in open science, open access and open data. He is one of the original authors of the Altmetrics manifesto, co-author of the Panton Principles for open data in science, and founding Editor-in-Chief of the [...]
 By Beyond Blogging as an Open Practice, What About Associated Open Usage Data? « UK Web Focus on December 14, 2011 at 11:12 am
 [...] strengths and weaknesses of such analytic tools may be helpful if the altmetrics initiative which, in its manifesto, describes how “the growth of new, online scholarly tools allows us to make new filters; these [...]
 By Mit kleinem Kreditrahmen? Überlegungen zur Reputationsabbilduing im Nano-Publishing. « LIBREAS.Library Ideas on December 14, 2011 at 6:06 pm
 [...] Jüngst wies Manuela Schulz im medinfo-Weblog auf die Entwicklungslinie der Altmetrics hin ( http://medinfo.netbib.de/archives/2011/12/02/3944 ), die soziale Netzwerkeffekte – z.B. vernetzte Literaturorganisationssysteme wie Mendeley oder Research Gate, aber auch Twitter – für die Messung eines Impacts nutzen wollen: Die präzise Vernetzbarkeit auch von Dokumententeilen mit konkreten Akteuren lassen feinkörnigere Messverfahren als die Zitationszählung auf Artikelebene zu. Im Altmetrics-Manifesto findet sich dies so angesprochen: „Semantic publishing or “nanopublication,” where the citeable unit is an argument or passage rather than entire article.” ( http://altmetrics.org/manifesto/ ) [...]
 By Final Reports from UKOLN ’s Evidence, Impact, Metrics Work « UK Web Focus on December 21, 2011 at 2:49 pm
 [...] can be seen from the altmetrics manifesto the research community has strong interests in developing metrics which can help to identify [...]
 By Thinkepis sobre herramientas para la evaluación de la I+D en universidades y sobre Google Scholar Citations « Primer cuartil (Q1) on January 3, 2012 at 7:08 am
 [...] de cara a la evaluacion de la investigación, como Academic Search, de Microsoft o las propuestas alt-metrics. También se ofrece una perspectiva de las novedades introducidas por las principales empresas: ISI [...]
 By BMJ Group blogs: BMJ Web Development Blog » Blog Archive » Twimpact factors: can tweets really predict citations? on January 6, 2012 at 12:24 pm
 [...] articles, and replacing them with a list of articles in an appendix. Jason Priem (co-founder of the altmetrics project) commented on Davis ’s post, describing the change as “a lovely example of how [...]
 By How Could Twitter Influence Science (And Why Scientists Are on Board) - Forbes on January 15, 2012 at 12:57 pm
 [...] BMJ Group was interested because the Eysenbach paper had caused a stir in the Altmetrics community, a project set up to discuss the post-peer review environment. Peer-review has served scholarship [...]
 By Articles tweeted about are 11 times more likely to be highly cited in journal articles : Real Lawyers Have Blogs on January 16, 2012 at 6:59 pm
 [...] publication to the web, and publish earlier, the web offers a better way to filter science or as Altmetrics (project set up to discuss the post-peer review environment) puts it: “Instead of waiting months [...]
 By You spend hours working on your research, so why not get credit for all of it? | The PostDocs Forum on January 17, 2012 at 5:32 pm
 [...] traditional measures of impact (i.e. the number of citations), as well as new measurements such as altmetrics, researchers get a greater level of information about the impact and reach of their [...]
 By You spend hours working on your research, so why not get credit for … | research education on January 17, 2012 at 6:50 pm
 [...] traditional measures of impact (i.e. the number of citations), as well as new measurements such as altmetrics, researchers get a greater level of information about the impact and reach of their [...]
 By Figshare: a new way to publish scientific research data « Wellcome Trust Blog on January 18, 2012 at 12:54 pm
 [...] using both traditional measures of impact (i.e. the number of citations) alongside new ones such as altmetrics, Figshare gives researchers a greater level of information, and realtime measurements, of the true [...]
 By Journal News « sharmanedit on January 20, 2012 at 3:35 pm
 [...] as “an attempted improvement that makes things worse than they already were ”. Altmetrics may be on the rise, but it looks like this one won ’t be taking [...]
 By ScienceOnline 2012 – It gave me a whole new perspective of science and those involved » Collaborative Chemistry on January 22, 2012 at 3:17 am
 [...] Images created by these artists deserve citations like papers. The conference exposed me to the altmetrics advances in this area which was eye opening but would be nice if I could track my images too on [...]
 By A Open Archive of My F1000 Reviews « I wish you 'd made me angry earlier on January 28, 2012 at 8:54 pm
 [...] Research Blogging Network. Hopefully these commentraies will be of use to some and should add to Altmetrics profiles for these papers, using systems like Total [...]
 By » Quantifying impact: A better metric for measuring journalism The Linchpen on January 29, 2012 at 10:03 am
 [...] thread I learned about after the main ideas above formed involves new ways to measure science and altmetrics (and thanks to Jonathan Stray the heads-up on the almetrics [...]
 By Altmetrics « News from JURN.org on January 30, 2012 at 3:46 pm
 [...] Altmetrics: a manifesto … [...]
 By Measuring the influence of scholarship via social media | knowledgebot on January 30, 2012 at 6:40 pm
 [...] can now be accessed almost instantaneously via social media. The proponents of altmetrics have a manifesto which asks the question I was thinking while reading the article: How much does the conversation [...]
 By Scholars Seek Better Ways to Track Impact Online | Institute Library News on January 30, 2012 at 9:09 pm
 [...] more information about altmetrics, read ”Altmetrics: A Manifesto ” and follow the discussion on [...]
 By Altmetrics: a manifesto « my memex on January 31, 2012 at 1:12 pm
 [...] the Altmetrics manifesto created by UNC graudate student Jason Priem (see more in the Chronicle of Higher Education [...]
 By Scholars Seek Better Ways to Track Impact Online | Research Impact: Scholarly Communication @ Carleton University on January 31, 2012 at 2:55 pm
 [...] blogged about or bookmarked ”. The article talks about Jason Priem (who helped write the altmetrics manifesto) and a new project called Total Impact that, although in its infant stages, is a way to search the [...]
 By It Must Be Measured: #Scio12 #Altmetrics | Whizbang on January 31, 2012 at 4:31 pm
 [...] Science Online I attended a discussion of Alternative Metrics or altmetrics: As the volume of academic literature explodes, scholars rely on filters to select the most [...]
 By On Sharing With the Right People, or Why Online Metrics to Assess "Impact" Should Be Qualitative (Too) | HASTAC on January 31, 2012 at 5:03 pm
 [...] to how many people or visits or clicks or downloads a given online resource is getting. So-called "altmetrics "  and the more-established webometrics or statistical cybermetrics seek to recognise the need of [...]
 By LIS DREaM Workshop 2: London (and Library Day in the Life Day One) | Walk You Home on January 31, 2012 at 8:20 pm
 [...] a few different techniques and he explained how they could be applied to LIS, including using altmetrics instead of/as well as traditional citation index searching, for a number of reasons, including the [...]
 By What’s all the huha about? ‘Altmetrics’: uncovering the invisible in research on February 3, 2012 at 10:46 am
 [...] There’s been a lot of debate about the validity of impact factors over the years (and there have been many attempts to measure impact but none wholly accurate).  Just this week on Twitter, the discussion took off again after the publication of an article by Jennifer Howard entitled “Scholars seek betters ways to track online impact” in The Chronicle of Higher Education (January 29th 2012 ) which highlights the work on “alternative metrics” done by Jason Priem (a graduate student in library sciences at the University of North Carolina) who helped write a manifesto on “altmetrics” (see:  http://altmetrics.org/manifesto/ ). [...]
 By Scholars Seek Better Ways to Track Impact Online « Phx Friends of UA SIRLS on February 3, 2012 at 4:01 pm
 [...] Priem helped write a manifesto, posted on the Web site altmetrics.org, which articulates the problems with traditional evaluation [...]
 By Is scientific publishing broken? What can you do to help fix it? | Statistical Epidemiology on February 5, 2012 at 2:04 pm
 [...] information is made available, we will need ways to evaluate the impact of that research. Altmetrics.org is a good please to start if you are interested in learning [...]
 By Learning From Shared Twitter Links (Before Trunk.ly ’s Demise) « UK Web Focus on February 7, 2012 at 9:30 am
 [...] I ’m pleased that I still have my Delicious account and will be interested  to see how the service becomes embedded within Delicious. It will also be interesting to see if the resource sharing capabilities provided by Twitter, and the ways in which such sharing can now be analysed will have a role to play in the development of altmetrics. As described in the altmetrics manifesto: [...]
 By Altmetrics: Evaluación del impacto de los medios sociales | Universo Abierto on February 9, 2012 at 2:08 pm
 [...] [...]
 By Impactos alternativos on February 10, 2012 at 8:39 am
 [...] que genéricamente se denomina altmetrics o métricas alternativas –que incluso tienen su propio manifiesto–, aunque varían bastante entre [...]
 By Altmetrics-Studie: Neue Verfahren wissenschaftlicher Impact-Messung | wisspub.net on February 11, 2012 at 11:53 am
 [...] Better Ways to Track Impact Online“) über die Diskussionen zu diesem Thema, die im Kontext des Altmetrics-Manifest geführt werden. Teilen Sie dies mit:TwitterFacebookDruckenMehrStumbleUponDiggE-MailRedditGefällt [...]
 By Investigación y OpenData « train2manage on February 13, 2012 at 6:43 am
 [...] web de los investigadores es cada vez mayor (con iniciativas que miden el impacto en la web, como Altmetrics) y, afortunadamente, no parece que vaya a haber marcha [...]
 By Scholars Seek Better Ways to Track Impact Online | Syazliutm 's Blog on February 14, 2012 at 3:37 pm
 [...] Priem helped write a manifesto, posted on the Web site altmetrics.org, which articulates the problems with traditional evaluation [...]
 By ACM Web Science Conference concludes | Web Science Trust on February 15, 2012 at 3:46 pm
 [...] demanding shorter slots. Three workshops on the Web Science Curriculum, Health Web Science and Altmetrics, preceded the conference as a whole, and a lively poster session demonstrated not only how many [...]
 By Another look at ‘altmetrics ’ for scholars | The Search Principle blog on February 20, 2012 at 7:18 pm
 [...] J. Priem, D. Taraborelli, P. Groth, C. Neylon (2010), Alt-metrics: A manifesto, (v.1.0), 26 October … [...]
 By Metrics Remixed: The Times They Are a Webby | InTechWeb Blog on February 22, 2012 at 9:58 am
 [...] dataset has moved to an online repository, and now, we can track it, ” it is written in Altmetrics Manifesto. “Altmetrics are fast, using public APIs to gather data in days or weeks. They’re [...]
 By BMJ Group blogs: BMJ Web Development Blog » Blog Archive » Total-impact: tool for researchers combines traditional and alternative metrics on February 24, 2012 at 12:50 pm
 [...] rely on filters to select the most relevant and significant sources from the rest, ” the altmetrics manifesto argues. “Unfortunately, scholarship ’s three main filters for importance are [...]
 By Twitter y los blogs incrementan la visibilidad de los artículos científicos « Primer cuartil (Q1) on February 28, 2012 at 9:40 am
 [...] investigación que va a producir abundante literatura en los próximos meses dentro de la llamada altmetrics. El trabajo no entra a valorar otra serie de cuestiones como el número de seguidores de las [...]
 By Resistance Emerging to Sci Tech Publishing Status Quo : Beyond Search on March 6, 2012 at 5:07 am
 [...] and ask the entire world for help, or talk about their research plans and get critiqued. Meanwhile, altmetrics are being generated in real time to assess the validity of data, and scientists peer review on [...]
 By Preguntas de la sesión “Medir en la web social: estrategias de márketing ”. « on March 6, 2012 at 6:56 pm
 [...] a bibliotecas con la bibliometría y los medios sociales, y por otro lado, con la Altmetrics, http://altmetrics.org/manifesto/ , aunque en este caso se refiera a la producción científica, a la ciencia, sin embargo tiene en [...]
 By Academia vs. FOSS: The Good, The Bad, and the Ugly « Digifesto on March 8, 2012 at 6:44 am
 [...] are used, they are often implicit ones extractable from the code repository itself, like Ohloh. Altmetrics are a solution to this [...]
 By Proposal | related-work.net blog on March 12, 2012 at 3:52 am
 [...] http://altmetrics.org/manifesto/ as an emerging trend from the web-science trust community. Their goal is to revolutionize the review process and create better filters for scientific publications making use of link structures and public discussions. (Might be interesting for us). [...]
 By Related-work.net – Product Requirement Document released! on March 12, 2012 at 10:27 am
 [...] http://altmetrics.org/manifesto/ as an emerging trend from the web-science trust community. Their goal is to revolutionize the review process and create better filters for scientific publications making use of link structures and public discussions. (Might be interesting for us). [...]
 By Papers aren ’t just for people | Mendeley Blog on March 14, 2012 at 11:39 pm
 [...] the manufacturing plants of the industrial revolution, both grant funders and researchers want this revolution to happen. So why isn ’t it happening? It ’s happening because long ago we signed away [...]
 By Beyond the PDF: Experiments in Open-Access Scholarly Publishing (#MLA13 CFP) | The Lapland Chronicles on March 15, 2012 at 2:51 am
 [...] of open peer review, community-based publication, socially networked reader/writing strategies, altmetrical analytics, and open-source publishing platforms, particularly as they inform or relate to [...]
 By Quora on March 15, 2012 at 11:04 pm
 What would happen to science if Elsevier went down? …
 It ’s not so much Elsevier ’s efficiency that ’s at question, but their sustainability. They ’ve been able to reap huge profits from academic libraries, but academic library budgets are doing the opposite of going up, so I agree the effects will be neg …
 By “Looking-glass upon the wall, Who is fairest of us all?” (Part 3) « The Citation Culture on March 29, 2012 at 10:01 am
 [...] one of the best representatives of this body of work is the Altmetrics Manifesto (Priem, Taraborelli, Groth, &amp; Neylon, 2010). The manifesto notes that traditional forms of [...]
 By Altmetrics – Alternative Metrics for Articles (think: impact 2.0) « Kresge Physical Sciences Library on March 30, 2012 at 12:18 pm
 [...] “Altmetrics: A Manifesto. ”  ( http://altmetrics.org/manifesto/ )  (Viewed March 30, 2012) [...]
 By The Future of Metrics in Science | DCXL on April 6, 2012 at 3:01 pm
 [...] a graduate student at UNC ’s School of Information and Library Science, coined the term “altmetrics ” rather recently, and the idea has taken off like wildfire. altmetrics is the creation and [...]
 By Comments on Tom Scheinfeldt ’s “Invisible College: ThatCamp as Scholarly Society ” | Chris Alen Sula on April 7, 2012 at 7:36 pm
 [...] patterns are much more varied and diffuse than co-authorship. By incorporating measures such as altmetrics (e.g., downloads, mentions, favorites, shares, like) and social connections between humanists[5], [...]
 By “Looking-glass upon the wall, Who is fairest of us all?” (Part 4) « The Citation Culture on April 12, 2012 at 8:06 am
 [...] be able to monitor “in real time” how a publication reverbates in the communication system. The Altmetrics Manifesto (Priem, Taraborelli, Groth, &amp; Neylon, 2010) even advocates the use of “real-time [...]
 By The Printing Press of the Digital Environment: A Conversation with Stanford’s Highwire Press - ProfHacker - The Chronicle of Higher Education on April 17, 2012 at 2:19 pm
 [...] Because we are a publishing support service and not a publisher, we aren’t involved in the selection process for vetting what actually gets published.  What we do suggest, however, is that scholars can put pressure on publishers to offer them access to their “value analytics. ” While the number of citations an article gets is usually held up as the gold standard for determining its “impact, ” particularly in the sciences, increasing numbers of people are getting interested in alternative forms of measuring impact, also known as “altmetrics. ” [...]
 By Forum Nowej Nauki (dzień pierwszy) - historiaimedia.org on April 18, 2012 at 11:37 pm
 [...] blogosferą naukową czy nowymi trendami w mierzeniu i ocenianiu aktywności naukowej w Sieci (altmetrics). Być może to dobre wprowadzenie do konkretnych szkoleń, które CITTRU organizuje przecież w [...]
 By Post-Publication Peer Review: What Value Do Usage-Based Metrics Offer? « The Scholarly Kitchen on April 19, 2012 at 9:31 am
 [...] leaves the search for new metrics ( “altmetrics “) as perhaps the greatest hope for near-term improvement in our post-publication [...]
 By Defining new metrics for journalism | Andrew Spittle on April 28, 2012 at 3:57 pm
 [...] Altmetrics.org was mentioned as one different approach. As their site says: Altmetrics expand our view of what impact looks like, but also of what’s making the impact. [...]
 By How Elsevier can save itself, part 3: Hard « Sauropod Vertebra Picture of the Week #AcademicSpring on May 2, 2012 at 8:30 am
 [...] danger is all the more real because of the rise of Altmetrics.  A few years back when arXiv was establishing itself, journal impact factor was about the only [...]
 By jodischneider.com/blog » Commercial Altmetric Explorer aimed at publishers on May 7, 2012 at 9:18 am
 [...] is hitting its stride: 30 months after the Altmetrics manifesto1, there are 6 tools listed. This is great [...]
 By New ways to evaluate scientists « Science 2.0 study on May 14, 2012 at 2:40 pm
 [...] Altmetrics, a service which maps the reputation of scientists by monitoring how people use their papers on [...]
 By How academics make their own job market even harder. | Statistical Epidemiology on May 25, 2012 at 8:20 am
 [...] these apply to you, then you likely have an opportunity to help academia rise above publication-based metrics of academic impact, even if just an inch at a [...]
 By Two Architects of Library Discovery Tools Launch an Altmetrics Venture — The Digital Shift on May 31, 2012 at 4:27 pm
 [...] who wrote an altmetrics manifesto and recently co-authored a paper on altmetrics to be presented at the 17th International Conference [...]
 By Mendeley 機関版ワークショップ「Mendeley: 研究活動の新しい基準と図書館の役割」参加レポート « @keitabando 's Blog on June 2, 2012 at 6:54 am
 [...] さらに踏み込むと、そうした様々なデジタルツールが研究分野で利用された結果、文献個々の評価（インパクト）をリアルタイムに計測出来るのでは、という流れにも発展し、altmetrics という概念が生み出されていくワケですが、これについては僕自身最も関心ある分野のひとつで、自身プレゼンテーションにも無理矢理関連付けて触れたワケですが、Tim Berners-Lee が同僚との間で論文を手軽に共有するために World Wide Web を開発した1990年12月以来20年が経過した今、ソーシャルメディアの台頭・普及により、ようやくウェブが科学に変革をもたらす時が来た、というのがこの分野で頻繁に使われる文句となってきた気がします（これとかこれとかこれ）。 [...]
 By How to Measure the Impact of Scholarship « Carolynthelib 's Blog on June 8, 2012 at 2:46 pm
 [...] Altmetrics - tracking system that attempts to note not just the electronic article usage in digital forms like Twitter or CiteULike, but also other information resources like datasets or blogs.  This is tough to tackle but the various tools below are starting to develop some interesting methodologies [...]
 By Mendeley will have an impact on the library. Workshop presentation: Mendeley Institutional Edition « @keitabando on June 15, 2012 at 3:53 am
 [...] Altmetrics に強い興味があってこれらの情報を日々ウォッチ。 [...]
 By June 2012 on June 15, 2012 at 12:14 pm
 [...] Altmetrics Manifesto “No one can read everything.  We rely on filters to make sense of the scholarly literature, but the narrow, traditional filters are being swamped. However, the growth of new, online scholarly tools allows us to make new filters; these altmetrics reflect the broad, rapid impact of scholarship in this burgeoning ecosystem. We call for more tools and research based on altmetrics.” [...]
 By University of Pittsburgh First Adopter of Plum Analytics for Research Output — The Digital Shift on June 19, 2012 at 9:05 pm
 [...] metrics that could reliably estimate the impact of an author’s research. The emerging field of altmetrics seeks to change that [...]
 By Open Access for Open Knowledge: An Interview with Keita Bando | Australian Science on June 20, 2012 at 12:19 am
 [...] my opinion, altmetrics is the key to innovate OA relations. PLoS is the most important contribute to altmetrics [...]
 By Open Access for Open Knowledge: I was interviewed by @danicar, the Editor in Chief of @AuScience « @keitabando on June 20, 2012 at 10:33 am
 [...] my opinion, altmetrics is the key to innovate OA relations. PLoS is the most important contribute to altmetrics [...]
 By Impact Factor Boxing 2012 « O 'Really? on June 29, 2012 at 6:29 am
 [...] was the Finch report on Open Access. And if that wasn ’t enough fun, there ’s been the Altmetrics movement gathering pace [2], alongside a hint that the impact factor may be losing its grip on the [...]
 By The Future Article | Reading eBooks in London on July 2, 2012 at 8:47 pm
 [...] Taylor brought up new measures for impact, like altmetrics that look at weblinks, mass media, tweets and usage counts. But do academic publishers look at this [...]
 By Video Tip of the Week: ScienceSeeker for science blogging | The OpenHelix Blog on July 11, 2012 at 1:31 pm
 [...] infrastructure to recognize the value of outreach in non-traditional publications such as blogging. Altmetrics are being gathered and used as further ways to measure impact of researcher ’s output and [...]
 By David Worlock | Developing digital strategies for the information marketplace | Supporting the migration of information providers and content players into the networked services world of the future. on July 22, 2012 at 6:29 pm
 [...] vision is summarized in: J. Priem, D. Taraborelli, P. Groth, C. Neylon (2010), Altmetrics: A manifesto, (v.1.0), 26 October 2010. http://altmetrics.org/manifesto &amp;#8220 ; These scholars plainly see as [...]
 By Altmetrics – Trying to Fill the Gap « The Scholarly Kitchen on July 25, 2012 at 11:16 am
 [...] of North Carolina-Chapel Hill, who coined the term “altmetrics. ” In his post, “Altmetrics: a Manifesto, ” Jason noted the limitations and slowness of peer review and citations. He suggests that the [...]
 By Social Analytics for Institutional Twitter Accounts Provided by the 24 Russell Group Universities « UK Web Focus on August 3, 2012 at 3:21 pm
 [...] analysing personal influence, and the approaches they use may be of interest to those involved in alt.metrics work. As described in a paper on Altmetrics in the Wild: Using Social Media to Explore Scholarly [...]
 By Visualization of Research #dtk43 #dtk43_10 #Mendeley #Altmetrics « @KeitaBando on August 12, 2012 at 7:46 am
 [...] scholarship. Their vision is summarized in: J. Priem, D. Taraborelli, P. Groth, C. Neylon (2010), Altmetrics: A manifesto, (v.1.0), 26 October 2010. http://altmetrics.org/manifesto via about – [...]
 By On “New Forms of Scholarly Communication” | Shreds and Patches on August 15, 2012 at 1:48 pm
 [...] altmetrics movement. If this conversation is not yet on your radar, I recommend beginning with the Altmetrics Manifesto. Beyond the old ideal of engaging our colleagues work closely, I am not endorsing any one approach, [...]
 By Si Febvre et Bloch s ’étaient souciés de leur RG Score, ils n ’auraient pas fondé l ’école des Annales | Frédéric Clavert on August 21, 2012 at 8:56 pm
 [...] Ainsi, grâce (à cause de?) Research Gate (ou Mendeley, ou Academia.edu [5] …) vous pourrez travailler sur votre réputation en ligne, améliorer votre index de citation. Cette tendance va de pair avec l ’apparition des “altmetrics “. [...]
 By Nuove metriche per misurare l’ impatto del giornalismo | LSDI on August 24, 2012 at 7:56 am
 [...] a tentare di formulare sistemi di più ampio respiro per la misurazione dell’ impatto, come Altmetrics o le article-level metrics adottate dalla Public Library of Science. Entrambi combinano una [...]
 By ‘Altmetrics ’: quality of engagement matters as much as retweets | Education News on August 24, 2012 at 9:31 pm
 [...] many of the new areas of study – from statistical cybermetrics to the increasingly popular altmetrics – focus on how links shared affect [...]
 By Impact of blogging and social media on article downloads « Carlo Ierna 's Blog on August 28, 2012 at 2:34 pm
 [...] good metric for the quality of the work is doubtful, nevertheless I cannot ignore that metrics and alt-metrics are (rightly or wrongly) used to assess researchers. I’m happy to see that blogs and social media [...]
 By Get visible or vanish « phd with kids on September 4, 2012 at 4:47 am
 [...] Lamp got up then and spoke about altmetrics, about finding ratings that make you sound good and unashamedly using them, about getting work out [...]
 By Preguntas de la sesión “¿Cómo medimos nuestras acciones en la web social? ”. – SocialBiblio. Comunidad de práctica. on September 5, 2012 at 5:55 pm
 [...] a bibliotecas con la bibliometría y los medios sociales, y por otro lado, con la Altmetrics, http://altmetrics.org/manifesto/ , aunque en este caso se refiera a la producción científica, a la ciencia, sin embargo tiene en [...]
 By Altmetrics por todas partes « Primer cuartil (Q1) on September 9, 2012 at 7:43 pm
 [...] fortuna en un escaso margen de tiempo. En apenas unos meses, desde que se acuñara el término Altmetrics han surgido empresas (Altmetric, Plum Analytics), proyectos (total-impact), y todo tipo de papers [...]
 By Open access – is the UK leading the way? « Be openly accessible or be obscure on September 23, 2012 at 3:04 pm
 [...] impact of the article itself, not its venue, that needs to be assessed. Alternative metrics ( ‘altmetrics ‘) are under [...]
 By Altmetrics | Biblioteksbloggen on September 25, 2012 at 12:45 pm
 [...] Läs mer om Altmetrics på deras hemsida och varför inte testa din impact via altmetrics. [...]
 By What Can Web Accessibility Metrics Learn From Alt.Metrics? « UK Web Focus on September 25, 2012 at 2:03 pm
 [...] metrics for online reputation (i.e. services such as Klout) and assessment of research impact (e.g. alt.metrics); in both of these areas the potential benefits of metrics have been identified, but their [...]
 By BMJ Group blogs: BMJ Web Development Blog » Blog Archive » Plum Analytics: a new player in the field of altmetrics? on September 28, 2012 at 2:43 pm
 [...] the application and have just launched ImpactStory (more on that next week). Priem, who wrote the altmetrics manifesto, welcomed the appearance of Plum Analytics. “Looks to me like they’d be pretty direct [...]
 By Social media = academic impact « another rambler on September 29, 2012 at 12:20 pm
 [...] in content is illuminating in highlighting the problems of using social media to judge impact. Altmetrics needs to move yet further away from measuring numbers of interaction to the content and agents of [...]
 By iridium – reporting on identification of available external and internal tools RDM tools « iridium on October 3, 2012 at 9:18 am
 [...] altmetrics [...]
 By The Infinite Tweeters Theory | The Great Green Birds on October 3, 2012 at 12:59 pm
 [...] remember that ‘conversations in corridors ’ will still take place. Despite the rise of altmetrics and the increasingly advanced analysis of online data on articles and citations, no algorithms can [...]
 By British Library Data Citation on October 29, 2012 at 9:21 am
 [...] the need to incorporate other, less traditional, measures of esteem. One view is expressed at altmetrics.org. It is not for us to say whether they are right or wrong but it is important both to understand how [...]
 By More Caught My Eye | Against-the-Grain.com on October 29, 2012 at 12:52 pm
 [...] a recent public talk and workshop led by Jason Priem, a co-author of the “well-regarded AltMetrics Manifesto ” and a founder of the Web tool called ImpactStory.   While Mr. Priem gave ample attention to [...]
 By What is open about Open Science? Definitions and debate on October 29, 2012 at 4:35 pm
 [...] may change as new, more open measurements of scholarly impact become more mainstream. Measuring and evaluating the impact and quality of publicly-funded research [...]
 By moving beyond the low-hanging #altmetrics fruit « justin 's longish notes on October 30, 2012 at 11:27 pm
 [...] are the #altmetrics that I want to see for individual research [...]
 By ReRank.it | rerank on November 3, 2012 at 9:09 pm
 [...] ranking is based on data provided by the ImpactStory API. ImpactStory aggregates altmetrics: diverse impacts from your articles, datasets, blog posts, and more. The source code for ReRank can [...]
 By ReRank.it | What is it? on November 3, 2012 at 9:20 pm
 [...] ranking is based on data provided by the ImpactStory API. ImpactStory aggregates altmetrics: diverse impacts from your articles, datasets, blog posts, and more. The source code for ReRank can [...]
 By Inside BioMed Central at the 3rd Open Access Africa conference - Research to Action - Research to Action on November 6, 2012 at 1:51 pm
 [...] of journals, there is an emerging recognition that there are other tools available. For example, altmetrics  tracks how an article is shared and saved in the social media world. A new BioMed Central article [...]
 By SpotOn London 2012: Altmetrics everywhere – but what are we missing? #solo12impact | SpotOn on November 7, 2012 at 3:15 pm
 [...] J. Priem, D. Taraborelli, P. Groth, C. Neylon (2010), Altmetrics: A manifesto [...]
 By Understanding the Limits of Altmetrics: Slideshare Statistics « UK Web Focus on November 8, 2012 at 3:26 pm
 [...] be more relevant to today ’s fat-moving digital environment, which are know as altmetrics. The altmetrics manifesto explains [...]
 By Inundata – PLOS Altmetrics workshop on November 8, 2012 at 11:49 pm
 [...] still not be such a good indicator of real impact. A recent news piece in Science as well as the original manifesto written by Jason, Paul, and Dario is also worth reading. Pedro Beltrao also posted a summary of the [...]
 By NIF Blog » Blog Archive » A Call to Science Bloggers on November 9, 2012 at 2:16 pm
 [...] it provides additional avenues to calculate impact metrics – similar to those observed by AltMetrics.org and [...]
 By Charleston 2012: bX Usage-Based Services « eclectic librarian on November 11, 2012 at 2:11 am
 [...] Atmetrics – probably will be incorporated to enhance the recommender service. [...]
 By SpotOn London 2012: Altmetrics beyond the Numbers | SpotOn on November 13, 2012 at 11:06 am
 [...] citations and usage statistics. The PLOS Article-Level Metrics project was started in 2008. Thealtmetrics manifesto was published in October 2010 and described the fundamental ideas. By October 2011 we had a number [...]
 By Before the Gate: the open way forward in the humanities | tjm.org on November 13, 2012 at 9:10 pm
 [...] Altmetrics movement, helping to open a space for HSS academics to articulate unique values and practices that [...]
 By Altmetrics — Replacing the Impact Factor Is Not the Only Point « The Scholarly Kitchen on November 14, 2012 at 9:31 am
 [...] as a container is an important value metric and one that needs to continue, the rapidly evolving alternative metrics (altmetrics) movement is concerned with more than replacing traditional journal assessment [...]
 By Research should be produced, not just published - The Ubiquitous Librarian - The Chronicle of Higher Education on November 17, 2012 at 5:53 pm
 [...] Now the sad thing is that a tenure committees probably would not factor this in, but imagine being able to put something in your review packet that says: I did this experiment, wrote a paper, and over one million people learned about my research. Talk about alt metrics… [...]
 By Communicating your research online? ImpactStory tells you how well you ’re doing. | Connected Researchers on November 17, 2012 at 10:17 pm
 [...] ImpactStory was developed by two specialists in metrics of academic research. Heather Piwowar a postdoctoral fellow at Duke University and the University of British Columbia studying  ”research data availability and data reuse “. And Jason Priem, PhD student in information science at University of North Carolina-Chapel Hill. Jason is credited for putting term altmetrics out there and an author of the altmetric manifesto. [...]
 By Thing 20: Blog, tweet or post a link | 23 Things for Research on November 19, 2012 at 7:30 am
 [...] article, and they may be taken into consideration when making hiring or tenure decisions. The altmetrics manifesto argues that new forms of scholarly and popular communication (e.g. social media) require a rethink [...]
 By #oped12 « …Sulle spalle di giganti» « serenaturri 's Blog on November 19, 2012 at 5:02 pm
 [...] fonte immagine: altmetrics [...]
 By Notes from the “Current/Future State of Higher Education ” Educause Live Webinar held today on November 20, 2012 at 7:14 pm
 [...] altmetrics.org/manifesto [...]
 By Metrics and Beyond @ SpotOn London 2012 | Altmetric.com on November 21, 2012 at 11:11 pm
 [...] For the first time ever, there was an entire session devoted entirely to a discussion about the bourgeoning field. The session, called “Altmetrics beyond the numbers”, was run by Sarah Venis (Medicins sans [...]
 By Interview with Dr. Victor Henning, Mendeley | QuestioScientia.com on November 23, 2012 at 9:28 pm
 [...] by my thesis advisors, they were cited by Dr. Henning – we’re simply working a lot about alt-metrics at the [...]
 By Dr. Victor Henning – Co-Founder &amp; CEO, Mendeley Ltd. 来日講演2012（福岡編） « @KeitaBando on November 26, 2012 at 3:38 am
 [...] この辺りは最近話題となりつつあるaltmetrics（ソーシャルメディアを活用した研究評価指標）とも絡んでいて、とてもムラムラする箇所です。 Mendeleyはaltmetricsに欠かせない（altmetricsにとってもMendeleyは欠かせない）存在になりつつあること再認識。 Mendeley人気に拍車がかかれば、必然的にaltmetricsに注目が集まる・・来年のSPARC Japanセミナーあたりではきっとaltmetricsをテーマとしたセミナーが開催され、第一人者のJasonあたりが来日して・・そんなことを妄想しながら聴き入りました。 [...]
 By Dr. Victor Henning – Co-Founder &amp; CEO, Mendeley Ltd. 来日講演2012（横浜編） « @KeitaBando on November 27, 2012 at 2:30 am
 [...] 「図書館員は、インパクト評価に関する研究者の知識と関心を支える重要な立場にある」 最近、altmetrics（オルトメトリクス）と呼ばれる新たな研究評価指数が注目を浴び初めています。altmetricsは、ソーシャルメディアを活用して研究成果の影響度を「論文レベル」でリアルタイムに測定し、伝統的な研究評価指標を補完することが期待されています。 今日これからVictorが紹介されるMendeley機関版は、機関内での学術情報がどの様に流通しているのかを俯瞰し視覚化してくれる点が最大の特徴であり魅力だと思います。この根底にはaltmetricsの概念があり、これは今後とても重要視されるだろう、特に図書館員にとっては・・冒頭の引用には、そんな意味が込められているのではと思います。 [...]
 By Open Access 2012 Utrecht « Mediatheekfcj ’s Blog on November 28, 2012 at 10:43 am
 [...] Library. Traditional metrics are limited. Is peer review ‘broken’? The Alt Metrics Manifesto  http://altmetrics.org/manifesto/ gives solutions to the current problems. Some of the online tools mentioned by Bianca Kramer [...]
 By LSE Future of Academic Impact Conference | Strategist.ie on December 4, 2012 at 1:09 pm
 [...] http://altmetrics.org/manifesto/  [...]
 By Mendeley group: All papers discussed in our journalclub to be found on one single site | Causality on December 6, 2012 at 7:32 am
 [...] have the opportunity to see use data from users around the world to use in the development of alt.metrics. Mendeley was chosen for this blog for it is targeted at working in teams: now only authors of the [...]
 By ChemSpider Blog » Blog Archive » Rewards and Recognition for the Authors of ChemSpider SyntheticPages on December 11, 2012 at 5:59 pm
 [...] systems that can contribute to Alternative Metrics  – Already people are developing platforms, such as Impact Story. CSSP presents the perfect [...]
 By How often is your work mentioned in social media sites? | Researcher@Library Blog on December 12, 2012 at 4:11 am
 [...] info on Altmetrics for Scopus and the Altmetric manifesto. This entry was posted in Bibliometrics, Citation metrics, Publishing and tagged Bibliometrics, [...]
 By ciência na web 2.0: divulgar, registrar e indexar « ciência na mídia on December 15, 2012 at 5:01 pm
 [...] Altmetrics: a manifesto; [...]
 By Infobib » Altmetrics in VuFind on December 18, 2012 at 1:13 pm
 [...] wer nicht weiß, was das alles soll: hier geht es zum Altmetrics-Manifesto. Die Konfiguration lautet: class= ’altmetric-embed ’ [...]
 By Research, bibliometrics and Bradford ’s Law « Wetwiring on December 27, 2012 at 3:47 pm
 [...] Reuters ’s InCites, though of course there are alternative approaches being developed, such as AltMetrics. The question I wish to ask is whether Bradford ’s Law is any longer sufficient in a world of [...]
 By Come misurare l ’ impatto del giornalismo? | LSDI on January 4, 2013 at 7:55 am
 [...] ha portato alla formulazione di metriche di più ampio respiro, che includevano anche il web, come Altmetrics o  i criteri di misurazione della Public Library of Science, che combinano una serie di dati, tra [...]
 By From card catalogs to computers: databases in vertebrate paleontology - Ross Mounce on January 12, 2013 at 6:20 pm
 [...] of citing data in countable ways or Data Citation isn ’t explicitly mentioned once. Nor altmetrics for that [...]
 By A monitoring and evaluation activity for all think tanks: ask what explains your reach | on think tanks on January 14, 2013 at 6:01 am
 [...] this again has a lesson, and it is one that will become increasingly important to take on board as AltMetrics become more important to judging academic success. The issue is what makes up a figure – the 113 [...]
 By How To Bring Academics to the Social-Media Party? Indirectly | Tim McCormick on January 14, 2013 at 6:13 pm
 [...] metrics expert and “altmetrics ” leader, Jason Priem, explored and quantitatively estimated scholarly Twitter use in his Nov [...]
 By Open Science Summit Addresses The Future Of Research « on January 15, 2013 at 8:01 am
 [...] author, commenter, or reviewer), the diversification of journal impact factor into a multitude of altmetrics (new filters for quantifying and understanding scholarly contributions), and especially, the [...]
 By Version 4 upgrade: Altmetrics (tracking the impact of new journal publications) embeddable in Library OneSearch « Library OneSearch@NTU on January 22, 2013 at 5:24 pm
 [...] upgraded version 4 of Library OneSearch supports the inclusion of an Altmetrics plug-in for LOS developed by Ex [...]
 By Inundata – Altmetrics as a discovery tool on January 24, 2013 at 12:10 am
 [...] » Altmetrics is all the rage these days in the scientometrics world. One rationale for developing these metrics [...]
 By Altmetrics - A manifesto for better information filtering. on February 6, 2013 at 1:51 pm
 [...] to this interesting post from Altmetrics.org, conventional scholarly content filtering using Peer-Review, Citation and the [...]
 By Mendeley – vakliteratuur 2.0 « wetenschapper20 on February 7, 2013 at 10:03 am
 [...] biedt Mendeley een vorm van Altmetrics: een manier om de impact van een artikel op een andere manier te bepalen dan via traditionele [...]
 By PeerJ – the science journal we need and deserve [We Beasties] ← Test Blog on February 14, 2013 at 12:12 am
 [...] innovate on everything about the publishing process, from open peer review, to the integration of altmetrics, to the simple idea of publishing articles as they come in (like a blog) rather than in separate [...]
 By #OAI8, the 8th Workshop on Innovations in Scholarly Communication will be held in Geneva, Switzerland, from 19th to 21st June 2013. « @KeitaBando on February 21, 2013 at 8:40 am
 [...] new friends! Of course, hanging up is not the only purpose. OAI8 features some sessions about altmetrics, which I am particularly interested in, makes me looking forward [...]
 By ALIA Information Online 2013 | Library Staff Training Reports on February 22, 2013 at 4:12 am
 [...] normalized down). Pat also provided a good introduction to alternative metrics or alt-metrics (this is another good introduction) and the alt-metrics bookmarklet, which provides article level [...]
 By ACM Web Science Conference concludes - Web Science Trust on February 25, 2013 at 9:22 am
 [...] demanding shorter slots. Three workshops on the Web Science Curriculum, Health Web Science and Altmetrics, preceded the conference as a whole, and a lively poster session demonstrated not only how many [...]
 By First medical writer’s congress in the GCC gives authors the inside scoop on scientific publishing | qscience.the blog on February 25, 2013 at 11:58 am
 [...] a publishing world where open access, altmetrics and great shifts in technology related to internet search engines are availing way more visibility, [...]
 By DREaM workshop two. (Part three of five events.) | Intermittent notes on February 25, 2013 at 1:31 pm
 [...] also drew attention to ‘altmetrics ’, an attempt to devise and use alternative means by which to recognise academic output. By [...]
 By Thoughts on Tools of Change | Musings and Marvels on March 1, 2013 at 5:47 am
 [...] Altmetrics is still in early days, Carpenter said. It ’s a valuable system that focuses not just on the journal, but also on the researcher who contributed. To find out more, visit altmetrics.org. [...]
 By Will changing how science is measured change what science produces? | Bouncing Ideas on March 2, 2013 at 4:18 pm
 [...] is a “manifesto ” outlining the details behind altmetrics which discusses the bottle necks currently occurring in the status quo of peer [...]
 By Disruptive Tools for Research and Publication | SLA Silicon Valley on March 6, 2013 at 5:39 pm
 [...] measuring method. Due to the lag time required to publish, citation counts can take years to form. altmetrics take note of mentions in social media, such as tweeting and re-tweeting in twitter, blog mentions, [...]
 By The revelations of research, and altmetrics | joesart.org on March 11, 2013 at 2:42 pm
 [...] altmetrics was the most significant thing Matthew pointed me toward, a movement started a couple of years ago. Their work hinges around a manifesto, and broadly speaking this movement encompasses all of what I ’ve been thinking about. The very fact they ’ve termed it a manifesto is indicative of the size of the problem. They couldn ’t just write a normal paper, the altmetrics people, and I, are both hinting that a wholesale change is necessary to resolve the engrained issues in the way academic literature is handled (and some associated problems). While it ’s always reassuring to find somebody has had the same kind of thoughts as yourself, it ’s also daunting and worrying to understand quite how large the scale of the issue is. Going down the altmetrics rabbit hole, there is no sigh of the depth abating. There ’s a lot of stuff down there, mostly juicy, the occasional dropping. The occasional juicy dropping. [...]
 By Publishers Opposing Federally Mandated Public Access to Research Outputs | InfoEdge - Reading the industry so you don 't have to on March 12, 2013 at 7:10 pm
 [...] traditional publication models seem bleak. A few weeks ago, I did a short blog post on the topic of altmetrics, which aims to provide new mechanisms of measuring an individual output ’s impact and [...]
 By Science Online NYC (SoNYC) – Setting the Research Record Straight: Recap | SpotOn on March 14, 2013 at 3:33 pm
 [...] can pre-publish manuscripts and data to receive feedback from the scientific community and Altmetrics, which is attempting to redefine the traditional impact factor by considering other types of [...]
 By New metrics need fresh data | Think Links on March 15, 2013 at 3:52 pm
 [...] of the ideas in the altmetrics manifesto was that almetrics allow a diversity of metrics. With colleagues in the VU University [...]
 By New metrics need fresh data - Knowledge Representation and Reasoning Group on March 16, 2013 at 12:21 pm
 [...] of the ideas in the altmetrics manifesto was that almetrics allow a diversity of metrics. With colleagues in the VU University [...]
 By tramullas.com | En el IV Seminario EC3 sobre Altmetrics y Unidades de Bibliometría | tramullas.com on March 19, 2013 at 11:37 am
 [...] con otros recursos. En esta mesa se analizaron diferentes herramientas e indicadores usando Altmetrics, señalando su potencial y su futuros desarrollos, pero también sus limitaciones y debilidades, [...]
 By Video Tip of the Week: figshare + GenoCAD = outreach | The OpenHelix Blog on March 20, 2013 at 1:13 pm
 [...] for their output that may be outside of the traditional publication system, alternative metrics or altmetics are being developed to serve that. Figshare can let you assess how many people have seen your items, [...]
 By TUHH Universitätsbibliothek: Zur Zukunft des Publizierens on April 3, 2013 at 5:31 am
 [...] zum Impact-Faktor von Zeitschriften oder auch zum Hirsch-Index eines Autors wie zum Beispiel “Altmetrics ” und andere Verfahren zur Wirkung, zum Impact von [...]
 By Altmetrics | Forskningsrelaterat on April 4, 2013 at 1:22 pm
 [...] Läs mer om Altmetrics på deras hemsida och varför inte testa din impact via ImpactStory. [...]
 By New features to help follow and filter your interests, on F1000Prime | Naturally Selected on April 8, 2013 at 3:18 pm
 [...] in some cases, provide information on research impact not based on the Impact Factor. Amongst these alternative or article-level metrics tools is F1000Prime. F1000Prime adds expert commentary and context to the raw numbers – social [...]
 By Elsevier (giant for-profit scholarly publisher) buys Mendeley (free citation ... - Scientific American (blog) - Ag2 Literary Agency on April 10, 2013 at 4:28 am
 [...] and users can pay for additional storage space or more collaboration features. Mendeley embraced alternative metrics, a hallmark of open access publications like PLOS ONE. Mendeley released an incredibly useful Open [...]
 By Altmetrics and Digital Impact | FSU Digital Scholars on April 16, 2013 at 1:42 pm
 [...] http://altmetrics.org/manifesto/ [...]
 By Nature is not a Book » Is it already time for alt-alt-metrics? on April 17, 2013 at 2:12 pm
 [...] solution to both problems is a system of “alternative metrics ” (altmetrics) of scholarly influence that seeks to replace or amend the established standards of peer review, [...]
 By Research Data Management and Services — recap with links (Ted Baldwin and Linda Newman) | UC Libraries Digital Learning Community on April 17, 2013 at 6:13 pm
 [...] Piwowar spoke on ImpactStory, an open source tool that utilizes altmetrics to describe the broader “impact flavor ” and re-use of research data and other [...]
 By Infobib » Plum Analytics (PlumX) on April 19, 2013 at 12:24 pm
 [...] Research Impact ” auf die Fahne. Es handelt sich also um ein YAAP (Yet Another Altmetrics Project), hinter dem mit Andrea Michalek und Mike Buschman zwei Primo-Köpfe [...]
 By Altmetrics: Alternate Ways to Assess the Impact of Your Research | Academic Technology on April 19, 2013 at 9:26 pm
 [...] From Altmetrics: A Manifesto: [...]
 By TUHH Library: The future of publishing on April 30, 2013 at 7:14 am
 [...] zum Impact-Faktor von Zeitschriften oder auch zum Hirsch-Index eines Autors wie zum Beispiel “Altmetrics ” und andere Verfahren zur Wirkung, zum Impact von [...]
 By The next era of scholarly publication | Next stop: Science on April 30, 2013 at 11:24 am
 [...] have in more unreviewed formats like blog posts or pre-print repositories. Alternative metrics (altmetrics) are a big factor in this reliability, as high  volume of traffic, downloads and online [...]
 By All That Glitters is Not Gold: The Fallacy of Open Access Evangelism | Adam G. Dunn on May 5, 2013 at 5:09 am
 [...] better ways to attribute and praise individuals for discrete chunks of research. This is where altmetrics are expected to extend citation-based metrics to detail the full range of impact that research (not [...]
 By A critical view of altmetrics | Konrad Hinsen 's Blog on May 8, 2013 at 2:28 pm
 [...] Altmetrics is one of the hotly debated topics in the Open Science movement today. In summary, the idea is that traditional bibliometric measures (citation counts, impact factors, h factors, …) are too limited because they miss all the scientific activity that happens outside of the traditional journals. That includes the production of scientific contributions that are not traditional papers (i.e. datasets, software, blog posts, etc.) and the references to scientific contributions that are not in the citation list of a traditional paper (blogs, social networks, etc.). Note that the altmetrics manifesto describes altmetrics as a tool to help find scientists publications worth reading. I find it hard to believe that its authors have not thought of applications in evaluation of researchers and institutions, which will inevitably happen if altmetrics ever takes off. [...]
 By Bring your own identity | Amber at Warwick: academic technology on May 12, 2013 at 9:44 pm
 [...] The signs are good that ORCID will take off. I hope so, particularly so that innovative third party services can come in and offer new approaches. I am a big fan of the idea of impact story, a beta service that uses ORCID to drive a whole digital footprint approach to tracing the web metrics and social shares of academic online outputs, alongside citations. This broadened attention is fundamental to the altmetrics manifesto. [...]
 By Impact Story | Sexy Statistics on May 13, 2013 at 4:27 pm
 [...] aggregates altmetrics: diverse impacts from your articles, datasets, blog posts, and [...]
 By Article-Level Metrics | librarythings@uow on May 14, 2013 at 3:32 am
 [...] the way it draws together traditional metrics (terms like citation, impact factor or h-index) and altmetrics - at journal, personal and article level. Rather than presenting emerging data streams like [...]
 By Vicki Chandler: The San Francisco Declaration on Research Assessment | Living Biology on May 17, 2013 at 11:04 pm
 [...] efforts to get at more sophisticated measures are already underway, including (to name just a few) Alternative Metrics for Science, Data Citation Principles, Improving Future Research Communication and e-Scholarship, [...]
 By Just say no to impact factors | 1tourism.com on May 18, 2013 at 2:17 pm
 [...] be considered ”, not just publications. One way to achieve this may be through greater use of altmetrics, which offer new insights into the impact of research. But even here we need to be conscious of the [...]
 By What is impact? | Naturally Selected on May 20, 2013 at 12:52 pm
 [...] These usage measures are encapsulated in the growing ‘altmetrics’ landscape (for a summary see). F1000Prime recommendations, which provide a machine-readable star rating of papers along with a [...]
 By Altmetrics and open access – a measure of public interest | Australian Open Access Support Group on May 22, 2013 at 8:43 pm
 [...] Altmetrics (or alternative metrics) was a term aptly coined in a tweet by Jason Priem (co-founder of ImpactStory). Altmetrics measure the number of times a research output gets cited, tweeted about, liked, shared, bookmarked, viewed, downloaded, mentioned, favourited, reviewed, or discussed. It harvests these numbers from a wide variety of open source web services that count such instances, including open access journal platforms, scholarly citation databases, web-based research sharing services, and social media. [...]
 By Steering clear of the iceberg: three ways we can fix the data-credibilty crisis in science | TechDiem.com on May 25, 2013 at 12:32 pm
 [...] research is based on journal prestige, but some scientists and startups are beginning to use alternative metrics in an effort to refocus on the science itself (rather than the publishing [...]
 By The Challenges of Measuring Social Impact Using Altmetrics - Research Trends on May 27, 2013 at 12:32 pm
 [...] A good introduction to the ambitions of altmetrics may be found at altmetrics.org/manifesto (2) Thelwall, M., Haustein, S., Larivière, V., Sugimoto, C.R. (2013) “Do altmetrics work? [...]
 By Links for the week 6-12th December | 40thieves ' Infrequently Updated Blog on June 4, 2013 at 9:29 pm
 [...] been looking into some altmetrics stuff recently (measuring and aggregating social commentary around academic articles) and I thought [...]
 By Impact Factor’s flaws, in 200 words - sMemo on June 6, 2013 at 8:44 am
 [...] Altmetrics.org [...]
 By New metrics need fresh data - Web &amp; Media on June 6, 2013 at 9:35 am
 [...] of the ideas in the altmetrics manifesto was that almetrics allow a diversity of metrics. With colleagues in the VU University [...]
 By Tech Roundup | LibraryTechTalk on June 7, 2013 at 8:46 pm
 [...] from a variety of sources and measure the impact that their scholarly output has had using altmetrics like “number of times bookmarked on CiteULike” or “number of readers in Mendeley”. [...]
 By BYOI: ORCID and Impact Story | Amber at Warwick: academic technology on June 13, 2013 at 2:38 pm
 [...] Altmetrics is a term that has come to mean the broadening of what we count as scholarship and how we value it. I would describe services like figshare, PeerJ and mendeley as cool social scholarship. What the ORCID ecosystem does is enable established currency to be brought alongside the newer social media currencies, and those cool social scholarship services therefore come into their own.Then layering across all of that, altmetrics-focussed services like impactstory and plum analytics. [...]
 By Altmetrics: alternative modes for assessing scholarly impact | Learning at the Library on June 18, 2013 at 2:55 pm
 [...] are numerous apps, websites, and tools working to provide this type of data. Altmetrics.org has a manifesto describing the terms of the terrain, but even more helpfully, they provide a tools link collecting [...]
 By Why a NISO effort to standardise AltMetrics? | Sauropod Vertebra Picture of the Week #AcademicSpring on June 22, 2013 at 12:24 pm
 [...] As has now been widely reported, NISO have a $200K grant from the Alfred P Sloan Foundation to develop standards for AltMetrics. [...]
 By Blogging and Tenure | lauren 's library blog on June 25, 2013 at 8:45 pm
 [...] The obvious answer: it doesn ’t count. But there is an emerging question: what is the role of altmetrics in [...]
 By Legacy vs. Digital Models of Academic Scholarship | JustPublics@365 on June 28, 2013 at 2:51 am
 [...] example, Jeff Jarvis (another CUNY colleague) has 123,667  Twitter followers. That’s a kind of “altmetric” – a measure of his reach and influence. Increasingly, book publishers, even some employers, [...]
 By IWMW 2013 (1) | The shape of things on July 1, 2013 at 9:09 am
 [...] Altmetrics manifesto: http://altmetrics.org/manifesto/ [...]
 By Science metrics, LitRoost, and the networked era | The UnStudent Blog on July 2, 2013 at 4:13 pm
 [...] emergent alternative to traditional citations as an impact measure is altmetrics. By combining information about how often an article is downloaded, shared, blogged, cited, [...]
 By Impact Factor Shifting from Journal to Article | JustPublics@365 on July 5, 2013 at 11:55 pm
 [...] Lozano points out that impact factors were developed in the early 20th century to help American university libraries with their journal purchasing decisions.  Of course, throughout the last century, printed, bound journals were the main way in which scholarly research was distributed. All that ’s changing. [...]
 By 図書館員は、研究者へのaltmetrics支援をいつやるか？ 今でs（ry | @KeitaBando on July 6, 2013 at 11:00 am
 [...] altmetricsは比較的新しい概念――altmetrics: a manifestoが初めて公開（v [...]
 By #OAbooks in the HSS: Contexts, Conversations, Technologies and Communities of Practice | OPEN REFLECTIONS on July 8, 2013 at 2:40 pm
 [...] to assessment that start to pop up. And what about alternative means for accounting impact such as altmetrics and online environments such as ImpactStory? There seems to be a sweep of possibilities if we have [...]
 By journal impact factors: what are they good for? | orgtheory.net on July 9, 2013 at 9:26 pm
 [...] There ’s a heated debate going on about impact factors: their meaning, use and mis-use, etc.  Science has an editorial discussing impact factor distortions.  One academic association, the American Society for Cell Biology, has put together a declaration (with 8500+ signers so far) –San Francisco Declaration on Research Assessment (DORA) –highlighting the problems caused by the abuse of journal impact factors and related measures. Problems with impact factors have in turn led to alternative metrics, for example see altmetrics. [...]
 By Twitter per (web)editori scientifici | Prometeus - ANBI Magazine on July 12, 2013 at 9:27 am
 [...] reale, la diffusione nel mondo accademico di articoli scientifici e non. Lo sostiene il manifesto Altmetrics, che misura l ’impatto di  pubblicazioni all ’esterno del mondo accademico, ricerche [...]
 By Altmetrics: A Primer | SFObound on July 17, 2013 at 6:22 pm
 [...] The altmetrics manifesto [...]
 By The Pernicious Mission Creep of Ranking Academic Journals - on July 30, 2013 at 11:02 pm
 [...] the misuse of these metrics. Some even suggest a more reliable ranking system, like altmetrics or the h-index to better suss out the value of an individual researchers or paper.  Australia’s [...]
 By Altmetrics: New Measures of Influence for the Web 2.0 Age - EI:UI - Environmental Information: Use and Influence on July 31, 2013 at 6:46 pm
 [...] to be found in Jason Priem, Dario Taraborelli, Paul Groth, and Cameron Neylon ’s (2010) “Altmetrics: a manifesto,” which proclaims that the entire peer-review process is “slow, encourages conventionality, and [...]
 By Caldo e freddo polare – Ocasapiens - Blog - Repubblica.it on August 7, 2013 at 10:57 am
 [...] Questa proposta di metriche alternative mi sembra un po ’ più [...]
 By ImpactStory: telling an alternative story around scholarly impact | librarythings@uow on August 8, 2013 at 4:23 am
 [...] is one of a range of products that makes use of Altmetrics data to tell a story about the impact of scholarly research. In an increasingly social online [...]
 By Altmetrics and the Global South: Increasing research visibility - Research to Action - Research to Action on August 13, 2013 at 8:42 am
 [...] theme is echoed by Cameron Nylon one of the co-producers of the Altmetrics Manifesto.  Nylon tentatively points out that altmetrics have a greater role to play in Africa, as African [...]
 By Altmetrics, Altmétricas, Altmetrías: nuevas perspectivas sobre la visibilidad y el impacto de la investigación científica | SciELO en Perspectiva on August 14, 2013 at 5:58 pm
 [...] 6. Altmetrics: a manifesto. Altmetrics. [viewed 08 August 2013]. Available from: http://altmetrics.org/manifesto [...]
 By #ORCID Ambassador に就任しました | @KeitaBando on August 16, 2013 at 12:25 am
 [...] MyOpenArchive というプロジェクトを始めてオープンアクセスに興味を抱き（2007年）、ソーシャルメディアを活用した研究成果共有の可能性に思いを馳せて Mendeley を溺愛し（2010年）、学術コミュニケーションにおけるソーシャルメディア活用の可能性とその結果としての研究評価（インパクト）に関心が移って漂流した結果辿り着いた先は altmetrics（2011年）、な私の関心事。 [...]
 By Defining social media terms | Heidi Allen Digital Strategy on August 19, 2013 at 7:45 pm
 [...] there is a new term which tries to capture online mentions of research articles called “altmetrics” originally defined by Jason Priem.[2, 3] Publishers such as Elsevier and PLoS are developing new [...]
 By Professional Development – A belated ALA report on August 22, 2013 at 8:52 pm
 [...] same, but with Highwire “under the hood. ” The MUSE folks said they are also looking at almetrics and trying to find ways to measure the “impact ” of humanities content. Project MUSE has [...]
 By Research Without Borders Event 9/24: Social Media and the Research Cycle on August 30, 2013 at 3:20 pm
 [...] research, and debate. As scholars increasingly move their work to the web, and with an estimated third of all scholars now active on Twitter, conversations that previously took place within campus walls are now open for the world to pitch [...]
 By Defining social media reach, impact, and virality. on September 2, 2013 at 7:18 pm
 [...] there is a new term which tries to capture online mentions of research articles called “altmetrics” originally defined by Jason Priem.[2, 3] Publishers such as Elsevier and PLoS are developing new [...]
 By Dr. Victor Henning – Co-Founder &amp; CEO, Mendeley Ltd. 来日講演2012（横浜編） | @KeitaBando on September 4, 2013 at 11:37 am
 [...] 「図書館員は、インパクト評価に関する研究者の知識と関心を支える重要な立場にある」 最近、altmetrics（オルトメトリクス）と呼ばれる新たな研究評価指数が注目を浴び初めています。altmetricsは、ソーシャルメディアを活用して研究成果の影響度を「論文レベル」でリアルタイムに測定し、伝統的な研究評価指標を補完することが期待されています。 今日これからVictorが紹介されるMendeley機関版は、機関内での学術情報がどの様に流通しているのかを俯瞰し視覚化してくれる点が最大の特徴であり魅力だと思います。この根底にはaltmetricsの概念があり、これは今後とても重要視されるだろう、特に図書館員にとっては・・冒頭の引用には、そんな意味が込められているのではと思います。 [...]
 By Dr. Victor Henning – Co-Founder &amp; CEO, Mendeley Ltd. 来日講演2012（福岡編） | @KeitaBando on September 4, 2013 at 11:47 am
 [...] この辺りは最近話題となりつつあるaltmetrics（ソーシャルメディアを活用した研究評価指標）とも絡んでいて、とてもムラムラする箇所です。 Mendeleyはaltmetricsに欠かせない（altmetricsにとってもMendeleyは欠かせない）存在になりつつあること再認識。 Mendeley人気に拍車がかかれば、必然的にaltmetricsに注目が集まる・・来年のSPARC Japanセミナーあたりではきっとaltmetricsをテーマとしたセミナーが開催され、第一人者のJasonあたりが来日して・・そんなことを妄想しながら聴き入りました。 [...]
 By Visualization of Research #dtk43 #dtk43_10 #Mendeley #Altmetrics | @KeitaBando on September 4, 2013 at 11:55 am
 [...] scholarship. Their vision is summarized in: J. Priem, D. Taraborelli, P. Groth, C. Neylon (2010), Altmetrics: A manifesto, (v.1.0), 26 October 2010. http://altmetrics.org/manifesto via about – [...]
 By Mendeley will have an impact on the library. Workshop presentation: Mendeley Institutional Edition | @KeitaBando on September 4, 2013 at 12:12 pm
 [...] Altmetrics に強い興味があってこれらの情報を日々ウォッチ。 [...]
 By Is Altmetric for me | Hazman Labs, Inc on September 7, 2013 at 12:07 am
 [...] is interesting when I start to hear about Altmetric from the website. Basically, altmetrics is the creation and study of new metrics based on the social web for [...]
 By Some considerations regarding data-driven design | As I learn ... on September 9, 2013 at 7:38 pm
 [...] http://altmetrics.org/manifesto/ http://www.wooga.com/2012/07/ [...]
 By A brief introduction to altmetrics for researchers - Research to Action - Research to Action on September 11, 2013 at 9:20 am
 [...] The Altmetrics Manifesto http://altmetrics.org/manifesto/ [...]
 By 査読はどうあるべきなのか - システム論ブログ - 永井俊哉 on September 12, 2013 at 7:50 am
 [...] こうしたエリート主義には、問題もいろいろある。すなわち、参加者と評価者の数が少ないために、データが不足したり、評価基準が仲間内で固定されたり、工作活動に対して脆弱であったり[18] といった弊害が生じる。こうした弊害を解消するために、ネット上での一般の人々の評価を反映させるオルトメトリクス（altmetrics）が提唱されている。オルトメトリクスとは、非伝統的な（alternative）評価指標（metrics）という意味である。具体的には、ソーシャルメディアでの評価、Mendeley などの学術論文引用管理ソフトウェアでの使用状況、ソーシャルブックマーク、オンライン上でのリンクなどのデータから研究者の業績を評価する。 [...]
 By The future of the peer-review systems - Systemics Blog - Nagai Toshiya on September 12, 2013 at 8:04 am
 [...] peers, and vulnerability to manipulation.[18] To prevent such harmful effects, some propose altmetrics, alternative metrics of academic works by means of the reputation of social media, storage at [...]
 By Academics online: what are the risks? | This Sociological Life on September 16, 2013 at 6:53 am
 [...] increasingly subjected to metric assessments based on their success in using social media (via altmetrics) and the reluctance of some to take up new activities in an already very demanding working life. [...]
 By More On Alternative Research Metrics: Telling The Full Story Of Researchers ’ Productivity | Digital Media &amp; Science on September 22, 2013 at 5:01 pm
 [...] “Some people say, ‘I don ’t care about popular science; I only care about quality science. The only measure we have [of science quality] is the consensus of the scientific community. One could call that popularity; one could call it expert consensus. ”—Information scientist Jason Priem,  University of North Carolina, Chapel Hill, and author of altmetrics: a manifesto [...]
 By My objectives as a Panton Fellow | OKF Open Science Working Group on September 24, 2013 at 2:29 pm
 [...] data. Altmetrics are indicators of scholarly activity and impact on the web. Have a look at the altmetrics manifesto for a thorough [...]
 By 坂東, 慶太. 「オープンアクセス×ソーシャルメディア」時代の研究評価指数altmetricsの可能性. 2013, 月刊DRF, 2013年10月号, No.45, p.1-4. #altmetrics #OAWeek | @KeitaBando on October 1, 2013 at 8:19 am
 [...] Priem, J.; Taraborelli, D.; Groth, P.; Neylon, C. altmetrics: a manifesto, (v.1.0). 2010-10-26. [2] 坂東 慶太.Altmetrics の可能性 [...]
 By Glorious Generalist: What Should Technology Librarians Be Doing About Alternative Metrics? on October 2, 2013 at 8:27 pm
 [...] potentially makes the tools available to researchers more homogeneous and ignores niches. As the alt metrics manifesto suggests, the traditional “filters ” in scholarly communication of peer review, [...]
 By Lunchlezing Paul Groth: Telling your research story with metrics | Wilma van den Brink on October 3, 2013 at 9:02 am
 [...] Groth is universitair docent bij de Vrije Universiteit in Amsterdam. Hij is initiatiefnemer van het altmetrics manifesto. Paul heeft bovendien meegewerkt aan een korte film over sociale media en open access in 2012. Zie [...]
 By My objectives as a Panton Fellow | Science and the Web on October 4, 2013 at 11:36 am
 [...] data. Altmetrics are indicators of scholarly activity and impact on the web. Have a look at the altmetrics manifesto for a thorough [...]
 By The Future of Metrics in Science | Data Pub on October 14, 2013 at 9:12 pm
 [...] a graduate student at UNC ’s School of Information and Library Science, coined the term “altmetrics ” rather recently, and the idea has taken off like [...]
 By Open Access: Redefining Impact | Florida Institute of Technology on October 16, 2013 at 12:00 pm
 [...] ~ J. Priem, D. Taraborelli, P. Groth, &amp; C. Neylon, altmetrics.org [...]
 By Defining social media terms | Heidi Allen on October 23, 2013 at 3:38 am
 [...] there is a new term which tries to capture online mentions of research articles called “altmetrics” originally defined by Jason Priem.[2, 3] Publishers such as Elsevier and PLoS are developing new [...]
 By La quantité est-elle la nouvelle qualité ? | Casus Bibli on October 24, 2013 at 6:40 am
 [...] de description sémantique des relations citant-cité ou même par rapport à certains indicateurs altmetrics , mais qui a le mérite d’être facilement analysable par des outils efficaces, utilisés par les [...]
 By Dantalus on October 28, 2013 at 10:24 am
 [...] these apply to you, then you likely have an opportunity to help academia rise above publication-based metrics of academic impact, even if just an inch at a [...]
 By Exploring Altmetrics - THATCamp Virginia 2013 on October 30, 2013 at 3:14 pm
 [ …] You can read the classic altmetrics manifesto here. [ …]
 By a future science publishing vision | Eckmeier.De|nnis on November 3, 2013 at 8:10 pm
 [ …] on the quality of the article, PLOS calls it ‘Article-Level Metric ’ and there is also Altmetrics and others have their own ideas. But how do we measure the success of this paper in a timely manner [ …]
 By Defining social media terms | Heidi Allen on November 4, 2013 at 12:10 am
 [ …] there is a new term which tries to capture online mentions of research articles called “altmetrics” originally defined by Jason Priem.[2, 3] Publishers such as Elsevier and PLoS are developing new [ …]
 By Altmetrics – dlaczego warto interesować się alternatywnymi metrykami | Warsztat badacza – Emanuel Kulczycki on November 5, 2013 at 4:26 pm
 [ …] się jedynie na liczeniu cytowań. Warto przeczytać manifest altmetrics, który dostępny jest tutaj. Jego autorzy podkreślają, że w nauce od zawsze potrzebne są różnego rodzaju filtry, gdyż [ …]
 By Evaluating Impact: What’s your number? | PLOS Tech on November 6, 2013 at 10:51 pm
 [ …] trends have been summarized with the terms Article-level Metrics and altmetrics and will be the focus of the panel next Saturday. As altmetrics is still a young discipline, more [ …]
 By Articles tweeted about are 11 times more likely to be highly cited in journal articles | Real Lawyers Have Blogs on November 8, 2013 at 7:44 pm
 [ …] publication to the web, and publish earlier, the web offers a better way to filter science or as Altmetrics (project set up to discuss the post-peer review environment) puts it: “Instead of waiting months [ …]
 By Articles tweeted about are 11 times more likely to be highly cited in journal articles on November 12, 2013 at 11:37 pm
 [ …] publication to the web, and publish earlier, the web offers a better way to filter science or as Altmetrics (project set up to discuss the post-peer review environment) puts it: “Instead of waiting months [ …]
 By How to take charge of science policy: making research more visible on November 15, 2013 at 8:02 pm
 [ …] time to update our measures of visibility and alternative metrics must be part of any modern system for quantifying research [ …]
 By Altmetriikka – vaihtoehtoista metriikkaa | Suomen yliopistokirjastojen neuvoston blogi on November 19, 2013 at 8:40 am
 [ …] Altmetriikka on nähty myös webnatiivin sukupolven vastaiskuna aikansa eläneelle tutkimuskulttuurille. Vuonna 2010 julistettiinkin verkossa manifesti, “Altmetrics manifesto”. [ …]
 By Blessay | Brooklyn Chick, Mere 's Blog on November 19, 2013 at 10:46 pm
 [ …] Altmetrics was introduced as a tool for scholars and librarians. For a complete explanation go to http://altmetrics.org/manifesto/ . The main concept behind Altmetrics is that its system can easily tell you which articles are the [ …]
 By Student Research on Voluntourism: Creating “Real-Time ” Benefits for Practitioners | VolunTourism Institute on November 22, 2013 at 11:34 pm
 [ …] more senior posts. It’s simple arithmetic. So we shouldn’t expect reform of publishing, or alt-metrics, to save people from perishing. These reforms could certainly make the system fairer and better, [ …]
 By Thing 20 2013: Blog, tweet or post a link | 23 Things for Research on November 25, 2013 at 9:55 am
 [ …] article, and they may be taken into consideration when making hiring or tenure decisions. The altmetrics manifesto argues that new forms of scholarly and popular communication (e.g. social media) require a rethink [ …]
 By Réseaux sociaux académiques ….Le débat ! | Archives Ouvertes on November 29, 2013 at 4:13 pm
 [ …] académique évoluant à grande vitesse sur les réseaux sociaux. A ce sujet, notons une étude sur http://altmetrics.org/manifesto/ (un groupe de chercheurs à l ’international) ayant fait le constat que les chercheurs [ …]
 By Quelles évaluations alternatives des pratiques de la recherche ? | Science ouverte on December 7, 2013 at 6:45 pm
 [ …] Altmetrics Manifesto [ …]
 By Open and transparent altmetrics for discovery | OKF Open Science Working Group on December 9, 2013 at 10:51 am
 [ …] and in social media are considered as well. The altmetrics promise, as laid out in the excellent manifesto, is that they assess impact quicker and on a broader [ …]
 By Digging Digitally » It ’s the Neoliberalism, Stupid: Why Open Access / Data / Science is not Enough on December 11, 2013 at 6:53 pm
 [ …] are more metrics (even Alt-metrics) really the solution to the perverse incentives embodied by our existing metrics? The much derided [ …]
 By Altmetrics: How do I rate thee? Let me count the tweets! | Adroit Living on December 12, 2013 at 8:53 am
 [ …] with a terrible name [Note: "Alt " ( 'alternative ') to what? Not really "metrics " either]. The Altmetrics.org manifesto clearly lays out the ambitions for what those active in the field envision altmetrics to be: acting [ …]
 By Twitter Open Access Report – 4 Sep 2013 | on December 12, 2013 at 11:16 am
 [ …] in journals, conferences and social media. (A good starting point for learning about altmetrics is http://altmetrics.org/manifesto .) Data collected by altmetric platforms come from many sources, ranging from PDF downloads on [ …]
 By Altmetrics en el Contexto | Universo Abierto on December 15, 2013 at 8:06 pm
 [ …] investigación, incluyendo presentaciones de diapositivas, los conjuntos de datos y artículos. En “Altmetrics: a manifiesto ”, hay una buena introducción a cómo altmetrics pueden enriquecer más la reflexión tradicional [ …]
 By Unbundling Academia—It 's Not Just for Cable Anymore on December 23, 2013 at 10:18 pm
 [ …] aggregating informal assessment are already flourishing.” These measuring systems, such as "altmetrics, " in part use traffic and engagement statistics that wouldn’t be unfamiliar to any [ …]
 By Veröffentlichen | Denkwerkzeuge im Wissensmanagement on December 26, 2013 at 5:28 pm
 [ …] ; Groth, Paul ; Neylon, Cameron (2011): Altmetrics: A manifesto. Version 1.01, 06.12.2013. URL: http://altmetrics.org/manifesto                            P Dong, M Loh, A Mondry(2005) – The “impact factor ” revisited.Biomedical digital [ …]
 By Steering clear of the iceberg: three ways we can fix the data-credibility crisis in science | BaciNews on December 29, 2013 at 4:18 am
 [ …] research is based on journal prestige, but some scientists and startups are beginning to use alternative metrics in an effort to refocus on the science itself (rather than the publishing [ …]
 By Altmetrics – fancy feature or peer review ’s successor? | Open Science on January 10, 2014 at 4:36 pm
 [ …] how many people are talking about it, their opinions and whether your work is important to them. Altmetrics gives you the answer, as well as an opportunity to find out which articles are widely disputed in [ …]
 By Twitter Open Access Report – 14 Jan 2014 | on January 14, 2014 at 11:42 am
 [ …] how many people are talking about it, their opinions and whether your work is important to them. Altmetrics gives you the answer, as well as an opportunity to find out which articles are widely disputed in [ …]
 By CMPO Viewpoint on January 14, 2014 at 3:06 pm
 [ …] is likely to change dramatically over the next few years, as open access, self-archiving, altmetrics and other technology-driven innovations become increasingly common. This provides an opportunity to [ …]
 By EBSCO Acquires Altmetrics Provider Plum Analytics - The Digital Shift on January 15, 2014 at 10:46 pm
 [ …] field itself isn’t much older. One of its formative texts, “Altmetrics: A Manifesto,” written by ImpactStory founder Jason Priem and others, went online in October [ …]
 By Why you should ignore altmetrics and other bibliometric nightmares on January 16, 2014 at 12:04 pm
 [ …] science (the kind that ought to be considered for tenure) which operates on the timescale of years. Priem also says “researchers must ask if altmetrics really reflect impact ” .   Even he [ …]
 By Stick to Your Ribs: Altmetrics — Replacing the Impact Factor Is Not the Only Point | The Scholarly Kitchen on January 23, 2014 at 10:31 am
 [ …] as a container is an important value metric and one that needs to continue, the rapidly evolving alternative metrics (altmetrics) movement is concerned with more than replacing traditional journal assessment [ …]
 By On exploding ‘evaluation machines ’ and the construction of alt-metrics | The Citation Culture on January 28, 2014 at 8:30 pm
 [ …] Priem, J., Taraborelli, D., Groth, P., and Neylon, C. (2010a). Altmetrics: a manifesto. http://altmetrics.org/manifesto/ [ …]
 By Defining social media terms – different things to different people | Beyond Digital Strategy on February 1, 2014 at 11:05 pm
 [ …] there is a new term which tries to capture online mentions of research articles called “altmetrics” originally defined by Jason Priem.[2, 3] Publishers such as Elsevier and PLoS are developing new [ …]
 By The end of the paywall | carsten.io on February 4, 2014 at 3:23 pm
 [ …] of self-archiving, a growing market for open access publishers, tools such as #icanhazpdf, and new impact measures, I think it is getting ever harder for the publishers to justify their steep subscription [ …]
 By Discussion: "It’s the Neoliberalism, Stupid: Why instrumentalist arguments for Open Access, Open Data, and Open Science are not enough." | EDaWaX on February 5, 2014 at 9:13 am
 [ …] are more metrics (even Alt-metrics) really the solution to the perverse incentives embodied by our existing metrics? The much derided [ …]
 By IMPACT or How I Learned to Start Worrying and Fear Altmetrics | Meta Rabbit on February 5, 2014 at 9:32 am
 [ …] Altmetrics is the idea that scientific publications should be judged (perhaps primarily) on the impact they have in the general media, including on social media. This is in alternative to looking at either citations of journal impact factors. [ …]
 By 図書館員は、研究者への #altmetrics 支援をいつやるか？ 今でs（ry | @KeitaBando on February 6, 2014 at 2:10 pm
 [ …] altmetricsは比較的新しい概念――altmetrics: a manifestoが初めて公開（v [ …]
 By Twitter Open Access Report – 11 Feb 2014 | on February 11, 2014 at 11:41 am
 [ …] has been measured in a few ways, usually through narrow citations counts or through peer review. Article level metrics (altmetrics) are becoming the new currency to measure research impact. They measure reach through article [ …]
 By Are universities turning into giant newsrooms? | PNCAU on February 11, 2014 at 4:20 pm
 [ …] Article level metrics (altmetrics) are becoming the new currency to measure research impact. They measure reach through article views, downloads, traditional media or mentions in social media. [ …]
 By The Ongoing Evolution of Universities into Newsrooms on February 11, 2014 at 7:36 pm
 [ …] Article level metrics (altmetrics) are becoming the new currency to measure research impact. They measure reach through article views, downloads, traditional media or mentions in social media. [ …]
 By Un train peut en cacher un autre …. | BibliOpen on February 14, 2014 at 11:07 am
 [ …] scientifique. Et certes, un peu partout, des réflexions sont conduites pour proposer d ’autres métriques , d ’autres [ …]
 By Mandatory confessionals upon receipt of tenure. | Sarah Hillenbrand on February 18, 2014 at 9:27 pm
 [ …] attention to things like the tyranny of top-tier journals, the rise of open access journals, and alt metrics. These revolutions in how we appraise a scientist ’s worth are happening alongside the [ …]
 By Video Tip of the Week: Centralized Model Organism Database (CMOD) | The OpenHelix Blog on February 19, 2014 at 2:35 pm
 [ …] think some of the altmetrics strategies could come to support this part of the problem, but I still haven ’t seen the real [ …]
 By Scientists On the Loose! My AAAS Talk – Phenomena: The Loom on February 19, 2014 at 9:44 pm
 [ …] blogs, Twitter, or Facebook. New companies are launching in order to measure this response, and to create an alternative to the traditional ways of measuring the impact of a paper. Instead of looking at the number of [ …]
 By Altmetrics Aren ’t Always So ‘Alt ’ – Ask the Developing World on March 12, 2014 at 8:13 am
 [ …] Web,” have been purposely constructed to be alternatives to the JIF. Since the drafting of the altmetrics manifesto, there has been a special issue, a PLoS collection, a Mendeley group, several annual workshops, an [ …]
 Post a Comment
 Your email is never shared. Required fields are marked *
 Name *
 Email *
 Website
 Comment
 about
 What's altmetrics?
 Tools
 Media
 Press
 Tweet #altmetrics
 call for papers
 The Altmetrics Collection
 A PLOS One Collection
 workshop
 altmetrics14 workshop
 An ACM Web Science Conference 2014 Workshop
 Bloomington, IN • 23 June 2014
 resources
 altmetrics @Mendeley altmetrics @Google Groups altmetrics @FriendFeed altmetrics @LinkedIn
 upcoming events
 23 June 2014: altmetrics14 workshop ( ACM Web Science Conference 2014 )
 past events
 11-12 April 2013: Rigour and Openness in 21st Century Science (Oxford) 19-20 March 2013: Beyond the PDF 2 (Amsterdam) 15 February 2013: A New Social (Media) Contract for Science (AAAS '13, Boston) 4 December 2012: Future of Academic Impacts #LSEimpact (London) 1-3 November 2012: ALM Workshop and Hackathon #alm12 (San Francisco) 10-12 October 2012: Occupy Impact (Montreal) 21 June 2012: altmetrics12 workshop ( ACM Web Science Conference 2012 ) 15 June 2012: Disrupting Scientific Communication StartUpScience (South San Francisco)
 19-21 January 2012: Science Online 2012 (NC State University)
 24-25 October 2011: Transforming Scholarly Communication (Harvard &amp; Microsoft Research)
 22-23 October 2011: Open Science Summit 2011 (Mountain View, CA)
 2-3 September 2011: Science Online London 2011 (British Library)
 15 June 2011: altmetrics11 workshop ( ACM Web Science Conference 2011 ) 9-11 May 2011: Beyond Impact Workshop (OSI/Wellcome Trust) 22-25 March 2011: Mining the Digital Traces of Science (Workshop + data challenge) 19-21 January 2011: Beyond the PDF (UCSD Workshop) 15 January 2011: How is the Web changing the way we identify scientific impact? (Science Online 2011)
 latest #altmetrics references
 Predicting Scientific Success Based on Coauthorship Networks Pages: 21. Emre Sarigöl, Rene Pfitzner, Ingo Scholtes, Antonios Garas, Frank Schweitzer et al.We address the question to what extent the success of scientific articles is due to social influence. Analyzing a data set of over 100000 publications from the field of Computer Science, we study how centrality in the coauthorship network differs between authors who [ …] Mendeley readership altmetrics for the social sciences and humanities: Research evaluation and knowledge flows Journal of the American Society for Information Science and Technology (2014). Ehsan Mohammadi, Mike Thelwall et al.Published using Mendeley: The reference manager for researchers Mendeley readership altmetrics for the social sciences and humanities: Research evaluation and knowledge flows Journal of the American Society for Information Science and Technology (2014). Ehsan Mohammadi, Mike Thelwall et al.Published using Mendeley: The bibliography manager for researchers Novel Research Impact Indicators Martin Fenner, Jennifer Lin et al.Citation counts and more recently usage statistics provide valuable information about the attention and research impact associated with scholarly publications. The open access publisher Public Library of Science (PLOS) has pioneered the concept of article-level metrics, where these metrics are collected on a per article and [ …] Can Social Reference Management Systems Predict a Ranking of Scholarly Venues? Proceedings of the 17th international conference on theory and practice of digital libraries (2013). Pages: 138-143. Hamed Alhoori, Richard Furuta et al.New scholarly venues (e.g., conferences and journals) are emerging as research fields expand. Ranking these new venues is imperative to assist researchers, librarians, and research institutions. However, ran [ …]
 recent comments
 Altmetrics Aren ’t Always So ‘Alt ’ – Ask the Developing World on altmetrics: a manifesto How to track citations / impact factor tools | Nuffield College Library 's blog on about Scientists On the Loose! My AAAS Talk – Phenomena: The Loom on altmetrics: a manifesto Video Tip of the Week: Centralized Model Organism Database (CMOD) | The OpenHelix Blog on altmetrics: a manifesto Mandatory confessionals upon receipt of tenure. | Sarah Hillenbrand on altmetrics: a manifesto Welcome to the Brave New World: Tracking your Altmetrics | biblioTECH on about Un train peut en cacher un autre …. | BibliOpen on altmetrics: a manifesto ESA-announce ACM Web Science Conference (WebSci ’14), June 23-26, 2014 | 研討會資訊網 Info for Academic Conferences and CFP on altmetrics14: expanding impacts and metrics The Ongoing Evolution of Universities into Newsrooms on altmetrics: a manifesto Are universities turning into giant newsrooms? | PNCAU on altmetrics: a manifesto
 recent #altmetrics tweets
 sarah potvin :
 @alyciaicyla probably not? I'm mostly at UX Day today but may go to an unconference or the #altmetrics session.
 about 29 minutes ago
 David Carter :
 Do articles attracting social media attention also get the attention of scholars and the mass media?
 #Altmetrics
 http://t.co/cU0M9bKifs
 about 1 hour ago
 Stacy Konkiel :
 @reference_desk thanks, man! Congrats on your foray back into library-land. The tweets on your #altmetrics #erl14 sesh were great!
 about 1 hour ago
 Kim Nayyer :
 Use of #altmetrics —RTs, likes and more—and conflicts with #privacy will prevent some from participating, and this can be a problem… #oa
 about 1 hour ago
 Sibele Fausto :
 Andrea Michalek, @amichalek , co-founder of @PlumAnalytics - http://t.co/1W2DoUhjNJ . Thanks for RT! :) #altmetrics
 about 4 hours ago
 Lisa Palmer :
 RT @Research_Voice : How well developed are #altmetrics ? A cross-disciplinary analysis http://t.co/zuwOHT0zxW #impact #publishing #OA ...
 about 4 hours ago
 Elsevier Chemistry :
 Ask us about #Altmetrics #ACSDallas #Elsevier booth 1313 http://t.co/JRtFds9CSt
 about 5 hours ago
 ElsevierChemEng :
 Ask us about #Altmetrics #ACSDallas #Elsevier booth 1313 http://t.co/h45loro4WY
 about 5 hours ago
 Analytical Chemistry :
 Ask us about #Altmetrics #ACSDallas #Elsevier booth 1313 http://t.co/0BXliz2znd
 about 5 hours ago
 Elsevier Energy :
 Ask us about #Altmetrics #ACSDallas #Elsevier booth 1313 http://t.co/7Pvlo9zitr
 about 5 hours ago
 Search
 Blogroll
 Documentation Plugins Suggest Ideas Support Forum Themes WordPress Blog WordPress Planet
 RSS Feeds
 All posts All comments
 Meta
 Log in
 WordPress
 |
 Sandbox</data>
  <data type="rsc" label="good" registry_nif_id="nif-0000-30007" url="http://experimentalman.com/blog/">Experimental man blog moves to Technology Review!
 April 22nd, 2009
 Today the Experimental Man blog moves to the Technology Review website . Here is the inaugural blog on the new site:
  
 Welcome to the Experimental Man Blog!
 A blog about how leading-edge bio-science and technology is impacting individuals and society.
 This blog is an outgrowth of my new book,  Experimental Man: What one man ’s body reveals about his future, your health, and our toxic world . In the book I report taking over 250 tests in the realms of genes, environment, brain and body and explore what these tests can tell us about one person ’s health, past, present, and future.
 I have delved into my inner secrets about everything from my proclivities for diseases to the levels of pesticides, metals, and dioxins inside me. I ’ve had my brain scanned for belief in God, greed, altruism, fear, love, risk-taking, and more. Check out the  Experimental Man Index  for a list of tests and some of my results. (Example: over 7 million genetic markers sequenced; 22 hours in an MRI; and almost 2 liters of blood given up — despite my squeamishness about needles).
 Are these tests useful? What do they tell us? And do we want to know?
 I embarked on this journey as a science journalist attempting to understand and better explain a blizzard of abstract and complicated new discoveries in peronalized medicine by hum anizing the story. The book arose out of two articles that used this journalist-as-guineapig method: for  Wired  on DNA and for  National Geographic  on environmental toxins.
 A companion to the book is  The Experimental Man Project website , which contains the detailed results of my tests (genetic sequencing, levels of environmental toxins in my blood, brain scans, and more) and links with dozens of informational sit es about personalized medicine and all of the labs and companies that tested me. The site is interactive with the book by chapter and page number. There are also tests you can take , such as this  brain age test . The Experimental Man Project is a joint effort with the  Center for Life Science Policy at UC Berkeley .
 This blog began on the Experimental Man site and already has several months of offerings — check out previous blogs here  on everything from Zombie genes to the rise of envirogenomics, the ibrain sleep test, and discount DNA.
 I will continue to blog here on the emerging era of personalized medicine. This will include postings on tests and discoveries, and also on their implications for society.
 One aim is to cover how science and technology –and common sense –could reshape American healthcare as the Obama Administration and the U.S. Congress debate health reform. We are living in one of those critical moments in history when crisis cou ld shape great improvements for society –or not.
 Read and enjoy!
 Posted in General | No Comments »
 Obama ’s budget director has the caffeine fast-metabolizer gene
 March 29th, 2009
  
 Peter R. Orszag, the 40 year-old budget director for President Barrack Obama, had his DNA tested, and has my favorite genetic marker
 This from the from the front page of The New York Times  yesterday: 
 “His epic caffeine intake concerned him until he solved the problem with typical Orszagian efficiency: he underwent genetic testing, and confirmed he could safely metabolized large amounts and happily moved on to the next worry. ”  
 This is a subtle signal that genetic testing is starting to hit the mainstream when it is casually mentioned in the second paragraph of a profile of a public figure along with othe r basic biographical information. 
 This genetic marker in the CPY1A2 gene has been linked with a rapid metabolizing of caffeine — though this is a preliminary results. I also have the variation that allows me to suck down Joe all day and barely feel the caffeine. This is according to a study published in th e Journal of the American Medical Society in 2006. 
  
 Indeed, I have always ben able to drink lots of coffee, even before bed, and feel a minimal bump from the caffeine. My father also drinks copious amounts with little impact — and sure enough has the “decaf ” genetic variation, too! 
 So those of you with the AA version of the rs762551 marker in CPY1A2, grab a latte and drink up! 
 Photo: Todd Heisler/The New York Times
  
  
 Posted in Genes | No Comments »
 Rolling Stone ’s top 100 people changing America
 March 20th, 2009
 Scientists and environmental activists mix it up with Taylor Swift, Danger Mouse, and Barrack Obama
 This from the Genome Web Daily Scan :
 “Rolling Stone  has come up with a  list of people they say are “changing America. ” Hidden in between teen pop/country singer Taylor Swift (number 100 — yes, we ’re confused, too) and Barack Obama (number 1) are Craig Venter (number 71), Leroy Hood (63), Jay Keasling (number 40), and Steven Chu (number 24).  RS  says Hood is changing “the future of medicine ” by [giving] physicians tools to diagnose and treat disease even before any symptoms appear ” and that Keasling is changing America ’s energy troubles “engineering bacteria to convert cornstalks and wheat chaff into synthetic hydrocarbon fuels that can power planes, trains and automobiles. ”"
 I would also add slow-food guru Michael Pollan (69), new Obama green advisor Van Jones (89), virus-hunter Nathan Wolfe, physicist Lisa Randall (43), Robert F. Kennedy, Jr. (34), an d of course John Stuart and Stephen Colbert (5). 
 Posted in Uncategorized | 1 Comment »
 “Envirogenomics ”: Linking environmental toxins to genetics
 March 19th, 2009
  
 A fish, DNA, and mercury story  
 This is an excerpt from Discover Magazine (April). For the complete article, click here .
  
 When the halibut on my hook breaks the surface, writhing in a splash of seawater off the coast of Bolinas, California, I am thinking less of this fish’s fate than of my own. Consid ering that I plan to kill and eat it, this might seem cruel. Yet inside the fat and muscle cells of this flat, odd-looking creature is a substance as poisonous to me as it is to hi m: methylmercury , the most common form of mercury that builds up inside people (and fish). At the right dose and duration of exposure,  mercury can impair  a person’s memory, ability to learn, and behavior; it can also damage the heart and immune system. Even in small quantities, this heavy metal can cause birth defects in fetuses ex posed in the womb and in breast-fed newborns whose mothers’ milk is laced with it.
 Scientists have assured me that one serving of halibut contains nowhere near a dosage that might cause harm. These are the same scientists, though, who admit that no one knows for sure what the threshold dose is that causes mercury to subtly poison cells in the brain and the liver, two organs where it tends to accumulate.
 As frightening as that sounds, most of us were born with a defense against exposure to mercury, initiated by specific sequences of genetic code that cause most people to expel the metal in 30 to 40 days. Not everyone carries this natural resistance, however. A small minority of people carry a genetic mutation that apparently causes their cells to retain merc ury for far longer—in rare cases up to 190 days—greatly increasing the chance for cellular damage.
 Such genetic differences may explain why some people are more susceptible to mercury poisoning than others. This possibility is driving a nascent but growing effort among scientist s to link the impact of mercury and other environmental factors (everything from pollutants and diet to the sun’s ultraviolet rays) to the individual genetic proclivities that each of us is born with. “Toxicologists say that ‘the dose makes the poison,’” says  mercury expert Jane Hightower , who practices internal medicine in San Francisco, “but it’s clear that some people are more sensitive to even small exposures than others.”
 For lack of a better term, I’ll call this new science human envirogenomics, the fusing of environmental toxicology and genetics, two fields that until recently didn’t interact much with each other. Yet researchers are finding that the interplay of the two makes us who we are and often determines whether we are healthy or sick. “Recent increases in chronic di seases like childhood asthma and autism cannot be due to major shifts in the human gene pool,” says physician and geneticist  Francis Collins , former director of the National Human Genome Research Institute. While acknowledging that changes in diagnostic criteria and heightened awareness may play a role, Collins says th at much of the increase “must be due to changes in the environment, which may produce disease in genetically predisposed persons.” One day, envirogenomics could provide clues to a person’s sensitivity to environmental toxins (such as mercury) and the potential for damage based on that person’s genes. Doctors might then better understand how to prevent such h arm and how to treat patients exposed to deleterious chemicals.
 Go here for the rest of the article.
  
 Posted in Environment , Genes | No Comments »
 Were humans and dinosaurs alive at the same time?
 March 13th, 2009
 N ew survey reveals that only 59% of Americans know that dinosaurs came before humans 
 Take a science literacy test (see below)
 Yikes! Reforms and additional funding and respect for science and education in the Obama Administration could not have come too soon. The California Academy of Sciences and Harris Interactive have conducted a survey that shows Americans do not do well on basic science literacy. This is despite a civilization that we live in that depends on scienc e and technology. Take a peek at the  article   copied below from R &amp;D magazine.
 The Magazine Article:
 Are Americans bad at science? If so, are they worse than anywhere else? We know the answer to one of those questions. A new national survey commissioned by the California Academy o f Sciences and conducted by Harris Interactive says that the U.S. public is unable to pass even a basic scientific literacy test.
The good news: U.S. adults  do  believe that scientific research and education are important. About 4 in 5 adults think science education is “absolutely essential ” or “very important ” to the U.S. healthcare system (86%), the U.S. global reputation (79%), and the U.S. economy (77%).
 People are starting to realize that innovation and industry—not making cheap mortgages a government mandated right—are what propels successful economies. That means people have to understand science.
 To test your already existing scientific literacy,  take this Richard Carrier literacy test .
 If you ’re already confident in your knowledge, here ’s what other people do not know:
 Only 53% of adults know how long it takes for the Earth to revolve around the Sun. Only 59% of adults know that the earliest humans and dinosaurs did not live at the same time. Only 47% of adults can roughly approximate the percent of the Earth ’s surface that is covered with water.* Only 21% of adults answered all three questions correctly.
 Knowledge about some key scientific issues is also low. Despite the fact that access to fresh water is likely to be one of the most pressing environmental issues over the coming ye ars, less than 1% of U.S. adults know what percent of the planet ’s water is fresh (the correct answer is 3%). Nearly half didn ’t even hazard a guess. Additionally, 40% of U.S. adults say they are “not at all knowledgeable ” about sustainability.
 “There has never been a greater need for investment in scientific research and education, ” said Academy Executive Director Dr. Gregory Farrington. “Many of the most pressing issues of our time—from global climate change to resource management and disease—can only be addressed with the help of science. ”
 This survey was conducted by telephone within the United States by Harris Interactive on behalf of the California Academy of Sciences between December 17 and December 21, 2008 amon g 1,002 adults ages 18+.
 The approximately correct answer range for this question was defined as anything between 65% and 75%. Only 15% of respondents answered this question with the exactly correct answer of 70%.
  
 Posted in General | No Comments »
 GENES: The zombie gene (living-dead DNA?)
 March 7th, 2009
 Researchers at the University of Washington in Seattle have discovered a gene that is dormant in most of our recently-evolved monkey brothers. In humans and great apes. however, th e gene was reactivated about 25 million years ago — reborn by the invasion of a retrovirus that attached itself to the gene and turned it back on. 
 The formerly dead gene is one we could probably do without. It ’s is involved in Chron ’s disease, an inflammation of the gastrointestinal tract. But it is the first time that scientists have found evidence of a gene being resurrected by a virus. 
 “This is probably the first example of a gene coming back from the dead after being gone for 25 million years, ”  Evan Eichler,  a genome researcher at the University of Washington in Seattle who led the study, told  The Scientist i n a story  posted yesterday.
 This discovery is significant in at least two major ways: first, because our genome is packed with dormant genes that might some day be activated by a wayward virus; and second bec ause it offers further proof that a virus can be used as a vehicle by scientists to intentionally deliver new genetic instructions to genes to treat disease.
 I ’m reminded of a favorite story of mine from paleontologist Jack Horner of the Museum of the Rockiesin Bozeman, Montana — he is the model for the main character in Jurassic Park — who likes to talk about how chickens could become dinosaurs with a bit of DNA tweaking. Apparently, the mighty and ferocious T-Rex has evolved into various birds, including the c hicken. Dormant dino genes still exist in a chicken that could be activated to grow teeth, little hands, and a tail. “I ’m not sure why anyone would want to do this, ” says Horner, with a grin, “but this is the real way to have a Jurassic Park. ”
 Check out my book, Experimental Man, the chapter “My Dinosaur DNA ”, pages 87-91 for the complete story of the chickenosaurus.
  
  
  
  
  
  
  
 Posted in Genes | No Comments »
 11:45 am Monday
 March 6th, 2009
 President Obama is set to announce a reversal of President Bush ’s restriction of federal funding for embryonic stem cell research — at 11:45 am on Monday, March 9. 
 This not only activates funding for this promising and exciting research, it also provides a symbolic closure to the Bush years when science too often was superseded by politics an d ideology.
 Read more in the New York Times .
 Posted in General | 1 Comment »
 A Birthday Gift for Darwin
 February 24th, 2009
 W ill President Obama recognize Charles Darwin ’s 200th birthday by lifting federal funding restrictions for embryonic stem cell research? 
 Column originally appeared on  Portfolio.com.
 The symbolism couldn’t be riper: a newly installed, pro-science president signs a promised executive order overturning his predecessor’s anti-stem cell policy on this day and in th is year, which also celebrates the 150th anniversary of Darwin’s seminal work,  On the Origin of the Species .
 Already, the half of Americans that profess to deny Darwin’s central theory of evolution are cringing at this birthday being celebrated by the other half who do believe. Many of th e nonbelievers also oppose embryonic stem cell research, although this number has been dropping, particularly as treatments and cures using these special cells inch ever closer.
 Just a few days ago, the Food and Drug Administration approved the first-ever human tests using embryonic stem cells, those cells formed in an embryo soon after conception that can grow into any tissue in the body. Geron Corporation of Menlo Park, California will implant stem cells in up to eight paraplegics in effort to repair their spinal chord injuries. 
 If all goes well, the stem cells will help repair a material around nerve cells known as myelin, which should restore the ability of nerve cells to carry signals and to function. S ome cells may also be spurred to regenerate. 
 Other companies are poised to begin testing embryonic stem cell treatments for a market that analysts say could equal over $8 billion by 2016 – including therapies derived from “ad ult” stem cells, those taken from fully-formed humans to regenerate specific cells in the heart, pancreas, and elsewhere.
 It seems eons ago that President George W. Bush signed an executive order in 2001 limiting federal funding for embryonic stem cell research, a move applauded by the religious right who consider human life to begin at conception. Critics have long complained that this move crippled crucial research, delayed therapies, and caused unneeded suffering and death.
 In 1859, Charles Darwin had no idea that stem cells existed, and that they are the crucial building blocks developed by complex organisms over the course of billions of years to la unch the process of creating a person – or a toad, falcon, spider, and guppy. 
 He also might be astonished that his theory is denied by millions of people – by 54 percent of Americans, and more than half of his own countrymen in Britain, according to a recent poll.
 Perhaps this is understandable at one level, since Darwin challenges our fundamental view of the place of humans in the universe. If God created us, then we are special. If we are descended from bacteria, pufferfish and chimpanzees, we are merely another organism.
 This sort of thinking misses the point about Darwin’s enduring theory: that understanding the progression of life for some 3.5 billion years on Earth is fascinating in its complexi ty and diversity. It also provides us the tools to understand the wonders of stem cells, which finally, after years of being starved of federal funding, are poised to be unleashed.
  
  
 Posted in General | No Comments »
 Reading my mind: A start-up wants to attach its iBrain to your head while you sleep to detect abnormalities and disease—and perchance to detect your dreams
 January 26th, 2009
  
 Below is an article from my column “Natural Selections ” on Portfolio.com:
 I ‘m in a bathrobe clutching a stuffed otter trailing wires while seven strangers watch me climb into bed.
 Trailing from the fuzzy animal ’s rear end are two wires. One leads out of my hotel bedroom and into an anteroom where the people now saying good night have set up monitors and laptops. The other is attached to an electrode affixed to my forehead.
 I ’m at the Estancia resort in La Jolla, California, where researchers at a San Diego start-up company called NeuroVigil are investigating what my brain is doing during the one-third of my life that I spend asleep.
 The founder of NeuroVigil is Philip Low, a young neuroscientist who also holds a chair at the Salk Institute, which sprawls out just to the north of the Estancia, abutting the beac h and the Pacific Ocean.
 Low and his team are experimenting with a prototype of a new invention called the iBrain, which uses a single electrode attached to the forehead that measures brain activity during sleep.
 Most sleep-measurement devices are multiple electrode caps that need to be run in a controlled setting, such as a hospital. The iBrain, when it is finished, will be used in a perso n ’s home—or, in my case, in the bedroom of this rather posh suite.
 The finished iBrain will be wireless, says Low, and will report data during the night to NeuroVigil ’s data centers via one ’s own laptop, via the internet, or perhaps via the device itself.
 But will the commercial version be imbedded in a stuffed otter, as this one is? Low says probably not; the otter was added at the last minute to protect the ungainly iBrain prototy pe from being squashed if I roll over in my sleep. Presumably, the real product will be smaller and less fragile.
 NeuroVigil, which plans to sell the iBrain to researchers, physicians, hospitals, businesses, and consumers, will analyze the brain waves it picks up using a patented algorithm als o developed by Low. The program, he says, uses grids to detect structural changes that occur in a sleeping person ’s brain and can reveal neurological disorders.
 “We are using sleep as a microscope to study brain activity, ” Low said.
 With long, wavy-black hair, a penchant for European-cut suits, and a charismatic intensity, Low came to the Salk in 2001 at the invitation of Nobel laureate Francis Crick, the co-d iscoverer of the double helix structure of DNA. Low and Crick worked together on sleep until Crick ’s death in 2004.
 Still in his twenties, Low finished his Ph.D. in 2007, which he said was just one page in length, with a very long footnote titled, “A New Way to Look at Sleep: Separation &amp; Convergence. ” Low is a fellow at the Crick-Jacobs Center
for Theoretical and Computational Biology at Salk.
 When I met him, Low was getting a lot of publicity for using his iBrain technology to test brain waves in songbirds. Using some of his new algorithms, Low analyzed E.E.G. ’s of zebra finches and discovered a previously unknown similarity between birdbrains and mammalian brains—periods of rapid-eye-movement (R.E.M.) sleep, slow-wave sleep (S.W.S.), t ransition stages, and quick E.E.G. transitions. 
 “No one thought that birds, which lack a neocortex, would show these patterns, ” he said. His Chicago lab also was able to record patterns in the sleeping finch ’s brains that were identical to when they were awake and singing, suggesting they might have been dreaming about singing. That finding may offer clues to how humans dream.
 Low ’s company also recently won $250,000 in seed funding from the annual West Coast 250K Venture Challenge offered by the Silicon Valley venture firm Draper, Fisher, Jurvetson. Low sa ys he has turned down millions of dollars from venture capital firms and funded the company using credit cards. He has attracted several prominent scientists to its advisory board.  
 The company hopes to begin selling the iBrain within a year, and have not yet priced the device or their service. “We want lots of people to use this, so it won ’t be too expensive, ” says Low.
 Low tells me that the iBrain technology and his algorithms could be used to detect not only neuro-abnormalities that can cause shifts in how the brain performs in EEGs much in adva nce of cognitive symptoms.
 He believes the device will be added to the growing pantheon of diagnostic tools that range from cholesterol levels to genetic profiles, and that one day scanning brain waves with his portable device will be routine for everyone from transportation workers to soldiers.
 He even sees applications for detecting pandemics and bioterrorism threats, although he wouldn ’t elaborate, he says coyly, for proprietary reasons.
 This was the first time they had tested the device outside of a hospital or a clinic, so they brought in traditional sleep-monitoring devices to make sure they were getting a stron g signal from my snoozing brain.
 Low worried that I would have trouble falling asleep with an electrode stuck on my head and connected to the fluffy otter. But he didn ’t know how easily I can snooze. I fell asleep soon after they turned out the light, while the team gathered around the equipment in the anteroom.
 Several weeks later, I received my results. I was normal except for a funny alpha wave that sometimes suggests alcoholism or a debilitating muscle disorder. But Low says that the w ave pattern was more likely caused by the placement of the electrode. Here is NeuroVigil ’s report on my brain while sleeping:
 “Patient had a good Sleep Efficiency (92.7 percent). Sleep Onset Time was normal. Distribution of sleep stages was typical. … The patient is not likely to suffer from depression or sleep apnea. … Total wake time for the bedtime period was short. In-depth analysis of sleep stages using SPEARS [Low's algorithm] revealed no sign of pathologic brain rhythm generation. ”
 Taking this test was fun, though I wonder if this product could face some of the issues that confront genetic testing if employers, the government, or insurers use it in the wrong way to screen for abnormalities and behavioral quirks.
 Low acknowledges the potential for abuse. “Like any test of this sort, we would need to protect people from abusing this technology, ” he says.
 I thought of one more use for the iBrain—dating services such as Match.com that offer an iBrain vetting of prospective dates. If this happens, however, I suggest losing the otter. 
  
 Posted in Brain | No Comments »
 Genetic drift in Iceland … evidence from 1000 year-old skeletons
 January 19th, 2009
 The scientists at deCode Genetics have discovered what happens when a small group of people is isolated on, say, a smallish island that bestrides the Arctic Circle and continues to procreate for a millennium or so. The results may explain how human differences have emerged rather rapidly over the 150,000 years or so since our ancestors left Africa. 
 According to a study out of deCode published on January 16 in PLoS Genetics, DNA from skeletons of Icelanders who lived 1000 years ago — soon after the island was settled by Vikings and other Euroepans — are more similar to modern Europeans than to modern-day Icelanders. The skeletons were unearthed from burial sites over the past several decades and preserved in the National Mus eum of Iceland.
 One interesting issue this raises is how the genetic drift in Iceland might have impacted modern Icelanders being tested by deCode as a template for discovering human genetic marke rs for traits and diseases. DeCode ’s groundbreaking studies in gene marker discovery for everything from heart attack to restless leg syndrome have been among the best in the world, and many have been validated by testing other populations in Europe and North America and elsewhere, though one wonders if the “drift ” caused subtle genetic differences for certain traits that are more unique to Icelanders than perhaps previously suspected.  
 Read the story in Genomeweb Daily News  and the study in PLoS Genetics .
  
 Posted in Genes | No Comments »
 « Older Entries
 Archives April 2009 March 2009 February 2009 January 2009 November 2008 September 2008 August 2008 July 2008 June 2008 May 2008
 Links Back to experimentalman.com
 Admin Log in
 Recent Posts Experimental man blog moves to Technology Review! Obama ’s budget director has the caffeine fast-metabolizer gene Rolling Stone ’s top 100 people changing America “Envirogenomics ”: Linking environmental toxins to genetics Were humans and dinosaurs alive at the same time?
 Recent Comments Topics about Trains » Archive » Rolling Stone’s top 100 people changing America on Rolling Stone ’s top 100 people changing America pilo on experimental_man LM Freeman on 11:45 am Monday KBurns on Connecting genes and environmental toxins: welcome to envirogenetics Steven Murphy MD on Connecting genes and environmental toxins: welcome to envirogenetics
 is proudly powered by
 WordPress
 Entries (RSS)
 and Comments (RSS) .</data>
  <data type="rsc" label="bad" registry_nif_id="nlx_69747" url="http://www.surgicalbio.com">Home
 Skip to main content
 mimedx
 Home About us History Management Board of Directors Medical Advisory Board Quotations Healing Gifts Investors Overview Stock Information SEC Filings News Releases Events Calender Webcasts &amp; Presentations Analyst Coverage Corporate Governance Information Request Products PURION ® Process AmnioFix ® EpiFix ® Safety/Quality Assurance/Regulatory Reducing Wastage Therapeutic Areas Chronic Wound Healing Acute Wound Healing Sports Medicine Surgical Applications Education/Conferences Clinical/Scientific Clinical Publications Scientific Publications Posters Contact Us Careers
 Previous
 Pause
 Next
 Products
 Our amnion based products help patients heal quickly, safely and effectively.
 Therapeutic Areas
 From chronic and acute wounds to surgical applications and sports medicine, we treat a wide range of patient conditions.
 Physician Education and Conferences
 Discover the many ways MiMedx® can help improve patients' outcomes.
 Investors
 Learn more about why you should invest in the company taking regenerative medicine into the future.
 The Second MiMedx EpiFix® Randomized Comparative study published shows 92.5% healing rate over 12 weeks
  
 The latest study reiterates the results of other clinical studies that EpiFix® allograft is a clinically and cost effective therapy:
  
 "A prospective, randomized comparative study of weekly versus biweekly application of dehydrated human amnion/chorion membrane allograft in the management of diabetic foot ulcers.” Charles M Zelen, Thomas E Serena, Robert J Snyder
 Read the entire study here
  
 MiMedx ® delivers innovative bioactive healing products for tissue regeneration
 MiMedx ® is the global premier processor, marketer, and distributor of human amniotic tissue. MiMedx ® has distributed over 200,000 amniotic tissue grafts worldwide and achieved profound clinical outcomes in multiple therapeutic areas including ophthalmology, spine, chronic wounds, dental, orthopedic surgery, sports medicine, and urology.  With this groundbreaking human tissue offering that promotes bioactive healing, MiMedx ® believes its unmatched knowledge and superior processing of amniotic tissue strategically positions the Company to become the leader in regenerative medicine.
 The Company’s patent protected PURION ® Process is the foundation of the MiMedx ® AmnioFix ® and EpiFix ® products that serve to regenerate damaged or diseased tissues by delivering human extracellular matrix components, essential growth factors, and specialized mediating cytokines. AmnioFix ® and EpiFix ® reduce inflammation, reduce scar tissue formation, and enhance soft tissue healing.  The Company’s proprietary PURION ® Process dry preserves human amniotic membrane tissue, resulting in minimally manipulated tissue products that address numerous serious unmet medical needs requiring tissue regeneration or healing inside and outside the body. Through the Company’s unique process for dehydrating human amniotic tissues, improved clinical outcomes, increased patient quality of life, and reduced fi nancial burden to the healthcare system are achieved. 
 MiMedx ® obtains human amniotic membrane tissue that would otherwise be discarded through its placenta donation program.  The “Give the Gift of Healing” placenta donation program allows mothers, delivering healthy babies by planned Caesarean section, to donate their placentas to MiMedx ® which would otherwise be discarded by the hospital as medical waste. The MiMedx ® staff and all of our resources are dedicated to handling, processing, and delivering the donated tissues to patients. The PURION ® processed tissues are safe, effective, and minimally manipulated allografts that are intended for homologous use. 
 The MiMedx ® allografts produced from the Company’s proprietary PURION ® Process for amniotic membrane tissue can be stored at room temperature for five years without the need for refrigeration or freezing. The grafts can be utilized right out of the package without a complicated thawing process. These critical qualities of the MiMedx ® allografts allow hospitals, clinics, and surgeons to immediately provide the appropriate treatment while effectively manage their inventory of allografts. 
 MiMedx ® is dedicated to the development and support of thoughtful and effective philanthropic programs to help those in underserved medical areas in need of healing.
  
 MiMedx® has Moved!
 Driven by rapid sales growth and business expansion, MiMedx ® has moved to a larger facility to house both its worldwide corporate headquarters and its operations functions... Read More .
 The new MiMedx ® facility will accommodate all aspects of the Company’s needs in one location with room to grow. The newly renovated facility has over 80,000 square feet dedicated to the development and production of regenerative biomaterials. The Company’s existing facility in Kennesaw, GA, will be maintained for additional capacity and disaster recovery.
 News and Events
 MiMedx Follow Up Study Of DFU Patients Shows 94% Of Patients Remained Healed After Nine To Twelve Months
 Nov 25, 2013
 read more...
 MiMedx To Present At Canaccord Genuity Medical Technology And Diagnostics Forum
 Nov 25, 2013
 read more...
 Investors
 Stock information
 News Releases
 Corporate Governance
 SEC Filings
 Products
 CONTACT US
 888.543.1917
 MiMedx ® is committed to the development of new and innovative clinical and cost-effective solutions for the use of our biomaterials to regenerate soft tissue in wound healing, orthopedics and other specialty fields of medicine. This website is not meant as a substitute for professional medical advice.
 © 2013 MiMedx Group, Inc. All rights reserved. | 1775 West Oak Commons Ct. NE, Marietta, GA 30062
  
 2014 mimedx- This is a Free Drupal Theme</data>
  <data type="rsc" label="bad" registry_nif_id="nif-0000-30103" url="http://engels.genetics.wisc.edu/amplify/">Amplify for MacOS X
 Version 3.1 .4 For MacOS X
 News: Amplify 3 has been tested with MacOS 10.4, and works fine!
 Amplify is a freeware Macintosh program for simulating and testing polymerase chain reactions (PCRs). It can also be used as a tool for designing primers by evaluating candidates. If you don't know what all this means, then you have no use for Amplify.
 Download version 3.1 .4
 for MacOS X now
 FAQ Version History
 © Bill Engels, 2005, University of Wisconsin
 wrengels@wisc.edu
 Amplify 3 FAQ
 What is Amplify? It's a program to simulate the polymerase chain reaction. You specify a target sequence and primers, and it predicts the result. It's useful for planning experiments, testing prime rs and teaching about PCR.
 Amplify draws a diagram of the predicted results showing all expected primer matches and amplified fragments. Clicking on any of these objects gives additional information about th em.
 Is there a manual? No, but there is plenty of online help. Just click on any question mark icon to see a window explaining the feature closest to the icon. Can I run the current version of Amplify on my Windows machine? You could invistigate the use of an Mac emulator , but there is no guarantee that it would work for Amplify. Also, perhaps your lab would consider purchasing the new "Mac Mini " which is quite inexpensive. In fact, the Mac Mini probably costs less than you would expect to pay for software like Amplify if it were commercial. Do you plan to write a version of Amplify 3 for Windows? It's possible, but I have not decided yet. Testing and debugging it would be awkward for me, since I do all my work on a Mac. However, if I ever do a Windows version, I'll post it on this web site.
 Amplify 3 version history
 3.0 January 2005 Initial release 3.0.1 February 2005
 Fixed crash on attempting to use primers longer than 50 bases in length (Thanks, Markus Winter)
 Expanded some "Help " screens
 Improved function of buttons in Primer window
 3.1 April 2005
 Added ability to print target sequence
 Added "Page Setup " menu to Amplification window to allow printing in landscape mode and printing on different size paper.
 Added options in Primer Window for selecting all primers or deselecting all.
 Incorporated a new and faster algorithm for formatting the target sequence.
 Fixed "Save " command in Primer window. (It now works!)
 Attempting to print an amplification map in which there are no amplified fragments no longer results in an erroneous "Out Of Memory " error.
 Fixed "Quit " command.
 Fixed window size feature so that windows won't appear off-screen when a Prefs file is moved from a computer with a large screen to one with a smaller one.
 3.1.1 April 2005
 Fixed bug so that "Cancel " can be selected from the Print menu
 3.1.2 April 2005
 Fixed bug in copying primers so that multiple primers can be copied or cut Renamed popup menu to "Mark " and added ability to mark selected primers, etc.
 "Live " scrolling is now available in target sequence window.
 Primer list now has "Select All "
 Another bug in the "Quit " command squashed
 3.1.3 May 2005
 Added a "Close " menu item for closing windows Searching in the primer list now has a "Find All " button to simultaneously select all primers that match the search pattern. This group can then be copied, cut, marked, etc.
 The info line in the Amplification Map now continuously shows the map position of your cursor
 Fixed bug in target window where info bar failed to update when selection is changed by the amplification window. Amplification window now shows the range of a fragment when the cursor is placed over that fragment.
 3.1.4 June 2005
 The primer window is now shown after opening a new primer file. (Previously it wouldn't show automatically if it had been hidden.) Online help expanded
 Preferences now include the option of disabling live scrolling in the targeet sequence window. (Useful if you have a very slow computer that can't handle live scrolling.)</data>
  <data type="rsc" label="good" registry_nif_id="nif-0000-03149" url="http://www.ncbi.nlm.nih.gov/Structure/">This page has moved</data>
  <data type="rsc" label="bad" registry_nif_id="nif-0000-03197" url="http://bioinfo.lifl.fr/norine/">Norine
 DNA
 YASS
 Magnolia
 mreps
 HTS
 SortMeRNA
 CRAC
 Vidjil
 SToRM
 RNA
 Carnac
 RNAfamily
 Gardenia
 Regliss
 CG-seq
 RNAspace
 Proteins
 Path
 Protea
 ReBLOSUM
 TFM
 TFM-Explorer
 TFM-Scan
 TFM-Pvalue
 TFM-CUDA
 NRP
 Norine
 Norine
 home
 general search
 structure search
 monomers
 help
 NORINE is a platform that includes a database of nonribosomal peptides together
 with tools for their analysis. Norine currently contains more than 1000 peptides .
 The name Norine stands for No n r ibosomal peptides , with ine as a typical ending of
 peptide names.
 For each peptide, the database stores its structure as well as various annotations such as the biological
 activity, producing organisms, bibliographical references among others. The database can be queried in order to search
 for peptides through their annotations as well as through their monomeric structures. In the latter case, the user can
 specify either the composition, the whol e structure or a structural pattern (possibly including "undefined monomers")
 of the searched peptide.
 SiteMap
 Peptides
 general search structure search
 Monomers
 search
 Get help help
 News
 07/2013: Norine is still alive
 Norine contains now 1164 peptides and others will come this automn Some entries have been corrected Norine code has moved under Model-view-controller architecture, but the functionalities are still effective A new structure search form is available with improved features (see help for more details) Structure search can be done by monomer fingerprint, as presented in our article :
 A new fingerprint to predict nonribosomal peptides activity.
 Abdo A, Caboche S, Leclere V, Jacques P, Pupin M.
 J Comput Aided Mol Des. 2012 Oct;26(10):1187-94,
 doi: 10.1007/s10822-012-9608-4
 Minor bugs fixed
 04/2010: Norine features are upgraded:
 Norine contains now 1122 peptides A new version of the structure editor is available Monomers and peptides are presented grouped to help their search You can now have the list of peptides produced by an organism Minor bugs were corrected
 06/22/2009: Norine gets enriched by new features:
 You can download Norine data as XML or text files
 Similarity search is now available here
 03/10/2009: New release of Norine:
 The new release of Norine contains 1071 peptides
 Fatty acids are encoded and all fatty acid variants of a peptide are available Structural pattern matching allows a search for peptides containing the
 pattern substructure with a given minimal number of monomers. for more information see:
 Structural pattern matching of nonribosomal peptides,
 Segolene Caboche, Maude Pupin, Valerie Leclere, Philippe Jacques and Gregory Kucherov,
 BMC Structural	Biology 2009, 9:15,
 doi: 10.1186/1472-6807-9-15 A more detailled description of each monomer is available (e.g. molecular weight, SMILES, molecular formula)
 08/08/2008: Norine gets enriched by new features:
 You can submit a new peptide or modifications For each peptide, you can add comments Changes in search forms
 Norine has been presented for the first time to the JOBIM 06 conference (poster and flash presentation).
 In June 2007, a Norine poster has been presented to the 7th congress of the French Society for Microbiology in
 Nantes, where it has been awarded best poster over than more 300 posters presented.
 Terms of use
 Norine is freely available to everybody. If you use the database, please cite:
 NORINE: a database of nonribosomal peptides
 Segolene Caboche; Maude Pupin; Valerie Leclere; Arnaud Fontaine; Philippe Jacques; Gregory Kucherov
 Nucleic Acids Research 2008; 36:D326-D331, January 11, 2008,
 doi: 10.1093/nar/gkm792
 We make no warranties regarding the correctness of the data, and disclaim liability for damages resulting from its
 use. We cannot provide unrestricted permission regarding the use of the data, as some data may be covered by patents
 or other rights.
 What are nonribosomal peptides
 Bacteria or fungi feature peptides that are synthesized through a ribosome independent pathway rather than through the
 classical pathway from the DNA transcription to the tran slation of mRNA into peptides on the ribosome. This
 alternative pathway is called NonRibosomal Peptide Synthesis . It is performed by a huge protein complex called
 a NonRibosomal Peptide Synthetase (NRPS). This is a modularly organized multi-enzyme complex that bears
 template and biosynthetic machinery at the same time. The molecules synthesized by NRPS are short (two to a bout fifty
 monomers), include a high proportion of nonproteogenic amino acids and often contain amino acids connected by bonds
 other than peptide or disulfide bonds. The divers ity of amino acids incorporated in NRPS peptides is large and it is
 why we prefer to speak of monomers rather than amino acids. Therefore the primary structure of nonribosomal
 peptides is not always linear. They can form cycles (partial or not) and branchings.
 Nonribosomal peptides have a broad range of biological activities and pharmacological properties, for example
 immunomodulating, iron chelating or antibiotic activities. The la tter is illustrated by the famous penicillin which is
 synthesized from ACV-tripeptide precursor produced by NRPS pathway.
 For more details about the monomers stored in Norine, you can read our paper :
 Diversity of monomers in nonribosomal peptides: towards the prediction of origin and biological activity.
 Caboche S, Leclere V, Pupin M, Kucherov G, Jacques P.
 J Bacteriol. 2010 Oct;192(19):5143-50, doi: 10.1128/JB.00315-10
 Contact informations
 This project results from a tight collaboration between the Bonsai
 bioinformatics research group of LIFL ( Laboratoire d'Informatique
 Fondamentale de Lille ) and Inria ( Institut National de Recherche en
 Informatique et en Automatique ) and the NRPS team from the ProBioGem laboratory ( Laboratoire des
 Proc éd és Biologiques G énie Enzymatique et Microbien ).
 The Norine Team is composed of contributors of these two labs.
 All inquiries should be sent to Norine (norine_at_lifl.fr).
 This project is supported by PPF Bioinformatique Lille .
 For questions about Norine or for bug reports, please contact
 2013 - Bonsai bioinformatics</data>
  <data type="rsc" label="bad" registry_nif_id="nif-0000-00617" url="http://www.nichd.nih.gov/research/supported/seccyd/Pages/overview.aspx">Study Overview
 Skip Navigation
 US Department of Health and Human Services | National Institutes of Health
 A-Z Topics
 ·
 Directory
 Connect with us:        
 Health &amp; Research
 A-Z Topics
 Symptoms, treatments, research, articles, clinical trials, resources
 Clinical Trials &amp; Clinical Research
 Find clinical trials, guidance for clinical researchers
 Health Education Campaigns &amp; Programs
 Safe to Sleep, Media-Smart Youth, Maternal/Child Health Education Program
 NICHD Publications
 Order/print info for the public, providers, educators, researchers
 Scientific Research Planning
 Scientific activities, research &amp; planning reports, strategic planning
 Scientific Resources
 Scientific databases, models, datasets &amp; repositories
 Research
 Research networks, center programs, career development programs
 Grants &amp; Funding
 About Research Grants, Contracts &amp; Types of Funding Announcements
 Basic info about grants, contracts, &amp; types of announcements, FOAs
 Grants Process
 Info about applying, review &amp; approval of a research grant
 Grant Policies &amp; Funding Strategies
 Policies on human subjects, data sharing, large grants &amp; other topics
 Funding Opportunities &amp; Mechanisms
 Active Funding Opportunity Announcements, notices &amp; mechanisms
 Peer Review
 Review of the scientific &amp; technical merit of grant applications
 Contacts for NICHD Funding Information
 Contact staff with questions about grants, contracts &amp; research areas
 Training, Education &amp; Career Development
 Support for Training at Universities &amp; Other Institutions
 Extramural training, fellowships &amp; career development opportunities
 Training at NICHD
 Intramural training, fellowships &amp; career development opportunities
 Other Training, Education, &amp; Career Development Programs
 Continuing education courses, training institutes &amp; admin supplements
 News &amp; Media
 Join NICHD Listservs
 Subscribe to an NICHD Listserv
 News Releases
 Search news releases &amp; items of interest
 Spotlights
 Feature stories on NICHD research &amp; other activities
 Media Resources
 Useful links &amp; resources for press
 Selected Profiles &amp; Interviews
 Selected biographies &amp; science-focused interviews
 Multimedia
 Audio briefings, videos &amp; podcasts related to NICHD research
 About NICHD
 Institute Overview
 Mission, founding &amp; history, accomplishments of NICHD
 Organization
 Organization chart, offices, divisions, centers, branches &amp; labs
 Budget &amp; Appropriations
 State, district funding, budget justification &amp; Director’s testimony
 Advisory Groups
 Councils, committees, task forces &amp; boards that help guide activities
 Staff Directory
 Searchable directory, staff profile pages
 FOIA
 Resources, requests for information &amp; the NICHD FOIA office
 Jobs at NICHD
 Job listings, application forms &amp; job-related information
 Meetings, Conferences &amp; Events
 Upcoming &amp; past scientific meetings &amp; public events
 Partnering &amp; Donations
 Guidance on partnering, guidelines for donations
 Email Page
   Print Page
 Health &amp; Research  
 A-Z Topics  
 Clinical Trials &amp; Clinical Research  
 Health Education Campaigns &amp; Programs  
 NICHD Publications  
 Scientific Research Planning  
 Scientific Resources  
 Research  
 Research at NICHD  
 Research Supported by NICHD  
 Supported Networks, Programs &amp; Initiatives  
 Study Overview
 Skip sharing on social media links
 Share this:
 Page Content Initiating the Study Study Goals Study Instruments Study Participants Maintaining the Study Study Datasets Study Publications
 Funding for the SECCYD ended in 2009. However, the use and analysis of the data is ongoing.
 Initiating the Study
 The NICHD Study of Early Child Care and Youth Development (SECCYD) is a comprehensive longitudinal study initiated by the NICHD to answer questions about the relationships between child care experiences, child care characteristics, and children's developmental outcomes.
 After a thorough scientific review of the Study concepts, the NICHD selected a research team, located at universities across the United States and at the NICHD, that together has provided multiple perspectives on and interests in child care research. This team of researchers has worked cooperatively to design and implement the Study and, in 1991, enrolled a very diverse sample of children and their families at 10 locations across the United States .
 Study Goals
 The major goal of the NICHD Study is to examine how differences in child care experiences relate to children's social, emotional, intellectual, and language development, and to their physical growth and health. Other goals of the Study include:
 Describing the variety, stability, and changes in children's non-maternal child care experiences over time, including the child's age when first placed in child care, and the quantity and quality of care (for instance, how old were most children when they first entered child care? How many hours did most children spend in child care each week? What types of child care arrangements did children experience? How much time did caregivers spend interacting with children?); Identifying demographic and family characteristics associated with different patterns of child care use; Comparing the development of children who were cared for primarily by their mothers to those who spent much of their time in non-maternal care; Identifying the specific links between certain features of non-maternal child care (such as quality of care, hours each week in care, and type of care) and child development, while taking into account the important and well-documented roles of the family; in other words, identifying the exclusive link (or net effect) between child care and child development; Determining whether associations between child care experiences and children's development were the same for children from different family backgrounds (such as for African American and white children, for children from rich and poor families, for children receiving more and less sensitive parenting, etc.); Understanding how family characteristics (such as parents' emotional sensitivity, the quality of the home environment, parents' education, parents' psychological adjustment, and parents' attitudes and beliefs) are related to development for children who do and do not experience child care; Researching the relationship of contextual influences such as the effects of early child care in relation to qualities of parents, the home environment, and school as well as social structure and demography. The outcomes of interest include: achievement of intellectual and cognitive skills, social and emotional processes, and physical health development. Investigating how early functioning and experiences in concert with contextual and maturational factors in adolescence, influence social relationships, health, adjustment, and intellectual and academic development during middle adolescence; and Studying intensive patterns of health and human development from infancy into middle adolescence and beyond that generates data which can be used by the broader scientific community to study a wide range of basic and applied questions.
 Study Instruments
 The NICHD SECCYD is characterized by a complex and detailed study design, which takes into account many variables, including characteristics of the child care and the family environment. Researchers are assessing children's development using multiple methods (e.g., trained observers, interviewers, questionnaires, and testing) and measuring many facets of children's development (e.g., social, emotional, intellectual, and language development; behavioral problems and adjustment; and physical health). This site provides listings of the instruments used, locations, and time of assignment for the assessments during:
 Phase I (PDF - 100 KB) (birth through 3 years of age) Phase II (PDF - 85.3 KB) (54 months through 1st grade) Phase III (PDF - 152 KB) (2nd through 6th grades) Phase IV (PDF - 100 KB) (7th through 9th grades)
 Study Participants
 Since 1991, the Study has followed the development of children from the time they were 1 month of age. It was conducted in four phases, based on the ages of the children when the information or data were collected. As children grew older, some families did not continue their participation in the study for different reasons (such as no longer interested, moved away, etc.), which explains why the number of children is not identical across data collection phases.
 Year Children's Ages or Grade Number of Children (and Their Families) 1991-94 Phase I, ages 0-3 1,364 children participated in the Study 1995-99 Phase II, through 1 st Grade 1,226 children participated in the Study 2000-04 Phase III, through 6 th Grade 1,061 children participated in the Study 2005-2007 Phase IV, through 9 th Grade 1,009 children participated in the Study
 Maintaining the Study
 Analyses for the NICHD SECCYD are conducted by a network of investigators, the NICHD Early Child Care Research Network.
 Major scientific decisions about the Study are reviewed and approved by the SECCYD Steering Committee, which includes an independent chairperson, one representative from each grantee site, one representative from the data center, and one representative from the NICHD. The Steering Committee has established policies and procedures that govern the operations of the Network, including its publication procedures. Further, the NICHD also monitors the progress of the Study.
 An Advisory Board of leading scholars in the field of child development and health provides additional impartial oversight. The Advisory Board meets with the Steering Committee twice a year, during regular Steering Committee meetings.
 For more information on the Steering Committee and other SECCYD researchers, go to http://www.nichd.nih.gov/research/supported/seccyd/Pages/investigators.aspx .
 Study Datasets
 All data from Phases I, II, III, and IV of the study are analyzed by the SECCYD researchers. The datasets are made available to other researchers for further analysis. Currently, datasets for all phases of the Study are available to qualified researchers (who will be affiliates to the Study).
 Those interested in becoming affiliates and using Phase I, Phase II, Phase III, or Phase IV data can apply for the data by clicking here .
 If you would like to view the videotaped training session for data users that was conducted at ICPSR, please go here for more information.
 Study Publications
 The NICHD Early Child Care Research Network and affiliated researchers have an extensive listing of presentations and publications related to the Study and its findings. In general, these articles are geared toward scientists, researchers, and health care providers.
 The NICHD also has a booklet for parents and families related to the SECCYD and its findings. You can view, download, or order a free copy of the booklet here .
 Last Updated Date: 11/30/2012 Last Reviewed Date: 11/30/2012
 NICHDWWWPageContent1
 Home     Accessibility     Contact     Disclaimer     Privacy Policy     FOIA
 Facebook    
 Twitter    
 YouTube    
 Mobile
            
 NIH...Turning Discovery Into Health ®
  Printed from the NICHD Web Site  </data>
  <data type="rsc" label="bad" registry_nif_id="nif-0000-00618" url="http://www.icpsr.umich.edu/SAMHDA/">SAMHDA Site
 Skip to Main Content
 Log In/Create Account
 Substance Abuse and Mental Health Data Archive (SAMHDA)
 Search SAMHDA Data
 SAMHSA Home SAMHDA Home Data
 Browse &amp; Download Data Data Portal Search/Compare Variables Reports &amp; Publications Submit Citations
 Analyze Online
 Analyze Online with SDA Analyze Online with R-DAS Build Quick Tables Map Data
 Help About SAMHDA
 The SAMHDA Project SAMHDA News &amp; Events Subscribe to SAMHDA News SAMHDA Brochures &amp; Posters Contact SAMHDA
 Substance Abuse &amp; Mental Health Data Archive
 Quick Start
 Browse &amp; Download Data Analyze Online with SDA Analyze Online with R-DAS Build Quick Tables
 SAMHDA News &amp; Events  
 2014-03-13 The National Comorbidity Survey: Baseline (NCS-1), 1990-1992 Study Has Moved 2014-01-23 2001 to 2010 Treatment Episode Data Set-Admissions (TEDS-A) Data Files Updated 2014-01-02 2012 National Survey of Substance Abuse Treatment Services (N-SSATS) Released 2013-12-19 2012 National Survey on Drug Use and Health (NSDUH) Public-use Data File Released 2013-12-19 New Ten-year Restricted-use NSDUH Data Released with Counties and Other Geographic Variables Added
 SAMHDA News Archive
 Subscribe to SAMHDA News
 Recently Released SAMHSA Studies
 2010 Data Added to Treatment Episode Data Set-Discharges (TEDS-D) Concatenated File The TEDS-D Concatenated file has been updated to include data through 2010. The 2006 to 2010 TEDS-D Concatenated data and documentation files are now available for download , online analysis , and Quick Tables . more... TEDS-D provides descriptive information about discharges from alcohol or drug treatment in facilities that report to individual state administrative data systems. Demographic information such as gender, race, ethnicity, education, and employment status, among others, are included in the data. The reason for discharge and the length of time in treatment are also included in the file. Substances reported in TEDS-D include alcohol, cocaine and crack, marijuana and hashish, heroin, nonprescription methadone, other opiates and synthetics, stimulants, tranquilizers, sedatives, and over-the-counter medications, among others. TEDS-D is one component of the Behavioral Health Services Information System (BHSIS), maintained by the Center for Behavioral Health Statistics and Quality (CBHSQ), Substance Abuse and Mental Health Services Administration (SAMHSA). TEDS-A, a sister data system, records admissions to treatment facilities. The TEDS-A Concatenated file was recently updated to include data through 2011. Access the TEDS-D Concatenated study Access all available years of TEDS-D Learn more about the TEDS-D series 2011 Data Added to Treatment Episode Data Set-Admissions (TEDS-A) Concatenated File The TEDS-A Concatenated file has been updated to include data through 2011. The 1992 to 2011 TEDS-A Concatenated data and documentation files are now available for download , online analysis , and Quick Tables . more... TEDS-A is an administrative data system of annual admissions to substance abuse treatment facilities throughout the U.S. Demographic information such as gender, race, ethnicity, education, and employment status, among others, are included in the data. Substances reported in TEDS-A include alcohol, cocaine and crack, marijuana and hashish, heroin, nonprescription methadone, other opiates and synthetics, stimulants, tranquilizers, sedatives, and over-the-counter medications, among others. TEDS-A is one component of the Behavioral Health Services Information System (BHSIS), maintained by the Center for Behavioral Health Statistics and Quality (CBHSQ), Substance Abuse and Mental Health Services Administration (SAMHSA). TEDS-D, a sister data system, records discharges from treatment facilities. The TEDS-D Concatenated file will be updated to include data through 2010 in the upcoming weeks. Access the TEDS-A Concatenated study Access individual years of TEDS-A Learn more about the TEDS-A series
 Frequently Accessed Studies National Survey on Drug Use and Health (NSDUH), 2012 National Survey on Drug Use and Health (NSDUH), 2011 National Survey on Drug Use and Health (NSDUH), 2010 National Survey of Substance Abuse Treatment Services (N-SSATS), 2012 National Survey on Drug Use and Health: 10-Year Substate R-DAS
 SAMHDA Home Data Analyze Online Help About SAMHDA
 Report Problem with SAMHDA Site
 SAMHDA Help Line
 888.741.7242
 samhda-support@icpsr.umich.edu
 Behavioral Health is Essential to Health
 Prevention Works
 Treatment is Effective
 People Recover
 Home
 SAMHSA News
 Contact Us
 Accessibility
 Privacy
 Disclaimer
 FOIA
 Plain Language
 The White House
 HHS.gov
 USA.gov
 Grants.gov
 Adobe ™ PDF and MS Office ™ formatted files
 require software viewer programs to properly read them. Click here to download these FREE programs now.
 Connect with SAMHSA
 SAMHSA's mission is to reduce the impact of substance abuse and mental illness on America's communities.</data>
  <data type="rsc" label="bad" registry_nif_id="nif-0000-20942" url="http://compbio.dfci.harvard.edu/tgi/">Gene Index - DFCI
 The Gene Index Project
 Home
 Compbio Home
 TGI Home
 GCOD
 Resourcerer
 Plants
 Batch Search What's New Read Me
 Animals
 Batch Search QTL Marker Search What's New Read Me
 Gene Indices
 Plants GI Animal GI Protist GI Fungi GI BLAST NCBI BLAST Definitions FAQ
 Genomic Maps
 EGO
 Links
 The Gene Indices TGI Software What's new?
 Definitions TGI Publications TGI FAQ
 TGI Disclaimer Contact Us
 The Gene Index Project Overview
 The promise of genome projects has been a complete catalogue of genes
 in a wide range of organisms. While genome projects have been
 successful in providing reference genome sequences, the problem of
 finding genes and their variants in genomic sequence remains an ongoing
 challenge.
 The sequencing of Expressed Sequence Transcripts (ESTs),
 fragments of genes that have been copied from DNA to RNA,
 provides the most comprehensive evidence for the existence of genes
 and their structure.
                
 The goal of The Gene Index Project is to use
 the available EST and gene sequences, along with the reference
 genomes wherever available, to provide an inventory of likely
 genes and their variants and to annotate these with information
 regarding the functional roles played by these genes and their
 products.
                
 In addition, we are attempting to use these
 catalogues to find links between genes and pathways in different
 species and to provide lists of features within completed genomes
 that can aid in the understanding of how gene expression is regulated.
 Announcements
 TGI databases have moved at DFCI and are no longer available at TIGR/JCVI.
                
 Comments and suggestions : Contact Us
 Acknowledgements      The Gene Index Project is supported in part by funding from the US National Science Foundation through grant #DBI-0552416.    
 RSS Feeds</data>
  <data type="rsc" label="bad" registry_nif_id="nlx_51307" url="http://nebc.nerc.ac.uk/">NEBC Homepage —
 Personal tools
 Log in
 Skip to content. |
 Skip to navigation
 Site Map Accessibility Contact
 Search Site
 only in current section
 Advanced Search …
 Sections
 Home Tools Data Support About Us News Events Highlights
 Ongoing NEBC activities, including the development of Bio-Linux, are being moved into
 the new EOS programme.
 Once the current material from this website has been moved into EOS, this NEBC site will
 remain on-line as an archive.
 You
are here:
 Home
 Info
 NEBC Homepage
 Bio-Linux 7
 Bio-Linux 7 packs a wealth of bioinformatics tools, scientific software and documentation into a powerful and user-friendly 64-bit Ubuntu Linux system. Galaxy server is now included in the default installation. Download Bio-Linux today and turn your PC into a powerful workstation in minutes.
 Read more
 Terminizer
 The Terminizer is a web-based tool that detects ontological terms in pieces of text such as publications and experimental annotations. Using ontologies to mark-up text can enhance the discovery and integration of digital scientific media.
 Read more
 EnvO
 Do you want to easily compare your freshwater data against data derived from other types of aquatic environment? In collaboration with the Environment Ontology Consortium, the NEBC is developing infrastructure to support comparisons across all sorts of related environmental parameters.
 Read more
 NBAF Wallingford (formerly NBAF-Oxford)
 The NEBC is the home of the NBAF-Wallingford, a node of the NERC Biomolecular Analysis Facility. This bioinformatics facility provides a variety of bioinformatics services for NERC researchers. Check out http://nbaf.nerc.ac.uk for further information on how to access NBAF.
 Read more
     Highlights
 NEBC supports the BTC initiative The Bioinformatics Testing Consortium aims to improve the quality of free bioinformatics software through proper testing and QA.   NEBC developers will contribute to the BTC and distribute BTC-validated software on Bio-Linux. Cloud BioLinux paper published The first paper on Cloud BioLinux , developed as a community project in collaboration with JCVI and Harvard School of Public Health, has appeared in BMC Bioinformatics. New ISA data sharing site launched
  
 NEBC has launched a new data sharing system based on the ISA software suite , funded by BBSRC/NERC. The system, including an annotation tool and a database, holds environmental 'omic data in standards-compliant format.
 Our BII instance can be found at http://bii.nwl.ac.uk .   Ongoing development will customise the site for the needs of NERC
 users and integrate the standards-compliant ISA infrastructure with EnvBase .   [Main NEBC ISA page]
 Past highlights
 News
 | Subscribe to our            RSS feed
 VirtualBox Image
 Dec 23rd, 2013
Bio-Linux VirtualBox image available for quick installation on
the free VirtualBox VM system .
 Read more...
  
 User Guide Translation
 July 25th, 2013
Bio-Linux documentation now available in Serbo-Croatian.
 Read more...
  
 Workshop schedule finalised for iEOS 2013
 July 23rd, 2013
First International Environmental 'Omics Synthesis conference features Bio-Linux workshop among others.
 Read more...
  
 More Bio-Linux courses for 2012
 Apr 24th, 2012
NBAF-W announces upcoming introductory Bio-Linux courses in Bristol, Manchester, Glasgow.
 Read more...
  
 Bioinformatician post
 Mar 12th, 2012
 We are recruiting for a new bioinformatician to join the NEBC group at CEH Wallingford. This is an open-ended position; applications close 3th April.
 Read more...
  
 Bio-Linux now mirrored at ibiblio
 July 11th, 2011
Bio-Linux ISO downloads and package repository are now mirrored by ibiblio , hopefully providing faster downloads for users outside Europe.
 Read more...
  
 Bioinformatician post at CEH
 May 9th, 2011
 Applications close for this new role on the 3rd July.
 Read more...
  
 Dr. Mesude Bicak joins NEBC
 February 22, 2011
 Dr. Mesude Bicak
recently completed a PhD in computational biology at The University of Sheffield. She will be performing bioinformatics
analysis work as part of NBAF-W.
 Read more...
  
  
 Training Events
 Bio-Linux course notes
 New to Linux or Bio-Linux? Check out our Introduction to Bio-Linux course. It covers the basics of working on the Bio-Linux system, including different ways to access and use the bioinformatics software on the system.
 Read more
 Subscribe to our            RSS feed
 NGS Innovation Forum '09
 October 21-22, 2009
 This two day event will showcase the impact that the National Grid Service (NGS) has had on research in the UK. For more information see the NGS Website
 Read more
 RExcel course
 February 16-17, 2009
 Statconn is presenting a RExcel course in Austria. Further details at RExcel website . Bela Tiwari from NEBC will be attending this course.
 Read more
 Second NERC Data Management Workshop
 February 17-18, 2009
 The purpose of the workshop is introduce the developing NERC Science Information Strategy and to consider the key areas where NERC data centres should work more closely together in order to deliver NERC’s strategic objectives.
 Read more
 Subscribe to our            RSS feed
     About Us
 NEBC works to enable environmental research in the molecular age. Technology is revolutionising environmental science. From remote sensing devices to high-throughput molecular technologies, we are witnessing an unprecedented explosion of data, some of which will be used to address pressing environmental challenges. The NEBC uses various approaches to provide new discovery, interoperability and integration opportunities for environmental scie ntists, including the development of tools, databases, standard and ontologies.
 Read more
 Document Actions
 Send this
 Print this
 Explore the NEBC
 About NEBC
 History , Publications , People , Jobs , Mailing Lists , Contact Us
 Data Management
 EnvBase , Policy , Standards , Ontologies
 Bio-Linux
 User Guide , Installation , Training
 Bioinformatics
 Software Documentation , Scripts , FAQ
 ©2008 NERC Environmental Bioinformatics Centre. All rights reserved.</data>
  <data type="rsc" label="bad" registry_nif_id="nlx_47223" url="http://mged.sourceforge.net/ontologies/MGEDontology.php">MGED NETWORK :: MGED Ontology
 Ontology Working Group
   Projects   ::   Software   ::   Ontologies   ::   MGED.org March 18, 2014
   OWG Home     ::     What's New?     ::     MGED Ontology     ::     Resources     ::     Editor Tools     ::     Document Archive
"The MGED Ontology"
 Ontology Container Information
 Title: "The MGED Ontology" Classes: 233 Creator: Chris Stoeckert, Helen Parkinson, Trish Whetzel,
 Paul Spellman, Catherine A. Ball, Joseph White, John Matese,
 Liju Fan, Gilberto Fragoso, Mervi Heiskanen, S usanna Sansone, Helen Causton, Laurence Game, Chris Taylor Properties: 143 Subject: An ontology for microarray experiments in support
 of MAGE v.1. Individuals: 681 Description: Concepts, definitions, terms, and resources for
 standardized description of a microarray experiment in
 support of MAGE v.1. The MGED ontology is divided int o the
 MGED Core ontology which is intended to be stable and in
 synch with MAGE v.1; and the MGED Extended ontology which
 adds further associatio ns and classes not found in MAGE v.1 Axioms: 0 Date: Feb. 9, 2007 Version: "1.3.1.1"
 Note that this page now reflects the latest version 1.3.1.1. The previous verion (1.2.0) displayed is still available as an OWL file (see link below)
 Deprecated Biosequence terms
Several of the MO BioSequence Terms have been deprecated as they map directly to the Sequence Ontology terms. A mapping file for the MO to SO terms is available.
 Notes and edits to MO 1.3
Notes files for changes in MO version 1.3.0 and MO version 1.3.1 .
 Notes and edits to MO 1.2
A notes file containing edits, bug fixes, and additions is provided to document changes.
 Notes and edits to MO 1.1.7/8/9
A notes file containing edits, bug fixes, and additions is provided to document changes.
 Ontology terms under review
A tracker
 on sourceforge has been set up for new terms.
 Mapping between MO and other Ontologies
 MO terms mapped to the OBI/OBO foundry ontologies terms
Several of the MO Terms mapped to the ontology for Biomedical Investigation. A mapping file for the MO to OBI/OBO terms is available for review.
 A list of the MO Terms mapped to OBO foundry ontologies (including PATO, SO, and UO) terms. A mapping file for the MO to OBO terms is available for review.
 MO terms mapped to the Experimental Factor Ontology (EFO) terms
Total 189 of the MO Terms mapped to the EFO terms. Most of these terms are imported to EFO from MO. A mapping file can be viewed here .
 Alternate views of the MGED Ontology
 The MGED Ontology can be viewed by BioPortal
 A static view of the class hierarchy can be found here .
 The classes and individuals in the MGED Ontology can be viewed in the Excel format .
 Files
 OWL http://mged.sourceforge.net/ontologies/MGEDOntology.owl
 OWL (previous version 1.3.0.1) http://mged.sourceforge.net/ontologies/MGEDOntology.1.3.0.1.owl OWL (previous version 1.2.0) http://mged.sourceforge.net/ontologies/MGEDOntology.1.2.0.owl OWL (previous version 1.1.9) http://mged.sourceforge.net/ontologies/MGEDOntology.1.1.9.owl
Please note that this file is not an exact match of MOv1.1.9 in DAML as a couple additional terms have been added.
 DAML http://mged.sourceforge.net/ontologies/MGEDOntology.daml DAML (previous version 1.1.9) http://mged.sourceforge.net/ontologies/MGEDOntology.1.1.9.daml DAML (previous version 1.1.8) http://mged.sourceforge.net/ontologies/MGEDOntology.1.1.8.daml RDFS The RDFS file was found to be missing things and has been retired until a complete copy of the daml version is generated.
 Classes Action Age Allele ArrayDesignPackage ArrayGroup ArrayPackage Atmosphere AtomicAction AuditAndSecurityPackage BarrierFacility Bedding BibliographicReference BioAssay BioAssayData BioAssayDataCluster BioAssayDataPackage BioAssayPackage BioMaterial BioMaterialCharacteristicCategory BioMaterialCharacteristics BioMaterialPackage BioMaterialPurity BioMolecularAnnotation BioSample BioSampleType BioSequence BioSequencePackage BioSequenceType BioSource BioSourceProvider BioSourceType BiologicalFactorCategory BiologicalProperty Biometrics CancerSite CellLine CellLineDatabase CellType CellTypeDatabase CellularComponent CellularComponentDatabase ChromosomalAberration ChromosomalAberrationClassification ClinicalHistory ClinicalTreatment ClinicalTreatmentDatabase ComplexAction Compound CompoundDatabase ConcentrationUnit ConcentrationUnitOther Contact ControlType Cultivar DataTransformationProtocolType DataType Database DatabaseEntryType DefectType DeliveryMethod DeprecatedTerms DeprecationReason DerivedBioAssay DerivedBioAssayType DescriptionPackage DesignElement DesignElementGroup DesignElementGroupType DesignElementPackage DevelopmentalStage DevelopmentalStageDatabase DiseaseLocation DiseaseStaging DiseaseStagingDatabase DiseaseState DiseaseStateDatabase DistanceUnit DistanceUnitOther Ecotype EnvironmentalFactorCategory EnvironmentalHistory EnvironmentalStress EpidemiologicalDesign Experiment ExperimentDesign ExperimentDesignType ExperimentPackage ExperimentalFactor ExperimentalFactorCategory ExperimentalProtocolType FactorValue FactorValueDependency FactorValueSet FailType FamilyHistory FamilyMember FamilyRelationship FeatureDefect FeatureGroup FeatureShape Fiducial FiducialType Generation GeneticMaterial GeneticModification Genotype GeographicLocation GeographicLocationDatabase GrowthCondition Haplotype Hardware HardwareType HardwareVariation HigherLevelAnalysisPackage HigherLevelAnalysisProtocolType Histology HistologyDatabase HistoryFactor Host Humidity Image ImageFormat Individual IndividualChromosomalAbnormality IndividualGeneticCharacteristics InitialTimePoint LabelCompound LabeledExtract Light LightUnit MGEDCoreOntology MGEDExtendedOntology MGEDOntology MGEDOntologyVersion MassUnit MassUnitOther MaterialType Measurement MeasurementPackage MeasurementType Media MethodologicalDesign MethodologicalFactorCategory Node NodeValue NodeValueType NormalizationDescription NormalizationDescriptionType Nutrients Observation ObservationDatabase OntologyEntry OperatorVariation Organism OrganismDatabase OrganismPart OrganismPartDatabase OrganismStatus Organization OtherUnit Parameter PathogenTest Person PerturbationalDesign Phenotype PhenotypeDatabase PhysicalArrayDesign PhysicalBioAssay PhysicalBioSequenceType Ploidy PolymerType PopulationDensity Preservation PreservationType Protocol ProtocolPackage ProtocolParameterType ProtocolType ProtocolVariation PublicationType QualityControlDescription QualityControlDescriptionType QuantitationType QuantitationTypePackage QuantityUnit QuantityUnitOther RadiationUnit ReplicateDescription ReplicateDescriptionType Reporter Result Roles SamplingTimePoint Scale SeqFeatureBasis SequenceOntologyBioSequenceType SequenceOntologyDatabase Serotype Sex Software SoftwareType SoftwareVariation SomaticModification StrainOrLine StrainOrLineDatabase StrandType SubstrateType SurfaceType TargetedCellType TargetedCellTypeDatabase TechnologicalDesign TechnologyType Temperature TemperatureUnit Test TestResult TestType TestTypeDatabase TheoreticalBioSequenceType TimeUnit TimeUnitOther Transformation Treatment TumorGrading TumorGradingDatabase URI Unit User VolumeUnit VolumeUnitOther WarningType Water ZoneDefect
 Properties class_role class_source dc:contributor dc:coverage dc:creator dc:date dc:description dc:format dc:identifier dc:language dc:publisher dc:relation dc:rights dc:source dc:subject dc:title dc:type deprecated_from_version deprecation_in_version deprecation_old_parent deprecation_old_restriction deprecation_reason deprecation_replacement_term has_ID has_MAGE_description has_URI has_accession has_accession_version has_action has_additive has_address has_affiliation has_atmospheric_component has_authors has_been_treated has_bioassay_data has_bioassays has_biomaterial_characteristics has_biosource_type has_cancer_site has_category has_chromosomal_aberration_classification has_citation has_clinical_finding has_clinical_record has_clinical_treatment has_compound has_cubic_volume has_database has_database_entry_type has_description has_diameter has_disease_location has_disease_staging has_disease_state has_donor has_editor has_email has_experiment_design has_experiment_design_type has_experiment_factors has_factor_value has_factor_value_ontology_entry has_family_member has_family_relationship has_fax has_feature_shape has_fiducials has_first_name has_hardware has_height has_host has_host_part has_human_readable_URI has_image_format has_individual has_individual_genetic_characteristics has_initial_time_point has_issue has_laboratory_test has_last_name has_length has_machine_readable_URI has_make has_manufacturer has_mass has_maximum_measurement has_measurement has_measurement_type has_mid_initials has_model has_name has_node_value has_node_value_type has_nodes has_nutrient_component has_order has_organism_part has_owner has_pages has_parent_organization has_part_modified has_performer has_phone has_prior_disease_state has_property_set has_protocol has_providers has_publication has_publisher has_reason_for_deprecation has_result has_scale has_software has_species has_test_protocol has_test_result has_test_type has_text has_title has_toll_free_phone has_treatment has_type has_units has_value has_version has_volume has_year is_solvent is_user_defined protege:abstract protege:allowedParent protege:defaultLanguage protege:excludedTest protege:probeClass protege:readOnly protege:subclassesDisjoint protege:todoPrefix protege:todoProperty protege:usedLanguage replaced_with_term split_to_term synonym unique_identifier was_replaced_by was_tested_for xsp:base xsp:fractionDigits xsp:length xsp:maxExclusive xsp:maxInclusive xsp:maxLength xsp:minExclusive xsp:minInclusive xsp:minLength xsp:pattern xsp:totalDigits Individuals A ATCC_Cultures Adult_Mouse_Anatomy Affymetrix_DAT Affymetrix_average_difference BAC CABRI_Bacteria_and_Archaea_Strains CABRI_Filamentous_Fungi_Strains CABRI_HLA_typed_B_Cell_lines CABRI_Human_and_Animal_Cell_lines CABRI_Hybridomas CABRI_Yeasts_Strains CBIL_CV CLDB_Human_and_Animal_Cell_Line CellML ChEBI ChemID Ci Cy3 Cy5 DNA DNA_sequencer EMAP EST Euclidean_distance F FMA F_minus FlyBase_developmental_stage_database FlyBase_organism_part_database GIF GRAMENE GeneOntology HUMAT Hfr ICD-9-CM IU IUPAC_Clinical_Chemistry_Guidelines JAX_mouse_strains JPEG K L LOINC M MAD_stage MAS4_average_difference MAS5_signal MAS5_signal_log_ratio MBEI MESH MTB_Database Mammalian_Phenotype_Ontology NASC NCBI_taxonomy NCI_Thesaurus NCI_cell_type_database NCI_compound_database NCI_disease_staging_database NCI_disease_state_database NCI_geographic_location_database NCI_histology_database NCI_organism_part_database NCI_strain_or_line_database NCI_targeted_cell_type_database NCI_tumor_grading_database ORF PAC PCR PCR_amplicon PCR_amplification PCR_fail PCR_primer PCR_primer_forward PCR_primer_reverse PCR_questionable PNG Pathbase Pearson_correlation R RMA RNA RNA_stability_design Rad Rem SequenceOntology Spearmans_rank_correlation TAIR TAIR_arabidopsis_anatomy_ontology TAIR_arabidopsis_development_ontology TDMS TIFF UMLS U_per_L U_per_week WebRENI YAC _32P _33P absolute acclimatization acrossBioAssay_mean_and_coefficient_of_variation acrossBioAssay_mean_and_p_values acrossBioAssay_mean_and_standard_deviation acrossBioAssay_mean_and_variance across_bioassay_data_set_function activity_units_per_ml ad_libitum add agar agar_stab age alexa_350 alexa_430 alexa_488 alexa_532 alexa_546 alexa_568 alexa_594 alexa_633 alexa_660 alexa_680 all_pairs amino_acid_primary_sequence_record aminosilane amol aneuploid antibody array_manufacture_software array_manufacturer array_manufacturing array_platform_variation_design array_scanner arrayer atmosphere aunt averaged_intensity barrier_facility bedding beginning_of_stage behavior_design behavioral_design_type behavioral_stimulus bibliographic_record binding_site_identification_design bioassay_data_transformation_software bioassay_replicate_reduction biological_fluid_collection biological_replicate biological_resource_record biomaterial_provider biopsy biosequence_provider biotin birth blood book boolean brother cDNA_clone candela candelas_per_square_meter cc cell cell_component_comparison_design cell_cycle_design cell_line cell_lysate cell_ontology cell_type cell_type_comparison_design cells_per_ml cellular_modification_design cellular_process_design centrifuge cfu_per_ml change_biomaterial_characteristics change_humidity change_light change_temperature chrome_border chromosomal_deletion chromosomal_duplication chromosomal_insertion chromosomal_inversion chromosomal_substitution chromosomal_translocation chromosome circadian_rhythm_design clinical_history_design clinical_information clinical_record clinical_treatment clone_of_unknown_source clustered_data clustering_software cm co-expression_design coitus collapsed_spot_replicate comparative_genome_hybridization_design compound_based_treatment compound_record compound_treatment_design computational_feature computed_amino_acid_sequence_feature_record computed_nucleic_acid_sequence_feature_record computed_protein_structure_record computer concentrate condition_specificity consensus_DNA consensus_mRNA consortium_member consultant control_biosequence control_buffer control_design_element_group_type control_empty control_genomic_DNA control_hybridization_quality control_label control_reporter_size control_spike_calibration control_unknown_type cosine_distance cosmid count cpm ctDNA curated_amino_acid_sequence_record curated_gene_record curated_nucleic_acid_sequence_feature_record curator cytoplasmic_RNA data_analyst data_coder date daughter days decontaminate degrees_C degrees_F deleted_term development_or_differentiation_design developmental_stage diameter_aberration differential_expression differential_expression_software dilute diploid disease_staging disease_state disease_state_design displaced_feature_or_zone dissect dl dose_response_design double_stranded dpm ds_oligo dye_swap_design dye_swap_merge dye_swap_quality_control dye_swap_replicate dye_swap_replicate_reduction eVOC eclosion egg_laying element_design ellipsoid_feature environmental_history_design ex_vivo_design exemplar_mRNA exon experimental_and_computational_feature experimental_design_element_group_type experimental_feature extract fM family_history_design father feature_extraction feature_extraction_software feces feeding female fertilization fg filtered_data fl flag_filter flip-dye_consistency float fmol forward fractionate freeze_dried_sample french_railway_distance fresh_sample frozen_sample frozen_storage function_record funder g g_per_L gene gene_fragment gene_knock_in gene_knock_out genetic_modification genetic_modification_design genetic_variation genomic_DNA genomic_region_amplification genotyping_design germination glass gram_percent granddaughter grandfather grandmother grandson grow growth_condition_design half-life haploid hardware_manufacturer hardware_variation_design harvest hatching heating_block heavy_background hermaphrodite histological_slide_preparation homogenizer hours hybridization hybridization_chamber hybridization_station image_acquisition image_acquisition_software image_record imprinting_design in_medium in_situ_oligo_features in_vitro_design in_vivo_design inconclusive incubate individual individual_genetic_characteristic individual_genetic_characteristics_design induced_mutation infect injury_design innate_behavior_design inoculate institution integer intergenic intramuscular_injection intraperitoneal_injection intravenous intron investigator irradiate irregular_shape is_contaminated is_expressed_design iterative_mean_log_centering jackknife_Pearson_correlation journal_article kat_per_L kg kg_per_m2 labeling laser_ablation_mark light_duration light_intensity linear_amplification linear_regression_normalization linear_scale linlog_normalization linlog_transformation liquid liquid_handler liquid_handler_software list_of_booleans list_of_floats list_of_integers list_of_negative_floats list_of_negative_integers list_of_nonnegative_floats list_of_nonnegative_integers list_of_nonpositive_floats list_of_nonpositive_integers list_of_positive_floats list_of_positive_integers list_of_strings loess_global_normalization loess_group_normalization loess_normalization loess_scaled_group_normalization log_base_10 log_base_2 log_base_e log_ratio long_oligo loop_design low_intensity_filter lowess_global_normalization lowess_group_normalization lowess_normalization lowess_scaled_group_normalization lumen lux m mL_per_L mM mOsm_per_kg_H2O mRNA male manhattan_distance mating_type_a mating_type_alpha mating_type_h_minus mating_type_h_plus mean_and_coefficient_of_variation mean_and_confidence_indicators mean_and_p_values mean_and_standard_deviation mean_and_variance mean_log_centering mean_log_normalization media median_log_centering median_log_normalization merged_term metastatic_site mg mg_per_kg_per_day mg_per_ml microarray_experiment_record microeinstein_per_minute_and_square_meter microeinstein_per_second_and_square_meter micromole_per_second_and_square_meter minutes missing_feature_or_zone mix_by_inversion mix_by_pipette mix_by_vortex mix_general mixed_design_element_group_type mixed_sex ml ml_per_kg mm mol molecular_mixture molecules monosomy months mother moving_average ms mtDNA multiple_testing_correction negative negative_float negative_integer ng nitrocellulose nl nm nmol no non-targeted_transgenic_variation_design nonnegative_float nonnegative_integer nonpositive_float nonpositive_integer normalization_testing_design normalized_intensities normalized_ratios not_extract not_sequence_verified not_uniform nuclear_RNA nucleic_acid_extraction nucleic_acid_primary_sequence_record number_per_day nutrients nylon oligo_synthesizer oligosomy online_resource ontology_record openGALEN operating_system operator_variation_design operon operon_identification_design optimization_design oral_gavage organellar_DNA organellar_RNA organism organism_part organism_part_comparison_design organism_status organism_status_design pH pM paraffin_sample pathogenicity_design pathway_record pearson_correlation_coefficient pedigree_record peer_review_quality_control percent_confluence percent_purity percent_vol_per_vol percent_weight_per_vol percent_weight_per_weight pfu_per_ml pg phylogeny_record physical_characteristics physiological_process_design pl place planting plasmid pmol polyA_RNA polylysine polypeptide polyploid polysomy pool population_density positive positive_float positive_integer postmortem predicted_gene premortem preservation primary_protein_structure_record primary_site promoter protein purify quality_control_testing_design quantile_normalization quantile_normalization_protocol_type rRNA_gene ratio ratio_statistics_normalization real_time_PCR_quality_control rectangular_feature reference_design relative relative_humidity remove replaced_term replicate_analysis replicate_design resuspend reverse reverse_transcription reverse_transcription_PCR_quality_control sacrifice sampling_time_point seconds secreted_protein_identification_design seed_dormancy self_vs_self_design semisolid set_temperature sex sex_design short_oligo signal signal_log_ratio silicon single_stranded sister slice_analysis snRNA_gene software_manufacturer software_variation_design soil son sonicator sowing species_design species_specific_design_element_group_type specified_biomaterial_action spectrophotometer spike_quality_control spin split split_term spotted_antibody_features spotted_colony_features spotted_ds_DNA_features spotted_protein_features spotted_ss_PCR_amplicon_features spotted_ss_oligo_features square_feature ss_oligo starvation stimulated_design_type stimulus_or_stress_design store strain_or_line strain_or_line_design string_datatype subcutaneous submitter synthetic_DNA synthetic_RNA tRNA_gene tau_rank_correlation technical_replicate temperature thermal_cycler tiling_path_design time_series_design timepoint total_RNA total_intensity_normalization total_intensity_normalization_paired total_intensity_normalization_single transcript transcript_identification_design transfect transfection translational_bias_design trisomy tumor_grading uM ug ul um umol uncentered_Pearson_correlation uncle unknown_basis_feature unknown_experiment_design_type unknown_protocol_type unknown_sequence unknown_sex unknown_substrate_type unknown_surface_type unscaled urine us vacuum_dryer vector version_1.1.7 version_1.1.8 version_1.1.9 version_1.2.0 version_1.3.0 version_1.3.1 virus vortexer wait wash wash_station water waterbath weeks whole_organism wild_type within_bioassay_data_set_function x_times years yes class Action definition: Procedures used during treatment. superclasses:         BioMaterialPackage         BiologicalFactorCategory known subclasses:         AtomicAction         ComplexAction properties:         unique_identifier MO_193         class_role abstract         class_source ontology class Age definition: The time period elapsed since an identifiable point in the life cycle of an organism. If a developmental stage is specified, the identifiable point would be the beginning of that stage. Otherwise the identifiable point must be specified such as planting (e.g. 3 days post planting). superclasses:         BioMaterialCharacteristics properties:         unique_identifier MO_178         class_role abstract         class_source ontology constraints:        restriction: has_measurement has-class Measurement        restriction: has_maximum_measurement has-class Measurement        restriction: has_initial_time_point has-class InitialTimePoint class Allele definition: One of two or more alternative forms of a gene or marker sequence and differing from other alleles at one or more mutational sites based on phenotype or sequence. Polymorphisms are included in this definition. superclasses:         IndividualGeneticCharacteristics properties:         unique_identifier MO_58         class_role concrete         class_source ontology used in individuals:         wild_type class ArrayDesignPackage definition: MAGE package that describes the array layout and design. The array may be physical or virtual. superclasses:         MGEDCoreOntology known subclasses:         DesignElementGroup         DesignElementGroupType         FeatureShape         PhysicalArrayDesign         SurfaceType         TechnologyType properties:         unique_identifier MO_33         class_role abstract         class_source mage class ArrayGroup definition: An array group is a physical platform that contains one or more arrays that are separately addressable or a virtual grouping of arrays. superclasses:         ArrayPackage properties:         unique_identifier MO_34         class_role concrete         class_source mage constraints:        restriction: has_fiducials has-class Fiducial        restriction: has_type has-class SubstrateType class ArrayPackage definition: MAGE package for describing the process by which arrays were manufactured. superclasses:         MGEDCoreOntology known subclasses:         ArrayGroup         DefectType         FeatureDefect         Fiducial         FiducialType         SubstrateType         ZoneDefect properties:         unique_identifier MO_107         class_role abstract         class_source mage class Atmosphere definition: The atmospheric conditions used to culture or grow an organism. superclasses:         GrowthCondition properties:         unique_identifier MO_219         class_role abstract         class_source ontology constraints:        restriction: has_atmospheric_component has-class Compound class AtomicAction definition: An atomic action is a single step process on the biomaterial, e.g. mix by inversion, wait, add superclasses:         Action properties:         unique_identifier MO_68         class_role concrete         class_source ontology used in individuals:         add         change_humidity         change_light         change_temperature         concentrate         dilute         mix_by_inversion         mix_by_pipette         mix_by_vortex         mix_general         place         remove         resuspend         set_temperature         specified_biomaterial_action         spin         wait class AuditAndSecurityPackage definition: MAGE package for contacts including organizations and people. superclasses:         MGEDCoreOntology known subclasses:         Contact         Roles properties:         unique_identifier MO_172         class_role abstract         class_source mage class BarrierFacility definition: Rating of containment system for the protection of organisms from infectious agents. superclasses:         GrowthCondition properties:         unique_identifier MO_97         class_role abstract         class_source ontology class Bedding definition: Refers to the bedding material present in an animals housing. superclasses:         EnvironmentalHistory properties:         unique_identifier MO_154         class_role place_holder         class_source ontology class BibliographicReference definition: A bibliographic reference is a published citation in a journal, book, other format e.g. web resource superclasses:         DescriptionPackage properties:         unique_identifier MO_201         class_role concrete         class_source mage constraints:        restriction: has_pages has-class string        restriction: has_issue has-class string        restriction: has_editor has-class string        restriction: has_URI has-class URI        restriction: has_volume has-class string        restriction: has_authors has-class string        restriction: has_type has-class PublicationType        restriction: has_year has-class date        restriction: has_publication has-class string        restriction: has_publisher has-class string        restriction: has_title has-class string class BioAssay definition: A bioassay is an abstract class representing physical and computational groupings of biomaterials and arrays. superclasses:         BioAssayPackage known subclasses:         DerivedBioAssay         PhysicalBioAssay properties:         unique_identifier MO_56         class_role abstract         class_source mage class BioAssayData definition: BioAssayData refers to the data files including images generated from one or more BioAssays. superclasses:         BioAssayDataPackage properties:         unique_identifier MO_40 class BioAssayDataCluster definition: A grouping of bioassay data that has been organized by one or more mathematical functions into nodes. superclasses:         HigherLevelAnalysisPackage properties:         unique_identifier MO_116         class_role concrete         class_source mage constraints:        restriction: has_nodes has-class Node class BioAssayDataPackage definition: MAGE package for BioAssayData. superclasses:         MGEDExtendedOntology known subclasses:         BioAssayData         Transformation properties:         unique_identifier MO_186 class BioAssayPackage definition: MAGE package for bioassay. superclasses:         MGEDCoreOntology known subclasses:         BioAssay         DerivedBioAssayType         ImageFormat properties:         unique_identifier MO_0         class_role abstract         class_source mage class BioMaterial definition: Description of the processing state of the biomaterial for use in the microarray hybridization. superclasses:         BioMaterialPackage known subclasses:         BioSample         BioSource         LabeledExtract properties:         unique_identifier MO_226         class_role abstract         class_source mage constraints:        restriction: has_type has-class MaterialType        restriction: has_biomaterial_characteristics has-class BioMaterialCharacteristics class BioMaterialCharacteristicCategory definition: General descriptor of a BioMaterialCharacteristic category. Such as strain or line where the name of the strain or line is encoded in the FactorValue.
 superclasses:         BiologicalFactorCategory properties:         unique_identifier MO_100 used in individuals:         age         biomaterial_provider         cell_line         cell_type         clinical_information         clinical_treatment         developmental_stage         disease_staging         disease_state         individual         individual_genetic_characteristic         organism         organism_part         organism_status         physical_characteristics         sampling_time_point         sex         strain_or_line         tumor_grading class BioMaterialCharacteristics definition: Properties of the biomaterial before treated in any manner for the purposes of the experiment. superclasses:         BioMaterialPackage         BiologicalFactorCategory known subclasses:         Age         BioMaterialPurity         Biometrics         BioSourceProvider         BioSourceType         CellLine         CellType         CellularComponent         ChromosomalAberrationClassification         ClinicalTreatment         DevelopmentalStage         DiseaseStaging         DiseaseState         EnvironmentalHistory         GeneticModification         Histology         Individual         IndividualGeneticCharacteristics         Observation         Organism         OrganismPart         OrganismStatus         Phenotype         Serotype         Sex         StrainOrLine         TargetedCellType         Test         TestResult         TestType         TumorGrading properties:         unique_identifier MO_5         class_role abstract         class_source ontology class BioMaterialPackage definition: Description of the source of the nucleic acid used to generate labeled material for the microarray experiment. superclasses:         MGEDCoreOntology known subclasses:         Action         BioMaterial         BioMaterialCharacteristics         BioSampleType         FamilyMember         FamilyRelationship         InitialTimePoint         MaterialType         Treatment properties:         unique_identifier MO_182         class_role abstract         class_source mage class BioMaterialPurity definition: A measure of homogeneity of a biomaterial. For example, an expression of the percentage of a tumor biopsy that is tumor cells. superclasses:         BioMaterialCharacteristics properties:         unique_identifier MO_20         class_role abstract         class_source ontology class BioMolecularAnnotation definition: BioMolecularAnnotation experiment design types are those which are designed to investigate functions, processes, locations and identity at the molecular level e.g. binding site identification, genotyping. superclasses:         ExperimentDesignType properties:         unique_identifier MO_213         class_role concrete         class_source ontology used in individuals:         RNA_stability_design         binding_site_identification_design         co-expression_design         comparative_genome_hybridization_design         genotyping_design         operon_identification_design         secreted_protein_identification_design         tiling_path_design         transcript_identification_design         translational_bias_design         unknown_experiment_design_type class BioSample definition: The BioSource after any treatment. superclasses:         BioMaterial properties:         unique_identifier MO_93         class_role concrete         class_source mage constraints:        restriction: has_type has-class BioSampleType        restriction: has_been_treated has-class Treatment class BioSampleType definition: Used to tell when the BioSample is an extract or not. superclasses:         BioMaterialPackage properties:         unique_identifier MO_161         class_role concrete         class_source ontology used in individuals:         extract         not_extract class BioSequence definition: A representation of a DNA, RNA, or protein sequence. superclasses:         BioSequencePackage properties:         unique_identifier MO_163         class_role concrete         class_source mage constraints:        restriction: has_species has-class Organism        restriction: has_type has-class PolymerType        restriction: has_type has-class BioSequenceType class BioSequencePackage definition: MAGE package for biological sequences (biosequence). superclasses:         MGEDCoreOntology known subclasses:         BioSequence         BioSequenceType         PolymerType         SeqFeatureBasis properties:         unique_identifier MO_191         class_role abstract         class_source mage class BioSequenceType definition: Controlled terms for descriptors indicating the type of biosequence. Types may be physical (e.g. BAC, cDNA clone), or computational (e.g. unigene cluster, consensus). superclasses:         BioSequencePackage known subclasses:         PhysicalBioSequenceType         TheoreticalBioSequenceType properties:         unique_identifier MO_152         class_role abstract         class_source ontology class BioSource definition: The BioSource is the original source material before any treatment events. superclasses:         BioMaterial properties:         unique_identifier MO_77         class_role concrete         class_source mage class BioSourceProvider definition: The resource (e.g. company, hospital, geographical location) used to obtain or purchase the biomaterial. superclasses:         BioMaterialCharacteristics properties:         unique_identifier MO_230         class_role abstract         class_source ontology constraints:        restriction: has_owner has-class Person        restriction: has_donor has-class Organization class BioSourceType definition: The form in which the BioMaterial was obtained/maintained e.g. frozen, fresh etc. Note can be used to describe BioSamples as well as BioSources. superclasses:         BioMaterialCharacteristics properties:         unique_identifier MO_95         class_role concrete         class_source ontology used in individuals:         agar_stab         freeze_dried_sample         fresh_sample         frozen_sample         paraffin_sample         urine class BiologicalFactorCategory definition: Factors that relate to properties of the biomaterial, its treatment, or
 its growth. superclasses:         ExperimentalFactorCategory known subclasses:         Action         BioMaterialCharacteristicCategory         BioMaterialCharacteristics         Compound properties:         unique_identifier MO_190         class_role abstract         class_source ontology class BiologicalProperty definition: A biological property experiment design type is where an intrinsic characteristic of an organism(s) or biological system is examined. superclasses:         ExperimentDesignType properties:         unique_identifier MO_224         class_role concrete         class_source ontology used in individuals:         cell_component_comparison_design         cell_cycle_design         cell_type_comparison_design         cellular_process_design         development_or_differentiation_design         imprinting_design         individual_genetic_characteristics_design         innate_behavior_design         is_expressed_design         organism_part_comparison_design         organism_status_design         physiological_process_design         sex_design         species_design         strain_or_line_design         unknown_experiment_design_type class Biometrics definition: Physical properties of the BioMaterial e. g. mass or height superclasses:         BioMaterialCharacteristics properties:         unique_identifier MO_129         class_role abstract         class_source ontology constraints:        restriction: has_cubic_volume has-class Measurement        restriction: has_mass has-class Measurement        restriction: has_diameter has-class Measurement        restriction: has_length has-class Measurement        restriction: has_height has-class Measurement        restriction: has_individual has-class Individual        restriction: has_organism_part has-class OrganismPart class CancerSite definition: class to hold instances used as the filler for the property has_cancer_site superclasses:         MGEDCoreOntology properties:         unique_identifier MO_26         class_role concrete         class_source ontology used in individuals:         metastatic_site         primary_site class CellLine definition: The identifier for the established culture of a metazoan cell if one was used as a biomaterial.
 superclasses:         OntologyEntry         BioMaterialCharacteristics properties:         unique_identifier MO_49         class_role abstract         class_source ontology constraints:        restriction: has_database has-class CellLineDatabase class CellLineDatabase definition: Database of cell line information. superclasses:         Database properties:         unique_identifier MO_145         class_role concrete         class_source ontology used in individuals:         ATCC_Cultures         CABRI_HLA_typed_B_Cell_lines         CABRI_Human_and_Animal_Cell_lines         CABRI_Hybridomas         CLDB_Human_and_Animal_Cell_Line class CellType definition: CellType, the type of cell used in the experiment if non mixed, if mixed the TargetedCellType should be used, example of instances, epithelial, glial etc. superclasses:         BioMaterialCharacteristics         OntologyEntry properties:         unique_identifier MO_135         class_role abstract         class_source ontology constraints:        restriction: has_database has-class CellTypeDatabase class CellTypeDatabase definition: Database of cell type information. superclasses:         Database properties:         unique_identifier MO_141         class_role concrete         class_source ontology used in individuals:         CBIL_CV         NCI_cell_type_database         TAIR         cell_ontology         eVOC class CellularComponent definition: A structure within a cell, such as an anatomical structure (e.g. rough endoplasmic reticulum or nucleus) or a gene product group (e.g. ribosome, proteasome or a protein dimer). superclasses:         OntologyEntry         BioMaterialCharacteristics properties:         unique_identifier MO_1020         class_role abstract         class_source ontology constraints:        restriction: has_database has-class CellularComponentDatabase class CellularComponentDatabase definition: A resource for terms to describe cellular components, e.g. GO Cellular Component ontology. superclasses:         Database properties:         unique_identifier MO_1021         class_role concrete         class_source ontology used in individuals:         GeneOntology class ChromosomalAberration definition: An abnormality of a chromosome's number or structure, which excludes simple changes in sequence and is usually detectable by cytogenetic and microscopic techniques such as FISH. superclasses:         DeprecatedTerms properties:         deprecation_old_restriction some|has_chromosomal_aberration_classification|ChromosomalAberrationClassification         deprecation_in_version 1.1.7         unique_identifier MO_78         class_role abstract         class_source ontology         deprecation_reason deleted_term         deprecation_replacement_term ChromosomalAberration constraints:        restriction: has_reason_for_deprecation has-class deleted_term        restriction: has_chromosomal_aberration_classification has-class ChromosomalAberrationClassification        restriction: deprecated_from_version has-class version_1.1.7 class ChromosomalAberrationClassification definition: An irregularity in the number or structure of chromosomes, usually in the form of a gain (duplication), loss (deletion), exchange (translocation), or alteration in sequence (inversion) of genetic material. Excludes simple changes in sequence such as mutations, and is usually detectable by cytogenetic and microscopic techniques such as FISH. superclasses:         BioMaterialCharacteristics properties:         unique_identifier MO_6         class_role concrete         class_source ontology used in individuals:         chromosomal_deletion         chromosomal_duplication         chromosomal_insertion         chromosomal_inversion         chromosomal_translocation         genomic_region_amplification         oligosomy         polysomy class ClinicalHistory definition: The BioMaterial's (i.e., the patient's) medical record as background information relevant to the experiment. superclasses:         EnvironmentalHistory properties:         unique_identifier MO_189         class_role abstract         class_source ontology constraints:        restriction: has_clinical_treatment has-class ClinicalTreatment        restriction: has_clinical_record has-class OntologyEntry        restriction: has_clinical_finding has-class TestResult        restriction: has_prior_disease_state has-class DiseaseState        restriction: has_test_type has-class TestType class ClinicalTreatment definition: The current clinical treatment(s) of the patient from which the biosource is derived. superclasses:         BioMaterialCharacteristics         OntologyEntry properties:         unique_identifier MO_69         class_role abstract         class_source ontology constraints:        restriction: has_database has-class ClinicalTreatmentDatabase class ClinicalTreatmentDatabase definition: Database of clinical treatment information superclasses:         Database properties:         unique_identifier MO_114         class_role concrete         class_source ontology class ComplexAction definition: Complex actions are composed of multiple steps (as opposed to AtomicAction) e.g. mRNA labeling, protein purification. superclasses:         Action properties:         unique_identifier MO_90         class_role concrete         class_source ontology used in individuals:         PCR_amplification         acclimatization         behavioral_stimulus         biological_fluid_collection         biopsy         change_biomaterial_characteristics         compound_based_treatment         decontaminate         dissect         fractionate         genetic_modification         grow         harvest         histological_slide_preparation         hybridization         incubate         inoculate         irradiate         labeling         linear_amplification         nucleic_acid_extraction         pool         preservation         purify         reverse_transcription         sacrifice         specified_biomaterial_action         split         starvation         store         timepoint         transfect         wash class Compound definition: A drug, solvent, chemical, etc., with a property that can be measured such as concentration. superclasses:         OntologyEntry         BiologicalFactorCategory known subclasses:         LabelCompound properties:         unique_identifier MO_70         class_role abstract         class_source ontology constraints:        restriction: has_measurement has-class Compound        restriction: is_solvent has-class boolean        restriction: has_database has-class CompoundDatabase class CompoundDatabase definition: Database of compound information. superclasses:         Database properties:         unique_identifier MO_151         class_role concrete         class_source ontology used in individuals:         ChEBI         ChemID         NCI_compound_database class ConcentrationUnit definition: Units used for concentration measurements. superclasses:         Unit known subclasses:         ConcentrationUnitOther properties:         unique_identifier MO_61         class_role concrete         class_source ontology used in individuals:         M         U_per_L         fM         g_per_L         gram_percent         mL_per_L         mM         mg_per_ml         pM         percent_vol_per_vol         percent_weight_per_vol         percent_weight_per_weight         uM class ConcentrationUnitOther definition: Concentration units not specified in MAGE. superclasses:         ConcentrationUnit properties:         unique_identifier MO_86         class_role concrete         class_source ontology used in individuals:         cells_per_ml         cfu_per_ml         kat_per_L         mOsm_per_kg_H2O         mg_per_kg_per_day         ml_per_kg         pH         percent_confluence         percent_purity         pfu_per_ml         x_times class Contact definition: Organizations or individuals that may be contacted. superclasses:         AuditAndSecurityPackage known subclasses:         Organization         Person properties:         unique_identifier MO_147         class_role abstract         class_source mage constraints:        restriction: has_address has-class string        restriction: has_phone has-class string        restriction: has_URI has-class URI        restriction: has_email has-class string        restriction: has_fax has-class string        restriction: has_toll_free_phone has-class string        restriction: has_type has-class Roles class ControlType definition: Controlled terms for descriptors for the type of control design element. superclasses:         DesignElementPackage properties:         unique_identifier MO_50         class_role concrete         class_source ontology used in individuals:         control_biosequence         control_buffer         control_empty         control_genomic_DNA         control_hybridization_quality         control_label         control_reporter_size         control_spike_calibration         control_unknown_type class Cultivar definition: a plant variety obtained in agriculture in horticulture superclasses:         StrainOrLine properties:         unique_identifier MO_124         class_role abstract         class_source ontology constraints:        restriction: has_database has-class StrainOrLineDatabase class DataTransformationProtocolType definition: The process by which derived BioAssays are created from measured BioAssays and/or derived BioAssays. superclasses:         ProtocolType properties:         unique_identifier MO_165         class_role concrete         class_source ontology used in individuals:         across_bioassay_data_set_function         dye_swap_merge         flag_filter         linlog_transformation         loess_global_normalization         loess_group_normalization         loess_scaled_group_normalization         lowess_global_normalization         lowess_group_normalization         lowess_scaled_group_normalization         mean_log_normalization         median_log_normalization         moving_average         quantile_normalization_protocol_type         replicate_analysis         total_intensity_normalization_paired         total_intensity_normalization_single         within_bioassay_data_set_function class DataType definition: Primitive data types found in computing languages such as float, boolean, etc. superclasses:         MGEDCoreOntology properties:         unique_identifier MO_125         class_role concrete         class_source ontology used in individuals:         boolean         date         float         integer         list_of_booleans         list_of_floats         list_of_integers         list_of_negative_floats         list_of_negative_integers         list_of_nonnegative_floats         list_of_nonnegative_integers         list_of_nonpositive_floats         list_of_nonpositive_integers         list_of_positive_floats         list_of_positive_integers         list_of_strings         negative_float         negative_integer         nonnegative_float         nonnegative_integer         nonpositive_float         nonpositive_integer         positive_float         positive_integer         string_datatype class Database definition: Identifiable resource containing data or external ontologies or controlled vocabularies which has uniquely identifiable records. superclasses:         DescriptionPackage known subclasses:         CellLineDatabase         CellTypeDatabase         CellularComponentDatabase         ClinicalTreatmentDatabase         CompoundDatabase         DevelopmentalStageDatabase         DiseaseStagingDatabase         DiseaseStateDatabase         GeographicLocationDatabase         HistologyDatabase         ObservationDatabase         OrganismDatabase         OrganismPartDatabase         PhenotypeDatabase         SequenceOntologyDatabase         StrainOrLineDatabase         TargetedCellTypeDatabase         TestTypeDatabase         TumorGradingDatabase properties:         unique_identifier MO_118         class_role abstract         class_source ontology constraints:        restriction: has_version has-class string        restriction: has_URI has-class URI class DatabaseEntryType definition: Controlled set of descriptors for the type of database record such as a protein record (in SWISS-PROT) or a gene object (in SGD). superclasses:         DescriptionPackage properties:         unique_identifier MO_157         class_role concrete         class_source ontology used in individuals:         amino_acid_primary_sequence_record         bibliographic_record         biological_resource_record         clinical_record         compound_record         computed_amino_acid_sequence_feature_record         computed_nucleic_acid_sequence_feature_record         computed_protein_structure_record         curated_amino_acid_sequence_record         curated_gene_record         curated_nucleic_acid_sequence_feature_record         function_record         image_record         microarray_experiment_record         nucleic_acid_primary_sequence_record         ontology_record         pathway_record         pedigree_record         phylogeny_record         primary_protein_structure_record class DefectType definition: Defects associated with features or zones such as those that are missing or moved. superclasses:         ArrayPackage properties:         unique_identifier MO_16         class_role concrete         class_source ontology used in individuals:         diameter_aberration         displaced_feature_or_zone         heavy_background         irregular_shape         missing_feature_or_zone         not_uniform class DeliveryMethod definition: Method used to deliver a compound for treatment. superclasses:         MGEDExtendedOntology properties:         unique_identifier MO_223 used in individuals:         ad_libitum         feeding         in_medium         intramuscular_injection         intraperitoneal_injection         intravenous         oral_gavage         subcutaneous class DeprecatedTerms definition: Class to hold deprecated instances and classes. superclasses:         MGEDCoreOntology known subclasses:         ChromosomalAberration         FactorValueDependency         FactorValueSet         IndividualChromosomalAbnormality properties:         unique_identifier MO_206         class_role concrete         class_source ontology constraints:        restriction: has_reason_for_deprecation has-class DeprecationReason used in individuals:         BAC         EST         Hfr         NCI_Thesaurus         ORF         PAC         PCR_amplicon         PCR_primer         PCR_primer_forward         PCR_primer_reverse         YAC         bedding         behavior_design         behavioral_design_type         blood         cDNA_clone         chromosome         circadian_rhythm_design         consensus_DNA         consensus_mRNA         cosmid         ctDNA         ds_oligo         exemplar_mRNA         exon         feces         gene         gene_fragment         genetic_variation         infect         intergenic         intron         low_intensity_filter         mRNA         mean_and_confidence_indicators         monosomy         mtDNA         no         operon         plasmid         polypeptide         predicted_gene         promoter         rRNA_gene         signal_log_ratio         slice_analysis         snRNA_gene         ss_oligo         tRNA_gene         tau_rank_correlation         total_intensity_normalization         transcript         trisomy         vector         yes class DeprecationReason definition: class to hold instances used as the filler for the property has_reason_for_deprecation superclasses:         MGEDCoreOntology properties:         unique_identifier MO_94         class_role concrete         class_source ontology used in individuals:         deleted_term         merged_term         replaced_term         split_term class DerivedBioAssay definition: A BioAssay that is created by the transformation of measured or derived BioAssays. superclasses:         BioAssay properties:         unique_identifier MO_209         class_role concrete         class_source mage constraints:        restriction: has_type has-class DerivedBioAssayType class DerivedBioAssayType definition: Controlled set of descriptors for the type of derivation of the BioAssay such as averaging features, taking ratios of signal QuantitationTypes, and normalizing BioAssay data. superclasses:         BioAssayPackage properties:         unique_identifier MO_111         class_role concrete         class_source ontology used in individuals:         Affymetrix_average_difference         MAS4_average_difference         MAS5_signal         MAS5_signal_log_ratio         MBEI         RMA         acrossBioAssay_mean_and_coefficient_of_variation         acrossBioAssay_mean_and_p_values         acrossBioAssay_mean_and_standard_deviation         acrossBioAssay_mean_and_variance         averaged_intensity         bioassay_replicate_reduction         clustered_data         collapsed_spot_replicate         dye_swap_replicate_reduction         filtered_data         log_ratio         mean_and_coefficient_of_variation         mean_and_p_values         mean_and_standard_deviation         mean_and_variance         normalized_intensities         normalized_ratios         ratio         signal class DescriptionPackage definition: MAGE package for description of annotations and references to annotations. superclasses:         MGEDCoreOntology known subclasses:         BibliographicReference         Database         DatabaseEntryType         Image         OntologyEntry         PublicationType properties:         unique_identifier MO_167         class_role abstract         class_source mage class DesignElement definition: Design elements are reporters, features, and composite elements as defined by MAGE. superclasses:         DesignElementPackage known subclasses:         Reporter properties:         unique_identifier MO_173         class_role concrete         class_source ontology constraints:        restriction: has_type has-class ControlType used in individuals:         PCR         long_oligo         short_oligo class DesignElementGroup definition: A DesignElementGroup holds information on Features, Reporters, or CompositeSequences. superclasses:         ArrayDesignPackage known subclasses:         FeatureGroup properties:         unique_identifier MO_128         class_role abstract         class_source mage constraints:        restriction: has_species has-class Organism        restriction: has_type has-class DesignElementGroupType class DesignElementGroupType definition: Controlled set of descriptors for indicating the specific type of a Feature, Reporter, or CompositeSequence. superclasses:         ArrayDesignPackage properties:         unique_identifier MO_14         class_role concrete         class_source ontology used in individuals:         control_design_element_group_type         experimental_design_element_group_type         mixed_design_element_group_type         species_specific_design_element_group_type class DesignElementPackage definition: The MAGE package for describing the elements located on the array. superclasses:         MGEDCoreOntology known subclasses:         ControlType         DesignElement         FailType         WarningType properties:         unique_identifier MO_15         class_role abstract         class_source mage class DevelopmentalStage definition: The developmental stage of the organism's life cycle during which the biomaterial was extracted.
 superclasses:         OntologyEntry         BioMaterialCharacteristics properties:         unique_identifier MO_120         class_role abstract         class_source ontology constraints:        restriction: has_database has-class DevelopmentalStageDatabase class DevelopmentalStageDatabase definition: Database of developmental stage information. superclasses:         Database properties:         unique_identifier MO_215         class_role concrete         class_source ontology used in individuals:         EMAP         FlyBase_developmental_stage_database         HUMAT         MAD_stage         TAIR_arabidopsis_development_ontology         eVOC class DiseaseLocation definition: Anatomical location(s) of disease. superclasses:         OrganismPart properties:         unique_identifier MO_37         class_role concrete         class_source ontology constraints:        restriction: has_cancer_site has-class CancerSite class DiseaseStaging definition: The stage or progression of a disease in an organism. Includes pathological staging of cancers and other disease progression. superclasses:         BioMaterialCharacteristics         OntologyEntry properties:         unique_identifier MO_133         class_role abstract         class_source ontology constraints:        restriction: has_database has-class DiseaseStagingDatabase class DiseaseStagingDatabase definition: Database of disease staging information superclasses:         Database properties:         unique_identifier MO_225         class_role concrete         class_source ontology used in individuals:         NCI_disease_staging_database class DiseaseState definition: The name of the pathology diagnosed in the organism from which the biomaterial was derived. The disease state is normal if no disease has been diagnosed.
 superclasses:         OntologyEntry         BioMaterialCharacteristics properties:         unique_identifier MO_126         class_role abstract         class_source ontology constraints:        restriction: has_disease_location has-class DiseaseLocation        restriction: has_disease_staging has-class DiseaseStaging        restriction: has_database has-class DiseaseStateDatabase class DiseaseStateDatabase definition: Database of disease state information. superclasses:         Database properties:         unique_identifier MO_181         class_role concrete         class_source ontology used in individuals:         ICD-9-CM         MESH         MTB_Database         NCI_disease_state_database         TDMS         UMLS         WebRENI         eVOC class DistanceUnit definition: Units used for distance measurements. superclasses:         Unit known subclasses:         DistanceUnitOther properties:         unique_identifier MO_4         class_role concrete         class_source ontology used in individuals:         A         cm         m         mm         nm         um class DistanceUnitOther definition: Distance units not specified in MAGE. superclasses:         DistanceUnit properties:         unique_identifier MO_143         class_role place_holder         class_source ontology class Ecotype definition: a biotype resulting from selection in a particular habitat, e.g. the A. thaliana Ecotype Ler
 superclasses:         StrainOrLine properties:         unique_identifier MO_71         class_role abstract         class_source ontology constraints:        restriction: has_database has-class StrainOrLineDatabase class EnvironmentalFactorCategory definition: Factors that relate to properties of the environmental history of the biomaterial, its treatment, or its growth. superclasses:         ExperimentalFactorCategory properties:         unique_identifier MO_117         class_role concrete         class_source ontology used in individuals:         atmosphere         barrier_facility         light_duration         light_intensity         media         nutrients         population_density         relative_humidity         temperature         water class EnvironmentalHistory definition: A description of the conditions the organism has been exposed to that are not one of the variables under study. superclasses:         BioMaterialCharacteristics known subclasses:         Bedding         ClinicalHistory         FamilyHistory         Generation         GeographicLocation         GrowthCondition         Host         PathogenTest         SamplingTimePoint properties:         unique_identifier MO_55         class_role abstract         class_source ontology used in individuals:         environmental_history_design class EnvironmentalStress definition: Environmental stress is a treatment where some aspect of the environment is perturbed in order to stress the organism or culture, e.g. temperature shock, osmotic shock superclasses:         MGEDExtendedOntology properties:         unique_identifier MO_227 constraints:        restriction: has_measurement has-class Measurement class EpidemiologicalDesign definition: An epidemiological experiment design type is where the biosource history is studied e.g. environmental, clinical and family history. superclasses:         ExperimentDesignType properties:         unique_identifier MO_142         class_role concrete         class_source ontology used in individuals:         clinical_history_design         disease_state_design         family_history_design         unknown_experiment_design_type class Experiment definition: The complete set of bioassays (hybridizations) and their descriptions performed as an experiment for a common purpose. Here we take experiment to mean an observational or perturbing study. An experiment will be often equivalent to a publication. superclasses:         ExperimentPackage properties:         unique_identifier MO_112         class_role concrete         class_source mage constraints:        restriction: has_experiment_design has-class ExperimentDesign        restriction: has_citation has-class BibliographicReference        restriction: has_bioassays has-class BioAssay        restriction: has_providers has-class Contact        restriction: has_bioassay_data has-class BioAssayData class ExperimentDesign definition: ExperimentDesign refers to both observational and experimental (perturbational) studies. The organizing principles of the study including the relationships between assays and the steps taken to interpret the data. superclasses:         ExperimentPackage properties:         unique_identifier MO_170         class_role concrete         class_source mage constraints:        restriction: has_MAGE_description has-class ReplicateDescription        restriction: has_MAGE_description has-class QualityControlDescription        restriction: has_bioassays has-class BioAssay        restriction: has_experiment_factors has-class ExperimentalFactor        restriction: has_MAGE_description has-class NormalizationDescription        restriction: has_experiment_design_type has-class ExperimentDesignType        restriction: has_description has-class string class ExperimentDesignType definition: The ExperimentDesignType is the high level description for studies such as "time series", "dose response", etc. superclasses:         ExperimentPackage known subclasses:         BiologicalProperty         BioMolecularAnnotation         EpidemiologicalDesign         MethodologicalDesign         PerturbationalDesign         TechnologicalDesign properties:         unique_identifier MO_158         class_role abstract         class_source ontology class ExperimentPackage definition: The descriptions associated with the Experiment package of MAGE superclasses:         MGEDCoreOntology known subclasses:         Experiment         ExperimentalFactor         ExperimentalFactorCategory         ExperimentDesign         ExperimentDesignType         FactorValue         FactorValueDependency         FactorValueSet         NormalizationDescription         NormalizationDescriptionType         QualityControlDescription         QualityControlDescriptionType         ReplicateDescription         ReplicateDescriptionType properties:         unique_identifier MO_31         class_role abstract         class_source mage class ExperimentalFactor definition: The factors in the study that are experimental parameters or regarded as influencing the experimental results. superclasses:         ExperimentPackage properties:         unique_identifier MO_10         class_role concrete         class_source mage constraints:        restriction: has_category has-class BiologicalFactorCategory        restriction: has_category has-class MethodologicalFactorCategory        restriction: has_factor_value has-class FactorValue class ExperimentalFactorCategory definition: A factor category describes factors which are examined in the experiment, e.g. disease_state, where the factor values are ALL and AML. superclasses:         ExperimentPackage known subclasses:         BiologicalFactorCategory         EnvironmentalFactorCategory         MethodologicalFactorCategory properties:         unique_identifier MO_205         class_role abstract         class_source ontology class ExperimentalProtocolType definition: All protocols which involve treatment of a biomaterial or an array during the course of a microarray experiment. superclasses:         ProtocolType properties:         unique_identifier MO_75         class_role concrete         class_source ontology used in individuals:         PCR_amplification         acclimatization         array_manufacturing         behavioral_stimulus         biological_fluid_collection         change_biomaterial_characteristics         compound_based_treatment         decontaminate         dissect         element_design         feature_extraction         fractionate         genetic_modification         grow         harvest         histological_slide_preparation         hybridization         image_acquisition         incubate         inoculate         irradiate         labeling         linear_amplification         nucleic_acid_extraction         pool         preservation         purify         reverse_transcription         sacrifice         specified_biomaterial_action         split         starvation         store         transfect         unknown_protocol_type         wash class FactorValue definition: The value of an ExperimentFactor. superclasses:         ExperimentPackage properties:         unique_identifier MO_203         class_role concrete         class_source mage constraints:        restriction: has_measurement has-class Measurement        restriction: has_property_set has-class FactorValueSet        restriction: has_property_set has-class FactorValueDependency        restriction: has_factor_value_ontology_entry has-class ExperimentalFactorCategory class FactorValueDependency definition: A group of FactorValues which refer to the same condition used to treat or describe a BioMaterial, e.g. 10% glucose, 1 hour OR larval stage, age 24 hours. superclasses:         DeprecatedTerms         ExperimentPackage properties:         deprecation_old_restriction some|has_value|string         deprecation_in_version 1.1.9         unique_identifier MO_148         class_role place_holder         class_source ontology         deprecation_reason deleted_term         deprecation_old_parent ExperimentPackage constraints:        restriction: has_value has-class string        restriction: deprecated_from_version has-class version_1.1.9        restriction: has_reason_for_deprecation has-class deleted_term class FactorValueSet definition: A super grouping of FactorValueDependencies or FactorValues which describes combinations of conditions used to treat or describe a BioMaterial applied to a BioAssay, typically separating things on the basis of channels or the concepts of measured and reference samples e.g. 10% glucose, 1 hour AND 10mm NaCl, 2 hours in channel 1. superclasses:         DeprecatedTerms         ExperimentPackage properties:         deprecation_old_restriction some|has_value|string         deprecation_in_version 1.1.9         unique_identifier MO_217         class_role place_holder         class_source ontology         deprecation_reason deleted_term         deprecation_replacement_term FactorValueSet         deprecation_old_parent ExperimentPackage constraints:        restriction: has_reason_for_deprecation has-class deleted_term        restriction: deprecated_from_version has-class version_1.1.9        restriction: has_value has-class string class FailType definition: Controlled terms for descriptors of failures (as in PCR) associated with reporters. superclasses:         DesignElementPackage properties:         unique_identifier MO_98         class_role concrete         class_source ontology used in individuals:         PCR_fail         PCR_questionable class FamilyHistory definition: Relevant aspects of genetic preconditions or family member's clinical history. superclasses:         EnvironmentalHistory properties:         unique_identifier MO_59         class_role abstract         class_source ontology constraints:        restriction: has_family_member has-class FamilyMember class FamilyMember definition: Member of the biosource's family. superclasses:         BioMaterialPackage properties:         unique_identifier MO_188         class_role abstract         class_source ontology constraints:        restriction: has_disease_state has-class DiseaseState        restriction: has_individual_genetic_characteristics has-class IndividualGeneticCharacteristics        restriction: has_clinical_record has-class OntologyEntry        restriction: has_family_relationship has-class FamilyRelationship class FamilyRelationship definition: A type of relationship applicable to mammals to describe the genetic relatedness of the individual under study. E.g. brother or mother.
 superclasses:         BioMaterialPackage properties:         unique_identifier MO_36         class_role concrete         class_source ontology used in individuals:         aunt         brother         daughter         father         granddaughter         grandfather         grandmother         grandson         mother         sister         son         uncle class FeatureDefect definition: A technical manufacturer described defect for features. superclasses:         ArrayPackage properties:         unique_identifier MO_138         class_role concrete         class_source mage constraints:        restriction: has_type has-class DefectType class FeatureGroup definition: Technology-based grouping of features representing individual locations on the array. superclasses:         DesignElementGroup properties:         unique_identifier MO_54         class_role concrete         class_source mage constraints:        restriction: has_feature_shape has-class FeatureShape        restriction: has_type has-class TechnologyType class FeatureShape definition: The expected shape of the feature on the array. superclasses:         ArrayDesignPackage properties:         unique_identifier MO_8         class_role concrete         class_source ontology used in individuals:         ellipsoid_feature         rectangular_feature         square_feature class Fiducial definition: A marking on the surface of the array that can be used to identify the origin of the array. superclasses:         ArrayPackage properties:         unique_identifier MO_136         class_role concrete         class_source mage constraints:        restriction: has_type has-class FiducialType class FiducialType definition: A descriptor that indicates the type of the fiducial such as chrome border of an Affymetrix array or a laser ablation mark. superclasses:         ArrayPackage properties:         unique_identifier MO_17         class_role concrete         class_source ontology used in individuals:         chrome_border         laser_ablation_mark class Generation definition: The number of cell passages if the organism or organism part that is cultured is unicellular or a cell culture otherwise the number of generations. superclasses:         EnvironmentalHistory properties:         unique_identifier MO_43         class_role place_holder         class_source ontology class GeneticMaterial definition: Genetic material may be DNA or RNA and identifiable as an entry in a public external database such as EMBL/DDBJ/GenBank or one of the model organism databases. superclasses:         MGEDExtendedOntology properties:         unique_identifier MO_137 class GeneticModification definition: The genetic modification introduced into the organism from which the biomaterial was derived. Examples of genetic modification include specification of a transgene or the gene knocked-out or details of transient transfection. superclasses:         BioMaterialCharacteristics properties:         unique_identifier MO_122         class_role concrete         class_source ontology used in individuals:         chromosomal_substitution         gene_knock_in         gene_knock_out         induced_mutation         transfection class Genotype definition: The total sum of the genetic information of an organism that is known and relevant to the experiment being performed, including chromosomal, plasmid, viral or other genetic material which has been introduced into the organism
either prior to or during the experiment. superclasses:         IndividualGeneticCharacteristics properties:         unique_identifier MO_51         class_role concrete         class_source ontology used in individuals:         wild_type class GeographicLocation definition: A descriptor of the location from which a BioMaterial was obtained, e.g. country, region, grid reference. superclasses:         OntologyEntry         EnvironmentalHistory properties:         unique_identifier MO_132         class_role abstract         class_source ontology constraints:        restriction: has_database has-class GeographicLocationDatabase class GeographicLocationDatabase definition: Database of geographic locations. superclasses:         Database properties:         unique_identifier MO_35         class_role concrete         class_source ontology used in individuals:         NCI_geographic_location_database class GrowthCondition definition: A description of the conditions used to grow organisms or parts of the organism. This includes isolated environments such as cultures and open environments such as field studies. superclasses:         EnvironmentalHistory known subclasses:         Atmosphere         BarrierFacility         Humidity         Light         Media         Nutrients         PopulationDensity         Temperature         Water properties:         unique_identifier MO_183         class_role abstract         class_source ontology constraints:        restriction: has_maximum_measurement has-class Measurement        restriction: has_value has-class string        restriction: has_measurement has-class Measurement class Haplotype definition: The genotype of a single chromosome (i.e., the haploid genotype) that is known and relevant to the experiment being performed. superclasses:         IndividualGeneticCharacteristics properties:         unique_identifier MO_146         class_role place_holder         class_source ontology class Hardware definition: The machine or instrument used. superclasses:         ProtocolPackage properties:         unique_identifier MO_134         class_role concrete         class_source mage constraints:        restriction: has_type has-class HardwareType        restriction: has_software has-class Software        restriction: has_model has-class string        restriction: has_make has-class string        restriction: has_manufacturer has-class Contact class HardwareType definition: Controlled terms for descriptors of types of hardware. superclasses:         ProtocolPackage properties:         unique_identifier MO_113         class_role concrete         class_source ontology used in individuals:         DNA_sequencer         array_scanner         arrayer         centrifuge         computer         heating_block         homogenizer         hybridization_chamber         hybridization_station         liquid_handler         oligo_synthesizer         sonicator         spectrophotometer         thermal_cycler         vacuum_dryer         vortexer         wash_station         waterbath class HardwareVariation definition: The effects of different hardware, types of hardware, or models of hardware on experimental results are studied. superclasses:         MethodologicalFactorCategory properties:         unique_identifier MO_81         class_role place_holder         class_source ontology class HigherLevelAnalysisPackage definition: MAGE package for HigherLevelAnalysis superclasses:         MGEDCoreOntology known subclasses:         BioAssayDataCluster         Node         NodeValue         NodeValueType properties:         unique_identifier MO_228         class_role abstract         class_source mage class HigherLevelAnalysisProtocolType definition: A protocol which yields a dataset(s) from which biological conclusions can be derived. E.g. clustering (not normalization or averaging). superclasses:         ProtocolType properties:         unique_identifier MO_47         class_role concrete         class_source ontology used in individuals:         condition_specificity         differential_expression         multiple_testing_correction class Histology definition: Microscopic morphology of tissues. superclasses:         OntologyEntry         BioMaterialCharacteristics properties:         unique_identifier MO_194         class_role abstract         class_source ontology constraints:        restriction: has_performer has-class Contact        restriction: has_organism_part has-class OrganismPart        restriction: has_database has-class HistologyDatabase class HistologyDatabase definition: Database of histology information. superclasses:         Database properties:         unique_identifier MO_175         class_role concrete         class_source ontology used in individuals:         NCI_histology_database         Pathbase         TDMS class HistoryFactor definition: Factors that are measured or observed parts of the study but not induced or under the control of the experiment. These factors do not have protocols (e.g., epidemiology factors). superclasses:         MGEDExtendedOntology properties:         unique_identifier MO_82 class Host definition: Organisms or organism parts used as a designed part of the culture (e.g., red blood cells, stromal cells). superclasses:         EnvironmentalHistory properties:         unique_identifier MO_101         class_role abstract         class_source ontology constraints:        restriction: has_host_part has-class OrganismPart        restriction: has_host has-class Organism class Humidity definition: The humidity that the biosource is exposed to. superclasses:         GrowthCondition properties:         unique_identifier MO_29         class_role abstract         class_source ontology class Image superclasses:         DescriptionPackage properties:         unique_identifier MO_22         class_role concrete         class_source mage constraints:        restriction: has_URI has-class URI        restriction: has_image_format has-class ImageFormat        restriction: has_database has-class Database class ImageFormat definition: Controlled terms for descriptors of the image file format (TIFF, JPEG, GIF, etc.) superclasses:         BioAssayPackage properties:         unique_identifier MO_211         class_role concrete         class_source ontology used in individuals:         Affymetrix_DAT         GIF         JPEG         PNG         TIFF class Individual definition: Identifier or name of the individual organism from which the biomaterial was derived. superclasses:         BioMaterialCharacteristics properties:         unique_identifier MO_169         class_role place_holder         class_source ontology class IndividualChromosomalAbnormality definition: An abnormality in the number or structure of chromosomes in the biomaterial from an individual organism, detected by karyotyping or other methods. E.g., a B-cell lymphoma from a patient has an abnormal karyotype 48,XY,t(1;2)(p22;p11),+3,+12. superclasses:         DeprecatedTerms         IndividualGeneticCharacteristics properties:         deprecation_in_version 1.2.0         unique_identifier MO_185         class_role place_holder         class_source ontology         deprecation_reason deleted_term         deprecation_replacement_term IndividualChromosomalAbnormality         deprecation_old_parent IndividualGeneticCharacteristics constraints:        restriction: deprecated_from_version has-class version_1.2.0        restriction: has_reason_for_deprecation has-class deleted_term class IndividualGeneticCharacteristics definition: The genotype of the individual organism from which the biomaterial was derived. Individual genetic characteristics include polymorphisms, disease alleles, and haplotypes. superclasses:         BioMaterialCharacteristics known subclasses:         Allele         Genotype         Haplotype         IndividualChromosomalAbnormality         Ploidy properties:         unique_identifier MO_66         class_role abstract         class_source ontology constraints:        restriction: has_value has-class string class InitialTimePoint definition: The point from which measurements of age were taken. superclasses:         BioMaterialPackage properties:         unique_identifier MO_80         class_role concrete         class_source ontology used in individuals:         beginning_of_stage         birth         coitus         eclosion         egg_laying         fertilization         germination         hatching         planting         sowing class LabelCompound definition: Compounds that are used for labeling extracts. superclasses:         Compound properties:         unique_identifier MO_13         class_role concrete         class_source ontology used in individuals:         Cy3         Cy5         _32P         _33P         alexa_350         alexa_430         alexa_488         alexa_532         alexa_546         alexa_568         alexa_594         alexa_633         alexa_660         alexa_680         biotin class LabeledExtract definition: The BioSample after labeling for detection of the nucleic acids. superclasses:         BioMaterial properties:         unique_identifier MO_221         class_role concrete         class_source mage constraints:        restriction: has_compound has-class LabelCompound        restriction: has_been_treated has-class Treatment class Light definition: The photoperiod and type (e.g., natural, restricted wavelength) of light exposure. superclasses:         GrowthCondition properties:         unique_identifier MO_60         class_role abstract         class_source ontology class LightUnit definition: Units for measuring the intensity of light. superclasses:         OtherUnit properties:         unique_identifier MO_119         class_role concrete         class_source ontology used in individuals:         candela         candelas_per_square_meter         lumen         lux         microeinstein_per_minute_and_square_meter         microeinstein_per_second_and_square_meter class MGEDCoreOntology definition: An ontology developed by the Microarray Gene Expression Data (MGED) Society to provide descriptors required for MAGE v.1 documents. superclasses:         MGEDOntology known subclasses:         ArrayDesignPackage         ArrayPackage         AuditAndSecurityPackage         BioAssayPackage         BioMaterialPackage         BioSequencePackage         CancerSite         DataType         DeprecatedTerms         DeprecationReason         DescriptionPackage         DesignElementPackage         ExperimentPackage         HigherLevelAnalysisPackage         MeasurementPackage         MeasurementType         MGEDOntologyVersion         ProtocolPackage         QuantitationTypePackage         Result         Scale         URI properties:         unique_identifier MO_57         class_role abstract         class_source ontology constraints:        restriction: has_ID has-class string class MGEDExtendedOntology definition: Location for those classes that are not in the Core ontology as they do are not containable in MAGE. It is not yet structured to work with the Core ontology superclasses:         MGEDOntology known subclasses:         BioAssayDataPackage         DeliveryMethod         EnvironmentalStress         GeneticMaterial         HistoryFactor         Preservation         PreservationType         ProtocolParameterType         ProtocolVariation         SomaticModification         StrandType         User properties:         unique_identifier MO_196 class MGEDOntology definition: The MGED Ontology is a top level container for the MGEDCoreOntology and the MGEDExtendedOntology. The MGED ontology describes microarray experiments and is split into the MGEDCoreOntology, which supports MAGE-OM v1.0 and is organized consistently with MAGE, and the MGEDExtendedOntology, which expands MAGE v1.0 and contains concepts and relationships which are not included in MA GE. superclasses:         owl:Thing known subclasses:         MGEDCoreOntology         MGEDExtendedOntology properties:         unique_identifier MO_174         class_role abstract         class_source ontology constraints:        restriction: is_user_defined has-class Contact        restriction: is_user_defined has-class BibliographicReference class MGEDOntologyVersion definition: The version of the MGED Ontology. superclasses:         MGEDCoreOntology properties:         unique_identifier MO_115         class_role concrete         class_source ontology used in individuals:         version_1.1.7         version_1.1.8         version_1.1.9         version_1.2.0         version_1.3.0         version_1.3.1 class MassUnit definition: Units used for mass measurements. superclasses:         Unit known subclasses:         MassUnitOther properties:         unique_identifier MO_149         class_role concrete         class_source ontology used in individuals:         fg         g         kg         mg         ng         pg         ug class MassUnitOther definition: Mass units not specified in MAGE. superclasses:         MassUnit properties:         unique_identifier MO_11         class_role place_holder         class_source ontology class MaterialType definition: Controlled terms for the state of the BioMaterial. Each state (BioSource, different BioSamples, and LabeledExtract) have MaterialTypes. Examples are population of an organism, organism, organism part, cell, etc. superclasses:         BioMaterialPackage properties:         unique_identifier MO_32         class_role concrete         class_source ontology used in individuals:         DNA         cell         cell_lysate         cytoplasmic_RNA         genomic_DNA         molecular_mixture         nuclear_RNA         organellar_DNA         organellar_RNA         organism_part         polyA_RNA         protein         synthetic_DNA         synthetic_RNA         total_RNA         virus         whole_organism class Measurement definition: Measured values and units. superclasses:         MeasurementPackage properties:         unique_identifier MO_144         class_role concrete         class_source mage constraints:        restriction: has_value has-class string        restriction: has_measurement_type has-class MeasurementType        restriction: has_units has-class Unit class MeasurementPackage definition: MAGE package for measurement. superclasses:         MGEDCoreOntology known subclasses:         Measurement         Unit properties:         unique_identifier MO_89         class_role abstract         class_source mage class MeasurementType definition: class to hold instances used as the filler for the property has_measurement_type superclasses:         MGEDCoreOntology properties:         unique_identifier MO_72         class_role concrete         class_source ontology used in individuals:         absolute         relative class Media definition: The physical state or matrix used to provide nutrients to the organism (e.g., liquid, agar, soil) . superclasses:         GrowthCondition properties:         unique_identifier MO_19         class_role concrete         class_source ontology used in individuals:         agar         liquid         semisolid         soil class MethodologicalDesign definition: A methodological experiment design type investigates differences caused by application of protocols, hardware, software and bioassay relationships, e.g. quality control, replicates, loop. superclasses:         ExperimentDesignType properties:         unique_identifier MO_2         class_role concrete         class_source ontology used in individuals:         all_pairs         array_platform_variation_design         dye_swap_design         ex_vivo_design         hardware_variation_design         in_vitro_design         in_vivo_design         loop_design         normalization_testing_design         operator_variation_design         optimization_design         quality_control_testing_design         reference_design         replicate_design         self_vs_self_design         software_variation_design         time_series_design         unknown_experiment_design_type class MethodologicalFactorCategory definition: The effects on results of changing protocols, hardware, software, or people performing the experiments are studied Examples are comparison of data across different labeling protocols, scanners, image quantification software, or laboratories. superclasses:         ExperimentalFactorCategory known subclasses:         HardwareVariation         OperatorVariation         ProtocolType         SoftwareVariation properties:         unique_identifier MO_85         class_role abstract         class_source ontology class Node definition: A node is an individual component of BioAssayDataCluster that groups design elements, quantitation types, and BioAssays together. A node may contain other nodes. superclasses:         HigherLevelAnalysisPackage properties:         unique_identifier MO_73         class_role concrete         class_source mage constraints:        restriction: has_node_value has-class NodeValue class NodeValue definition: Node values allow the organization of the nodes in relation to other nodes produced by mathematical functions such as a clustering algorithm. superclasses:         HigherLevelAnalysisPackage properties:         unique_identifier MO_104         class_role concrete         class_source mage constraints:        restriction: has_node_value_type has-class NodeValueType        restriction: has_scale has-class Scale        restriction: has_type has-class DataType class NodeValueType definition: Controlled set of terms for describing the type of values (e.g., Euclidean distance). superclasses:         HigherLevelAnalysisPackage properties:         unique_identifier MO_160         class_role concrete         class_source ontology used in individuals:         Euclidean_distance         Pearson_correlation         Spearmans_rank_correlation         cosine_distance         french_railway_distance         jackknife_Pearson_correlation         manhattan_distance         pearson_correlation_coefficient         uncentered_Pearson_correlation class NormalizationDescription definition: NormalizationDescription provides details of the normalization strategy for the experiment. superclasses:         ExperimentPackage properties:         unique_identifier MO_131         class_role abstract         class_source ontology constraints:        restriction: has_type has-class NormalizationDescriptionType class NormalizationDescriptionType definition: Controlled descriptors for the normalization strategy used for the experiment. superclasses:         ExperimentPackage properties:         unique_identifier MO_27         class_role concrete         class_source ontology used in individuals:         flip-dye_consistency         iterative_mean_log_centering         linear_regression_normalization         linlog_normalization         loess_normalization         lowess_normalization         mean_log_centering         median_log_centering         quantile_normalization         ratio_statistics_normalization class Nutrients definition: The food provided to the organism (e.g., chow, fertilizer, DEMM 10%FBS, etc.). superclasses:         GrowthCondition properties:         unique_identifier MO_127         class_role abstract         class_source ontology constraints:        restriction: has_nutrient_component has-class Compound class Observation definition: Observation will record the macroscopic examination of the biomaterial. superclasses:         BioMaterialCharacteristics properties:         unique_identifier MO_53         class_role abstract         class_source ontology constraints:        restriction: has_performer has-class Contact        restriction: has_database has-class ObservationDatabase class ObservationDatabase definition: Database of terms for observations such as 'abnormal coat', 'skin pigment abnormality' describing macroscopic examinations. superclasses:         Database properties:         unique_identifier MO_91         class_role concrete         class_source ontology used in individuals:         Mammalian_Phenotype_Ontology class OntologyEntry definition: External (to the MGED ontology) controlled vocabulary or ontology that can be referred such as ICD-9 or Gene Ontology. superclasses:         DescriptionPackage known subclasses:         CellLine         CellType         CellularComponent         ClinicalTreatment         Compound         DevelopmentalStage         DiseaseStaging         DiseaseState         GeographicLocation         Histology         Organism         OrganismPart         Phenotype         SequenceOntologyBioSequenceType         StrainOrLine         TargetedCellType         TestType         TumorGrading properties:         unique_identifier MO_87         class_role abstract         class_source ontology constraints:        restriction: has_value has-class string        restriction: has_database has-class Database        restriction: has_accession_version has-class string        restriction: has_accession has-class string        restriction: has_database_entry_type has-class DatabaseEntryType        restriction: has_description has-class string class OperatorVariation definition: The effects of different investigators, laboratories, or organizations on experimental results are studied. superclasses:         MethodologicalFactorCategory properties:         unique_identifier MO_38         class_role place_holder         class_source ontology class Organism definition: The genus and species (and subspecies) of the organism from which the biomaterial is derived from. superclasses:         BioMaterialCharacteristics         OntologyEntry properties:         unique_identifier MO_229         class_role abstract         class_source ontology constraints:        restriction: has_database has-class OrganismDatabase class OrganismDatabase definition: Database of taxonomic information. superclasses:         Database properties:         unique_identifier MO_64         class_role concrete         class_source ontology used in individuals:         NCBI_taxonomy class OrganismPart definition: The part of organism's anatomy or substance arising from an organism from which the biomaterial was derived, excludes cells. E.g. tissue, organ, system, sperm, blood or body location (arm).
 superclasses:         BioMaterialCharacteristics         OntologyEntry known subclasses:         DiseaseLocation properties:         unique_identifier MO_1         class_role abstract         class_source ontology constraints:        restriction: has_database has-class OrganismPartDatabase class OrganismPartDatabase definition: Database of organism part information. superclasses:         Database properties:         unique_identifier MO_200         class_role concrete         class_source ontology used in individuals:         Adult_Mouse_Anatomy         CBIL_CV         CellML         FMA         FlyBase_organism_part_database         MAD_stage         NCI_organism_part_database         TAIR_arabidopsis_anatomy_ontology         TDMS         eVOC         openGALEN class OrganismStatus definition: The stage premortem or postmortem at which the sample was processed for extraction of biomaterials. superclasses:         BioMaterialCharacteristics properties:         unique_identifier MO_84         class_role concrete         class_source ontology used in individuals:         postmortem         premortem class Organization definition: The organization (e.g. company, hospital) to contact to obtain or purchase something. superclasses:         Contact properties:         unique_identifier MO_177         class_role concrete         class_source mage constraints:        restriction: has_name has-class string        restriction: has_parent_organization has-class Organization class OtherUnit definition: Other units are those types not specified in MAGE such as lumens, radioactivity, etc. superclasses:         Unit known subclasses:         LightUnit         RadiationUnit properties:         unique_identifier MO_199         class_role concrete         class_source ontology used in individuals:         U_per_week         activity_units_per_ml         kg_per_m2         micromole_per_second_and_square_meter         number_per_day class Parameter definition: A parameter is a variable within a protocol. superclasses:         ProtocolPackage properties:         unique_identifier MO_110         class_role concrete         class_source mage constraints:        restriction: has_units has-class Unit        restriction: has_type has-class DataType class PathogenTest definition: Tests and results for pathogens infecting organism from which the biosource is derived superclasses:         EnvironmentalHistory properties:         unique_identifier MO_184         class_role abstract         class_source ontology constraints:        restriction: was_tested_for has-class Organism        restriction: has_result has-class Result class Person definition: The individual to contact regarding something provided such as a biomaterial. superclasses:         Contact properties:         unique_identifier MO_24         class_role concrete         class_source mage constraints:        restriction: has_first_name has-class string        restriction: has_last_name has-class string        restriction: has_affiliation has-class Organization        restriction: has_mid_initials has-class string class PerturbationalDesign definition: A perturbational design type is where the organism(s) are treated or manipulated or modified, for example a genetic modification, somatic modification superclasses:         ExperimentDesignType properties:         unique_identifier MO_106         class_role concrete         class_source ontology used in individuals:         cellular_modification_design         compound_treatment_design         disease_state_design         dose_response_design         genetic_modification_design         growth_condition_design         injury_design         non-targeted_transgenic_variation_design         pathogenicity_design         stimulated_design_type         stimulus_or_stress_design         unknown_experiment_design_type class Phenotype definition: The observable form taken by some character (or group of characters) in an individual or an organism, excluding pathology and disease. The detectable outward manifestations of a specific genotype. superclasses:         OntologyEntry         BioMaterialCharacteristics properties:         unique_identifier MO_192         class_role abstract         class_source ontology constraints:        restriction: has_database has-class PhenotypeDatabase class PhenotypeDatabase definition: Database of phenotype information superclasses:         Database properties:         unique_identifier MO_39         class_role concrete         class_source ontology class PhysicalArrayDesign definition: Descriptions pertaining to the array. superclasses:         ArrayDesignPackage properties:         unique_identifier MO_212         class_role concrete         class_source mage constraints:        restriction: has_type has-class SurfaceType class PhysicalBioAssay definition: A physical bioassay is the combination of arrays and biomaterials as in a hybridization. superclasses:         BioAssay properties:         unique_identifier MO_99         class_role concrete         class_source mage constraints:        restriction: has_image_format has-class ImageFormat class PhysicalBioSequenceType definition: A physical biosequence type represents biological sequence that can be physically placed (spotted or synthesized) on an array e.g. BAC, PAC. superclasses:         BioSequenceType known subclasses:         SequenceOntologyBioSequenceType properties:         unique_identifier MO_92         class_role concrete         class_source ontology used in individuals:         antibody         clone_of_unknown_source         unknown_sequence class Ploidy definition: The number of single sets of chromosomes in the cell or an organism e.g., haploid, diploid, triploid, etc. superclasses:         IndividualGeneticCharacteristics properties:         unique_identifier MO_220         class_role concrete         class_source ontology used in individuals:         aneuploid         diploid         haploid         polyploid class PolymerType definition: Controlled terms for descriptors of the type of polymer (RNA, DNA, protein) of the biosequence. superclasses:         BioSequencePackage properties:         unique_identifier MO_102         class_role concrete         class_source ontology used in individuals:         DNA         RNA         protein class PopulationDensity definition: The concentration range of the organism. superclasses:         GrowthCondition properties:         unique_identifier MO_46         class_role abstract         class_source ontology class Preservation definition: Method and type of preserving the organism or biosource (i.e. keeping it in stasis). superclasses:         MGEDExtendedOntology properties:         unique_identifier MO_176 constraints:        restriction: has_protocol has-class Protocol        restriction: has_type has-class PreservationType class PreservationType definition: The type of method used to preserve (keep in stasis) the organism or biosource. superclasses:         MGEDExtendedOntology properties:         unique_identifier MO_195 used in individuals:         frozen_storage         seed_dormancy class Protocol definition: Documentation of the set of steps taken in a procedure. superclasses:         ProtocolPackage properties:         unique_identifier MO_214         class_role concrete         class_source mage constraints:        restriction: has_citation has-class BibliographicReference        restriction: has_software has-class Software        restriction: has_title has-class string        restriction: has_description has-class string        restriction: has_text has-class string        restriction: has_hardware has-class Hardware        restriction: has_type has-class ProtocolType        restriction: has_URI has-class URI class ProtocolPackage definition: The MAGE package for protocols. superclasses:         MGEDCoreOntology known subclasses:         Hardware         HardwareType         Parameter         Protocol         ProtocolType         Software         SoftwareType properties:         unique_identifier MO_63         class_role abstract         class_source mage class ProtocolParameterType definition: Descriptors for protocol parameter types, e.g. compound concentration, media type. superclasses:         MGEDExtendedOntology properties:         unique_identifier MO_164 class ProtocolType definition: A controlled set of terms to provide a descriptor for the type of protocol. superclasses:         ProtocolPackage         MethodologicalFactorCategory known subclasses:         DataTransformationProtocolType         ExperimentalProtocolType         HigherLevelAnalysisProtocolType properties:         unique_identifier MO_150         class_role abstract         class_source ontology class ProtocolVariation definition: The effects of different protocols or changes in protocols on experimental results are studied. superclasses:         MGEDExtendedOntology properties:         unique_identifier MO_140 class PublicationType definition: Controlled terms for descriptors of the type of publication such as those used by Medline (review, book, etc.). superclasses:         DescriptionPackage properties:         unique_identifier MO_208         class_role concrete         class_source ontology used in individuals:         book         journal_article         online_resource class QualityControlDescription definition: QualityControlDescription provides details of the quality control aspects of the experiment. superclasses:         ExperimentPackage properties:         unique_identifier MO_88         class_role abstract         class_source ontology constraints:        restriction: has_type has-class QualityControlDescriptionType class QualityControlDescriptionType definition: Controlled descriptors for the quality control strategy for an experiment. superclasses:         ExperimentPackage properties:         unique_identifier MO_121         class_role concrete         class_source ontology used in individuals:         biological_replicate         dye_swap_quality_control         peer_review_quality_control         real_time_PCR_quality_control         reverse_transcription_PCR_quality_control         spike_quality_control         technical_replicate class QuantitationType definition: The QuantitationType provides a method for calculating a single datum of the BioAssayData matrix. superclasses:         QuantitationTypePackage properties:         unique_identifier MO_67         class_role abstract         class_source mage constraints:        restriction: has_scale has-class Scale        restriction: has_type has-class DataType class QuantitationTypePackage definition: The MAGE package for defining classes for quantitation. superclasses:         MGEDCoreOntology known subclasses:         QuantitationType properties:         unique_identifier MO_130         class_role abstract         class_source mage class QuantityUnit definition: Units used for quantity measurements. superclasses:         Unit known subclasses:         QuantityUnitOther properties:         unique_identifier MO_210         class_role concrete         class_source ontology used in individuals:         IU         amol         fmol         mol         molecules         nmol         pmol         umol class QuantityUnitOther definition: Quantity units not specified in MAGE. superclasses:         QuantityUnit properties:         unique_identifier MO_156         class_role concrete         class_source ontology used in individuals:         count class RadiationUnit definition: Units for measuring decay of a radioactive isotope over time. superclasses:         OtherUnit properties:         unique_identifier MO_204         class_role concrete         class_source ontology used in individuals:         Ci         R         Rad         Rem         cpm         dpm class ReplicateDescription definition: ReplicateDescription provides details about the type of replication used in the experiment. superclasses:         ExperimentPackage properties:         unique_identifier MO_162         class_role abstract         class_source ontology constraints:        restriction: has_type has-class ReplicateDescriptionType class ReplicateDescriptionType definition: Controlled descriptors for the type of replication. superclasses:         ExperimentPackage properties:         unique_identifier MO_52         class_role concrete         class_source ontology used in individuals:         biological_replicate         dye_swap_replicate         technical_replicate class Reporter definition: Description of the material placed on a feature (spot). superclasses:         DesignElement properties:         unique_identifier MO_74         class_role concrete         class_source mage constraints:        restriction: has_type has-class WarningType        restriction: has_type has-class FailType class Result definition: class to hold instances used as the filler for the property has_result superclasses:         MGEDCoreOntology properties:         unique_identifier MO_65         class_role concrete         class_source ontology used in individuals:         inconclusive         negative         positive class Roles definition: Controlled terms for descriptors of the role of contact, e.g. submitter, biosource_provider. superclasses:         AuditAndSecurityPackage properties:         unique_identifier MO_180         class_role concrete         class_source ontology used in individuals:         array_manufacturer         biomaterial_provider         biosequence_provider         consortium_member         consultant         curator         data_analyst         data_coder         funder         hardware_manufacturer         institution         investigator         software_manufacturer         submitter class SamplingTimePoint definition: A descriptor of the time point that a sample was taken. Not to be used
 where the sample is part of a time course. SamplingTimePoint is not
 related to age. An instance could be summer, a date, a time, or a range
 value. superclasses:         EnvironmentalHistory properties:         unique_identifier MO_139         class_role abstract         class_source ontology class Scale definition: The scale (linear, log10, ln, etc) used to represent the value. superclasses:         MGEDCoreOntology properties:         unique_identifier MO_108         class_role concrete         class_source ontology used in individuals:         linear_scale         log_base_10         log_base_2         log_base_e         unscaled class SeqFeatureBasis definition: Controlled terms for how the sequence features were determined (e.g., experimental, computational, etc.) superclasses:         BioSequencePackage properties:         unique_identifier MO_207         class_role concrete         class_source ontology used in individuals:         computational_feature         experimental_and_computational_feature         experimental_feature         unknown_basis_feature class SequenceOntologyBioSequenceType definition: Descriptors of biosequence based on the Sequence Ontology (SO) project. superclasses:         OntologyEntry         PhysicalBioSequenceType         TheoreticalBioSequenceType properties:         unique_identifier MO_25         class_role abstract         class_source ontology constraints:        restriction: has_database has-class SequenceOntologyDatabase class SequenceOntologyDatabase definition: Database for sequence annotation information. superclasses:         Database properties:         unique_identifier MO_83         class_role concrete         class_source ontology used in individuals:         SequenceOntology class Serotype definition: An antigenic property of a cell (e.g. bacteria, RBC) or virus identified by serological methods superclasses:         BioMaterialCharacteristics properties:         unique_identifier MO_159         class_role place_holder         class_source ontology class Sex definition: Term applied to any organism able to undergo sexual reproduction in order to differentiate the individuals or types involved. Sexual reproduction is defined as the ability to exchange genetic material with the potential of recombinant progeny. superclasses:         BioMaterialCharacteristics properties:         unique_identifier MO_168         class_role concrete         class_source ontology used in individuals:         F         F_minus         female         hermaphrodite         male         mating_type_a         mating_type_alpha         mating_type_h_minus         mating_type_h_plus         mixed_sex         unknown_sex class Software definition: The software application used. superclasses:         ProtocolPackage properties:         unique_identifier MO_109         class_role concrete         class_source mage constraints:        restriction: has_hardware has-class Hardware        restriction: has_type has-class SoftwareType        restriction: has_manufacturer has-class Contact        restriction: has_software has-class Software class SoftwareType definition: Controlled terms that provide descriptors for the type of software. superclasses:         ProtocolPackage properties:         unique_identifier MO_202         class_role concrete         class_source ontology used in individuals:         array_manufacture_software         bioassay_data_transformation_software         clustering_software         differential_expression_software         feature_extraction_software         image_acquisition_software         liquid_handler_software         operating_system class SoftwareVariation definition: The effects of different software, software packages, or software versions on experimental results are studied. superclasses:         MethodologicalFactorCategory properties:         unique_identifier MO_222         class_role place_holder         class_source ontology class SomaticModification definition: The organism has had non-genetic parts removed, added, or rearranged. superclasses:         MGEDExtendedOntology properties:         unique_identifier MO_44 constraints:        restriction: has_part_modified has-class OrganismPart class StrainOrLine definition: A strain or line is an animal or plant offspring that has a single ancestral breeding pair or parent as a result of brother x sister or parent x offspring matings. This class is extended to include F1 offspring and established breeding lines. For microbes, these are isolates derived from nature or in the laboratory. superclasses:         OntologyEntry         BioMaterialCharacteristics known subclasses:         Cultivar         Ecotype properties:         unique_identifier MO_9         class_role abstract         class_source ontology constraints:        restriction: has_database has-class StrainOrLineDatabase        restriction: has_species has-class Organism class StrainOrLineDatabase definition: Database of strain, line, cultivar or ecotype information. superclasses:         Database properties:         unique_identifier MO_30         class_role concrete         class_source ontology used in individuals:         ATCC_Cultures         CABRI_Bacteria_and_Archaea_Strains         CABRI_Filamentous_Fungi_Strains         CABRI_Yeasts_Strains         GRAMENE         JAX_mouse_strains         NASC         NCBI_taxonomy         NCI_strain_or_line_database         TAIR class StrandType definition: A descriptor of the strand type the sequence feature belongs to. e.g. forward, reverse superclasses:         MGEDExtendedOntology properties:         unique_identifier MO_7 used in individuals:         double_stranded         forward         reverse         single_stranded class SubstrateType definition: Controlled terms for descriptors of types of array substrates. superclasses:         ArrayPackage properties:         unique_identifier MO_79         class_role concrete         class_source ontology used in individuals:         glass         nitrocellulose         nylon         silicon         unknown_substrate_type class SurfaceType definition: Controlled terms for descriptors for coating of the substrate. superclasses:         ArrayDesignPackage properties:         unique_identifier MO_198         class_role concrete         class_source ontology used in individuals:         aminosilane         polylysine         unknown_surface_type class TargetedCellType definition: The target cell type is the cell of primary interest. The biomaterial may be derived from a mixed population of cells although only one cell type is of interest.
 superclasses:         OntologyEntry         BioMaterialCharacteristics properties:         unique_identifier MO_123         class_role abstract         class_source ontology class TargetedCellTypeDatabase definition: Database of targeted cell type information. superclasses:         Database properties:         unique_identifier MO_45         class_role concrete         class_source ontology used in individuals:         CBIL_CV         MAD_stage         NCI_targeted_cell_type_database         cell_ontology class TechnologicalDesign definition: The purpose(s) for which the array is used within an experiment, e.g. to
 assess the transcriptome, the genomic content, or to identify
 transcription factor binding sites. superclasses:         ExperimentDesignType properties:         unique_identifier MO_21         class_role concrete         class_source ontology used in individuals:         binding_site_identification_design         cellular_modification_design         comparative_genome_hybridization_design         transcript_identification_design class TechnologyType definition: The technology type or platform of the reporters on the array. superclasses:         ArrayDesignPackage properties:         unique_identifier MO_18         class_role concrete         class_source ontology used in individuals:         in_situ_oligo_features         spotted_antibody_features         spotted_colony_features         spotted_ds_DNA_features         spotted_protein_features         spotted_ss_PCR_amplicon_features         spotted_ss_oligo_features class Temperature definition: The temperature that a biosource is exposed to. superclasses:         GrowthCondition properties:         unique_identifier MO_171         class_role abstract         class_source ontology class TemperatureUnit definition: Units used for temperature measurements. superclasses:         Unit properties:         unique_identifier MO_48         class_role concrete         class_source ontology used in individuals:         K         degrees_C         degrees_F class Test definition: An assay performed on a biomaterial for the purposes of determining one or more biomaterial characteristics e.g. clinical chemistry.
 superclasses:         BioMaterialCharacteristics properties:         unique_identifier MO_197         class_role abstract         class_source ontology constraints:        restriction: has_performer has-class Contact        restriction: has_test_type has-class TestType        restriction: has_test_result has-class TestResult class TestResult definition: TestResult is the recorded value of the test outcome. superclasses:         BioMaterialCharacteristics properties:         unique_identifier MO_96         class_role abstract         class_source ontology constraints:        restriction: has_measurement has-class Measurement class TestType definition: Descriptor of the Test performed e.g. Leukocyte count superclasses:         BioMaterialCharacteristics         OntologyEntry properties:         unique_identifier MO_218         class_role abstract         class_source ontology constraints:        restriction: has_database has-class TestTypeDatabase class TestTypeDatabase definition: Database of codes for clinical findings. superclasses:         Database properties:         unique_identifier MO_76         class_role concrete         class_source ontology used in individuals:         IUPAC_Clinical_Chemistry_Guidelines         LOINC         TDMS class TheoreticalBioSequenceType definition: A theoretical biosequence type is an abstraction used for annotation design of elements, e.g. gene, intron. superclasses:         BioSequenceType known subclasses:         SequenceOntologyBioSequenceType properties:         unique_identifier MO_42         class_role concrete         class_source ontology used in individuals:         unknown_sequence class TimeUnit definition: Units used for time measurements. superclasses:         Unit known subclasses:         TimeUnitOther properties:         unique_identifier MO_166         class_role concrete         class_source ontology used in individuals:         days         hours         minutes         months         ms         seconds         us         weeks         years class TimeUnitOther definition: Time units not specified in MAGE. superclasses:         TimeUnit properties:         unique_identifier MO_103         class_role concrete         class_source ontology used in individuals:         half-life class Transformation definition: The process by which BioAssays (data, elements, quantitation types) are averaged normalized, selected, filtered, or otherwise changed into a new set of BioAssay data. superclasses:         BioAssayDataPackage properties:         unique_identifier MO_216 constraints:        restriction: has_protocol has-class Protocol class Treatment definition: A treatment is the process or action by which a biomaterial is created from an input biomaterial. superclasses:         BioMaterialPackage properties:         unique_identifier MO_23         class_role concrete         class_source mage constraints:        restriction: has_action has-class Action        restriction: has_order has-class int        restriction: has_protocol has-class Protocol class TumorGrading definition: A descriptor used in cancer biology to describe abnormalities of tumor cells. E.g. an instance from NCI Thesaurus. superclasses:         BioMaterialCharacteristics         OntologyEntry properties:         unique_identifier MO_28         class_role abstract         class_source ontology constraints:        restriction: has_database has-class TumorGradingDatabase class TumorGradingDatabase definition: Database of tumor grading information superclasses:         Database properties:         unique_identifier MO_187         class_role concrete         class_source ontology used in individuals:         NCI_tumor_grading_database class URI definition: Uniform Resource Identifier superclasses:         MGEDCoreOntology properties:         unique_identifier MO_12         class_role abstract         class_source ontology class Unit definition: Units of measure. superclasses:         MeasurementPackage known subclasses:         ConcentrationUnit         DistanceUnit         MassUnit         OtherUnit         QuantityUnit         TemperatureUnit         TimeUnit         VolumeUnit properties:         unique_identifier MO_3         class_role abstract         class_source ontology class User definition: User is a way to id a person in a database superclasses:         MGEDExtendedOntology properties:         unique_identifier MO_62 constraints:        restriction: has_ID has-class string class VolumeUnit definition: Units used for volume measurements. superclasses:         Unit known subclasses:         VolumeUnitOther properties:         unique_identifier MO_179         class_role concrete         class_source ontology used in individuals:         L         cc         dl         fl         ml         nl         pl         ul class VolumeUnitOther definition: Volume units not specified in MAGE. superclasses:         VolumeUnit properties:         unique_identifier MO_155         class_role place_holder         class_source ontology class WarningType definition: Controlled terms for descriptors of the warnings associated with reporters. superclasses:         DesignElementPackage properties:         unique_identifier MO_41         class_role concrete         class_source ontology used in individuals:         is_contaminated         not_sequence_verified class Water definition: Water consumed by or enveloping the organism that the biosource is derived from. superclasses:         GrowthCondition properties:         unique_identifier MO_153         class_role abstract         class_source ontology constraints:        restriction: has_treatment has-class Protocol        restriction: has_additive has-class Compound class ZoneDefect definition: A technical manufactured described defect for zones. superclasses:         ArrayPackage properties:         unique_identifier MO_105         class_role concrete         class_source mage constraints:        restriction: has_type has-class DefectType property class_role definition: This property is used to identify the type of class of the term. The value "abstract" indicates that the class is used for organizational purposes. The value "instantiated" indicates that the class contains Individuals that can be used as annotation terms. The value "abstract" indicates that the class is used to provide organization within the MGED Ontology. The value "place_h older" indicates that this class represents the location in the ontology where terms of this class would be located. range:        owl:oneOf{"abstract" "place_holder" "concrete"} property class_source definition: The property indicates the derivation of the class. A value of "mage" means that the class is derived from the MAGE-OM and the value "ontology" indicates that the class is derived from the ontology. This property is being added since the MGED Ontology was developed in such a way to include classes that exist in the MAGE-OM as well as classes that exist only in the MGED Ontology . range:        owl:oneOf{"mage" "ontology"} property dc:contributor definition: An entity responsible for making contributions to the
 content of the resource. property dc:coverage definition: The extent or scope of the content of the resource. property dc:creator definition: An entity primarily responsible for making the content
 of the resource. property dc:date definition: A date associated with an event in the life cycle of the
 resource. property dc:description definition: An account of the content of the resource. property dc:format definition: The physical or digital manifestation of the resource. property dc:identifier definition: An unambiguous reference to the resource within a given context. property dc:language definition: A language of the intellectual content of the resource. property dc:publisher definition: An entity responsible for making the resource available property dc:relation definition: A reference to a related resource. property dc:rights definition: Information about rights held in and over the resource. property dc:source definition: A reference to a resource from which the present resource
 is derived. property dc:subject definition: The topic of the content of the resource. property dc:title definition: A name given to the resource. property dc:type definition: The nature or genre of the content of the resource. property deprecated_from_version definition: property indicating the version of the MGED Ontology that the term was deprecated from used in classes:         ChromosomalAberration         FactorValueDependency         FactorValueSet         IndividualChromosomalAbnormality property deprecation_in_version definition: The value of the property indicates what version of the ontology the term was deprecated from. range:        owl:oneOf{"1.1.7" "1.1.9" "1.2.0" "1.1.8" "1.3.0" "1.3.1.1"} property deprecation_old_parent definition: The value indicates the parent of the term before the term was deprecated. property deprecation_old_restriction definition: The value of the property indicates the restriction that was applied to the class at the time it was deprecated. The value is in the form of: some|property|filler, e.g. some|has_species|Organism. property deprecation_reason definition: Indicates the why the term was deprecated. The possible values are: deleted_term, split_term, merged_term, replaced_term. range:        owl:oneOf{"deleted_term" "split_term" "merged_term" "replaced_term"} property deprecation_replacement_term definition: The value of the property indicates the replacement term for the deprecated term. If the term is deprecated without replacement, the value of the property will be the same as the deprecated term itself. property has_ID definition: property indicating that the class has an identifier used in classes:         MGEDCoreOntology         User property has_MAGE_description definition: property indicating that the class has an association to a MAGE description used in classes:         ExperimentDesign property has_URI definition: property indicating that the class has a URI used in classes:         BibliographicReference         Contact         Database         Image         Protocol property has_accession definition: property indicating that the class has an accession number used in classes:         OntologyEntry property has_accession_version definition: property indicating that the class has an accession number version used in classes:         OntologyEntry property has_action definition: property indicating that the class has an action used in classes:         Treatment property has_additive definition: property indicating that the class has an additive used in classes:         Water property has_address definition: property indicating that the class has an address
 used in classes:         Contact property has_affiliation definition: property indicating that the class has an affiliation to an institution used in classes:         Person property has_atmospheric_component definition: property indicating that the class has an atmospheric component used in classes:         Atmosphere property has_authors definition: property indicating that the class has authors used in classes:         BibliographicReference property has_been_treated definition: property indicating that the class has been treated used in classes:         BioSample         LabeledExtract property has_bioassay_data definition: property indicating that the class has bioassaydata used in classes:         Experiment property has_bioassays definition: property indicating that the class has bioassays used in classes:         Experiment         ExperimentDesign property has_biomaterial_characteristics definition: property indicating that the class has biomaterial characteristics used in classes:         BioMaterial property has_biosource_type definition: property indicating that the class has a biosource type domain:         BioSourceProvider property has_cancer_site definition: property indicating that the class has a cancer site used in classes:         DiseaseLocation property has_category definition: property indicating that the class has a category used in classes:         ExperimentalFactor property has_chromosomal_aberration_classification definition: property indicating that the class has a chromosomal aberration classification used in classes:         ChromosomalAberration property has_citation definition: property indicating that the class has a citation used in classes:         Experiment         Protocol property has_clinical_finding definition: property indicating that the class has a clinical finding used in classes:         ClinicalHistory property has_clinical_record definition: property indicating that the class has a clinical record used in classes:         ClinicalHistory         FamilyMember property has_clinical_treatment definition: property indicating that the class has a clinical treatment used in classes:         ClinicalHistory property has_compound definition: property indicating that the class has a compound used in classes:         LabeledExtract property has_cubic_volume definition: property indicating that the class contains a cubic volume measurement used in classes:         Biometrics property has_database definition: property indicating that the class has a database used in classes:         CellLine         CellType         CellularComponent         ClinicalTreatment         Compound         Cultivar         DevelopmentalStage         DiseaseStaging         DiseaseState         Ecotype         GeographicLocation         Histology         Image         Observation         OntologyEntry         Organism         OrganismPart         Phenotype         SequenceOntologyBioSequenceType         StrainOrLine         TestType         TumorGrading property has_database_entry_type definition: property indicating that the class has a database entry type used in classes:         OntologyEntry property has_description definition: property indicating that the class has a description used in classes:         ExperimentDesign         OntologyEntry         Protocol property has_diameter definition: property indicating that the class has a diameter used in classes:         Biometrics property has_disease_location definition: property indicating the location of the disease. used in classes:         DiseaseState property has_disease_staging definition: property indicating that the class has disease staging used in classes:         DiseaseState property has_disease_state definition: property indicating that the class has a disease state used in classes:         FamilyMember property has_donor definition: property indicating that the class has a donor used in classes:         BioSourceProvider property has_editor definition: property indicating that the class has an editor used in classes:         BibliographicReference property has_email definition: property indicating that the class has an email address used in classes:         Contact property has_experiment_design definition: property indicating that the class has an experiment design used in classes:         Experiment property has_experiment_design_type definition: property indicating that the class has an experiment design type used in classes:         ExperimentDesign property has_experiment_factors definition: property indicating that the class has experiment factors used in classes:         ExperimentDesign property has_factor_value definition: property indicating that the class has a factor value used in classes:         ExperimentalFactor property has_factor_value_ontology_entry definition: property indicating that the class has an ontology entry used in classes:         FactorValue property has_family_member definition: property indicating that the class has a family member used in classes:         FamilyHistory property has_family_relationship definition: property indicating that the class has a family relationship used in classes:         FamilyMember property has_fax definition: property indicating that the class has a fax used in classes:         Contact property has_feature_shape definition: property indicating that the class has a feature shape used in classes:         FeatureGroup property has_fiducials definition: property indicating that the class has fiducials used in classes:         ArrayGroup property has_first_name definition: property indicating that the class has a first name used in classes:         Person property has_hardware definition: property indicating that the class has hardware used in classes:         Protocol         Software property has_height definition: property indicating that the class has a height used in classes:         Biometrics property has_host definition: property indicating that the class has a host domain:         Host used in classes:         Host property has_host_part definition: property indicating that the class has a host part domain:         Host used in classes:         Host property has_human_readable_URI definition: property indicating that the contents found at this uri are human readable property has_image_format definition: property indicating that the class has an image format domain:         PhysicalBioAssay used in classes:         Image         PhysicalBioAssay property has_individual definition: property indicating that the class has an individual used in classes:         Biometrics property has_individual_genetic_characteristics definition: property indicating that the class has individual genetic characteristics used in classes:         FamilyMember property has_initial_time_point definition: property indicating that the class has an individual time point domain:         Age used in classes:         Age property has_issue definition: property indicating that the class has an issue domain:         BibliographicReference used in classes:         BibliographicReference property has_laboratory_test definition: property indicating that the class has a laboratory test property has_last_name definition: property indicating that the class has a last name used in classes:         Person property has_length used in classes:         Biometrics property has_machine_readable_URI definition: property indicating that the contents found at this uri are machine readable (i.e. in a standard format) property has_make definition: property indicating that the class has a make domain:         Hardware used in classes:         Hardware property has_manufacturer definition: property indicating that the class has a manufacturer used in classes:         Hardware         Software property has_mass definition: property indicating that the class has a mass used in classes:         Biometrics property has_maximum_measurement definition: property indicating that the class has a maximum measurement domain:         Age used in classes:         Age         GrowthCondition property has_measurement definition: property indicating that the class has a measurement used in classes:         Age         Compound         EnvironmentalStress         FactorValue         GrowthCondition         TestResult property has_measurement_type definition: property indicating that the class has a measurement type domain:         Measurement used in classes:         Measurement property has_mid_initials definition: property indicating that the class has a middle initials used in classes:         Person property has_model definition: property indicating that the class has a model domain:         Hardware used in classes:         Hardware property has_name definition: property indicating that the class has a name used in classes:         Organization property has_node_value definition: property indicating that the class has a node value used in classes:         Node property has_node_value_type definition: property indicating that the class has a node value type used in classes:         NodeValue property has_nodes definition: property indicating that the class has a node used in classes:         BioAssayDataCluster property has_nutrient_component definition: property indicating that the class has a nutrient component used in classes:         Nutrients property has_order definition: property indicating that the class has an order used in classes:         Treatment property has_organism_part definition: property indicating that the class has an organism part used in classes:         Biometrics         Histology property has_owner definition: property indicating that the class has an owner used in classes:         BioSourceProvider property has_pages definition: property indicating that the class has pages domain:         BibliographicReference used in classes:         BibliographicReference property has_parent_organization definition: property indicating that the class has a parent organization used in classes:         Organization property has_part_modified definition: property indicating that the class has a modified part used in classes:         SomaticModification property has_performer definition: property indicating that the protocol has a performer or contact person used in classes:         Histology         Observation         Test property has_phone definition: property indicating that the class has a phone used in classes:         Contact property has_prior_disease_state definition: property indicating that the class has a prior disease state used in classes:         ClinicalHistory property has_property_set definition: property indicating that the class has a property set used in classes:         FactorValue property has_protocol definition: property indicating that the class has a protocol used in classes:         Preservation         Transformation         Treatment property has_providers definition: property indicating that the class has providers used in classes:         Experiment property has_publication definition: property indicating that the class has a publication used in classes:         BibliographicReference property has_publisher definition: property indicating that the class has a publisher used in classes:         BibliographicReference property has_reason_for_deprecation definition: property to indicate the reason for deprecating a term used in classes:         ChromosomalAberration         DeprecatedTerms         FactorValueDependency         FactorValueSet         IndividualChromosomalAbnormality property has_result definition: property indicating the class has a result used in classes:         PathogenTest property has_scale definition: property indicating that the class has a scale used in classes:         NodeValue         QuantitationType property has_software definition: property indicating that the class has software used in classes:         Hardware         Protocol         Software property has_species definition: property indicating that the class has species used in classes:         BioSequence         DesignElementGroup         StrainOrLine property has_test_protocol definition: property indicating that the test has a test protocol property has_test_result definition: property indicating that the test has a test result used in classes:         Test property has_test_type definition: property indicating that the class has a clinical test used in classes:         ClinicalHistory         Test property has_text definition: property indicating that the class has text used in classes:         Protocol property has_title definition: property indicating that the class has a title used in classes:         BibliographicReference         Protocol property has_toll_free_phone definition: property indicating that the class has a toll free phone used in classes:         Contact property has_treatment definition: property indicating that the class has a treatment used in classes:         Water property has_type definition: property indicating that the class has a type used in classes:         ArrayGroup         BibliographicReference         BioMaterial         BioSample         BioSequence         Contact         DerivedBioAssay         DesignElement         DesignElementGroup         FeatureDefect         FeatureGroup         Fiducial         Hardware         NodeValue         NormalizationDescription         Parameter         PhysicalArrayDesign         Preservation         Protocol         QualityControlDescription         QuantitationType         ReplicateDescription         Reporter         Software         ZoneDefect property has_units definition: property indicating that the class has units used in classes:         Measurement         Parameter property has_value definition: property indicating that the class has a value used in classes:         FactorValueDependency         FactorValueSet         GrowthCondition         IndividualGeneticCharacteristics         Measurement         OntologyEntry property has_version definition: property indicating that the class has a version used in classes:         Database property has_volume definition: property indicating that the class has a volume domain:         BibliographicReference used in classes:         BibliographicReference property has_year definition: property indicating that the class has a year used in classes:         BibliographicReference property is_solvent definition: property indicating that the class is a solvent used in classes:         Compound property is_user_defined definition: property indicating that the class is user defined used in classes:         MGEDOntology property protege:abstract property protege:allowedParent property protege:defaultLanguage property protege:excludedTest property protege:probeClass property protege:readOnly property protege:subclassesDisjoint property protege:todoPrefix property protege:todoProperty property protege:usedLanguage property replaced_with_term definition: The value of the property indicates the replacement term. property split_to_term definition: The value of the property indicates a replacement term since the term was split. property synonym definition: This property is used to indicate additional terms that have the same meaning as the term that the property is applied to. The terms that have the same meaning as the term that this property is applied to will be the value of the property. range:        string property unique_identifier definition: A unique alphanumeric identifier for the term. This will exist in the form of MO_someNumber, e.g. MO_123. property was_replaced_by definition: instance property to indicate what the term was replaced by property was_tested_for definition: property indicating that the class was tested for used in classes:         PathogenTest property xsp:base property xsp:fractionDigits property xsp:length property xsp:maxExclusive property xsp:maxInclusive property xsp:maxLength property xsp:minExclusive property xsp:minInclusive property xsp:minLength property xsp:pattern property xsp:totalDigits individual A definition: Angstrom, unit of distance, 1 angstrom is one tenth of a nanometer instance of:         DistanceUnit properties:         unique_identifier MO_515 individual ATCC_Cultures definition: database resource for bacteria, bacteriophages, cell lines, fungi and yeast, plant tissue cultures, plant seeds, protozoa and algae and plant and animal viruses instance of:         CellLineDatabase         StrainOrLineDatabase properties:         unique_identifier MO_979 individual Adult_Mouse_Anatomy definition: This ontology describes the anatomy of the adult mouse. It contains anatomical structures for the postnatal mouse (Theiler stage 28). instance of:         OrganismPartDatabase properties:         unique_identifier MO_992 individual Affymetrix_DAT definition: A proprietary image data format that is lossless and containing one channel of data.
 instance of:         ImageFormat properties:         unique_identifier MO_786 individual Affymetrix_average_difference definition: the method used by Affymetrix to obtain mean signal intensity from a group of related Features. This involves calculation of the overall sum of perfect match minus mismatch pairs divided by the number of pairs. instance of:         DerivedBioAssayType properties:         unique_identifier MO_649 individual BAC definition: sequence from a bacterial artificial chromosome
exact synonym: bacterial artificial chromosome instance of:         DeprecatedTerms properties:         deprecation_in_version 1.2.0         unique_identifier MO_985         synonym bacterial artificial chromosome         deprecation_reason deleted_term         deprecation_replacement_term PhysicalBioSequenceType         deprecation_old_parent PhysicalBioSequenceType individual CABRI_Bacteria_and_Archaea_Strains definition: List of CABRI bacteria and archaea strains sorted by genus and species. It includes more than 40,000 resources that are available from seven European collections participating in the CABRI (Common Access to Biological Resources and Information) initiative (see http://www.cabri.org/ ). Detailed descriptions can be reached from the list and strains of interest can be requested. instance of:         StrainOrLineDatabase properties:         unique_identifier MO_1008 individual CABRI_Filamentous_Fungi_Strains definition: List of CABRI filamentous fungi strains sorted by genus and species. It includes more than 30,000 resources that are available from five European collections participating in the CABRI (Common Access to Biological Resources and Information) initiative (see http://www.cabri.org/ ). Detailed descriptions can be reached from the list and strains of interest can be requested. instance of:         StrainOrLineDatabase properties:         unique_identifier MO_1009 individual CABRI_HLA_typed_B_Cell_lines definition: List of CABRI HLA typed B cell lines sorted by name. It includes 238 resources that are available from a European collection participating in the CABRI (Common Access to Biological Resources
 and Information) initiative (see http://www.cabri.org/ ). Detailed
descriptions can be reached from the list and cell lines of interest can be requested. instance of:         CellLineDatabase properties:         unique_identifier MO_1005 individual CABRI_Human_and_Animal_Cell_lines definition: Database entry from CABRI, a database listing sources such as cell lines, bacteria, plasmids etc. instance of:         CellLineDatabase properties:         unique_identifier MO_536 individual CABRI_Hybridomas definition: List of CABRI hybridomas sorted by name. It includes 397 resources that are available from European collections participating in the CABRI (Common Access to Biological Resources and Information) initiative (see http://www.cabri.org/ ). Detailed descriptions can be reached from the list and cell lines of interest can be requested. instance of:         CellLineDatabase properties:         unique_identifier MO_1006 individual CABRI_Yeasts_Strains definition: List of CABRI yeasts strains sorted by genus and species. It includes more than 30,000 resources that are available from four European collections participating in the CABRI (Common Access to Biological Resources and Information) initiative (see http://www.cabri.org/ ). Detailed descriptions can be reached from the list and strains of interest can be requested. instance of:         StrainOrLineDatabase properties:         unique_identifier MO_1010 individual CBIL_CV definition: a controlled vocabulary provided by CBIL instance of:         CellTypeDatabase         OrganismPartDatabase         TargetedCellTypeDatabase properties:         unique_identifier MO_886 individual CLDB_Human_and_Animal_Cell_Line definition: List of cell lines available in the Cell Line Database (CLDB), that includes more than 4,000 resources from many European collections and Italian laboratories. Indexes are given by species/strain, pathology, tumor, tissue/organ, and transforming agent. instance of:         CellLineDatabase properties:         unique_identifier MO_1007 individual CellML definition: Ontology describing anatomical and physiological relationships. instance of:         OrganismPartDatabase properties:         unique_identifier MO_967 individual ChEBI definition: A freely available dictionary of small molecular entities. The term molecular entity encompasses any constitutionally or isotopically distinct atom, molecule, ion, ion pair, radical, radical ion, complex, conformer, etc., identifiable as a separately distinguishable entity. The molecular entities in question are either products of nature or synthetic products used to intervene in the processes of living organisms.
 instance of:         CompoundDatabase properties:         unique_identifier MO_857 individual ChemID definition: Database entry from the ChemIDplus database which stores information on the structure, identifiers etc for compounds. instance of:         CompoundDatabase properties:         unique_identifier MO_426 individual Ci definition: Curie. Unit of the rate of radioactive decay, i.e., the activity of that quantity of radioactive material in which the number of disintegrations per second is 3.7E10. 1 Ci = 3.75 x1010 atom disintegrations per second (dps).
 instance of:         RadiationUnit properties:         unique_identifier MO_642 individual Cy3 definition: fluorophore used for labeling/detection purposes instance of:         LabelCompound properties:         unique_identifier MO_739 individual Cy5 definition: fluorophore used for labeling/detection purposes instance of:         LabelCompound properties:         unique_identifier MO_646 individual DNA definition: Deoxyribonucleic acid. instance of:         MaterialType         PolymerType properties:         unique_identifier MO_945 individual DNA_sequencer definition: An instrument that produces DNA sequences. instance of:         HardwareType properties:         unique_identifier MO_676 individual EMAP definition: The Edinburgh Mouse Atlas Project (EMAP) ontology of mouse developmental anatomy covers the 26 developmental stages (Theiler Stages) from fertilization to birth. instance of:         DevelopmentalStageDatabase properties:         unique_identifier MO_357 individual EST definition: Sequence derived from expressed sequence tag. EST's are likely to be partial, single read and low quality sequences.
 instance of:         DeprecatedTerms properties:         deprecation_in_version 1.2.0         unique_identifier MO_412         deprecation_reason deleted_term         deprecation_replacement_term TheoreticalBioSequenceType         deprecation_old_parent TheoreticalBioSequenceType individual Euclidean_distance definition: The straight line distance between two points. In n dimensions, the Euclidean distance between two points p and q is square root of (sum (pi-qi)2) where pi (or qi) is the i-th coordinate of p (or q). instance of:         NodeValueType properties:         unique_identifier MO_932 individual F definition: mating type indicating the presence of F plasmid in a bacterial cell instance of:         Sex properties:         unique_identifier MO_717 individual FMA definition: The Foundational Model of Anatomy (FMA) is concerned with the representation of concepts and relationships necessary for the symbolic modeling of the structure of the human body. instance of:         OrganismPartDatabase properties:         unique_identifier MO_468 individual F_minus definition: mating type indicating the absence of F plasmid in a bacterial cell
[truncated: 3,444,547 more chars]
