# Supplementary material for: Resource Disambiguator for the Web: Extracting Biomedical Resources and Their Citations from the Scientific Literature
Source: PLoS One. 2016 Jan 5;11(1):e0146300. doi: 10.1371/journal.pone.0146300 (PMC5156472; doi:10.1371/journal.pone.0146300)
Supplement: S3 Text — A text file listing new resource candidate URLs grouped by host with 100+ mentions in open access papers together with their closest aligned Registry resource and similarity score. (TXT) [file pone.0146300.s003.txt]

==========================================================
ncbi.nlm.nih.gov (13576) # of unique paths:2375
>> # of supplemental URLs:1
-------------------------------
Registry:NCBI Assembly Archive Viewer (http://www.ncbi.nlm.nih.gov/Traces/assembly/assmbrowser.cgi)
-----------------------------------------------
	 (2674)
	http://www.ncbi.nlm.nih.gov
	The Most similar Registry Entry:NCBI Nucleotide [nlx_84100] sim=0.833499072968605 url:http://www.ncbi.nlm.nih.gov/nuccore
	/geo/query/acc.cgi (1123)
	http://www.ncbi.nlm.nih.gov/geo/query/acc.cgi?acc=GSE25152
	/nuccore (774)
	http://www.ncbi.nlm.nih.gov/nuccore?term=AKVI00000000
	/BLAST (700)
	http://www.ncbi.nlm.nih.gov/BLAST
	The Most similar Registry Entry:BLAST Assembled RefSeq Genomes [nif-0000-30153] sim=1.0 url:http://130.14.29.110/BLAST/
	/entrez/query.fcgi (480)
	http://www.ncbi.nlm.nih.gov/entrez/query.fcgi?cmd=Retrieve
	The Most similar Registry Entry:PubMed [nlx_82958] sim=0.9953371034325146 url:http://www.ncbi.nlm.nih.gov/sites/entrez?db=pubmed
	/pubmed (423)
	http://www.ncbi.nlm.nih.gov/pubmed
	The Most similar Registry Entry:PubMed [nlx_82958] sim=0.9953371034325146 url:http://www.ncbi.nlm.nih.gov/sites/entrez?db=pubmed
	/sites/entrez (422)
	http://www.ncbi.nlm.nih.gov/sites/entrez?db=snp&cmd=search&term=ss142460308
	The Most similar Registry Entry:PubMed [nlx_82958] sim=0.9953371034325146 url:http://www.ncbi.nlm.nih.gov/sites/entrez?db=pubmed
	/genbank (258)
	http://www.ncbi.nlm.nih.gov/genbank
	The Most similar Registry Entry:GenBank [nif-0000-02873] sim=0.9976297888536354 url:http://www.ncbi.nlm.nih.gov/Genbank/index.html
	/blast (244)
	http://www.ncbi.nlm.nih.gov/blast
	The Most similar Registry Entry:BLAST Assembled RefSeq Genomes [nif-0000-30153] sim=1.0 url:http://130.14.29.110/BLAST/
	/Genbank (222)
	http://www.ncbi.nlm.nih.gov/Genbank
	The Most similar Registry Entry:GenBank [nif-0000-02873] sim=0.9976297888536354 url:http://www.ncbi.nlm.nih.gov/Genbank/index.html
	/omim (173)
	http://www.ncbi.nlm.nih.gov/omim
	The Most similar Registry Entry:PubChem Substance [nlx_74645] sim=0.8852966846869215 url:http://www.ncbi.nlm.nih.gov/pcsubstance?db=pcsubstance

==========================================================
cdc.gov (7818) # of unique paths:5352
>> # of supplemental URLs:6
-------------------------------
Registry:Nex-StoCT (http://www.cdc.gov/osels/lspppo/Genetic_Testing_Quality_Practices/Nex-StoCT.html)
-----------------------------------------------
	/nchs/nhanes.htm (107)
	http://www.cdc.gov/nchs/nhanes.htm
	 (84)
	http://www.cdc.gov
	/growthcharts (48)
	http://www.cdc.gov/growthcharts
	/epiinfo (43)
	http://www.cdc.gov/epiinfo
	/exposurereport (36)
	http://www.cdc.gov/exposurereport
	/nchs/nhis.htm (19)
	http://www.cdc.gov/nchs/nhis.htm
	/nchs/about/major/nhanes/nhanes01-02.htm (14)
	http://www.cdc.gov/nchs/about/major/nhanes/nhanes01-02.htm
	/ncidod/dvbid/westnile/surv (14)
	http://www.cdc.gov/ncidod/dvbid/westnile/surv
	/h1n1flu/recommendations.htm (14)
	http://www.cdc.gov/h1n1flu/recommendations.htm
	/ncidod/biotech/strep/pcr.htm (13)
	http://www.cdc.gov/ncidod/biotech/strep/pcr.htm
	/flu/weekly (13)
	http://www.cdc.gov/flu/weekly

==========================================================
biomedcentral.com (4506) # of unique paths:2642
>> # of supplemental URLs:1179
-------------------------------
Registry:A sample size calculation method (http://www.biomedcentral.com/1471-2105/14/357/abstract)
-----------------------------------------------
	/1750-9378/5 (255)
	http://www.biomedcentral.com/1750-9378/5?issue=S1
	/bmcpublichealth/supplements/13/S3 (117)
	http://www.biomedcentral.com/bmcpublichealth/supplements/13/S3
	/bmcbioinformatics/supplements/14/S15 (72)
	http://www.biomedcentral.com/bmcbioinformatics/supplements/14/S15
	/bmcsystbiol/supplements/7/S2 (60)
	http://www.biomedcentral.com/bmcsystbiol/supplements/7/S2
	/bmcsurg/supplements/13/S2 (60)
	http://www.biomedcentral.com/bmcsurg/supplements/13/S2
	/bmcsystbiol/supplements/7/S4 (56)
	http://www.biomedcentral.com/bmcsystbiol/supplements/7/S4
	/bmcsystbiol/supplements/7/S3 (44)
	http://www.biomedcentral.com/bmcsystbiol/supplements/7/S3
	/bmcbioinformatics/supplements/14/S16 (44)
	http://www.biomedcentral.com/bmcbioinformatics/supplements/14/S16
	/bmcsurg/supplements/12/S1 (36)
	http://www.biomedcentral.com/bmcsurg/supplements/12/S1
	/bmcgenomics/supplements/14/S5 (32)
	http://www.biomedcentral.com/bmcgenomics/supplements/14/S5
	/bmcbioinformatics/supplements/14/S11 (32)
	http://www.biomedcentral.com/bmcbioinformatics/supplements/14/S11

==========================================================
who.int (3857) # of unique paths:2139
>> # of supplemental URLs:1
-------------------------------
Registry:WHO International Clinical Trials Registry Platform (http://www.who.int/ictrp/en/)
-----------------------------------------------
	 (108)
	http://www.bulletin@who.int
	/classifications/icd/en (37)
	http://www.who.int/classifications/icd/en
	/mediacentre/factsheets/fs311/en/index.html (34)
	http://www.who.int/mediacentre/factsheets/fs311/en/index.html
	/en (31)
	http://www.who.int/en
	/mediacentre/factsheets/fs311/en (28)
	http://www.who.int/mediacentre/factsheets/fs311/en
	/mediacentre/factsheets/fs312/en/index.html (25)
	http://www.who.int/mediacentre/factsheets/fs312/en/index.html
	/mediacentre/factsheets/fs312/en (22)
	http://www.who.int/mediacentre/factsheets/fs312/en
	/mediacentre/factsheets/fs317/en/index.html (21)
	http://www.who.int/mediacentre/factsheets/fs317/en/index.html
	/csr/sars/casedefinition/en (21)
	http://www.who.int/csr/sars/casedefinition/en
	/healthinfo/global_burden_disease/2004_report_update/en/index.html (19)
	http://www.who.int/healthinfo/global_burden_disease/2004_report_update/en/index.html
	/mediacentre/factsheets/fs204/en (18)
	http://www.who.int/mediacentre/factsheets/fs204/en

==========================================================
yeastgenome.org (3591) # of unique paths:40
-------------------------------
Registry:SGD Gene Ontology Slim Mapper (http://www.yeastgenome.org/cgi-bin/GO/goSlimMapper.pl)
-----------------------------------------------
	/cgi-bin/locus.fpl (3535)
	http://www.yeastgenome.org/cgi-bin/locus.fpl?dbid=S000003141
	/cgi-bin/GO/goTermFinder.pl (5)
	http://www.yeastgenome.org/cgi-bin/GO/goTermFinder.pl
	/cgi-bin/web-primer (4)
	http://www.yeastgenome.org/cgi-bin/web-primer
	/cgi-bin/blast-sgd.pl (3)
	http://www.yeastgenome.org/cgi-bin/blast-sgd.pl
	/cache/genomeSnapshot.html (3)
	http://www.yeastgenome.org/cache/genomeSnapshot.html
	/cgi-bin/batchDownload (2)
	http://www.yeastgenome.org/cgi-bin/batchDownload
	/cgi-bin/expression/expressionConnection.pl (2)
	http://www.yeastgenome.org/cgi-bin/expression/expressionConnection.pl
	/aboutsgd.shtml (2)
	http://www.yeastgenome.org/aboutsgd.shtml
	/GOContents.shtml (2)
	http://www.yeastgenome.org/GOContents.shtml
	/download-data (2)
	http://www.yeastgenome.org/download-data
	/cgi-bin/blast-fungal.pl (2)
	http://www.yeastgenome.org/cgi-bin/blast-fungal.pl

==========================================================
ebi.ac.uk (2451) # of unique paths:790
-------------------------------
Registry:FSSP - Families of Structurally Similar Proteins (http://srs.ebi.ac.uk/srsbin/cgi-bin/wgetz?-page+LibInfo+-lib+FSSP)
-----------------------------------------------
	/clustalw (227)
	http://www.ebi.ac.uk/clustalw
	/Tools/clustalw2/index.html (183)
	http://www.ebi.ac.uk/Tools/clustalw2/index.html
	The Most similar Registry Entry:ClustalW2 [nif-0000-30076] sim=1.0 url:http://www.ebi.ac.uk/Tools/msa/clustalw2/
	/microarray-as/ae (114)
	http://www.ebi.ac.uk/microarray-as/ae
	/Tools/clustalw2 (82)
	http://www.ebi.ac.uk/Tools/clustalw2
	The Most similar Registry Entry:ClustalW2 [nif-0000-30076] sim=1.0 url:http://www.ebi.ac.uk/Tools/msa/clustalw2/
	/Tools/InterProScan (74)
	http://www.ebi.ac.uk/Tools/InterProScan
	The Most similar Registry Entry:Washington University Basic Local Alignment Search Tool [nif-0000-23905] sim=1.0 url:http://www.ebi.ac.uk/Tools/blast2/index.html
	/embl (60)
	http://www.ebi.ac.uk/embl
	/InterProScan (35)
	http://www.ebi.ac.uk/InterProScan
	The Most similar Registry Entry:InterProScan [nlx_149337] sim=0.9638569192043797 url:http://www.ebi.ac.uk/Tools/pfa/iprscan/
	/swissprot (30)
	http://www.ebi.ac.uk/swissprot
	/msd-srv/prot_int/pistart.html (29)
	http://www.ebi.ac.uk/msd-srv/prot_int/pistart.html
	The Most similar Registry Entry:Protein Quaternary Structure database [nif-0000-20904] sim=1.0000000000000002 url:http://pqs.ebi.ac.uk/
	/biomodels (26)
	http://www.ebi.ac.uk/biomodels
	The Most similar Registry Entry:BioModels Database [nif-0000-02609] sim=0.8538623907491518 url:http://www.ebi.ac.uk/biomodels-main/
	/uniprot (25)
	http://www.ebi.ac.uk/uniprot

==========================================================
wormbase.org (2157) # of unique paths:26
-------------------------------
Registry:WormBase (http://www.wormbase.org)
-----------------------------------------------
	/db/get (2126)
	http://www.wormbase.org/db/get?name=cuticle;class=Anatomy_term
	The Most similar Registry Entry:WormBase [nif-0000-00053] sim=0.948604212952193 url:http://www.wormbase.org
	/about/userguide/nomenclature (3)
	http://www.wormbase.org/about/userguide/nomenclature
	The Most similar Registry Entry:WormBase [nif-0000-00053] sim=0.9222170195350868 url:http://www.wormbase.org
	/biomart/martview (2)
	http://www.wormbase.org/biomart/martview
	/db/searches/blast_blat (2)
	http://www.wormbase.org/db/searches/blast_blat
	/db/misc/person (2)
	http://www.wormbase.org/db/misc/person?name=NAME;paper=ARTICLE_ID
	The Most similar Registry Entry:WormBase [nif-0000-00053] sim=0.9499000492348308 url:http://www.wormbase.org
	/db/searches/expr_search (2)
	http://www.wormbase.org/db/searches/expr_search
	 (1)
	https://www.wormbase.org
	The Most similar Registry Entry:WormBase [nif-0000-00053] sim=0.9739014278145616 url:http://www.wormbase.org
	/db/curate/online_forms (1)
	http://www.wormbase.org/db/curate/online_forms
	/db/das (1)
	http://www.wormbase.org/db/das
	The Most similar Registry Entry:WormBase [nif-0000-00053] sim=0.9482472875394768 url:http://www.wormbase.org
	/wiki/index.php/Genome_sequence_changes (1)
	http://www.wormbase.org/wiki/index.php/Genome_sequence_changes
	/cisortho (1)
	http://www.wormbase.org/cisortho

==========================================================
scripts.iucr.org (1916) # of unique paths:5
-------------------------------
	/cgi-bin/paper (621)
	http://scripts.iucr.org/cgi-bin/paper?fw5161
	/cgi-bin/sendsup (411)
	http://scripts.iucr.org/cgi-bin/sendsup?rr5044sup1.html
	/cgi-bin/sendsupfiles (399)
	http://scripts.iucr.org/cgi-bin/sendsupfiles?bg2518&file=bg2518sup0.html&mime=text/html
	/cgi-bin/sendcif (399)
	http://scripts.iucr.org/cgi-bin/sendcif?bg2518sup1&Qmime=cif
	/cgi-bin/cr.cgi (86)
	http://scripts.iucr.org/cgi-bin/cr.cgi?rm=pdb&pdbId=2a25

==========================================================
retrovirology.com (1885) # of unique paths:628
>> # of supplemental URLs:1
-------------------------------
	 (6)
	http://www.retrovirology.com
	/content/6/S2/I2 (3)
	http://www.retrovirology.com/content/6/S2/I2
	/content/6/S2/I4 (3)
	http://www.retrovirology.com/content/6/S2/I4
	/content/6/S2/I6 (3)
	http://www.retrovirology.com/content/6/S2/I6
	/content/6/S2/I5 (3)
	http://www.retrovirology.com/content/6/S2/I5
	/content/6/S2/P97 (3)
	http://www.retrovirology.com/content/6/S2/P97
	/content/6/S2/P96 (3)
	http://www.retrovirology.com/content/6/S2/P96
	/content/6/S2/P95 (3)
	http://www.retrovirology.com/content/6/S2/P95
	/content/6/S2/P94 (3)
	http://www.retrovirology.com/content/6/S2/P94
	/content/6/S2/P93 (3)
	http://www.retrovirology.com/content/6/S2/P93
	/content/6/S2/P92 (3)
	http://www.retrovirology.com/content/6/S2/P92

==========================================================
rsb.info.nih.gov (1541) # of unique paths:58
-------------------------------
Registry:NIH Image (http://rsb.info.nih.gov/nih-image/index.html)
-----------------------------------------------
	/ij (1267)
	http://rsb.info.nih.gov/ij
	The Most similar Registry Entry:ImageJ [nif-0000-30467] sim=1.0000000000000002 url:http://rsb.info.nih.gov/ij/index.html
	/nih-image (129)
	http://rsb.info.nih.gov/nih-image
	The Most similar Registry Entry:NIH Image [nif-0000-30469] sim=0.9999999999999999 url:http://rsb.info.nih.gov/nih-image/index.html
	/ij/download.html (34)
	http://rsb.info.nih.gov/ij/download.html
	 (32)
	http://rsb.info.nih.gov
	/nih-image/about.html (5)
	http://rsb.info.nih.gov/nih-image/about.html
	/ij/plugins/fraclac/FLHelp/Introduction.htm (4)
	http://rsb.info.nih.gov/ij/plugins/fraclac/FLHelp/Introduction.htm
	/ij/plugins (4)
	http://rsb.info.nih.gov/ij/plugins
	/ij/plugins/time-series.html (3)
	http://rsb.info.nih.gov/ij/plugins/time-series.html
	/ij/plugins/track/jacop.html (3)
	http://rsb.info.nih.gov/ij/plugins/track/jacop.html
	/nihimage (3)
	http://rsb.info.nih.gov/nihimage
	/nih-image/Default.html (2)
	http://rsb.info.nih.gov/nih-image/Default.html

==========================================================
cbs.dtu.dk (1457) # of unique paths:152
>> # of supplemental URLs:17
-------------------------------
Registry:HMMgene (http://www.cbs.dtu.dk/services/HMMgene/)
-----------------------------------------------
	/services/SignalP (427)
	http://www.cbs.dtu.dk/services/SignalP
	/services/TMHMM (244)
	http://www.cbs.dtu.dk/services/TMHMM
	/services/TargetP (106)
	http://www.cbs.dtu.dk/services/TargetP
	/services/TMHMM-2.0 (85)
	http://www.cbs.dtu.dk/services/TMHMM-2.0
	/services/NetPhos (65)
	http://www.cbs.dtu.dk/services/NetPhos
	/services/NetGene2 (43)
	http://www.cbs.dtu.dk/services/NetGene2
	 (38)
	http://www.cbs.dtu.dk
	The Most similar Registry Entry:Center for Biological Sequence Analysis [nlx_12329] sim=1.0 url:http://www.cbs.dtu.dk/index.shtml
	/services/NetPhosK (28)
	http://www.cbs.dtu.dk/services/NetPhosK
	/services/LipoP (26)
	http://www.cbs.dtu.dk/services/LipoP
	/services/SecretomeP (23)
	http://www.cbs.dtu.dk/services/SecretomeP
	/services/ChloroP (21)
	http://www.cbs.dtu.dk/services/ChloroP

==========================================================
clinicaltrials.gov (1358) # of unique paths:1144
-------------------------------
Registry:Clinicaltrials.gov: A Service Of The National Institutes Of Health (http://clinicaltrials.gov/)
-----------------------------------------------
	/ct2/results (61)
	http://www.clinicaltrials.gov/ct2/results?term=IL-6+lupus
	/ct2/show/NCT00981877 (10)
	http://www.clinicaltrials.gov/ct2/show/NCT00981877
	/ct (7)
	http://www.clinicaltrials.gov/ct
	The Most similar Registry Entry:Clinicaltrials.gov: A Service Of The National Institutes Of Health [nif-0000-21091] sim=0.9954523197136268 url:http://clinicaltrials.gov/
	/NCT01369069 (4)
	http://www.clinicaltrials.gov/NCT01369069
	/show/NCT01683643 (4)
	http://www.clinicaltrials.gov/show/NCT01683643
	/ct2/show (4)
	http://www.clinicaltrials.gov/ct2/show
	/NCT00444054 (4)
	http://www.clinicaltrials.gov/NCT00444054
	/ct2/show/NCT00715806 (4)
	http://www.clinicaltrials.gov/ct2/show/NCT00715806
	/NCT00761475 (4)
	http://www.clinicaltrials.gov/NCT00761475
	/ct2/show/NCT01107886 (4)
	http://www.clinicaltrials.gov/ct2/show/NCT01107886
	/ct2/show/NCT00866619 (4)
	http://www.clinicaltrials.gov/ct2/show/NCT00866619

==========================================================
epa.gov (1305) # of unique paths:879
-------------------------------
Registry:Integrated Risk Information System (http://www.epa.gov/iris/)
-----------------------------------------------
	/air/criteria.html (28)
	http://epa.gov/air/criteria.html
	 (22)
	http://www.epa.gov
	/ttn/airs/airsaqs (20)
	http://www.epa.gov/ttn/airs/airsaqs
	/tri (13)
	http://www.epa.gov/tri
	/ncct/toxcast (12)
	http://www.epa.gov/ncct/toxcast
	/ttn/airs/airsaqs/detaildata/downloadaqsdata.htm (11)
	http://www.epa.gov/ttn/airs/airsaqs/detaildata/downloadaqsdata.htm
	/iris/subst/0073.htm (9)
	http://www.epa.gov/iris/subst/0073.htm
	/iris/subst/0356.htm (8)
	http://www.epa.gov/iris/subst/0356.htm
	/ncct/dsstox/sdf_toxcst.html (7)
	http://www.epa.gov/ncct/dsstox/sdf_toxcst.html
	/ncct/toxrefdb (7)
	http://www.epa.gov/ncct/toxrefdb
	/oppt/newchems/pubs/invntory.htm (7)
	http://www.epa.gov/oppt/newchems/pubs/invntory.htm

==========================================================
ensembl.org (1249) # of unique paths:181
-------------------------------
Registry:Variant Effect Predictor (http://www.ensembl.org/info/docs/tools/vep/index.html)
-----------------------------------------------
	 (786)
	http://www.ensembl.org
	The Most similar Registry Entry:Ensembl [nif-0000-21145] sim=0.9521198771134479 url:http://www.ensembl.org/index.html
	/biomart/martview (34)
	http://www.ensembl.org/biomart/martview
	/Multi/blastview (18)
	http://www.ensembl.org/Multi/blastview
	/Homo_sapiens (16)
	http://www.ensembl.org/Homo_sapiens
	/info/data/ftp/index.html (15)
	http://www.ensembl.org/info/data/ftp/index.html
	/Danio_rerio (11)
	http://www.ensembl.org/Danio_rerio
	/Sus_scrofa/Info/Index (11)
	http://www.ensembl.org/Sus_scrofa/Info/Index
	/Multi/martview (11)
	http://www.ensembl.org/Multi/martview
	/biomart (11)
	http://www.ensembl.org/biomart
	/Danio_rerio/Info/Index (11)
	http://www.ensembl.org/Danio_rerio/Info/Index
	/Mus_musculus (10)
	http://www.ensembl.org/Mus_musculus

==========================================================
grants.nih.gov (1172) # of unique paths:200
-------------------------------
Registry:All About Grants Podcast (http://grants.nih.gov/podcasts/All_About_Grants/index.htm)
-----------------------------------------------
	/grants/funding/phs398/phs398.html (145)
	http://grants.nih.gov/grants/funding/phs398/phs398.html
	/grants/funding/modular/modular.htm (130)
	http://grants.nih.gov/grants/funding/modular/modular.htm
	/grants/funding/submissionschedule.htm (75)
	http://grants.nih.gov/grants/funding/submissionschedule.htm
	/grants/policy/nihgps_2003/NIHGPS_Part2.htm (30)
	http://grants.nih.gov/grants/policy/nihgps_2003/NIHGPS_Part2.htm
	/grants/guide/pa-files/PA-03-107.html (20)
	http://grants.nih.gov/grants/guide/pa-files/PA-03-107.html
	/grants/guide/rfa-files/RFA-GM-05-010.html (20)
	http://grants.nih.gov/grants/guide/rfa-files/RFA-GM-05-010.html
	/grants/guide/notice-files/NOT-OD-04-040.html (20)
	http://grants.nih.gov/grants/guide/notice-files/NOT-OD-04-040.html
	/grants/funding/submission-schedule.htm (20)
	http://grants.nih.gov/grants/funding/submission-schedule.htm
	/grants/funding/r21.htm (17)
	http://grants.nih.gov/grants/funding/r21.htm
	/grants/guide/pa-files/PA-05-001.html (15)
	http://grants.nih.gov/grants/guide/pa-files/PA-05-001.html
	/grants/dates.htm (15)
	http://grants.nih.gov/grants/dates.htm

==========================================================
fda.gov (1156) # of unique paths:849
>> # of supplemental URLs:11
-------------------------------
Registry:MAQC (http://www.fda.gov/ScienceResearch/BioinformaticsTools/MicroarrayQualityControlProject/default.htm)
-----------------------------------------------
	 (84)
	http://www.fda.gov
	/cder/guidance/index.htm (10)
	http://www.fda.gov/cder/guidance/index.htm
	/nctr/science/centers/toxicoinformatics/ArrayTrack (9)
	http://www.fda.gov/nctr/science/centers/toxicoinformatics/ArrayTrack
	/cdrh/ocd/criticalpath.html (7)
	http://www.fda.gov/cdrh/ocd/criticalpath.html
	/Drugs/ScienceResearch/ResearchAreas/Pharmacogenetics/ucm083378.htm (7)
	http://www.fda.gov/Drugs/ScienceResearch/ResearchAreas/Pharmacogenetics/ucm083378.htm
	/drugs/scienceresearch/researchareas/pharmacogenetics/ucm083378.htm (6)
	http://www.fda.gov/drugs/scienceresearch/researchareas/pharmacogenetics/ucm083378.htm
	/Drugs/DrugSafety/ucm224370.htm (6)
	http://www.fda.gov/Drugs/DrugSafety/ucm224370.htm
	/Drugs/DrugSafety/PostmarketDrugSafetyInformationforPatientsandProviders/ucm124713.htm (6)
	http://www.fda.gov/Drugs/DrugSafety/PostmarketDrugSafetyInformationforPatientsandProviders/ucm124713.htm
	/ArrayTrack (6)
	http://www.fda.gov/ArrayTrack
	The Most similar Registry Entry:ArrayTrack [OMICS_00851] sim=0.9999999999999998 url:http://www.fda.gov/ScienceResearch/BioinformaticsTools/Arraytrack/default.htm
	/medwatch (6)
	http://www.fda.gov/medwatch
	/Drugs/DrugSafety/ucm256581.htm (5)
	http://www.fda.gov/Drugs/DrugSafety/ucm256581.htm

==========================================================
sanger.ac.uk (1140) # of unique paths:383
>> # of supplemental URLs:1
-------------------------------
Registry:Pompep (ftp://ftp.sanger.ac.uk/pub/yeast/pombe/Protein_data/)
-----------------------------------------------
	 (114)
	http://www.sanger.ac.uk
	/genetics/CGP/cosmic (103)
	http://www.sanger.ac.uk/genetics/CGP/cosmic
	The Most similar Registry Entry:COSMIC - Catalogue Of Somatic Mutations In Cancer [nif-0000-02690] sim=0.9333690113977041 url:http://www.sanger.ac.uk/perl/CGP/cosmic
	/Software/Pfam (55)
	http://www.sanger.ac.uk/Software/Pfam
	/genetics/CGP/Census (40)
	http://www.sanger.ac.uk/genetics/CGP/Census
	/cosmic (24)
	http://www.sanger.ac.uk/cosmic
	The Most similar Registry Entry:COSMIC - Catalogue Of Somatic Mutations In Cancer [nif-0000-02690] sim=0.9333690113977041 url:http://www.sanger.ac.uk/perl/CGP/cosmic
	/resources/mouse/genomes (23)
	http://www.sanger.ac.uk/resources/mouse/genomes
	/Software/Rfam (21)
	http://www.sanger.ac.uk/Software/Rfam
	/perl/genetics/CGP/cosmic (21)
	http://www.sanger.ac.uk/perl/genetics/CGP/cosmic
	The Most similar Registry Entry:COSMIC - Catalogue Of Somatic Mutations In Cancer [nif-0000-02690] sim=0.9333690113977041 url:http://www.sanger.ac.uk/perl/CGP/cosmic
	/cgi-bin/Pfam/getacc (20)
	http://www.sanger.ac.uk/cgi-bin/Pfam/getacc?PF00043
	/genetics/CGP (19)
	http://www.sanger.ac.uk/genetics/CGP
	/resources/software/smalt (18)
	http://www.sanger.ac.uk/resources/software/smalt

==========================================================
care.diabetesjournals.org (1108) # of unique paths:806
>> # of supplemental URLs:484
-------------------------------
	 (280)
	http://care.diabetesjournals.org
	/cgi/content/full/32/Supplement_2/S123/DC1 (8)
	http://care.diabetesjournals.org/cgi/content/full/32/Supplement_2/S123/DC1
	/content/33/12/2684/suppl/DC1 (7)
	http://care.diabetesjournals.org/content/33/12/2684/suppl/DC1
	/lookup/suppl/doi:10.2337/dc11-1468/-/DC1 (5)
	http://care.diabetesjournals.org/lookup/suppl/doi:10.2337/dc11-1468/-/DC1
	/cgi/content/full/dc09 (4)
	http://care.diabetesjournals.org/cgi/content/full/dc09
	/lookup/suppl/doi:10.2337/dc11-2345/-/DC1 (2)
	http://care.diabetesjournals.org/lookup/suppl/doi:10.2337/dc11-2345/-/DC1
	/cgi/content/full/dc08 (2)
	http://care.diabetesjournals.org/cgi/content/full/dc08
	/cgi/content/full/dc09-1278/DC1 (2)
	http://care.diabetesjournals.org/cgi/content/full/dc09-1278/DC1
	/cgi/content/full/dc09-1012/DC1 (1)
	http://care.diabetesjournals.org/cgi/content/full/dc09-1012/DC1
	/cgi/content/full/dc09-2340/DC1 (1)
	http://care.diabetesjournals.org/cgi/content/full/dc09-2340/DC1
	/cgi/content/full/dc09-2315/DC1 (1)
	http://care.diabetesjournals.org/cgi/content/full/dc09-2315/DC1

==========================================================
rsbweb.nih.gov (1080) # of unique paths:43
-------------------------------
	/ij (866)
	http://rsbweb.nih.gov/ij
	The Most similar Registry Entry:ImageJ [nif-0000-30467] sim=1.0000000000000002 url:http://rsb.info.nih.gov/ij/index.html
	/ij/index.html (87)
	http://rsbweb.nih.gov/ij/index.html
	The Most similar Registry Entry:ImageJ [nif-0000-30467] sim=1.0000000000000002 url:http://rsb.info.nih.gov/ij/index.html
	/ij/download.html (40)
	http://rsbweb.nih.gov/ij/download.html
	 (18)
	http://rsbweb.nih.gov
	/ij/plugins/track/track.html (9)
	http://rsbweb.nih.gov/ij/plugins/track/track.html
	/nih-image (8)
	http://rsbweb.nih.gov/nih-image
	The Most similar Registry Entry:NIH Image [nif-0000-30469] sim=0.9999999999999999 url:http://rsb.info.nih.gov/nih-image/index.html
	/ij/plugins/straighten.html (4)
	http://rsbweb.nih.gov/ij/plugins/straighten.html
	/ij/plugins/colocalization.html (4)
	http://rsbweb.nih.gov/ij/plugins/colocalization.html
	/ij/plugins (3)
	http://rsbweb.nih.gov/ij/plugins
	/ij/docs/menus/analyze.html (3)
	http://rsbweb.nih.gov/ij/docs/menus/analyze.html
	/ij/links.html (2)
	http://rsbweb.nih.gov/ij/links.html

==========================================================
broadinstitute.org (1015) # of unique paths:311
>> # of supplemental URLs:2
-------------------------------
Registry:ABSOLUTE (http://www.broadinstitute.org/cancer/cga/absolute)
-----------------------------------------------
	 (126)
	http://www.broadinstitute.org
	/gsea (59)
	http://www.broadinstitute.org/gsea
	/haploview/haploview (39)
	http://www.broadinstitute.org/haploview/haploview
	/gsea/msigdb/index.jsp (37)
	http://www.broadinstitute.org/gsea/msigdb/index.jsp
	/gsea/index.jsp (37)
	http://www.broadinstitute.org/gsea/index.jsp
	/gsea/msigdb (31)
	http://www.broadinstitute.org/gsea/msigdb
	/mpg/snap (23)
	http://www.broadinstitute.org/mpg/snap
	The Most similar Registry Entry:SNAP 2 [nlx_154638] sim=1.0000000000000002 url:http://www.broad.mit.edu/mpg/snap/
	/haploview (21)
	http://www.broadinstitute.org/haploview
	/mpg/snap/ldsearch.php (16)
	http://www.broadinstitute.org/mpg/snap/ldsearch.php
	/cancer/software/GENE-E (16)
	http://www.broadinstitute.org/cancer/software/GENE-E
	/cancer/software/genepattern (15)
	http://www.broadinstitute.org/cancer/software/genepattern
	The Most similar Registry Entry:GenePattern [nif-0000-30654] sim=0.9233806076888756 url:http://www.broad.mit.edu/cancer/software/genepattern

==========================================================
professional.diabetes.org (972) # of unique paths:28
-------------------------------
	/ce (230)
	http://professional.diabetes.org/ce
	/adpu (144)
	http://professional.diabetes.org/adpu
	/pg13 (74)
	http://professional.diabetes.org/pg13
	/kansas (60)
	http://professional.diabetes.org/kansas
	/hawaii (60)
	http://professional.diabetes.org/hawaii
	/ashcp (56)
	http://professional.diabetes.org/ashcp
	/ohio (56)
	http://professional.diabetes.org/ohio
	 (52)
	http://professional.diabetes.org
	/disparitiesforum (48)
	http://professional.diabetes.org/disparitiesforum
	/src (48)
	http://professional.diabetes.org/src
	/cc (29)
	http://professional.diabetes.org/cc

==========================================================
g3journal.org (967) # of unique paths:961
>> # of supplemental URLs:967
-------------------------------
	/lookup/suppl/doi:10.1534/g3.111.000885/-/DC1/TableS2.xls (6)
	http://www.g3journal.org/lookup/suppl/doi:10.1534/g3.111.000885/-/DC1/TableS2.xls
	/lookup/suppl/doi:10.1534/g3.112.002550/-/DC1/TableS4.xls (2)
	http://g3journal.org/lookup/suppl/doi:10.1534/g3.112.002550/-/DC1/TableS4.xls
	/lookup/suppl/doi:10.1534/g3.113.005660/-/DC1 (1)
	http://www.g3journal.org/lookup/suppl/doi:10.1534/g3.113.005660/-/DC1
	/lookup/suppl/doi:10.1534/g3.112.003855/-/DC1/TableS1.txt (1)
	http://www.g3journal.org/lookup/suppl/doi:10.1534/g3.112.003855/-/DC1/TableS1.txt
	/lookup/suppl/doi:10.1534/g3.112.003269/-/DC1 (1)
	http://www.g3journal.org/lookup/suppl/doi:10.1534/g3.112.003269/-/DC1
	/lookup/suppl/doi:10.1534/g3.113.006239/-/DC1/TableS2.xlsx (1)
	http://www.g3journal.org/lookup/suppl/doi:10.1534/g3.113.006239/-/DC1/TableS2.xlsx
	/lookup/suppl/doi:10.1534/g3.113.006262/-/DC1/TableS8.xls (1)
	http://www.g3journal.org/lookup/suppl/doi:10.1534/g3.113.006262/-/DC1/TableS8.xls
	/lookup/suppl/doi:10.1534/g3.111.001099/-/DC1 (1)
	http://www.g3journal.org/lookup/suppl/doi:10.1534/g3.111.001099/-/DC1
	/lookup/suppl/doi:10.1534/g3.112.004127/-/DC1/FileS3.txt (1)
	http://www.g3journal.org/lookup/suppl/doi:10.1534/g3.112.004127/-/DC1/FileS3.txt
	/lookup/suppl/doi:10.1534/g3.112.004614/-/DC1/TableS1.xls (1)
	http://www.g3journal.org/lookup/suppl/doi:10.1534/g3.112.004614/-/DC1/TableS1.xls
	/lookup/suppl/doi:10.1534/g3.111.001560/-/DC1/FileS6.xls (1)
	http://www.g3journal.org/lookup/suppl/doi:10.1534/g3.111.001560/-/DC1/FileS6.xls

==========================================================
 (912) # of unique paths:352
>> # of supplemental URLs:1
-------------------------------
Registry:Karolisnka Biobank (http://ki.se/ki/jsp/polopoly.jsp?d=9620&amp;l=en)
-----------------------------------------------
	/ (329)
	http:/
	 (199)
	http:
	/www.hyperphagia.org (5)
	http:/www.hyperphagia.org
	/www.cap.org/apps/docs/cancer_protocols/2005/colonrectum05_pw.doc (4)
	http:/www.cap.org/apps/docs/cancer_protocols/2005/colonrectum05_pw.doc
	www.objectivemeasures.org (4)
	http:www.objectivemeasures.org
	\\www.andechser-molkerei.de (4)
	http:\\www.andechser-molkerei.de
	\\www.lefeurope.com (4)
	http:\\www.lefeurope.com
	/www.flybase.org/reports/FBgn0051522 (4)
	http:/www.flybase.org/reports/FBgn0051522
	/www.R-project.org (4)
	http:/www.R-project.org
	www.ecologyandsociety.org/vol14/iss1/art38 (3)
	http:www.ecologyandsociety.org/vol14/iss1/art38
	/histmed.org (3)
	http:/histmed.org

==========================================================
frodo.wi.mit.edu (877) # of unique paths:32
-------------------------------
	/primer3 (371)
	http://frodo.wi.mit.edu/primer3
	 (253)
	http://frodo.wi.mit.edu
	/cgi-bin/primer3/primer3_www.cgi (147)
	http://frodo.wi.mit.edu/cgi-bin/primer3/primer3_www.cgi
	/primer3/input.htm (44)
	http://frodo.wi.mit.edu/primer3/input.htm
	/cgi-bin/primer3 (12)
	http://frodo.wi.mit.edu/cgi-bin/primer3
	/cgi-bin/primer3/primer3.cgi (12)
	http://frodo.wi.mit.edu/cgi-bin/primer3/primer3.cgi
	/cgi-bin/primer3/primer3 (9)
	http://frodo.wi.mit.edu/cgi-bin/primer3/primer3
	/primer3/primer3_code.html (3)
	http://frodo.wi.mit.edu/primer3/primer3_code.html
	/cgi-bin/primer3_www.cgi (3)
	http://frodo.wi.mit.edu/cgi-bin/primer3_www.cgi
	/cgi-bin/primer3/primer3www.cgi (1)
	http://frodo.wi.mit.edu/cgi-bin/primer3/primer3www.cgi
	/cgi-bin/primer3/primer3_www_slow.cgi (1)
	http://frodo.wi.mit.edu/cgi-bin/primer3/primer3_www_slow.cgi

==========================================================
rcsb.org (850) # of unique paths:28
-------------------------------
Registry:PDB (http://www.rcsb.org/pdb/)
-----------------------------------------------
	 (326)
	http://www.rcsb.org
	/pdb/explore.do (296)
	http://www.rcsb.org/pdb/explore.do?structureId=2I2T
	/pdb/home/home.do (97)
	http://www.rcsb.org/pdb/home/home.do
	/pdb/explore/explore.do (66)
	http://www.rcsb.org/pdb/explore/explore.do?structureId=2R9R
	/pdb/search/structidSearch.do (29)
	http://www.rcsb.org/pdb/search/structidSearch.do?structureId=4BZI
	/pdb/cgi/explore.cgi (5)
	http://www.rcsb.org/pdb/cgi/explore.cgi?pdbId=1g5g
	/pdb/home (5)
	http://www.rcsb.org/pdb/home
	/pdb/workbench/workbench.do (3)
	http://www.rcsb.org/pdb/workbench/workbench.do
	/pbd (3)
	http://www.rcsb.org/pbd
	/pdb/static.do (2)
	http://www.rcsb.org/pdb/static.do?p=search/index.html
	/pdb/index.html (1)
	http://www.rcsb.org/pdb/index.html

==========================================================
cran.r-project.org (839) # of unique paths:296
-------------------------------
Registry:ExPANdS (http://cran.r-project.org/web/packages/expands/)
-----------------------------------------------
	 (438)
	http://cran.r-project.org
	/web/packages/gplots/index.html (11)
	http://cran.r-project.org/web/packages/gplots/index.html
	/web/packages/ppiPre (8)
	http://cran.r-project.org/web/packages/ppiPre
	/web/packages/randomForest/index.html (7)
	http://cran.r-project.org/web/packages/randomForest/index.html
	/web/packages/genetics/index.html (6)
	http://cran.r-project.org/web/packages/genetics/index.html
	/web/packages (6)
	http://cran.r-project.org/web/packages
	/web/packages/haplo.stats/index.html (5)
	http://cran.r-project.org/web/packages/haplo.stats/index.html
	/web/packages/pwr/index.html (5)
	http://cran.r-project.org/web/packages/pwr/index.html
	/web/packages/lme4/index.html (4)
	http://cran.r-project.org/web/packages/lme4/index.html
	/web/packages/nlme/index.html (4)
	http://cran.r-project.org/web/packages/nlme/index.html
	/web/packages/asd (4)
	http://cran.r-project.org/web/packages/asd

==========================================================
tinyurl.com (810) # of unique paths:744
-------------------------------
	/22sqlld (6)
	http://tinyurl.com/22sqlld
	/4alavgs (5)
	http://tinyurl.com/4alavgs
	/6d2866f (5)
	http://tinyurl.com/6d2866f
	/4k4kuxq (5)
	http://tinyurl.com/4k4kuxq
	/24wjyhy (5)
	http://tinyurl.com/24wjyhy
	/2fjzrtx (5)
	http://tinyurl.com/2fjzrtx
	/3y3onjz (5)
	http://tinyurl.com/3y3onjz
	/348gua2 (5)
	http://tinyurl.com/348gua2
	/3ah75of (5)
	http://tinyurl.com/3ah75of
	/238m35u (5)
	http://tinyurl.com/238m35u
	/48d36sa (5)
	http://tinyurl.com/48d36sa

==========================================================
nih.gov (765) # of unique paths:55
-------------------------------
Registry:Molecular Libraries Program (http://mli.nih.gov/mli/)
-----------------------------------------------
	 (650)
	http://www.nih.gov
	/icd (11)
	http://www.nih.gov/icd
	/ninr (10)
	http://www.nih.gov/ninr
	/welcome/director/ebiomed/ebi.htm (9)
	http://www.nih.gov/welcome/director/ebiomed/ebi.htm
	/science/models/zebrafish (6)
	http://www.nih.gov/science/models/zebrafish
	/science/models/xenopus (6)
	http://www.nih.gov/science/models/xenopus
	/science/models/xenopus/reports/index.html (5)
	http://www.nih.gov/science/models/xenopus/reports/index.html
	/science/models/mouse/knockout (5)
	http://www.nih.gov/science/models/mouse/knockout
	The Most similar Registry Entry:NIH Knockout Mouse Project (KOMP) [nlx_145296] sim=1.0 url:http://www.nih.gov/science/models/mouse/knockout/index.html
	/news/researchtools (5)
	http://www.nih.gov/news/researchtools
	/news/pr/feb2005/od-03.htm (4)
	http://www.nih.gov/news/pr/feb2005/od-03.htm
	/icd/od/foia (4)
	http://www.nih.gov/icd/od/foia

==========================================================
ijic.org (714) # of unique paths:61
-------------------------------
	 (595)
	http://www.ijic.org
	/docs/pictures.html (3)
	http://www.ijic.org/docs/pictures.html
	/index.php/ijic/article/view/672 (3)
	http://www.ijic.org/index.php/ijic/article/view/672
	/publish/articles/000018/index.html (3)
	http://www.ijic.org/publish/articles/000018/index.html
	/publish/articles/000045/index.html (3)
	http://www.ijic.org/publish/articles/000045/index.html
	/publish/articles/000044/index.html (3)
	http://www.ijic.org/publish/articles/000044/index.html
	/publish/articles/000004/index.html (3)
	http://www.ijic.org/publish/articles/000004/index.html
	/docs/accide~1.wav (3)
	http://www.ijic.org/docs/accide~1.wav
	/publish/articles/000016/index.html (3)
	http://www.ijic.org/publish/articles/000016/index.html
	/docs/train.avi (3)
	http://www.ijic.org/docs/train.avi
	/docs/train.wav (3)
	http://www.ijic.org/docs/train.wav

==========================================================
virologyj.com (704) # of unique paths:698
-------------------------------
	/content/6/1/80 (3)
	http://www.virologyj.com/content/6/1/80
	/content/6/1/85 (3)
	http://www.virologyj.com/content/6/1/85
	/content/4/1/38 (3)
	http://www.virologyj.com/content/4/1/38
	/content/4/1/118 (1)
	http://www.virologyj.com/content/4/1/118
	/content/4/1/119 (1)
	http://www.virologyj.com/content/4/1/119
	/content/4/1/116 (1)
	http://www.virologyj.com/content/4/1/116
	/content/4/1/117 (1)
	http://www.virologyj.com/content/4/1/117
	/content/4/1/114 (1)
	http://www.virologyj.com/content/4/1/114
	/content/4/1/115 (1)
	http://www.virologyj.com/content/4/1/115
	/content/4/1/112 (1)
	http://www.virologyj.com/content/4/1/112
	/content/4/1/113 (1)
	http://www.virologyj.com/content/4/1/113

==========================================================
controlled-trials.com (651) # of unique paths:571
-------------------------------
Registry:Current Controlled Trials (http://www.controlled-trials.com)
-----------------------------------------------
	/mrct (18)
	http://www.controlled-trials.com/mrct
	/isrctn (13)
	http://www.controlled-trials.com/isrctn
	/isrctn/search.html (12)
	http://www.controlled-trials.com/isrctn/search.html?srch=ISRCTN51688713&sort=3&dir=desc&max=10
	/ISRCTN35739639 (6)
	http://www.controlled-trials.com/ISRCTN35739639
	/ISRCTN34841617/tombola (3)
	http://www.controlled-trials.com/ISRCTN34841617/tombola
	/isrctn42944026 (3)
	http://www.controlled-trials.com/isrctn42944026
	/ISRCTN32849447/elliott (3)
	http://www.controlled-trials.com/ISRCTN32849447/elliott
	/ISRCTN96340690 (3)
	http://www.controlled-trials.com/ISRCTN96340690
	/ISRCTN96241850 (2)
	http://www.controlled-trials.com/ISRCTN96241850
	/isrctn/trial (2)
	http://www.controlled-trials.com/isrctn/trial
	/ISRCTN47894401 (2)
	http://www.controlled-trials.com/ISRCTN47894401

==========================================================
pymol.org (639) # of unique paths:5
-------------------------------
	 (628)
	http://www.pymol.org
	/pymol (6)
	http://www.pymol.org/pymol
	/citing (3)
	http://pymol.org/citing
	/sites/default/files/pymol_0.xml (1)
	http://pymol.org/sites/default/files/pymol_0.xml
	/export (1)
	http://www.pymol.org/export

==========================================================
graphpad.com (618) # of unique paths:44
-------------------------------
	 (454)
	http://www.graphpad.com
	/quickcalcs/ttest1.cfm (23)
	http://www.graphpad.com/quickcalcs/ttest1.cfm
	/quickcalcs/contingency1.cfm (20)
	http://www.graphpad.com/quickcalcs/contingency1.cfm
	/quickcalcs (20)
	http://www.graphpad.com/quickcalcs
	/quickcalcs/index.cfm (19)
	http://www.graphpad.com/quickcalcs/index.cfm
	/prism/Prism.htm (10)
	http://www.graphpad.com/prism/Prism.htm
	/prism (9)
	http://www.graphpad.com/prism
	/quickcalcs/Grubbs1.cfm (8)
	http://www.graphpad.com/quickcalcs/Grubbs1.cfm
	/prism/prism.htm (6)
	http://www.graphpad.com/prism/prism.htm
	/quickcalcs/ConfInterval1.cfm (3)
	http://www.graphpad.com/quickcalcs/ConfInterval1.cfm
	/welcome.htm (3)
	http://www.graphpad.com/welcome.htm

==========================================================
landesbioscience.com (611) # of unique paths:410
-------------------------------
	/journals/epigenetics/article/24887 (5)
	http://www.landesbioscience.com/journals/epigenetics/article/24887
	/journals/rnabiology/article/25471 (4)
	http://www.landesbioscience.com/journals/rnabiology/article/25471
	/journals/oncoimmunology/article/26329 (4)
	http://www.landesbioscience.com/journals/oncoimmunology/article/26329
	/journals/epigenetics/article/25270 (4)
	http://www.landesbioscience.com/journals/epigenetics/article/25270
	/journals/nucleus/article/25187 (4)
	http://www.landesbioscience.com/journals/nucleus/article/25187
	/journals/rnabiology/article/25953 (4)
	http://www.landesbioscience.com/journals/rnabiology/article/25953
	/journals/translation/article/24400 (4)
	http://www.landesbioscience.com/journals/translation/article/24400
	/journals/nucleus/article/25342 (4)
	http://www.landesbioscience.com/journals/nucleus/article/25342
	/journals/10/article/24301 (4)
	http://www.landesbioscience.com/journals/10/article/24301
	/journals/cc/article/25164 (4)
	http://www.landesbioscience.com/journals/cc/article/25164
	/journals/cc/article/24757 (4)
	http://www.landesbioscience.com/journals/cc/article/24757

==========================================================
genomebiology.com (607) # of unique paths:99
>> # of supplemental URLs:313
-------------------------------
	/supplements/12/S1 (257)
	http://genomebiology.com/supplements/12/S1
	/supplements/8/S1 (17)
	http://genomebiology.com/supplements/8/S1
	/reports/F1000/gb-2005-6-12-362.asp (15)
	http://genomebiology.com/reports/F1000/gb-2005-6-12-362.asp#Lawrence
	/reports/F1000/gb-2005-6-12-363.asp (15)
	http://genomebiology.com/reports/F1000/gb-2005-6-12-363.asp#Villas-Boas
	/supplements/9/S2 (14)
	http://genomebiology.com/supplements/9/S2
	/supplements/7/S1 (13)
	http://genomebiology.com/supplements/7/S1
	/supplements/9/S1 (8)
	http://genomebiology.com/supplements/9/S1
	/2000/1/1/comment/001 (6)
	http://genomebiology.com/2000/1/1/comment/001
	/2000/1/4/reports/4018 (6)
	http://genomebiology.com/2000/1/4/reports/4018
	/2006/7/1/101 (3)
	http://genomebiology.com/2006/7/1/101
	/2009/10/2/102 (3)
	http://genomebiology.com/2009/10/2/102

==========================================================
nsfc.gov.cn (579) # of unique paths:16
-------------------------------
	 (270)
	http://www.nsfc.gov.cn
	/Portal0/default152.htm (123)
	http://www.nsfc.gov.cn/Portal0/default152.htm
	/Portal0/default124.htm (56)
	http://www.nsfc.gov.cn/Portal0/default124.htm
	/Portal0/default106.htm (44)
	http://www.nsfc.gov.cn/Portal0/default106.htm
	/Portal0/default166.htm (36)
	http://www.nsfc.gov.cn/Portal0/default166.htm
	/e_nsfc/desktop/zn/0101.htm (28)
	http://www.nsfc.gov.cn/e_nsfc/desktop/zn/0101.htm
	/nsfc/cen/xxgk/slzz.html (6)
	http://www.nsfc.gov.cn/nsfc/cen/xxgk/slzz.html
	/nsfc/cen/00/download.html (4)
	http://www.nsfc.gov.cn/nsfc/cen/00/download.html
	/nsfc2009/index.htm (3)
	http://www.nsfc.gov.cn/nsfc2009/index.htm
	/Portal0 (2)
	http://www.nsfc.gov.cn/Portal0
	/e_nsfc/desktop/zn/0110.htm (2)
	http://www.nsfc.gov.cn/e_nsfc/desktop/zn/0110.htm

==========================================================
ftp.ncbi.nih.gov (574) # of unique paths:197
>> # of supplemental URLs:4
-------------------------------
	/genomes (67)
	ftp://ftp.ncbi.nih.gov/genomes
	/genomes/Bacteria (67)
	ftp://ftp.ncbi.nih.gov/genomes/Bacteria
	 (32)
	ftp://ftp.ncbi.nih.gov
	/blast/db (26)
	ftp://ftp.ncbi.nih.gov/blast/db
	/blast (18)
	ftp://ftp.ncbi.nih.gov/blast
	/pub/COG/COG (10)
	ftp://ftp.ncbi.nih.gov/pub/COG/COG
	/pub/taxonomy (10)
	ftp://ftp.ncbi.nih.gov/pub/taxonomy
	/pub/TraceDB (10)
	ftp://ftp.ncbi.nih.gov/pub/TraceDB
	/repository/UniGene (10)
	ftp://ftp.ncbi.nih.gov/repository/UniGene
	/genbank (10)
	ftp://ftp.ncbi.nih.gov/genbank
	/pub/UniVec (9)
	ftp://ftp.ncbi.nih.gov/pub/UniVec

==========================================================
github.com (552) # of unique paths:465
-------------------------------
Registry:TMAP (https://github.com/iontorrent/TMAP)
-----------------------------------------------
	 (7)
	http://github.com
	/tanghaibao/goatools (6)
	https://github.com/tanghaibao/goatools
	/ehec-outbreak-crowdsourced/BGI-data-analysis/wiki (5)
	https://github.com/ehec-outbreak-crowdsourced/BGI-data-analysis/wiki
	/cbib/MIX (4)
	https://github.com/cbib/MIX
	/rossant/galry-benchmarks (4)
	https://github.com/rossant/galry-benchmarks
	/chemhack/jsmoleditor (4)
	http://github.com/chemhack/jsmoleditor
	/vlcc/HSA (4)
	https://github.com/vlcc/HSA
	/klusta-team/klustaviewa (4)
	https://github.com/klusta-team/klustaviewa
	/rossant/galry (4)
	https://github.com/rossant/galry
	/ContinuumIO/Bokeh (4)
	https://github.com/ContinuumIO/Bokeh
	/CBMi-BiG/bamchop (4)
	https://github.com/CBMi-BiG/bamchop

==========================================================
hapmap.org (551) # of unique paths:21
-------------------------------
	 (507)
	http://www.hapmap.org
	/index.html.en (14)
	http://www.hapmap.org/index.html.en
	/downloads/raw_data/affy500k (6)
	http://www.hapmap.org/downloads/raw_data/affy500k
	/cgi-perl/gbrowse/hapmap_B35 (3)
	http://www.hapmap.org/cgi-perl/gbrowse/hapmap_B35
	/downloads/index.html.en (3)
	http://www.hapmap.org/downloads/index.html.en
	/downloads/recombination (2)
	http://www.hapmap.org/downloads/recombination
	/index.html (2)
	http://www.hapmap.org/index.html
	/cgi-perl/gbrowse (1)
	http://hapmap.org/cgi-perl/gbrowse
	/abouthapmap.html (1)
	http://www.hapmap.org/abouthapmap.html
	/cgi-perl/gbrowse/hapmap26_B36 (1)
	http://www.hapmap.org/cgi-perl/gbrowse/hapmap26_B36
	/cgi-perl/gbrowse/gbrowse/hapmap_phaseI (1)
	http://www.hapmap.org/cgi-perl/gbrowse/gbrowse/hapmap_phaseI

==========================================================
pdb.org (545) # of unique paths:11
-------------------------------
Registry:Worldwide Protein Data Bank (http://www.wwpdb.org/)
-----------------------------------------------
	/pdb/explore/explore.do (320)
	http://www.pdb.org/pdb/explore/explore.do?structureId=3FXG
	 (193)
	http://www.pdb.org
	/pdb/home/home.do (20)
	http://www.pdb.org/pdb/home/home.do
	/pdb (4)
	http://www.pdb.org/pdb
	/pdb/search/advSearch.do (2)
	http://www.pdb.org/pdb/search/advSearch.do
	/to (1)
	http://www.pdb.org/to
	/pdb/home (1)
	http://www.pdb.org/pdb/home
	/pdb/motm.do (1)
	http://www.pdb.org/pdb/motm.do
	/pdb/search/structidSearch.do (1)
	http://www.pdb.org/pdb/search/structidSearch.do?structureId=3J4U
	/was (1)
	http://www.pdb.org/was
	/accession (1)
	http://www.pdb.org/accession

==========================================================
scielo.br (530) # of unique paths:9
-------------------------------
	/rbhh (293)
	http://www.scielo.br/rbhh
	/aob (123)
	http://www.scielo.br/aob
	/gmb (95)
	http://www.scielo.br/gmb
	/scielo.php (12)
	http://www.scielo.br/scielo.php?pid=S0102-311X2002000600027
	/jaos (2)
	http://www.scielo.br/jaos
	/scielophp (2)
	http://www.scielo.br/scielophp?script=sci_arttext
	 (1)
	http://www.scielo.br
	/acb (1)
	http://scielo.br/acb
	/a (1)
	http://www.scielo.br/a

==========================================================
blast.ncbi.nlm.nih.gov (522) # of unique paths:15
-------------------------------
Registry:TBLASTX (http://blast.ncbi.nlm.nih.gov/Blast.cgi?PROGRAM=tblastx&PAGE_TYPE=BlastSearch&LINK_LOC=blasthome)
-----------------------------------------------
	 (377)
	http://blast.ncbi.nlm.nih.gov
	The Most similar Registry Entry:BLAST Assembled RefSeq Genomes [nif-0000-30153] sim=1.0 url:http://130.14.29.110/BLAST/
	/Blast.cgi (100)
	http://blast.ncbi.nlm.nih.gov/Blast.cgi?CMD=Web
	The Most similar Registry Entry:BLAST Assembled RefSeq Genomes [nif-0000-30153] sim=1.0 url:http://130.14.29.110/BLAST/
	/Blast (19)
	http://blast.ncbi.nlm.nih.gov/Blast
	/bl2seq/wblast2.cgi (8)
	http://blast.ncbi.nlm.nih.gov/bl2seq/wblast2.cgi
	The Most similar Registry Entry:BLASTN [nlx_153932] sim=0.9919866354116064 url:http://blast.ncbi.nlm.nih.gov/Blast.cgi?PROGRAM=blastn&BLAST_PROGRAMS=megaBlast&PAGE_TYPE=BlastSearch
	/blast/Blast.cgi (4)
	http://blast.ncbi.nlm.nih.gov/blast/Blast.cgi?
	The Most similar Registry Entry:BLAST Assembled RefSeq Genomes [nif-0000-30153] sim=1.0 url:http://130.14.29.110/BLAST/
	/blast (4)
	http://blast.ncbi.nlm.nih.gov/blast
	The Most similar Registry Entry:BLAST Assembled RefSeq Genomes [nif-0000-30153] sim=1.0 url:http://130.14.29.110/BLAST/
	/blast.cgi (2)
	http://blast.ncbi.nlm.nih.gov/blast.cgi?page=proteins
	/dbEST (1)
	http://blast.ncbi.nlm.nih.gov/dbEST
	/ (1)
	http://blast.ncbi.nlm.nih.gov/
	The Most similar Registry Entry:BLAST Assembled RefSeq Genomes [nif-0000-30153] sim=1.0 url:http://130.14.29.110/BLAST/
	/blast.cg (1)
	http://blast.ncbi.nlm.nih.gov/blast.cg
	/blastcgihelp.shtml (1)
	http://blast.ncbi.nlm.nih.gov/blastcgihelp.shtml

==========================================================
matrixscience.com (521) # of unique paths:28
>> # of supplemental URLs:1
-------------------------------
	 (456)
	http://www.matrixscience.com
	/search_form_select.html (18)
	http://www.matrixscience.com/search_form_select.html
	/cgi/search_form.pl (10)
	http://www.matrixscience.com/cgi/search_form.pl?FORMVER=2&SEARCH=PMF
	/help/scoring_help.html (4)
	http://www.matrixscience.com/help/scoring_help.html
	/help/data_file_help.html (3)
	http://www.matrixscience.com/help/data_file_help.html
	/distiller.html (3)
	http://www.matrixscience.com/distiller.html
	/help/decoy_help.html (3)
	http://www.matrixscience.com/help/decoy_help.html
	/Distiller (2)
	http://www.matrixscience.com/Distiller
	/distiller.htmls (2)
	http://www.matrixscience.com/distiller.htmls
	/cgi/searchform.pl (2)
	http://www.matrixscience.com/cgi/searchform.pl?FORMVER=2
	/help/fragmentation_help.html (1)
	http://www.matrixscience.com/help/fragmentation_help.html

==========================================================
diabetes.diabetesjournals.org (504) # of unique paths:500
>> # of supplemental URLs:498
-------------------------------
	/cgi/content/full/db08-0805/DC1 (3)
	http://diabetes.diabetesjournals.org/cgi/content/full/db08-0805/DC1
	/site/misc/ifora.xhtml (3)
	http://diabetes.diabetesjournals.org/site/misc/ifora.xhtml
	/lookup/suppl/doi:10.2337/db10-1260/-/DC1 (1)
	http://diabetes.diabetesjournals.org/lookup/suppl/doi:10.2337/db10-1260/-/DC1
	/lookup/suppl/doi:10.2337/db11-0499/-/DC1 (1)
	http://diabetes.diabetesjournals.org/lookup/suppl/doi:10.2337/db11-0499/-/DC1
	/lookup/suppl/doi:10.2337/db11-1306/-/DC1 (1)
	http://diabetes.diabetesjournals.org/lookup/suppl/doi:10.2337/db11-1306/-/DC1
	/lookup/suppl/doi:10.2337/db11-1506/-/DC1 (1)
	http://diabetes.diabetesjournals.org/lookup/suppl/doi:10.2337/db11-1506/-/DC1
	/lookup/suppl/doi:10.2337/db11-1478/-/DC1 (1)
	http://diabetes.diabetesjournals.org/lookup/suppl/doi:10.2337/db11-1478/-/DC1
	/lookup/suppl/doi:10.2337/db12-0202/-/DC1 (1)
	http://diabetes.diabetesjournals.org/lookup/suppl/doi:10.2337/db12-0202/-/DC1
	/lookup/suppl/doi:10.2337/db11-1805/-/DC1 (1)
	http://diabetes.diabetesjournals.org/lookup/suppl/doi:10.2337/db11-1805/-/DC1
	/lookup/suppl/doi:10.2337/db11-1660/-/DC1 (1)
	http://diabetes.diabetesjournals.org/lookup/suppl/doi:10.2337/db11-1660/-/DC1
	/lookup/suppl/doi:10.2337/db10-1321/-/DC1 (1)
	http://diabetes.diabetesjournals.org/lookup/suppl/doi:10.2337/db10-1321/-/DC1

==========================================================
megasoftware.net (495) # of unique paths:16
-------------------------------
	 (439)
	http://www.megasoftware.net
	/index.html (14)
	http://www.megasoftware.net/index.html
	/mega.php (12)
	http://megasoftware.net/mega.php
	/mega4/mega.html (7)
	http://www.megasoftware.net/mega4/mega.html
	/mega.html (5)
	http://www.megasoftware.net/mega.html
	/mega4/mega41.html (3)
	http://www.megasoftware.net/mega4/mega41.html
	/mega2.html (2)
	http://megasoftware.net/mega2.html
	/WebHelp/part_iv___evolutionary_analysis/computing_evolutionary_distances/distance_models/nucleotide_substitution_models/hc_tamura_nei_distance.htm (2)
	http://www.megasoftware.net/WebHelp/part_iv___evolutionary_analysis/computing_evolutionary_distances/distance_models/nucleotide_substitution_models/hc_tamura_nei_distance.htm
	/mega4/index.html (2)
	http://www.megasoftware.net/mega4/index.html
	/mega_dos.html (2)
	http://www.megasoftware.net/mega_dos.html
	/mega4 (2)
	http://www.megasoftware.net/mega4

==========================================================
hiv.lanl.gov (471) # of unique paths:91
-------------------------------
Registry:HIV Databases (http://www.hiv.lanl.gov/content/index)
-----------------------------------------------
	 (222)
	http://www.hiv.lanl.gov
	/content/sequence/HIV/CRFs/CRFs.html (14)
	http://www.hiv.lanl.gov/content/sequence/HIV/CRFs/CRFs.html
	/content/sequence/HIV/mainpage.html (14)
	http://www.hiv.lanl.gov/content/sequence/HIV/mainpage.html
	/content/sequence/findmodel/findmodel.html (13)
	http://www.hiv.lanl.gov/content/sequence/findmodel/findmodel.html
	/content/sequence/GLYCOSITE/glycosite.html (13)
	http://www.hiv.lanl.gov/content/sequence/GLYCOSITE/glycosite.html
	/content/sequence/NEWALIGN/align.html (13)
	http://www.hiv.lanl.gov/content/sequence/NEWALIGN/align.html
	/content/sequence/RIP/RIP.html (11)
	http://www.hiv.lanl.gov/content/sequence/RIP/RIP.html
	/content/sequence/ENTROPY/entropy_one.html (11)
	http://www.hiv.lanl.gov/content/sequence/ENTROPY/entropy_one.html
	The Most similar Registry Entry:HIV Resistance Mutation Database [nif-0000-02963] sim=0.8127464268751335 url:http://resdb.lanl.gov/Resist_DB/default.htm
	/content/sequence/HYPERMUT/hypermut.html (10)
	http://www.hiv.lanl.gov/content/sequence/HYPERMUT/hypermut.html
	/content/sequence/GENE_CUTTER/cutter.html (8)
	http://www.hiv.lanl.gov/content/sequence/GENE_CUTTER/cutter.html
	/content/immunology (6)
	http://hiv.lanl.gov/content/immunology
	The Most similar Registry Entry:HIV Molecular Immunology Database [nif-0000-02965] sim=0.8700475232911459 url:http://www.hiv.lanl.gov/content/immunology/index

==========================================================
broad.mit.edu (465) # of unique paths:146
-------------------------------
Registry:SWEEP (http://www.broad.mit.edu/mpg/sweep/)
-----------------------------------------------
	/mpg/haploview (155)
	http://www.broad.mit.edu/mpg/haploview
	/annotation/fgi (19)
	http://www.broad.mit.edu/annotation/fgi
	/cgi-bin/cancer/datasets.cgi (15)
	http://www.broad.mit.edu/cgi-bin/cancer/datasets.cgi
	/cmap (15)
	http://www.broad.mit.edu/cmap
	/gsea/msigdb (15)
	http://www.broad.mit.edu/gsea/msigdb
	/mpg/haploview/index.php (14)
	http://www.broad.mit.edu/mpg/haploview/index.php
	/gsea/msigdb/index.jsp (12)
	http://www.broad.mit.edu/gsea/msigdb/index.jsp
	/mpg/tagger/server.html (6)
	http://www.broad.mit.edu/mpg/tagger/server.html
	/cgi-bin/primer/primer3_www.cgi (5)
	http://www.broad.mit.edu/cgi-bin/primer/primer3_www.cgi
	/annotation/genome/saccharomyces_cerevisiae/Home.html (5)
	http://www.broad.mit.edu/annotation/genome/saccharomyces_cerevisiae/Home.html
	/genome_bio/trc/rnai.html (5)
	http://www.broad.mit.edu/genome_bio/trc/rnai.html

==========================================================
nsf.gov (449) # of unique paths:49
-------------------------------
	 (325)
	http://www.nsf.gov
	/funding/pgm_summ.jsp (29)
	http://www.nsf.gov/funding/pgm_summ.jsp?pims_id=5269
	/awardsearch/showAward.do (10)
	http://www.nsf.gov/awardsearch/showAward.do?AwardNumber=0820610
	/div/index.jsp (9)
	http://www.nsf.gov/div/index.jsp?div=cbet
	/awardsearch/showAward (7)
	http://www.nsf.gov/awardsearch/showAward?AWD_ID=0965341
	/funding (7)
	http://www.nsf.gov/funding
	/sbe/bcs/pac/nmbs/nmbs.jsp (7)
	http://www.nsf.gov/sbe/bcs/pac/nmbs/nmbs.jsp
	/index.jsp (5)
	http://www.nsf.gov/index.jsp
	/news/news_summ.jsp (4)
	http://www.nsf.gov/news/news_summ.jsp?cntn_id=103065
	/bio/ios/about.jsp (2)
	http://www.nsf.gov/bio/ios/about.jsp
	/pubs/2011/oise11003 (2)
	http://www.nsf.gov/pubs/2011/oise11003

==========================================================
dfg.de (448) # of unique paths:15
-------------------------------
	 (317)
	http://www.dfg.de
	/en/index.jsp (50)
	http://www.dfg.de/en/index.jsp
	/index.jsp (47)
	http://www.dfg.de/index.jsp
	/en (20)
	http://www.dfg.de/en
	/en/research_funding/programmes/list/projectdetails/index.jsp (2)
	http://www.dfg.de/en/research_funding/programmes/list/projectdetails/index.jsp?id=32501626
	/en/index.html (2)
	http://www.dfg.de/en/index.html
	/en/service/press/press_releases/2010/pressemitteilung_nr_07/index.html (2)
	http://www.dfg.de/en/service/press/press_releases/2010/pressemitteilung_nr_07/index.html
	/foerderung/programme/listen/projektdetails/index.jsp (1)
	http://www.dfg.de/foerderung/programme/listen/projektdetails/index.jsp?id=184695641
	/gefoerderte_projekte/informationssysteme/index.jsp (1)
	http://www.dfg.de/gefoerderte_projekte/informationssysteme/index.jsp
	/en/research_funding/programmes/individual/emmy_noether/index.html (1)
	http://www.dfg.de/en/research_funding/programmes/individual/emmy_noether/index.html
	/foerderung/programme/einzelfoerderung/reinhart_koselleck_projekte/kompakt/index.html (1)
	http://www.dfg.de/foerderung/programme/einzelfoerderung/reinhart_koselleck_projekte/kompakt/index.html

==========================================================
repeatmasker.org (426) # of unique paths:14
-------------------------------
	 (367)
	http://www.repeatmasker.org
	/cgi-bin/WEBRepeatMasker (29)
	http://www.repeatmasker.org/cgi-bin/WEBRepeatMasker
	/RepeatModeler.html (14)
	http://www.repeatmasker.org/RepeatModeler.html
	/RMDownload.html (3)
	http://www.repeatmasker.org/RMDownload.html
	/PreMaskedGenomes.html (3)
	http://www.repeatmasker.org/PreMaskedGenomes.html
	/RepeatProteinMask.html (2)
	http://www.repeatmasker.org/RepeatProteinMask.html#database
	/genomicDatasets/RMGenomicDatasets.html (1)
	http://www.repeatmasker.org/genomicDatasets/RMGenomicDatasets.html
	/PreMaskedGenomehtml (1)
	http://www.repeatmasker.org/PreMaskedGenomehtml
	/cgi/bin/WEBRepeatMasker (1)
	http://www.repeatmasker.org/cgi/bin/WEBRepeatMasker
	/faq.html (1)
	http://www.repeatmasker.org/faq.html#faq3
	/species/homSap.html (1)
	http://www.repeatmasker.org/species/homSap.html

==========================================================
morphbank.net (405) # of unique paths:3
-------------------------------
	/ (385)
	http://morphbank.net/?id=579716
	 (19)
	http://www.morphbank.net
	/Browse/BySpecimen (1)
	http://www.morphbank.net/Browse/BySpecimen

==========================================================
breast-cancer-research.com (402) # of unique paths:85
>> # of supplemental URLs:168
-------------------------------
	/supplements/9/S2 (105)
	http://breast-cancer-research.com/supplements/9/S2
	/supplements/10/S4 (26)
	http://breast-cancer-research.com/supplements/10/S4
	/supplements/12/S4 (23)
	http://breast-cancer-research.com/supplements/12/S4
	 (6)
	http://breast-cancer-research.com
	/reports/browse.asp (6)
	http://breast-cancer-research.com/reports/browse.asp?sort=paper
	/supplements/11/S3 (5)
	http://breast-cancer-research.com/supplements/11/S3
	/contents/7/3/105 (3)
	http://breast-cancer-research.com/contents/7/3/105
	/content/10/4/R67 (3)
	http://breast-cancer-research.com/content/10/4/R67
	/content/6/4/164 (3)
	http://breast-cancer-research.com/content/6/4/164
	/supplements/11/S3/S19 (3)
	http://breast-cancer-research.com/supplements/11/S3/S19
	/info/instructions/reasons.asp (3)
	http://breast-cancer-research.com/info/instructions/reasons.asp

==========================================================
ccforum.com (401) # of unique paths:126
>> # of supplemental URLs:36
-------------------------------
	 (21)
	http://ccforum.com
	/supplements/13/S5 (13)
	http://ccforum.com/supplements/13/S5
	/supplements/11/S5 (7)
	http://ccforum.com/supplements/11/S5
	/supplements/12/S3 (6)
	http://ccforum.com/supplements/12/S3
	/supplements/12/S4 (5)
	http://ccforum.com/supplements/12/S4
	/supplements/12/S6 (5)
	http://ccforum.com/supplements/12/S6
	/content/12/6/435 (3)
	http://ccforum.com/content/12/6/435
	/content/5/6/331 (3)
	http://ccforum.com/content/5/6/331
	/content/12/6/436 (3)
	http://ccforum.com/content/12/6/436
	/content/12/1/202 (3)
	http://ccforum.com/content/12/1/202
	/content/12/6/434 (3)
	http://ccforum.com/content/12/6/434

==========================================================
fil.ion.ucl.ac.uk (380) # of unique paths:41
-------------------------------
Registry:SPM (http://www.fil.ion.ucl.ac.uk/spm/)
-----------------------------------------------
	 (110)
	http://www.fil.ion.ucl.ac.uk
	/spm/software/spm8 (85)
	http://www.fil.ion.ucl.ac.uk/spm/software/spm8
	/spm/software/spm5 (78)
	http://www.fil.ion.ucl.ac.uk/spm/software/spm5
	/spm/software/spm2 (26)
	http://www.fil.ion.ucl.ac.uk/spm/software/spm2
	/spm (13)
	http://fil.ion.ucl.ac.uk/spm
	/spm/ext (7)
	http://www.fil.ion.ucl.ac.uk/spm/ext
	/spm/software (7)
	http://www.fil.ion.ucl.ac.uk/spm/software
	/spm/ext/ (6)
	http://www.fil.ion.ucl.ac.uk/spm/ext/#IBASPM
	/spm/spm2.html (5)
	http://www.fil.ion.ucl.ac.uk/spm/spm2.html
	/spm/software/spm99 (4)
	http://www.fil.ion.ucl.ac.uk/spm/software/spm99
	/spm5.html (3)
	http://www.fil.ion.ucl.ac.uk/spm5.html

==========================================================
genome.jp (367) # of unique paths:99
-------------------------------
Registry:GenomeNet (http://www.genome.jp/)
-----------------------------------------------
	/tools/clustalw (58)
	http://www.genome.jp/tools/clustalw
	/kegg-bin/show_pathway (20)
	http://www.genome.jp/kegg-bin/show_pathway?hsa04722
	/tools/kaas (18)
	http://www.genome.jp/tools/kaas
	/dbget-bin/www_bget (17)
	http://www.genome.jp/dbget-bin/www_bget?pathway:map03050
	/aaindex (13)
	http://www.genome.jp/aaindex
	The Most similar Registry Entry:Amino Acid Index Database [nif-0000-02527] sim=1.0 url:http://www.genome.ad.jp/aaindex/
	/kegg/kaas (13)
	http://www.genome.jp/kegg/kaas
	/kegg/kegg2.html (12)
	http://www.genome.jp/kegg/kegg2.html
	/kegg-bin/show_organism (11)
	http://www.genome.jp/kegg-bin/show_organism?org=sce
	/kegg/tool/color_pathway.html (10)
	http://www.genome.jp/kegg/tool/color_pathway.html
	/kegg/genes.html (8)
	http://www.genome.jp/kegg/genes.html
	/dbget-bin/show_pathway (7)
	http://www.genome.jp/dbget-bin/show_pathway?bat02030

==========================================================
affymetrix.com (366) # of unique paths:109
>> # of supplemental URLs:149
-------------------------------
Registry:Genotyping Console Software (http://www.affymetrix.com/estore/browse/level_seven_software_products_only.jsp?productId=131535#1_1)
-----------------------------------------------
	/analysis/index.affx (86)
	http://www.affymetrix.com/analysis/index.affx
	/support/technical/manual/expression_manual.affx (22)
	http://www.affymetrix.com/support/technical/manual/expression_manual.affx
	/index.affx (14)
	http://www.affymetrix.com/index.affx
	The Most similar Registry Entry:NetAffx [nif-0000-03189] sim=0.8821640802900944 url:http://www.affymetrix.com/
	/support/technical/byproduct.affx (14)
	http://www.affymetrix.com/support/technical/byproduct.affx?product=huexon-st
	/estore/browse/products.jsp (13)
	http://www.affymetrix.com/estore/browse/products.jsp?productId=131405
	/support/technical/sample_data/datasets.affx (13)
	http://www.affymetrix.com/support/technical/sample_data/datasets.affx
	/support/technical/manuals.affx (12)
	http://www.affymetrix.com/support/technical/manuals.affx
	/support/technical/sample_data/exon_array_data.affx (11)
	http://www.affymetrix.com/support/technical/sample_data/exon_array_data.affx
	/browse/products.jsp (10)
	http://www.affymetrix.com/browse/products.jsp?productId=131472
	/analysis/netaffx/index.affx (10)
	https://www.affymetrix.com/analysis/netaffx/index.affx
	/support (7)
	http://www.affymetrix.com/support

==========================================================
studiesinmycology.org (364) # of unique paths:1
-------------------------------
	/cgi/external_ref (364)
	http://www.studiesinmycology.org/cgi/external_ref?access_num=130406&link_type=cbs

==========================================================
smart.embl-heidelberg.de (359) # of unique paths:9
-------------------------------
	 (331)
	http://smart.embl-heidelberg.de
	The Most similar Registry Entry:SMART [nif-0000-03471] sim=1.0 url:http://smart.embl.de/
	/smart/set_mode.cgi (16)
	http://smart.embl-heidelberg.de/smart/set_mode.cgi
	/smart/do_annotation.pl (3)
	http://smart.embl-heidelberg.de/smart/do_annotation.pl?DOMAIN=CULLIN
	/smart (3)
	http://smart.embl-heidelberg.de/smart
	/smart/batch.pl (2)
	http://smart.embl-heidelberg.de/smart/batch.pl
	/index.shtml (1)
	http://smart.embl-heidelberg.de/index.shtml
	/index2.cgi (1)
	http://smart.embl-heidelberg.de/index2.cgi
	/and (1)
	http://smart.embl-heidelberg.de/and
	/smart/change_mode.pl (1)
	http://smart.embl-heidelberg.de/smart/change_mode.pl
	The Most similar Registry Entry:SMART [nif-0000-03471] sim=0.9916528932850306 url:http://smart.embl.de/

==========================================================
tigr.org (358) # of unique paths:128
-------------------------------
Registry:Fungal Databases (http://www.tigr.org/tdb/fungal/)
-----------------------------------------------
	 (133)
	http://www.tigr.org
	/tdb/tgi (12)
	http://www.tigr.org/tdb/tgi
	The Most similar Registry Entry:Human BAC Ends Database [nif-0000-02992] sim=1.0 url:http://www.tigr.org/tdb/humgen/bac_end_search/bac_end_intro.html
	/tdb/e2k1/ath1 (11)
	http://www.tigr.org/tdb/e2k1/ath1
	The Most similar Registry Entry:Human BAC Ends Database [nif-0000-02992] sim=1.0 url:http://www.tigr.org/tdb/humgen/bac_end_search/bac_end_intro.html
	/tdb/tgi/software (10)
	http://www.tigr.org/tdb/tgi/software
	The Most similar Registry Entry:Human BAC Ends Database [nif-0000-02992] sim=1.0 url:http://www.tigr.org/tdb/humgen/bac_end_search/bac_end_intro.html
	/TIGRFAMs (9)
	http://www.tigr.org/TIGRFAMs
	The Most similar Registry Entry:JCVI TIGRFAMS [nif-0000-03560] sim=1.0 url:http://www.jcvi.org/cgi-bin/tigrfams/index.cgi
	/software/tm4/mev.html (8)
	http://www.tigr.org/software/tm4/mev.html
	/software (8)
	http://www.tigr.org/software
	/tdb/e2k1/osa1 (7)
	http://www.tigr.org/tdb/e2k1/osa1
	The Most similar Registry Entry:Human BAC Ends Database [nif-0000-02992] sim=1.0 url:http://www.tigr.org/tdb/humgen/bac_end_search/bac_end_intro.html
	/tigr-scripts/tgi/T_index.cgi (6)
	http://www.tigr.org/tigr-scripts/tgi/T_index.cgi?species=maize
	/softlab (5)
	http://www.tigr.org/softlab
	/tdb/mdb/mdbinprogress.html (5)
	http://www.tigr.org/tdb/mdb/mdbinprogress.html
	The Most similar Registry Entry:Human BAC Ends Database [nif-0000-02992] sim=1.0 url:http://www.tigr.org/tdb/humgen/bac_end_search/bac_end_intro.html

==========================================================
diagnosticpathology.diagnomx.eu (358) # of unique paths:356
-------------------------------
	/vs/1536075282108217 (2)
	http://www.diagnosticpathology.diagnomx.eu/vs/1536075282108217
	/vs/2065486371761991 (2)
	http://www.diagnosticpathology.diagnomx.eu/vs/2065486371761991
	/vs/8134027928652779 (1)
	http://www.diagnosticpathology.diagnomx.eu/vs/8134027928652779
	/vs/1623509866881834 (1)
	http://www.diagnosticpathology.diagnomx.eu/vs/1623509866881834
	/vs/2114470176676003 (1)
	http://www.diagnosticpathology.diagnomx.eu/vs/2114470176676003
	/vs/3480054198968132 (1)
	http://www.diagnosticpathology.diagnomx.eu/vs/3480054198968132
	/vs/1508554852942125 (1)
	http://www.diagnosticpathology.diagnomx.eu/vs/1508554852942125
	/vs/1501556838687844 (1)
	http://www.diagnosticpathology.diagnomx.eu/vs/1501556838687844
	/vs/1288044089753085 (1)
	http://www.diagnosticpathology.diagnomx.eu/vs/1288044089753085
	/vs/1503629821958720 (1)
	http://www.diagnosticpathology.diagnomx.eu/vs/1503629821958720
	/vs/6406766736634578 (1)
	http://www.diagnosticpathology.diagnomx.eu/vs/6406766736634578

==========================================================
census.gov (357) # of unique paths:219
>> # of supplemental URLs:1
-------------------------------
Registry:International Data Base (http://www.census.gov/population/international/data/idb/informationGateway.php)
-----------------------------------------------
	 (53)
	http://www.census.gov
	/main/www/cen2000.html (20)
	http://www.census.gov/main/www/cen2000.html
	/ipc/www/idb (11)
	http://www.census.gov/ipc/www/idb
	The Most similar Registry Entry:National Longitudinal Mortality Study [nlx_151861] sim=0.8697108189793664 url:http://www.census.gov/did/www/nlms/
	/geo/www/tiger (8)
	http://www.census.gov/geo/www/tiger
	The Most similar Registry Entry:National Longitudinal Mortality Study [nlx_151861] sim=0.8957556982092949 url:http://www.census.gov/did/www/nlms/
	/acs/www (7)
	http://www.census.gov/acs/www
	/popest/states/NST-ann-est.html (7)
	http://www.census.gov/popest/states/NST-ann-est.html
	/Press-Release/www/2002/sumfile3.html (4)
	http://www.census.gov/Press-Release/www/2002/sumfile3.html
	/hhes/www/housing/ahs/ahs.html (4)
	http://www.census.gov/hhes/www/housing/ahs/ahs.html
	The Most similar Registry Entry:National Longitudinal Mortality Study [nlx_151861] sim=0.8597283522808802 url:http://www.census.gov/did/www/nlms/
	/geo/www/ua/ua_2k.html (4)
	http://www.census.gov/geo/www/ua/ua_2k.html
	/ipc/www/usinterimproj (4)
	http://www.census.gov/ipc/www/usinterimproj
	The Most similar Registry Entry:National Longitudinal Mortality Study [nlx_151861] sim=0.8697108189793664 url:http://www.census.gov/did/www/nlms/
	/geo/www/tiger/index.html (4)
	http://www.census.gov/geo/www/tiger/index.html
	The Most similar Registry Entry:National Longitudinal Mortality Study [nlx_151861] sim=0.8957556982092949 url:http://www.census.gov/did/www/nlms/

==========================================================
hapmap.ncbi.nlm.nih.gov (349) # of unique paths:50
-------------------------------
	 (259)
	http://hapmap.ncbi.nlm.nih.gov
	/index.html.en (20)
	http://hapmap.ncbi.nlm.nih.gov/index.html.en
	/cgi-perl/snp_details_phase3 (6)
	http://hapmap.ncbi.nlm.nih.gov/cgi-perl/snp_details_phase3?name=rs13266634
	/downloads/index.html.en (4)
	http://hapmap.ncbi.nlm.nih.gov/downloads/index.html.en
	/downloads/phasing/2009-02_phaseIII/HapMap3_r2 (4)
	http://hapmap.ncbi.nlm.nih.gov/downloads/phasing/2009-02_phaseIII/HapMap3_r2
	/downloads/ld_data/latest (4)
	http://hapmap.ncbi.nlm.nih.gov/downloads/ld_data/latest
	/downloads/phasing/ (3)
	http://hapmap.ncbi.nlm.nih.gov/downloads/phasing/?N=D
	/biomart/martview (2)
	http://hapmap.ncbi.nlm.nih.gov/biomart/martview
	The Most similar Registry Entry:BioMart MartView [nlx_89178] sim=0.9194454522962586 url:http://www.biomart.org/biomart/martview/ddb9ce1ad275cde372c968d13fa11f5f
	/cgi-perl/gbrowse/hapmap28_B36 (2)
	http://hapmap.ncbi.nlm.nih.gov/cgi-perl/gbrowse/hapmap28_B36
	/index.html.zh (2)
	http://hapmap.ncbi.nlm.nih.gov/index.html.zh
	/downloads/phasing/2007-08_rel22/phased (2)
	http://hapmap.ncbi.nlm.nih.gov/downloads/phasing/2007-08_rel22/phased

==========================================================
cancer.gov (336) # of unique paths:150
>> # of supplemental URLs:11
-------------------------------
Registry:Physician Data Query (http://cancer.gov/cancertopics/pdq/cancerdatabase)
-----------------------------------------------
	 (93)
	http://www.cancer.gov
	/cancertopics/types/prostate (12)
	http://www.cancer.gov/cancertopics/types/prostate
	/clinicaltrials (12)
	http://www.cancer.gov/clinicaltrials
	/clinicaltrials/search/view (9)
	http://www.cancer.gov/clinicaltrials/search/view?cdrid=305940
	/dictionary (7)
	http://www.cancer.gov/dictionary?cdrid=45736NCI
	/cancertopics/pdq/supportivecare/post-traumatic-stress (7)
	http://www.cancer.gov/cancertopics/pdq/supportivecare/post-traumatic-stress
	/edrn (7)
	http://www.cancer.gov/edrn
	/cancertopics/types/breast (6)
	http://www.cancer.gov/cancertopics/types/breast
	/bcrisktool (5)
	http://www.cancer.gov/bcrisktool
	/researchandfunding (5)
	http://www.cancer.gov/researchandfunding
	/cancertopics/pdq/screening/breast/HealthProfessional/page5 (4)
	http://www.cancer.gov/cancertopics/pdq/screening/breast/HealthProfessional/page5

==========================================================
apps.who.int (322) # of unique paths:115
-------------------------------
	/classifications/apps/icd/icd10online (34)
	http://apps.who.int/classifications/apps/icd/icd10online
	/bmi/index.jsp (31)
	http://apps.who.int/bmi/index.jsp
	/classifications/icd10/browse/2010/en (22)
	http://apps.who.int/classifications/icd10/browse/2010/en#/F65
	/trialsearch (16)
	http://apps.who.int/trialsearch
	/trialsearch/trial.aspx (12)
	http://apps.who.int/trialsearch/trial.aspx?trialid=JPRN-UMIN000001607
	/ghodata (12)
	http://apps.who.int/ghodata
	/globalatlas/default.asp (8)
	http://apps.who.int/globalatlas/default.asp
	/gho/data/ (8)
	http://apps.who.int/gho/data/?theme=main
	/tdr (8)
	http://apps.who.int/tdr
	/tools/geoserver/www/ecomp/index.html (7)
	http://apps.who.int/tools/geoserver/www/ecomp/index.html
	/trialsearch/Trial.aspx (6)
	http://apps.who.int/trialsearch/Trial.aspx?TrialID=SLCTR/2008/003

==========================================================
gbe.oxfordjournals.org (321) # of unique paths:284
>> # of supplemental URLs:284
-------------------------------
	 (37)
	http://www.gbe.oxfordjournals.org
	/lookup/suppl/doi:10.1093/gbe/evr101/-/DC1 (2)
	http://www.gbe.oxfordjournals.org/lookup/suppl/doi:10.1093/gbe/evr101/-/DC1
	/lookup/suppl/doi:10.1093/gbe/evs135/-/DC1 (1)
	http://gbe.oxfordjournals.org/lookup/suppl/doi:10.1093/gbe/evs135/-/DC1
	/lookup/suppl/doi:10.1093/gbe/evt168/-/DC1 (1)
	http://gbe.oxfordjournals.org/lookup/suppl/doi:10.1093/gbe/evt168/-/DC1
	/lookup/suppl/doi:10.1093/gbe/evt076/-/DC1 (1)
	http://gbe.oxfordjournals.org/lookup/suppl/doi:10.1093/gbe/evt076/-/DC1
	/lookup/suppl/doi:10.1093/gbe/evs011/-/DC1 (1)
	http://www.gbe.oxfordjournals.org/lookup/suppl/doi:10.1093/gbe/evs011/-/DC1
	/lookup/suppl/doi:10.1093/gbe/evt042/-/DC1 (1)
	http://gbe.oxfordjournals.org/lookup/suppl/doi:10.1093/gbe/evt042/-/DC1
	/lookup/suppl/doi:10.1093/gbe/evt123/-/DC1 (1)
	http://gbe.oxfordjournals.org/lookup/suppl/doi:10.1093/gbe/evt123/-/DC1
	/lookup/suppl/doi:10.1093/gbe/evt140/-/DC1 (1)
	http://gbe.oxfordjournals.org/lookup/suppl/doi:10.1093/gbe/evt140/-/DC1
	/lookup/suppl/doi:10.1093/gbe/evr074/-/DC1 (1)
	http://gbe.oxfordjournals.org/lookup/suppl/doi:10.1093/gbe/evr074/-/DC1
	/lookup/suppl/doi:10.1093/gbe/evt155/-/DC1 (1)
	http://gbe.oxfordjournals.org/lookup/suppl/doi:10.1093/gbe/evt155/-/DC1

==========================================================
pubmlst.org (320) # of unique paths:77
-------------------------------
	/neisseria (48)
	http://pubmlst.org/neisseria
	 (44)
	http://pubmlst.org
	/campylobacter (36)
	http://pubmlst.org/campylobacter
	/paeruginosa (16)
	http://pubmlst.org/paeruginosa
	/analysis (12)
	http://pubmlst.org/analysis
	/sagalactiae (10)
	http://pubmlst.org/sagalactiae
	/bcereus (10)
	http://pubmlst.org/bcereus
	/abaumannii (9)
	http://pubmlst.org/abaumannii
	/helicobacter (8)
	http://pubmlst.org/helicobacter
	/perl/mlstanalyse/mlstanalyse.pl (7)
	http://pubmlst.org/perl/mlstanalyse/mlstanalyse.pl?site=pubmlst
	/software/analysis/start2 (7)
	http://pubmlst.org/software/analysis/start2

==========================================================
expasy.ch (311) # of unique paths:63
-------------------------------
	 (66)
	http://www.expasy.ch
	/tools/protparam.html (30)
	http://www.expasy.ch/tools/protparam.html
	/sprot (27)
	http://www.expasy.ch/sprot
	/prosite (20)
	http://www.expasy.ch/prosite
	The Most similar Registry Entry:PROSITE [nif-0000-03351] sim=0.99559853881905 url:http://prosite.expasy.org/
	/tools (20)
	http://www.expasy.ch/tools
	/tools/pi_tool.html (17)
	http://www.expasy.ch/tools/pi_tool.html
	/tools/dna.html (16)
	http://www.expasy.ch/tools/dna.html
	/tools/scanprosite (14)
	http://www.expasy.ch/tools/scanprosite
	The Most similar Registry Entry:ProRule [nif-0000-03349] sim=1.0 url:http://www.expasy.org/tools/scanprosite
	/sprot/sprot-top.html (9)
	http://www.expasy.ch/sprot/sprot-top.html
	/enzyme (5)
	http://www.expasy.ch/enzyme
	The Most similar Registry Entry:ENZYME [nif-0000-02803] sim=0.9932281284978433 url:http://www.expasy.org/enzyme/
	/swissmod/SWISS-MODEL.html (5)
	http://www.expasy.ch/swissmod/SWISS-MODEL.html

==========================================================
ec.europa.eu (301) # of unique paths:206
-------------------------------
Registry:EPAA (http://ec.europa.eu/enterprise/epaa/)
-----------------------------------------------
	 (13)
	http://ec.europa.eu
	/research/fp6/index_en.cfm (13)
	http://ec.europa.eu/research/fp6/index_en.cfm
	/environment/chemicals/lab_animals/home_en.htm (10)
	http://ec.europa.eu/environment/chemicals/lab_animals/home_en.htm
	/research/fp7/index_en.cfm (7)
	http://ec.europa.eu/research/fp7/index_en.cfm?pg=health
	/research/fp7 (7)
	http://ec.europa.eu/research/fp7
	/research/mariecurieactions (6)
	http://ec.europa.eu/research/mariecurieactions
	/eurostat/ramon/nomenclatures/index.cfm (4)
	http://ec.europa.eu/eurostat/ramon/nomenclatures/index.cfm?TargetUrl=LST_CLS_DLD
	/environment/noise/directive.htm (4)
	http://ec.europa.eu/environment/noise/directive.htm
	/environment/nature/legislation/habitatsdirective/index_en.htm (4)
	http://www.ec.europa.eu/environment/nature/legislation/habitatsdirective/index_en.htm
	/index_en.htm (3)
	http://ec.europa.eu/index_en.htm
	/research (3)
	http://ec.europa.eu/research

==========================================================
scientificsessions.diabetes.org (299) # of unique paths:2
-------------------------------
	 (298)
	http://scientificsessions.diabetes.org
	/Abstracts/index.cfm (1)
	http://scientificsessions.diabetes.org/Abstracts/index.cfm

==========================================================
uniprot.org (296) # of unique paths:180
-------------------------------
Registry:UniProtKB Keywords (http://www.uniprot.org/keywords/)
-----------------------------------------------
	/uniprot (40)
	http://www.uniprot.org/uniprot
	/uniprot/ (22)
	http://www.uniprot.org/uniprot/?query=insulin
	/downloads (13)
	http://www.uniprot.org/downloads
	/ (7)
	http://www.uniprot.org/?tab=mapping
	/blast (7)
	http://www.uniprot.org/blast
	The Most similar Registry Entry:UniProtKB Subcellular Locations [nlx_38886] sim=0.8053382004038832 url:http://www.uniprot.org/locations/
	/mapping (5)
	http://www.uniprot.org/mapping
	The Most similar Registry Entry:UniProtKB Subcellular Locations [nlx_38886] sim=0.8052584561364677 url:http://www.uniprot.org/locations/
	/docs/humsavar (4)
	http://www.uniprot.org/docs/humsavar
	/uniprot/P20807 (4)
	http://www.uniprot.org/uniprot/P20807
	/uniprot/Q13547 (4)
	http://www.uniprot.org/uniprot/Q13547
	/uniprot/Q46223 (4)
	http://www.uniprot.org/uniprot/Q46223?version=7
	/docs/ptmlist (3)
	http://www.uniprot.org/docs/ptmlist

==========================================================
nature.com (295) # of unique paths:79
>> # of supplemental URLs:22
-------------------------------
Registry:NextGenSeq(at)nature.com (http://www.nature.com/subject/nextgenseq)
-----------------------------------------------
	/cddis (46)
	http://www.nature.com/cddis
	/onc (26)
	http://www.nature.com/onc
	/bjc (23)
	http://www.nature.com/bjc
	/naturenanotechnology (22)
	http://www.nature.com/naturenanotechnology
	/tp (21)
	http://www.nature.com/tp
	/reprints (11)
	http://www.nature.com/reprints
	/authors/editorial_policies/license.html (11)
	http://www.nature.com/authors/editorial_policies/license.html#terms
	/bcj (11)
	http://www.nature.com/bcj
	/nature (9)
	http://www.nature.com/nature
	/leu (6)
	http://www.nature.com/leu
	/ejhg (5)
	http://www.nature.com/ejhg

==========================================================
mbio.ncsu.edu (291) # of unique paths:20
-------------------------------
Registry:RNase P Database (http://www.mbio.ncsu.edu/RNaseP/home.html)
-----------------------------------------------
	/BioEdit/bioedit.html (154)
	http://www.mbio.ncsu.edu/BioEdit/bioedit.html
	/bioedit/bioedit.html (72)
	http://www.mbio.ncsu.edu/bioedit/bioedit.html
	/BioEdit/BioEdit.html (22)
	http://www.mbio.ncsu.edu/BioEdit/BioEdit.html
	/BioEdit (9)
	http://www.mbio.ncsu.edu/BioEdit
	/BioEdit/page2.html (6)
	http://www.mbio.ncsu.edu/BioEdit/page2.html
	/bioedit (6)
	http://www.mbio.ncsu.edu/bioedit
	/Bioedit/bioedit.html (4)
	http://www.mbio.ncsu.edu/Bioedit/bioedit.html
	 (3)
	http://www.mbio.ncsu.edu
	/bioedit/page2.html (3)
	http://www.mbio.ncsu.edu/bioedit/page2.html
	/BioEdit/bioedit (2)
	http://www.mbio.ncsu.edu/BioEdit/bioedit
	/bioedit/bioedit (1)
	http://www.mbio.ncsu.edu/bioedit/bioedit

==========================================================
goo.gl (283) # of unique paths:280
-------------------------------
	/5c9DaZ (3)
	http://goo.gl/5c9DaZ
	/4Nqgo (2)
	http://goo.gl/4Nqgo
	/XqDER (1)
	http://goo.gl/XqDER
	/yYWsy3 (1)
	http://goo.gl/yYWsy3
	/U0Jy7 (1)
	http://goo.gl/U0Jy7
	/nJupe (1)
	http://goo.gl/nJupe
	/xh3xr (1)
	http://goo.gl/xh3xr
	/eIm4y (1)
	http://goo.gl/eIm4y
	/gM9Lx (1)
	http://goo.gl/gM9Lx
	/MFxDL (1)
	http://goo.gl/MFxDL
	/cWvdi (1)
	http://goo.gl/cWvdi

==========================================================
illumina.com (281) # of unique paths:67
>> # of supplemental URLs:10
-------------------------------
Registry:GenomeStudio (http://www.illumina.com/software/genomestudio_software.ilmn)
-----------------------------------------------
	 (187)
	http://www.illumina.com
	/pages.ilmn (6)
	http://www.illumina.com/pages.ilmn?ID=235
	/science/icontroldb.ilmn (6)
	http://www.illumina.com/science/icontroldb.ilmn
	/products/infinium_humanmethylation27_beadchip_kits.ilmn (4)
	http://www.illumina.com/products/infinium_humanmethylation27_beadchip_kits.ilmn
	/technology/sequencing_technology.ilmn (3)
	http://www.illumina.com/technology/sequencing_technology.ilmn
	/products/mouseref-8_v2_expression_beadchip_kit.ilmn (2)
	http://www.illumina.com/products/mouseref-8_v2_expression_beadchip_kit.ilmn
	/products/human1m_duo_dna_analysis_beadchip_kits.ilmn (2)
	http://www.illumina.com/products/human1m_duo_dna_analysis_beadchip_kits.ilmn
	/technology/goldengate_genotyping_assay.ilmn (2)
	http://www.illumina.com/technology/goldengate_genotyping_assay.ilmn
	/products/bovine_snp50_whole-genome_genotyping_kits.ilmn (2)
	http://www.illumina.com/products/bovine_snp50_whole-genome_genotyping_kits.ilmn
	/systems/genome_analyzer_iix.ilmn (2)
	http://www.illumina.com/systems/genome_analyzer_iix.ilmn
	/systems/hiseq_systems.ilmn (2)
	http://www.illumina.com/systems/hiseq_systems.ilmn

==========================================================
pngu.mgh.harvard.edu (279) # of unique paths:39
-------------------------------
Registry:GENETIC POWER CALCULATOR (http://pngu.mgh.harvard.edu/~purcell/gpc/)
-----------------------------------------------
	/~purcell/plink (168)
	http://pngu.mgh.harvard.edu/~purcell/plink
	The Most similar Registry Entry:PLINK [nlx_154200] sim=1.0 url:http://pngu.mgh.harvard.edu/purcell/plink/
	 (30)
	http://pngu.mgh.harvard.edu
	/~purcell/plink/index.shtml (15)
	http://pngu.mgh.harvard.edu/~purcell/plink/index.shtml
	The Most similar Registry Entry:PLINK [nlx_154200] sim=1.0 url:http://pngu.mgh.harvard.edu/purcell/plink/
	/~purcell/gpc/cc2.html (6)
	http://pngu.mgh.harvard.edu/~purcell/gpc/cc2.html
	/~purcell/plink/res.shtml (5)
	http://pngu.mgh.harvard.edu/~purcell/plink/res.shtml#hapmap
	/ (5)
	http://pngu.mgh.harvard.edu/?purcell/plink/index.shtml
	/~purcell/plink/anal.shtml (5)
	http://pngu.mgh.harvard.edu/~purcell/plink/anal.shtml#set
	/%7Epurcell/plink (4)
	http://pngu.mgh.harvard.edu/%7Epurcell/plink
	The Most similar Registry Entry:PLINK [nlx_154200] sim=1.0 url:http://pngu.mgh.harvard.edu/purcell/plink/
	/purcell/gpc (3)
	http://pngu.mgh.harvard.edu/purcell/gpc
	The Most similar Registry Entry:GENETIC POWER CALCULATOR [nlx_154340] sim=1.0 url:http://pngu.mgh.harvard.edu/~purcell/gpc/
	/~purcell/whap (3)
	http://pngu.mgh.harvard.edu/~purcell/whap
	The Most similar Registry Entry:Whap [nif-0000-31900] sim=1.0 url:http://pngu.mgh.harvard.edu/purcell/whap/
	/~purcell/gpc/qcc.html (3)
	http://pngu.mgh.harvard.edu/~purcell/gpc/qcc.html

==========================================================
mathworks.com (273) # of unique paths:89
-------------------------------
Registry:MATLAB (http://www.mathworks.com/products/matlab/)
-----------------------------------------------
	 (167)
	http://www.mathworks.com
	/matlabcentral (6)
	http://www.mathworks.com/matlabcentral
	/matlabcentral/fileexchange/loadFile.do (4)
	http://www.mathworks.com/matlabcentral/fileexchange/loadFile.do?objectId=17931
	/matlabcentral/fileexchange (4)
	http://www.mathworks.com/matlabcentral/fileexchange
	/products/simulink (3)
	http://www.mathworks.com/products/simulink
	/help/toolbox/stats/ranksum.html (2)
	http://www.mathworks.com/help/toolbox/stats/ranksum.html
	/products/image/demos.html (2)
	http://www.mathworks.com/products/image/demos.html?file=/products/demos/shipping/images/ipexhistology.html
	/products/statistics/demos.html (2)
	http://www.mathworks.com/products/statistics/demos.html?file=/products/demos/shipping/stats/wnlsdemo.html
	/products/matlab/index.html (2)
	http://www.mathworks.com/products/matlab/index.html
	The Most similar Registry Entry:MATLAB [nlx_153890] sim=0.9992061246246887 url:http://www.mathworks.com/products/matlab/
	/matlabcentral/fileexchange/3215 (2)
	http://www.mathworks.com/matlabcentral/fileexchange/3215
	/matlabcentral/fileexchange/27014-mancovan (1)
	http://www.mathworks.com/matlabcentral/fileexchange/27014-mancovan

==========================================================
trialregister.nl (272) # of unique paths:7
-------------------------------
	/trialreg/admin/rctview.asp (198)
	http://www.trialregister.nl/trialreg/admin/rctview.asp?TC
	 (58)
	http://www.trialregister.nl
	/trialreg/index.asp (9)
	http://www.trialregister.nl/trialreg/index.asp
	/trialreg/admin/rctsearch.asp (4)
	http://www.trialregister.nl/trialreg/admin/rctsearch.asp?Term=3272
	/ct2/show/NTR2314 (1)
	http://trialregister.nl/ct2/show/NTR2314
	/ct2/show/NTR3170 (1)
	http://trialregister.nl/ct2/show/NTR3170
	/NTR3674 (1)
	http://www.trialregister.nl/NTR3674

==========================================================
nlm.nih.gov (268) # of unique paths:153
-------------------------------
Registry:GenNav (http://mor.nlm.nih.gov/perl/gennav.pl)
-----------------------------------------------
	/mesh (37)
	http://www.nlm.nih.gov/mesh
	The Most similar Registry Entry:MeSH [nlx_75424] sim=0.9703244820193303 url:http://www.nlm.nih.gov/mesh/meshhome.html
	 (19)
	http://www.nlm.nih.gov
	/pubs/factsheets/mesh.html (6)
	http://www.nlm.nih.gov/pubs/factsheets/mesh.html
	/mesh/MBrowser.html (6)
	http://www.nlm.nih.gov/mesh/MBrowser.html
	/pubs/factsheets/j_sel_faq.html (5)
	http://www.nlm.nih.gov/pubs/factsheets/j_sel_faq.html#a7
	/research/visible/visible_human.html (5)
	http://www.nlm.nih.gov/research/visible/visible_human.html
	/pubs/factsheets/pubmed.html (4)
	http://www.nlm.nih.gov/pubs/factsheets/pubmed.html
	/medlineplus (4)
	http://www.nlm.nih.gov/medlineplus
	The Most similar Registry Entry:MedlinePlus [nif-0000-21256] sim=0.8502150732849215 url:http://medlineplus.gov/
	/bsd/authors1.html (4)
	http://www.nlm.nih.gov/bsd/authors1.html
	/databases/databases_medline.html (3)
	http://www.nlm.nih.gov/databases/databases_medline.html
	The Most similar Registry Entry:MEDLINE [nlx_53277] sim=0.9991605694080896 url:http://www.nlm.nih.gov/bsd/pmresources.html
	/pubs/factsheets/umls.html (3)
	http://www.nlm.nih.gov/pubs/factsheets/umls.html

==========================================================
expasy.org (267) # of unique paths:48
-------------------------------
Registry:ExPASy (http://expasy.org/)
-----------------------------------------------
	/spdbv (52)
	http://www.expasy.org/spdbv
	/sprot (38)
	http://www.expasy.org/sprot
	/tools (33)
	http://www.expasy.org/tools
	/prosite (31)
	http://www.expasy.org/prosite
	The Most similar Registry Entry:PROSITE [nif-0000-03351] sim=0.99559853881905 url:http://prosite.expasy.org/
	/tools/protparam.html (23)
	http://www.expasy.org/tools/protparam.html
	/tools/pi_tool.html (14)
	http://www.expasy.org/tools/pi_tool.html
	/tools/blast (6)
	http://www.expasy.org/tools/blast
	/tools/dna.html (6)
	http://www.expasy.org/tools/dna.html
	/tools/protscale.html (5)
	http://www.expasy.org/tools/protscale.html
	/cgi-bin/lists (4)
	http://www.expasy.org/cgi-bin/lists?bacsu.txt
	/tools/sim-prot.html (4)
	http://www.expasy.org/tools/sim-prot.html

==========================================================
cihr-irsc.gc.ca (266) # of unique paths:32
>> # of supplemental URLs:1
-------------------------------
Registry:Institute of Aging - CIHR (http://www.cihr-irsc.gc.ca/e/8602.html)
-----------------------------------------------
	 (127)
	http://www.cihr-irsc.gc.ca
	/e/193.html (103)
	http://www.cihr-irsc.gc.ca/e/193.html
	/e/29418.html (3)
	http://www.cihr-irsc.gc.ca/e/29418.html
	/e/4628.html (2)
	http://www.cihr-irsc.gc.ca/e/4628.html
	/e/26574.html (2)
	http://www.cihr-irsc.gc.ca/e/26574.html#support
	/e/39033.html (2)
	http://www.cihr-irsc.gc.ca/e/39033.html
	/e (2)
	http://www.cihr-irsc.gc.ca/e
	/e/36678.html (1)
	http://www.cihr-irsc.gc.ca/e/36678.html
	/e/12407.html (1)
	http://www.cihr-irsc.gc.ca/e/12407.html
	/e/26516.html (1)
	http://www.cihr-irsc.gc.ca/e/26516.html
	/e/7263.html (1)
	http://cihr-irsc.gc.ca/e/7263.html

==========================================================
tobaccoinduceddiseases.com (266) # of unique paths:87
>> # of supplemental URLs:8
-------------------------------
	/supplements/9/S1 (8)
	http://www.tobaccoinduceddiseases.com/supplements/9/S1
	/content/3/1/28 (3)
	http://www.tobaccoinduceddiseases.com/content/3/1/28
	/content/3/1/29 (3)
	http://www.tobaccoinduceddiseases.com/content/3/1/29
	/content/3/1/23 (3)
	http://www.tobaccoinduceddiseases.com/content/3/1/23
	/content/3/1/24 (3)
	http://www.tobaccoinduceddiseases.com/content/3/1/24
	/content/3/1/25 (3)
	http://www.tobaccoinduceddiseases.com/content/3/1/25
	/content/3/1/26 (3)
	http://www.tobaccoinduceddiseases.com/content/3/1/26
	/content/1/1/9 (3)
	http://www.tobaccoinduceddiseases.com/content/1/1/9
	/content/1/1/6 (3)
	http://www.tobaccoinduceddiseases.com/content/1/1/6
	/content/3/1/31 (3)
	http://www.tobaccoinduceddiseases.com/content/3/1/31
	/content/1/1/5 (3)
	http://www.tobaccoinduceddiseases.com/content/1/1/5

==========================================================
anzctr.org.au (265) # of unique paths:129
-------------------------------
Registry:Australian New Zealand Clinical Trials Registry (http://www.anzctr.org.au)
-----------------------------------------------
	/Trial/Registration/TrialReview.aspx (103)
	https://www.anzctr.org.au/Trial/Registration/TrialReview.aspx?id=83952
	/trial_view.aspx (24)
	http://www.anzctr.org.au/trial_view.aspx?id=335613
	/TrialSearch.aspx (5)
	http://www.anzctr.org.au/TrialSearch.aspx
	/default.aspx (4)
	http://www.anzctr.org.au/default.aspx
	The Most similar Registry Entry:Australian New Zealand Clinical Trials Registry [nif-0000-30135] sim=0.9090937791612541 url:http://www.anzctr.org.au
	/ACTRN12610000035022.aspx (2)
	http://www.anzctr.org.au/ACTRN12610000035022.aspx
	/ACTRN12610000085077.aspx (2)
	http://www.anzctr.org.au/ACTRN12610000085077.aspx
	/ACTRN12610000827033.aspx (2)
	http://www.anzctr.org.au/ACTRN12610000827033.aspx
	/Default.aspx (2)
	http://www.anzctr.org.au/Default.aspx
	The Most similar Registry Entry:Australian New Zealand Clinical Trials Registry [nif-0000-30135] sim=0.9090937791612541 url:http://www.anzctr.org.au
	 (1)
	https://www.anzctr.org.au
	The Most similar Registry Entry:Australian New Zealand Clinical Trials Registry [nif-0000-30135] sim=0.9090937791612541 url:http://www.anzctr.org.au
	/ACTRN12610000582055.aspx (1)
	http://www.anzctr.org.au/ACTRN12610000582055.aspx
	/ACTRN12611000587909.aspx (1)
	http://www.anzctr.org.au/ACTRN12611000587909.aspx

==========================================================
nice.org.uk (256) # of unique paths:108
-------------------------------
	 (86)
	http://www.nice.org.uk
	/guidance/index.jsp (25)
	http://www.nice.org.uk/guidance/index.jsp?action=byID
	/page.aspx (19)
	http://www.nice.org.uk/page.aspx?o
	/CG83 (5)
	http://www.nice.org.uk/CG83
	/usingguidance/donotdorecommendations/detail.jsp (3)
	http://www.nice.org.uk/usingguidance/donotdorecommendations/detail.jsp?action=details
	/Guidance/CG66 (3)
	http://www.nice.org.uk/Guidance/CG66
	/CG72 (3)
	http://www.nice.org.uk/CG72
	/aboutnice/howwework/devnicetech/technologyappraisalprocessguides/guidetothemethodsoftechnologyappraisal.jsp (3)
	http://www.nice.org.uk/aboutnice/howwework/devnicetech/technologyappraisalprocessguides/guidetothemethodsoftechnologyappraisal.jsp
	/CG26 (2)
	http://www.nice.org.uk/CG26
	/CG017NICEguideline (2)
	http://www.nice.org.uk/CG017NICEguideline
	/CG82 (2)
	http://www.nice.org.uk/CG82

==========================================================
ftp.ncbi.nlm.nih.gov (251) # of unique paths:99
>> # of supplemental URLs:1
-------------------------------
	/blast/db (25)
	ftp://ftp.ncbi.nlm.nih.gov/blast/db
	/genomes/Bacteria (19)
	http://ftp.ncbi.nlm.nih.gov/genomes/Bacteria
	/gene/DATA (19)
	ftp://ftp.ncbi.nlm.nih.gov/gene/DATA
	/genomes (14)
	http://ftp.ncbi.nlm.nih.gov/genomes
	 (11)
	ftp://ftp.ncbi.nlm.nih.gov
	/gene (11)
	ftp://ftp.ncbi.nlm.nih.gov/gene
	/blast/executables/blast/LATEST (10)
	ftp://ftp.ncbi.nlm.nih.gov/blast/executables/blast/LATEST
	/blast (8)
	ftp://ftp.ncbi.nlm.nih.gov/blast
	/blast/executables/release/2.2.24 (7)
	ftp://ftp.ncbi.nlm.nih.gov/blast/executables/release/2.2.24
	/blast/executables (6)
	ftp://ftp.ncbi.nlm.nih.gov/blast/executables
	/blast/executables/blast+/LATEST (6)
	ftp://ftp.ncbi.nlm.nih.gov/blast/executables/blast+/LATEST

==========================================================
fao.org (248) # of unique paths:165
-------------------------------
Registry:FAOSTAT (http://faostat.fao.org/site/368/DesktopDefault.aspx?PageID=368)
-----------------------------------------------
	 (42)
	http://www.fao.org
	/ag/agl/agll/spush (5)
	http://www.fao.org/ag/agl/agll/spush
	/geonetwork (5)
	http://www.fao.org/geonetwork
	/spfs (5)
	http://www.fao.org/spfs
	/fi/default.asp (4)
	http://www.fao.org/fi/default.asp
	/docrep/T0667E/T0667E00.htm (4)
	http://www.fao.org/docrep/T0667E/T0667E00.htm
	/geonetwork/srv/en/main.home (4)
	http://www.fao.org/geonetwork/srv/en/main.home
	/documents/show_cdr.asp (4)
	http://www.fao.org/documents/show_cdr.asp?url_file=/DOCREP/003/X9550E/X9550E03.HTM
	/index_en.htm (3)
	http://www.fao.org/index_en.htm
	/es/ESN/Probio/probio.htm (3)
	http://www.fao.org/es/ESN/Probio/probio.htm
	/docs/eims/upload (3)
	http://www.fao.org/docs/eims/upload

==========================================================
swissmodel.expasy.org (246) # of unique paths:10
-------------------------------
Registry:SWISS-MODEL Repository (http://swissmodel.expasy.org/repository)
-----------------------------------------------
	 (184)
	http://swissmodel.expasy.org
	/workspace (23)
	http://swissmodel.expasy.org/workspace
	//SWISS-MODEL.html (13)
	http://swissmodel.expasy.org//SWISS-MODEL.html
	/SWISS-MODEL.html (9)
	http://swissmodel.expasy.org/SWISS-MODEL.html
	/qmean/cgi/index.cgi (7)
	http://swissmodel.expasy.org/qmean/cgi/index.cgi
	/workspace/index.php (4)
	http://swissmodel.expasy.org/workspace/index.php?func=tools_sequencescan1
	/qmean (2)
	http://swissmodel.expasy.org/qmean
	The Most similar Registry Entry:Merial/NIH Veterinary Scholars Program [nif-0000-24388] sim=0.9191536645621073 url:http://www.vetmed.lsu.edu/Summer_Scholars_Program.htm
	/spdbv (2)
	http://swissmodel.expasy.org/spdbv
	The Most similar Registry Entry:Swiss-PdbViewerDeepViewv4.0 [nif-0000-30439] sim=1.0 url:http://spdbv.vital-it.ch
	/and (1)
	http://swissmodel.expasy.org/and
	/in (1)
	http://swissmodel.expasy.org/in

==========================================================
tree.bio.ed.ac.uk (245) # of unique paths:12
-------------------------------
Registry:FigTree (http://tree.bio.ed.ac.uk/software/figtree)
-----------------------------------------------
	/software/tracer (97)
	http://tree.bio.ed.ac.uk/software/tracer
	/software/seal (56)
	http://tree.bio.ed.ac.uk/software/seal
	 (46)
	http://tree.bio.ed.ac.uk
	/software/pathogen (17)
	http://tree.bio.ed.ac.uk/software/pathogen
	/software (13)
	http://tree.bio.ed.ac.uk/software
	/software/treestat (7)
	http://tree.bio.ed.ac.uk/software/treestat
	/software/seqgen (3)
	http://tree.bio.ed.ac.uk/software/seqgen
	/UH (2)
	http://tree.bio.ed.ac.uk/UH
	/software/treeedit (1)
	http://tree.bio.ed.ac.uk/software/treeedit
	/software/figree (1)
	http://tree.bio.ed.ac.uk/software/figree
	/software/beast (1)
	http://tree.bio.ed.ac.uk/software/beast

==========================================================
jsps.go.jp (244) # of unique paths:23
-------------------------------
	/english/index.html (58)
	http://www.jsps.go.jp/english/index.html
	 (43)
	http://www.jsps.go.jp
	/english (27)
	http://www.jsps.go.jp/english
	/english/e-grants/grants.html (27)
	http://www.jsps.go.jp/english/e-grants/grants.html
	/english/e-grants/index.html (21)
	http://www.jsps.go.jp/english/e-grants/index.html
	/j-grantsinaid (18)
	http://www.jsps.go.jp/j-grantsinaid
	/j-grantsinaid/index.html (16)
	http://www.jsps.go.jp/j-grantsinaid/index.html
	/english/e-grants/grants01.html (8)
	http://www.jsps.go.jp/english/e-grants/grants01.html
	/english/e-pd/index.html (4)
	http://www.jsps.go.jp/english/e-pd/index.html
	/j-pd/index.html (4)
	http://www.jsps.go.jp/j-pd/index.html
	/english/e-grants (3)
	http://www.jsps.go.jp/english/e-grants

==========================================================
arthritis-research.com (241) # of unique paths:73
>> # of supplemental URLs:46
-------------------------------
	/supplements/9/S2 (13)
	http://arthritis-research.com/supplements/9/S2
	/supplements/9/S1 (7)
	http://arthritis-research.com/supplements/9/S1
	/supplements/15/S3 (6)
	http://arthritis-research.com/supplements/15/S3
	/supplements/12/S1 (6)
	http://arthritis-research.com/supplements/12/S1
	/supplements/10/S1 (5)
	http://arthritis-research.com/supplements/10/S1
	/supplements/13/S1 (4)
	http://arthritis-research.com/supplements/13/S1
	/supplements/10/S2 (4)
	http://arthritis-research.com/supplements/10/S2
	 (3)
	http://arthritis-research.com
	/content/9/4/105 (3)
	http://arthritis-research.com/content/9/4/105
	/content/12/2/401 (3)
	http://arthritis-research.com/content/12/2/401
	/content/12/3/R114 (3)
	http://arthritis-research.com/content/12/3/R114

==========================================================
ama-assn.org (240) # of unique paths:39
-------------------------------
Registry:Archives of General Psychiatry (http://archpsyc.ama-assn.org/)
-----------------------------------------------
	/ama/pub/category/2922.html (184)
	http://www.ama-assn.org/ama/pub/category/2922.html
	/ama/pub/about-ama/awards/ama-physicians-recognition-award.page (8)
	http://www.ama-assn.org/ama/pub/about-ama/awards/ama-physicians-recognition-award.page
	 (6)
	http://www.ama-assn.org
	/ama/pub/category/18643.html (4)
	http://www.ama-assn.org/ama/pub/category/18643.html
	/public/peer/peerhome.htm (2)
	http://www.ama-assn.org/public/peer/peerhome.htm
	/ama/pub/physician-resources/solutions-managing-your-practice/coding-billing-insurance/cpt.shtml (2)
	http://www.ama-assn.org/ama/pub/physician-resources/solutions-managing-your-practice/coding-billing-insurance/cpt.shtml
	/ama/pub/category/4608.html (2)
	http://www.ama-assn.org/ama/pub/category/4608.html
	/ama/pub/physician-resources/publichealth/promoting-healthy-lifestyles/geriatric-health/olderdriver-safety/assessing-counseling-older-drivers.page (1)
	http://www.ama-assn.org/ama/pub/physician-resources/publichealth/promoting-healthy-lifestyles/geriatric-health/olderdriver-safety/assessing-counseling-older-drivers.page
	/ama/pub/physician-resources/medical-science/genetics-molecular-medicine/current-topics/proteomics.page (1)
	http://www.ama-assn.org/ama/pub/physician-resources/medical-science/genetics-molecular-medicine/current-topics/proteomics.page
	/ama/pub/category/16932.html (1)
	http://www.ama-assn.org/ama/pub/category/16932.html
	/sci-pubs/amnews/pick_00/gvsb0703.htm (1)
	http://www.ama-assn.org/sci-pubs/amnews/pick_00/gvsb0703.htm

==========================================================
stanford.edu (237) # of unique paths:93
-------------------------------
Registry:Genovo (http://cs.stanford.edu/group/genovo/)
-----------------------------------------------
	/~cpatton/maxc.html (38)
	http://www.stanford.edu/~cpatton/maxc.html
	 (22)
	http://www.stanford.edu
	/~rnusse/wntwindow.html (22)
	http://www.stanford.edu/~rnusse/wntwindow.html
	/group/nusselab/cgi-bin/wnt (10)
	http://www.stanford.edu/group/nusselab/cgi-bin/wnt
	/group/nolan/retroviral_systems/phx.html (8)
	http://www.stanford.edu/group/nolan/retroviral_systems/phx.html
	/~cpatton/webmaxcS.htm (7)
	http://www.stanford.edu/~cpatton/webmaxcS.htm
	/~rnusse/pathways/targets.html (7)
	http://www.stanford.edu/~rnusse/pathways/targets.html
	/~cpatton/webmaxc/webmaxcS.htm (5)
	http://www.stanford.edu/~cpatton/webmaxc/webmaxcS.htm
	/~cpatton (4)
	http://www.stanford.edu/~cpatton
	/group/Urchin/contents.html (4)
	http://www.stanford.edu/group/Urchin/contents.html
	/~dgleich/programs/matlab_bgl (4)
	http://www.stanford.edu/~dgleich/programs/matlab_bgl

==========================================================
atsdr.cdc.gov (234) # of unique paths:110
-------------------------------
	/toxprofiles/tp.asp (46)
	http://www.atsdr.cdc.gov/toxprofiles/tp.asp?id=122
	/ToxProfiles/tp.asp (11)
	http://www.atsdr.cdc.gov/ToxProfiles/tp.asp?id=453
	 (8)
	http://www.atsdr.cdc.gov
	/toxprofiles/tp2.html (6)
	http://www.atsdr.cdc.gov/toxprofiles/tp2.html
	/ToxProfiles/TP.asp (6)
	http://www.atsdr.cdc.gov/ToxProfiles/TP.asp?id=122
	/toxpro2.html (5)
	http://www.atsdr.cdc.gov/toxpro2.html
	/csem/csem.asp (5)
	http://www.atsdr.cdc.gov/csem/csem.asp?csem=11
	/toxprofiles/tp73.html (4)
	http://www.atsdr.cdc.gov/toxprofiles/tp73.html
	/DRO/dro_org.html (4)
	http://www.atsdr.cdc.gov/DRO/dro_org.html
	/toxprofiles/tp9.html (4)
	http://www.atsdr.cdc.gov/toxprofiles/tp9.html
	/toxprofiles/tp17.html (4)
	http://www.atsdr.cdc.gov/toxprofiles/tp17.html

==========================================================
frontiersin.org (234) # of unique paths:197
>> # of supplemental URLs:1
-------------------------------
Registry:Frontiers Community: A Network that Serves researchers (http://www.frontiersin.org)
-----------------------------------------------
	/journal/10.3389/fpsyg.2013.00938/abstract (4)
	http://www.frontiersin.org/journal/10.3389/fpsyg.2013.00938/abstract
	/journal/10.3389/fgene.2013.00289/abstract (4)
	http://www.frontiersin.org/journal/10.3389/fgene.2013.00289/abstract
	/journal/10.3389/fgene.2013.00297/abstract (4)
	http://www.frontiersin.org/journal/10.3389/fgene.2013.00297/abstract
	/journal/10.3389/fgene.2013.00302/abstract (4)
	http://www.frontiersin.org/journal/10.3389/fgene.2013.00302/abstract
	/journal/10.3389/fnbeh.2013.00211/abstract (4)
	http://www.frontiersin.org/journal/10.3389/fnbeh.2013.00211/abstract
	/journal/10.3389/fnhum.2013.00883/abstract (4)
	http://www.frontiersin.org/journal/10.3389/fnhum.2013.00883/abstract
	/journal/10.3389/fnhum.2013.00810/abstract (4)
	http://www.frontiersin.org/journal/10.3389/fnhum.2013.00810/abstract
	/journal/10.3389/fnbeh.2013.00181/abstract (4)
	http://www.frontiersin.org/journal/10.3389/fnbeh.2013.00181/abstract
	/Systems_Biology/researchtopics/From_structural_to_molecular_s/513 (3)
	http://www.frontiersin.org/Systems_Biology/researchtopics/From_structural_to_molecular_s/513
	/journal/10.3389/fpls.2013.00524/abstract (2)
	http://www.frontiersin.org/journal/10.3389/fpls.2013.00524/abstract
	/Journal/10.3389/fmicb.2013.00390/abstract (2)
	http://www.frontiersin.org/Journal/10.3389/fmicb.2013.00390/abstract

==========================================================
imagej.nih.gov (231) # of unique paths:13
-------------------------------
	/ij (202)
	http://imagej.nih.gov/ij
	The Most similar Registry Entry:ImageJ [nif-0000-30467] sim=1.0000000000000002 url:http://rsb.info.nih.gov/ij/index.html
	 (9)
	http://imagej.nih.gov
	/ij/download.html (5)
	http://imagej.nih.gov/ij/download.html
	/ij/index.html (5)
	http://imagej.nih.gov/ij/index.html
	The Most similar Registry Entry:ImageJ [nif-0000-30467] sim=1.0000000000000002 url:http://rsb.info.nih.gov/ij/index.html
	/ij/docs/guide (2)
	http://imagej.nih.gov/ij/docs/guide
	/ij/plugins/fraclac/fraclac.html (1)
	http://imagej.nih.gov/ij/plugins/fraclac/fraclac.html
	/ij, (1)
	http://imagej.nih.gov/ij,
	/ij/docs/examples/calibration (1)
	http://imagej.nih.gov/ij/docs/examples/calibration
	/ij/macros/Cellcounter3D.txt (1)
	http://imagej.nih.gov/ij/macros/Cellcounter3D.txt
	/ij/plugins/fractal-generator.html (1)
	http://imagej.nih.gov/ij/plugins/fractal-generator.html
	/ij/, (1)
	http://imagej.nih.gov/ij/,

==========================================================
weblogo.berkeley.edu (230) # of unique paths:6
-------------------------------
	 (163)
	http://weblogo.berkeley.edu
	/logo.cgi (63)
	http://weblogo.berkeley.edu/logo.cgi
	/& (1)
	http://weblogo.berkeley.edu/&
	/logo.cgi.%20The (1)
	http://weblogo.berkeley.edu/logo.cgi.%20The
	/logo.cg (1)
	http://weblogo.berkeley.edu/logo.cg
	/logo.cgi/to (1)
	http://weblogo.berkeley.edu/logo.cgi/to

==========================================================
phytozome.net (227) # of unique paths:56
-------------------------------
Registry:Phytozome (http://www.phytozome.net/)
-----------------------------------------------
	/soybean (44)
	http://www.phytozome.net/soybean
	/search.php (32)
	http://www.phytozome.net/search.php?method=Org_Csinensis
	/poplar (19)
	http://www.phytozome.net/poplar
	/soybean.php (17)
	http://www.phytozome.net/soybean.php
	/sorghum (16)
	http://www.phytozome.net/sorghum
	/cgi-bin/gbrowse/soybean (9)
	http://www.phytozome.net/cgi-bin/gbrowse/soybean
	/eucalyptus.php (7)
	http://www.phytozome.net/eucalyptus.php
	/poplar.php (6)
	http://www.phytozome.net/poplar.php
	/eucalyptus (6)
	http://www.phytozome.net/eucalyptus
	/cotton.php (5)
	http://www.phytozome.net/cotton.php
	/cassava (3)
	http://www.phytozome.net/cassava

==========================================================
fruitfly.org (223) # of unique paths:60
-------------------------------
Registry:Berkeley Drosophila Genome Project (http://www.fruitfly.org)
-----------------------------------------------
	/seq_tools/splice.html (78)
	http://www.fruitfly.org/seq_tools/splice.html
	/seq_tools/promoter.html (53)
	http://www.fruitfly.org/seq_tools/promoter.html
	/about/methods/inverse.pcr.html (10)
	http://www.fruitfly.org/about/methods/inverse.pcr.html
	/DGC/index.html (4)
	http://www.fruitfly.org/DGC/index.html
	/about/methods/RNAinsitu.html (4)
	http://www.fruitfly.org/about/methods/RNAinsitu.html
	/cgi-bin/annot/query (3)
	http://www.fruitfly.org/cgi-bin/annot/query
	/cgi-bin/seq_tools/promoter.pl (3)
	http://www.fruitfly.org/cgi-bin/seq_tools/promoter.pl
	/annot/reannot-guidelines.html (2)
	http://www.fruitfly.org/annot/reannot-guidelines.html
	/EST/gold_collection.shtml (2)
	http://www.fruitfly.org/EST/gold_collection.shtml
	/sequence/release5genomic.shtml (2)
	http://www.fruitfly.org/sequence/release5genomic.shtml
	/sequence/human-datasets.html (2)
	http://www.fruitfly.org/sequence/human-datasets.html

==========================================================
w (223) # of unique paths:1
-------------------------------
Registry:Best of the Web: Neuroscience (http://botw.org/top/Science/Neuroscience/)
-----------------------------------------------
	 (223)
	http://w

==========================================================
wwwnc.cdc.gov (221) # of unique paths:67
-------------------------------
	/eid/article/10/4/03-0532_article.htm (10)
	http://wwwnc.cdc.gov/eid/article/10/4/03-0532_article.htm
	/eid/article/10/6/03-0615_article.htm (10)
	http://wwwnc.cdc.gov/eid/article/10/6/03-0615_article.htm
	/eid/article/16/9/10-0144_article.htm (5)
	http://wwwnc.cdc.gov/eid/article/16/9/10-0144_article.htm
	/eid/article/8/10/02-0353_article.htm (5)
	http://wwwnc.cdc.gov/eid/article/8/10/02-0353_article.htm
	/eid/article/8/3/01-0195_article.htm (5)
	http://wwwnc.cdc.gov/eid/article/8/3/01-0195_article.htm
	/eid/article/12/2/05-0498_article.htm (5)
	http://wwwnc.cdc.gov/eid/article/12/2/05-0498_article.htm
	/eid/article/10/5/03-0646-t2.htm (5)
	http://wwwnc.cdc.gov/eid/article/10/5/03-0646-t2.htm
	/eid/article/12/4/05-1010_article.htm (5)
	http://wwwnc.cdc.gov/eid/article/12/4/05-1010_article.htm
	/eid/article/11/5/04-0616_article.htm (5)
	http://wwwnc.cdc.gov/eid/article/11/5/04-0616_article.htm
	/eid/article/10/3/02-0707_article.htm (5)
	http://wwwnc.cdc.gov/eid/article/10/3/02-0707_article.htm
	/eid/article/17/11/c1-1712_article.htm (5)
	http://wwwnc.cdc.gov/eid/article/17/11/c1-1712_article.htm

==========================================================
nserc-crsng.gc.ca (221) # of unique paths:10
-------------------------------
	 (137)
	http://www.nserc-crsng.gc.ca
	/index_eng.asp (51)
	http://www.nserc-crsng.gc.ca/index_eng.asp
	/Index_eng.asp (22)
	http://www.nserc-crsng.gc.ca/Index_eng.asp
	/professors-professeurs/grants-subs/dgigp-psigp_eng.asp (5)
	http://www.nserc-crsng.gc.ca/professors-professeurs/grants-subs/dgigp-psigp_eng.asp
	/students-etudiants/pg-cs/bellandpostgrad-belletsuperieures_eng.asp (1)
	http://www.nserc-crsng.gc.ca/students-etudiants/pg-cs/bellandpostgrad-belletsuperieures_eng.asp
	/International-Internationale/Index_eng.asp (1)
	http://www.nserc-crsng.gc.ca/International-Internationale/Index_eng.asp
	/Professors-Professeurs/Index_eng.asp (1)
	http://www.nserc-crsng.gc.ca/Professors-Professeurs/Index_eng.asp
	/Professors-Professeurs/RPP-PP/SNG-SRS_eng.asp (1)
	http://www.nserc-crsng.gc.ca/Professors-Professeurs/RPP-PP/SNG-SRS_eng.asp
	/Professors-Professeurs/RTII-OIRI/RTI-OIR_eng.asp (1)
	http://www.nserc-crsng.gc.ca/Professors-Professeurs/RTII-OIRI/RTI-OIR_eng.asp
	/Professors-Professeurs/Grants-Subs/DGIGP-PSIGP_eng.asp (1)
	http://www.nserc-crsng.gc.ca/Professors-Professeurs/Grants-Subs/DGIGP-PSIGP_eng.asp

==========================================================
CRAN.R-project.org (219) # of unique paths:100
-------------------------------
Registry:ExPANdS (http://cran.r-project.org/web/packages/expands/)
-----------------------------------------------
	/package=lme4 (34)
	http://CRAN.R-project.org/package=lme4
	/package=vegan (26)
	http://CRAN.R-project.org/package=vegan
	 (25)
	http://CRAN.R-project.org
	/package=gplots (7)
	http://CRAN.R-project.org/package=gplots
	/package=maptools (4)
	http://CRAN.R-project.org/package=maptools
	/package (4)
	http://CRAN.R-project.org/package
	/doc/Rnews (4)
	http://CRAN.R-project.org/doc/Rnews
	/package=nlme (3)
	http://CRAN.R-project.org/package=nlme
	/package=rjags (3)
	http://CRAN.R-project.org/package=rjags
	/package=MuMIn (3)
	http://CRAN.R-project.org/package=MuMIn
	/package=ROCR (3)
	http://CRAN.R-project.org/package=ROCR

==========================================================
nhmrc.gov.au (219) # of unique paths:28
-------------------------------
	 (187)
	http://www.nhmrc.gov.au
	/grants (4)
	http://www.nhmrc.gov.au/grants
	/publications/synopses/ea16syn.htm (2)
	http://www.nhmrc.gov.au/publications/synopses/ea16syn.htm
	/your_health/egenetics/index.htm (2)
	http://www.nhmrc.gov.au/your_health/egenetics/index.htm
	/publications/synopses/e46syn.htm (1)
	http://www.nhmrc.gov.au/publications/synopses/e46syn.htm
	/publications/synopses/di7todi13syn.htm (1)
	http://www.nhmrc.gov.au/publications/synopses/di7todi13syn.htm
	/publications/synopses/e72syn.htm (1)
	http://www.nhmrc.gov.au/publications/synopses/e72syn.htm
	/publications/synopses/dietsyn.htm (1)
	http://www.nhmrc.gov.au/publications/synopses/dietsyn.htm
	/book/national-statement-ethical-conduct-human-research (1)
	http://www.nhmrc.gov.au/book/national-statement-ethical-conduct-human-research
	/publications/synopses/ds10syn.htm (1)
	http://www.nhmrc.gov.au/publications/synopses/ds10syn.htm
	/publications/synopsis/dietsyn.htm (1)
	http://www.nhmrc.gov.au/publications/synopsis/dietsyn.htm

==========================================================
mrc.ac.uk (215) # of unique paths:24
-------------------------------
Registry:MRC Mammalian Genetics Unit (http://www.mrc.ac.uk/Ourresearch/Unitscentresinstitutes/Profiles/MGU/index.htm)
-----------------------------------------------
	 (105)
	http://www.mrc.ac.uk
	/index.htm (67)
	http://www.mrc.ac.uk/index.htm
	/Utilities/Documentrecord/index.htm (15)
	http://www.mrc.ac.uk/Utilities/Documentrecord/index.htm?d=MRC002452
	/complexinterventionsguidance (4)
	http://www.mrc.ac.uk/complexinterventionsguidance
	/Ourresearch/ResearchInitiatives/NPRI/index.htm (2)
	http://www.mrc.ac.uk/Ourresearch/ResearchInitiatives/NPRI/index.htm
	/Ourresearch/Ethicsresearchguidance/Datasharinginitiative/Policy/index.htm (2)
	http://www.mrc.ac.uk/Ourresearch/Ethicsresearchguidance/Datasharinginitiative/Policy/index.htm
	/ResearchPortfolio/Grant/Record.htm (2)
	http://www.mrc.ac.uk/ResearchPortfolio/Grant/Record.htm?GrantRef=G0902155
	/npri (2)
	http://www.mrc.ac.uk/npri
	/consumption/idcplg (1)
	http://www.mrc.ac.uk/consumption/idcplg?IdcService=GET_FILE&dID=9025&dDocName=MRC003372&allowInterrupt=1
	/Fundingopportunities/Grants/Programmegrant/index.htm (1)
	http://www.mrc.ac.uk/Fundingopportunities/Grants/Programmegrant/index.htm
	/Sciencesociety/Publicinvolvement/Consultations/Stemcelldialogue/index.htm (1)
	http://www.mrc.ac.uk/Sciencesociety/Publicinvolvement/Consultations/Stemcelldialogue/index.htm

==========================================================
sigmaaldrich.com (215) # of unique paths:32
-------------------------------
Registry:Cell Signaling Pathways (http://www.sigmaaldrich.com/life-science/cell-biology/learning-center/pathway-slides-and.html)
-----------------------------------------------
	 (176)
	http://www.sigmaaldrich.com
	/TargeTron (3)
	http://www.sigmaaldrich.com/TargeTron
	/catalog/product/sigma/t4026 (2)
	http://www.sigmaaldrich.com/catalog/product/sigma/t4026?lang=en
	/sigma-aldrich/home.html (2)
	http://www.sigmaaldrich.com/sigma-aldrich/home.html
	/catalog/product/sigma/h8627 (2)
	http://www.sigmaaldrich.com/catalog/product/sigma/h8627?lang=fr
	/catalog/product/sigma/h8664 (2)
	http://www.sigmaaldrich.com/catalog/product/sigma/h8664?lang=en
	/catalog/product/sigma/lo1280 (2)
	http://www.sigmaaldrich.com/catalog/product/sigma/lo1280?lang=en
	/catalog/ProductDetail.do (2)
	http://www.sigmaaldrich.com/catalog/ProductDetail.do?D7=0
	/chemistry (1)
	http://www.sigmaaldrich.com/chemistry
	/analytical-chromatography/fluka-analytical/about-fluka-and-riedel.html (1)
	http://www.sigmaaldrich.com/analytical-chromatography/fluka-analytical/about-fluka-and-riedel.html
	/catalog/search/ProductDetail/GENOSYS/G2041 (1)
	http://www.sigmaaldrich.com/catalog/search/ProductDetail/GENOSYS/G2041

==========================================================
youtube.com (213) # of unique paths:20
-------------------------------
Registry:GENEtics Video (http://www.youtube.com/watch?v=0OnwOKiMVb8)
-----------------------------------------------
	/watch (167)
	http://www.youtube.com/watch?v=WJX_wAKhg8A
	 (17)
	http://youtube.com
	/playlist (6)
	http://www.youtube.com/playlist?list=PL08CF13F5A0482A2B
	/watch_popup (6)
	http://www.youtube.com/watch_popup?v
	/user/WellcomeFilm (2)
	https://www.youtube.com/user/WellcomeFilm
	/user/okayamauniversityprs (1)
	http://www.youtube.com/user/okayamauniversityprs
	/user/GottumukkalaSRaju (1)
	http://www.youtube.com/user/GottumukkalaSRaju?feature=guide
	/user/JGenPhysiol/feed (1)
	https://www.youtube.com/user/JGenPhysiol/feed
	/user/NIAsHANDLS (1)
	http://www.youtube.com/user/NIAsHANDLS
	/channel/UCfl06Zr51Sy3BgN9eca_w0A/videos (1)
	http://www.youtube.com/channel/UCfl06Zr51Sy3BgN9eca_w0A/videos?view=0
	/SBGridTV (1)
	http://www.youtube.com/SBGridTV

==========================================================
genome.gov (208) # of unique paths:62
-------------------------------
Registry:GWAS: Catalog of Published Genome-Wide Association Studies (http://www.genome.gov/gwastudies)
-----------------------------------------------
	 (32)
	http://www.genome.gov
	/26525384 (31)
	http://www.genome.gov/26525384
	The Most similar Registry Entry:GWAS: Catalog of Published Genome-Wide Association Studies [nif-0000-06666] sim=0.9917746879354195 url:http://www.genome.gov/gwastudies
	/10005107 (29)
	http://www.genome.gov/10005107
	/sequencingcosts (14)
	http://www.genome.gov/sequencingcosts
	/10002154 (12)
	http://www.genome.gov/10002154
	/gwastudies/index.cfm (8)
	http://www.genome.gov/gwastudies/index.cfm?pageid=26525384#searchForm
	The Most similar Registry Entry:GWAS: Catalog of Published Genome-Wide Association Studies [nif-0000-06666] sim=0.9917746879354195 url:http://www.genome.gov/gwastudies
	/11006873 (5)
	http://www.genome.gov/11006873
	/10000910 (5)
	http://www.genome.gov/10000910
	/10000926; (5)
	http://www.genome.gov/10000926;
	/page.cfm (5)
	http://www.genome.gov/page.cfm?pageID=26525384#searchForm
	The Most similar Registry Entry:GWAS: Catalog of Published Genome-Wide Association Studies [nif-0000-06666] sim=0.9917746879354195 url:http://www.genome.gov/gwastudies
	/19518664 (4)
	http://www.genome.gov/19518664

==========================================================
sift.jcvi.org (207) # of unique paths:18
-------------------------------
	 (173)
	http://sift.jcvi.org
	/www/SIFT_seq_submit2.html (7)
	http://sift.jcvi.org/www/SIFT_seq_submit2.html
	/www/SIFT_dbSNP.html (4)
	http://sift.jcvi.org/www/SIFT_dbSNP.html
	/www/SIFT_BLink_submit.html (4)
	http://sift.jcvi.org/www/SIFT_BLink_submit.html
	/www/SIFT_enst_submit.html (4)
	http://sift.jcvi.org/www/SIFT_enst_submit.html
	/www/SIFT.html (3)
	http://sift.jcvi.org/www/SIFT.html
	/index.html (1)
	http://sift.jcvi.org/index.html
	/www/SIFT_related_seqs_submit.html (1)
	http://sift.jcvi.org/www/SIFT_related_seqs_submit.html
	/www/SIFT_aligned_seqs_submit.html (1)
	http://sift.jcvi.org/www/SIFT_aligned_seqs_submit.html
	/www/sift4.0.tar (1)
	http://sift.jcvi.org/www/sift4.0.tar
	/www/SIFT_help.html (1)
	http://sift.jcvi.org/www/SIFT_help.html

==========================================================
genecards.org (207) # of unique paths:11
-------------------------------
	 (141)
	http://www.genecards.org
	/cgi-bin/carddisp.pl (44)
	http://www.genecards.org/cgi-bin/carddisp.pl?gene=SSTR5
	/index.shtml (11)
	http://www.genecards.org/index.shtml
	/index.php (4)
	http://www.genecards.org/index.php?path=/HTML/page/searchHelp#relevance
	/sources.shtml (1)
	http://www.genecards.org/sources.shtml
	/BatchQueries/index.php (1)
	http://www.genecards.org/BatchQueries/index.php
	/v3//index.php (1)
	http://www.genecards.org/v3//index.php?path=/GeneDecks
	/BatchOutputInfo.shtml (1)
	http://www.genecards.org/BatchOutputInfo.shtml
	/cgi-bin/cardsearch (1)
	http://www.genecards.org/cgi-bin/cardsearch
	/cgi-bin/listdiseasecards.pl (1)
	http://www.genecards.org/cgi-bin/listdiseasecards.pl?type=full
	/cgi-bin/snps/snp_link.pl (1)
	http://www.genecards.org/cgi-bin/snps/snp_link.pl?rs_number=1169288&file=/home/genecards/versions/2.39build76/cards_usr/entries/HN/card_HNF1A.txt;&kind=AlleleFreqData;&chrom=12

==========================================================
web.expasy.org (207) # of unique paths:30
-------------------------------
Registry:GlycoMod (http://web.expasy.org/glycomod/)
-----------------------------------------------
	/compute_pi (55)
	http://web.expasy.org/compute_pi
	/protparam (54)
	http://web.expasy.org/protparam
	/translate (37)
	http://web.expasy.org/translate
	/protscale (12)
	http://web.expasy.org/protscale
	/docs/swiss-prot_guideline.html (6)
	http://web.expasy.org/docs/swiss-prot_guideline.html
	 (5)
	http://web.expasy.org
	/peptide_mass (5)
	http://web.expasy.org/peptide_mass
	/cgi-bin/protscale/protscale.pl (4)
	http://web.expasy.org/cgi-bin/protscale/protscale.pl
	/peptide_cutter (4)
	http://web.expasy.org/peptide_cutter
	/docs/relnotes/relstat.html (2)
	http://web.expasy.org/docs/relnotes/relstat.html
	/cgi-bin/protparam/protparam (2)
	http://web.expasy.org/cgi-bin/protparam/protparam

==========================================================
hol.osu.edu (206) # of unique paths:4
-------------------------------
	/map-full.html (196)
	http://hol.osu.edu/map-full.html?id=307063
	/map-large.html (8)
	http://hol.osu.edu/map-large.html?id=543
	 (1)
	http://hol.osu.edu
	/index.html (1)
	http://hol.osu.edu/index.html?id=543

==========================================================
purl.org (204) # of unique paths:170
-------------------------------
Registry:DataCite Ontology (http://purl.org/spar/datacite/)
-----------------------------------------------
	/dc/elements/1.1 (5)
	http://purl.org/dc/elements/1.1
	/obo/owl/UO (4)
	http://purl.org/obo/owl/UO
	 (3)
	http://purl.org
	/phylo/treebase/phylows/study/TB2:S14886 (3)
	http://purl.org/phylo/treebase/phylows/study/TB2:S14886
	/phylo/treebase/phylows/study/TB2:S11686 (3)
	http://purl.org/phylo/treebase/phylows/study/TB2:S11686
	/obo/owl/GO (3)
	http://purl.org/obo/owl/GO#GO_0004965
	/phylo/treebase/phylows/study/TB2:S14964 (3)
	http://purl.org/phylo/treebase/phylows/study/TB2:S14964
	/phylo/treebase/phylows/study/tb2:s14886 (3)
	http://purl.org/phylo/treebase/phylows/study/tb2:s14886
	/phylo/treebase/phylows/study/TB2:S11475 (3)
	http://purl.org/phylo/treebase/phylows/study/TB2:S11475?x-access-code=38dccbab577a4a7b4dcf358ee4ce6b6d
	/obo/owl/NCBITaxon (2)
	http://purl.org/obo/owl/NCBITaxon#NCBITaxon_9606
	/phylo/treebase/phylows/study/TB2:S13808 (2)
	http://purl.org/phylo/treebase/phylows/study/TB2:S13808?x-access-code=a8ab934471238214b271aa112d8df166

==========================================================
beast.bio.ed.ac.uk (203) # of unique paths:17
-------------------------------
	/Tracer (99)
	http://beast.bio.ed.ac.uk/Tracer
	 (61)
	http://beast.bio.ed.ac.uk
	/Main_Page (11)
	http://beast.bio.ed.ac.uk/Main_Page
	/FigTree (8)
	http://beast.bio.ed.ac.uk/FigTree
	/TreeAnnotator (5)
	http://beast.bio.ed.ac.uk/TreeAnnotator
	/Tutorials (4)
	http://beast.bio.ed.ac.uk/Tutorials
	/tracer (3)
	http://beast.bio.ed.ac.uk/tracer
	/Google_Earth (2)
	http://beast.bio.ed.ac.uk/Google_Earth
	/LogCombiner (2)
	http://beast.bio.ed.ac.uk/LogCombiner
	/FAQ (1)
	http://beast.bio.ed.ac.uk/FAQ#Should_I_remove_identical_sequences.3F
	/Main_Page) (1)
	http://beast.bio.ed.ac.uk/Main_Page)

==========================================================
wma.net (202) # of unique paths:19
-------------------------------
Registry:World Medical Association (http://www.wma.net)
-----------------------------------------------
	/en/30publications/10policies/b3/index.html (85)
	http://www.wma.net/en/30publications/10policies/b3/index.html
	/e/policy/b3.htm (73)
	http://www.wma.net/e/policy/b3.htm
	/en/30publications/10policies/b3 (25)
	http://www.wma.net/en/30publications/10policies/b3
	/en/20activities/10ethics/10helsinki (3)
	http://www.wma.net/en/20activities/10ethics/10helsinki
	/en/30publications/10policies/c8/index.html (2)
	http://www.wma.net/en/30publications/10policies/c8/index.html
	/e/ethicsunit/resources.htm (1)
	http://www.wma.net/e/ethicsunit/resources.htm
	/en/30publications/10policies/b3/index.html> (1)
	http://www.wma.net/en/30publications/10policies/b3/index.html>
	/en/30publications/10policies/index.html (1)
	http://www.wma.net/en/30publications/10policies/index.html
	The Most similar Registry Entry:World Medical Association [nif-0000-31912] sim=0.9183113074699374 url:http://www.wma.net
	/e/policy/63.html (1)
	http://www.wma.net/e/policy/63.html
	/e/ethicsunit/helsinki.htm (1)
	http://www.wma.net/e/ethicsunit/helsinki.htm
	/en/10home/index.html.In.;20101228 (1)
	http://www.wma.net/en/10home/index.html.In.;20101228

==========================================================
dh.gov.uk (199) # of unique paths:139
-------------------------------
Registry:UK DH (http://www.dh.gov.uk/home/fs/en)
-----------------------------------------------
	 (12)
	http://www.dh.gov.uk
	The Most similar Registry Entry:UK DH [nif-0000-30416] sim=0.8750486573487872 url:http://www.dh.gov.uk/home/fs/en
	/PublicationsAndStatistics/Publications/PublicationsPolicyAndGuidance/PublicationsPolicyAndGuidanceArticle/fs/en (7)
	http://www.dh.gov.uk/PublicationsAndStatistics/Publications/PublicationsPolicyAndGuidance/PublicationsPolicyAndGuidanceArticle/fs/en?CONTENT_ID
	/publications (5)
	http://www.dh.gov.uk/publications
	/en/Publicationsandstatistics/Publications/PublicationsPolicyAndGuidance/DH_4118101 (4)
	http://www.dh.gov.uk/en/Publicationsandstatistics/Publications/PublicationsPolicyAndGuidance/DH_4118101
	/en/Publicationsandstatistics/Publications/PublicationsPolicyAndGuidance/DH_082571 (3)
	http://www.dh.gov.uk/en/Publicationsandstatistics/Publications/PublicationsPolicyAndGuidance/DH_082571?IdcService=GET_FILE
	/en/Publicationsandstatistics/Publications/PublicationsPolicyAndGuidance/DH_4127127 (3)
	http://www.dh.gov.uk/en/Publicationsandstatistics/Publications/PublicationsPolicyAndGuidance/DH_4127127
	/PublicationsAndStatistics/Statistics/HospitalEpisodeStatistics/fs/en (3)
	http://www.dh.gov.uk/PublicationsAndStatistics/Statistics/HospitalEpisodeStatistics/fs/en
	/PublicationsAndStatistics/PressReleases/PressReleasesNotices/fs/en (3)
	http://www.dh.gov.uk/PublicationsAndStatistics/PressReleases/PressReleasesNotices/fs/en?CONTENT_ID=4132531&chk=Q22Kxz
	/en/Publicationsandstatistics/Publications/PublicationsPolicyAndGuidance/DH_062884 (3)
	http://www.dh.gov.uk/en/Publicationsandstatistics/Publications/PublicationsPolicyAndGuidance/DH_062884
	/PublicationsAndStatistics/Statistics/StatisticalWorkAreas/StatisticalHealthCare/StatisticalHealthCareArticle/fs/en (3)
	http://www.dh.gov.uk/PublicationsAndStatistics/Statistics/StatisticalWorkAreas/StatisticalHealthCare/StatisticalHealthCareArticle/fs/en?CONTENT_ID=4000027
	/en/Healthcare/IntegratedCare/DH_091112 (3)
	http://www.dh.gov.uk/en/Healthcare/IntegratedCare/DH_091112

==========================================================
arabidopsis.org (199) # of unique paths:66
-------------------------------
Registry:TAIR (http://www.arabidopsis.org)
-----------------------------------------------
	/servlets/TairObject (27)
	http://www.arabidopsis.org/servlets/TairObject?name=AT3G52910
	The Most similar Registry Entry:TAIR Keyword Browser [nlx_149132] sim=0.8917258484494403 url:http://www.arabidopsis.org/servlets/Search?type=keyword&action=new_search
	/tools/bulk/go/index.jsp (25)
	http://www.arabidopsis.org/tools/bulk/go/index.jsp
	The Most similar Registry Entry:TAIR Keyword Browser [nlx_149132] sim=0.8256712456283255 url:http://www.arabidopsis.org/servlets/Search?type=keyword&action=new_search
	/index.jsp (15)
	http://www.arabidopsis.org/index.jsp
	The Most similar Registry Entry:TAIR [nlx_61477] sim=0.9999999999999999 url:http://www.arabidopsis.org
	/Blast (10)
	http://www.arabidopsis.org/Blast
	/portals/expression/microarray/ATGenExpress.jsp (10)
	http://www.arabidopsis.org/portals/expression/microarray/ATGenExpress.jsp
	/Blast/index.jsp (8)
	http://www.arabidopsis.org/Blast/index.jsp
	/cgi-bin/patmatch/nph-patmatch.pl (7)
	http://www.arabidopsis.org/cgi-bin/patmatch/nph-patmatch.pl
	/jsp/ChromosomeMap/tool.jsp (6)
	http://www.arabidopsis.org/jsp/ChromosomeMap/tool.jsp
	The Most similar Registry Entry:TAIR Keyword Browser [nlx_149132] sim=0.8196572393908665 url:http://www.arabidopsis.org/servlets/Search?type=keyword&action=new_search
	/wublast/index2.jsp (5)
	http://www.arabidopsis.org/wublast/index2.jsp
	/tools/bulk/motiffinder/index.jsp (5)
	http://www.arabidopsis.org/tools/bulk/motiffinder/index.jsp
	The Most similar Registry Entry:TAIR Keyword Browser [nlx_149132] sim=0.8402607715991023 url:http://www.arabidopsis.org/servlets/Search?type=keyword&action=new_search
	/info/expression/ATGenExpress.jsp (5)
	http://www.arabidopsis.org/info/expression/ATGenExpress.jsp

==========================================================
www (197) # of unique paths:33
-------------------------------
Registry:Visual Statistics Group (http://www.uv.es/vista/vistavalencia/)
-----------------------------------------------
	 (159)
	http://www
	/ub/es/geocrit/sn-13.htm (4)
	http://www/ub/es/geocrit/sn-13.htm
	/broad.mit.edu/mpg/tagger (3)
	http://www/broad.mit.edu/mpg/tagger
	/cdc/gov/nchs/nhanes.htm (2)
	http://www/cdc/gov/nchs/nhanes.htm
	/ohsu.edu/xd/education/schools/research-institutes/brain-institute (1)
	http://www/ohsu.edu/xd/education/schools/research-institutes/brain-institute
	/hhs/gov/myhealthcare/news/phc (1)
	http://www/hhs/gov/myhealthcare/news/phc
	/mlst.net) (1)
	http://www/mlst.net)
	/cdc.gov/nchs/births.htm (1)
	http://www/cdc.gov/nchs/births.htm
	/dadamo.com/allerbase/allerbase.cgi (1)
	http://www/dadamo.com/allerbase/allerbase.cgi
	/mri/cnrs.fr (1)
	http://www/mri/cnrs.fr
	/cse.csiro.au/poptools (1)
	http://www/cse.csiro.au/poptools

==========================================================
compbio.dfci.harvard.edu (191) # of unique paths:29
-------------------------------
Registry:EGO - Eukaryotic Gene Orthologs (http://compbio.dfci.harvard.edu/tgi/ego/)
-----------------------------------------------
	/tgi/software (52)
	http://compbio.dfci.harvard.edu/tgi/software
	/tgi/cgi-bin/tgi/gimain.pl (30)
	http://compbio.dfci.harvard.edu/tgi/cgi-bin/tgi/gimain.pl?gudb=Aquilegia
	/cgi-bin/tgi/gimain.pl (27)
	http://compbio.dfci.harvard.edu/cgi-bin/tgi/gimain.pl?gudb=wheat
	/tgi/plant.html (27)
	http://compbio.dfci.harvard.edu/tgi/plant.html
	 (14)
	http://compbio.dfci.harvard.edu
	/tgi/tgipage.html (5)
	http://compbio.dfci.harvard.edu/tgi/tgipage.html
	/genesigdb (5)
	http://compbio.dfci.harvard.edu/genesigdb
	The Most similar Registry Entry:GeneSigDB [nlx_149342] sim=1.0000000000000002 url:http://www.genesigdb.org
	/tgi/cgi-bin/tgi/Blast/index.cgi (4)
	http://compbio.dfci.harvard.edu/tgi/cgi-bin/tgi/Blast/index.cgi
	/index.html (3)
	http://compbio.dfci.harvard.edu/index.html
	/tgi/sofware/seqclean_README (2)
	http://compbio.dfci.harvard.edu/tgi/sofware/seqclean_README
	/cgi-bin/tgi/Blast/index.cgi (2)
	http://compbio.dfci.harvard.edu/cgi-bin/tgi/Blast/index.cgi

==========================================================
sites.google.com (190) # of unique paths:151
>> # of supplemental URLs:2
-------------------------------
Registry:Rnnotator (https://sites.google.com/a/brown.edu/bioinformatics-in-biomed/rnnotator)
-----------------------------------------------
	/site/fbmlab/cartool (8)
	http://sites.google.com/site/fbmlab/cartool
	/a/brain-connectivity-toolbox.net/bct/Home (7)
	https://sites.google.com/a/brain-connectivity-toolbox.net/bct/Home
	The Most similar Registry Entry:Brain Connectivity Toolbox [nlx_143925] sim=1.0 url:https://sites.google.com/a/brain-connectivity-toolbox.net/bct/
	/site/bctnet (4)
	https://sites.google.com/site/bctnet
	/site/microegopublic (4)
	https://sites.google.com/site/microegopublic
	/site/cartoolcommunity (3)
	https://sites.google.com/site/cartoolcommunity
	/site/jpopgen/dbNSFP (3)
	http://sites.google.com/site/jpopgen/dbNSFP
	/site/nialllally/home/code (3)
	https://sites.google.com/site/nialllally/home/code
	/site/mikeweale/software/eigensoftplus (2)
	http://sites.google.com/site/mikeweale/software/eigensoftplus
	/site/cophylogeny (2)
	https://sites.google.com/site/cophylogeny
	/site/bionlpst (2)
	http://sites.google.com/site/bionlpst
	/site/theipaq/scoring-protocol (2)
	https://sites.google.com/site/theipaq/scoring-protocol

==========================================================
bbsrc.ac.uk (190) # of unique paths:13
-------------------------------
Registry:ChIPMonk (http://www.bioinformatics.bbsrc.ac.uk/projects/chipmonk/)
-----------------------------------------------
	 (164)
	http://www.bbsrc.ac.uk
	/home/home.aspx (13)
	http://www.bbsrc.ac.uk/home/home.aspx
	/PA/grants/AwardDetails.aspx (2)
	http://www.bbsrc.ac.uk/PA/grants/AwardDetails.aspx?FundingReference=BBS%2fS%2fB%2f2003%2f12908
	/organisation/policies/position/policy/data-sharing-policy.aspx (2)
	http://www.bbsrc.ac.uk/organisation/policies/position/policy/data-sharing-policy.aspx
	/publications/planning/strategy/strategic-plan-index.aspx (1)
	http://www.bbsrc.ac.uk/publications/planning/strategy/strategic-plan-index.aspx
	/index.html (1)
	http://www.bbsrc.ac.uk/index.html
	/funding/studentships/case.aspx (1)
	http://www.bbsrc.ac.uk/funding/studentships/case.aspx
	/funding/funding-index.aspx (1)
	http://www.bbsrc.ac.uk/funding/funding-index.aspx
	/news/food-security/2012/120613-f-arab-spring-spread-of-animal-disease.aspx (1)
	http://www.bbsrc.ac.uk/news/food-security/2012/120613-f-arab-spring-spread-of-animal-disease.aspx
	/business/collaborative-research/industry-clubs/bric/background.aspx (1)
	http://www.bbsrc.ac.uk/business/collaborative-research/industry-clubs/bric/background.aspx
	/funding/studentships (1)
	http://www.bbsrc.ac.uk/funding/studentships

==========================================================
zoobank.org (189) # of unique paths:15
-------------------------------
	 (175)
	http://zoobank.org
	/urn:lsid:zoobank.org:act:FAB66691-C264-4A99-9585-FF7BEDC41316 (1)
	http://zoobank.org/urn:lsid:zoobank.org:act:FAB66691-C264-4A99-9585-FF7BEDC41316
	/urn:lsid:zoobank.org:act:380959E0-57F5-44FB-87FE-EB7B4958CCB6 (1)
	http://zoobank.org/urn:lsid:zoobank.org:act:380959E0-57F5-44FB-87FE-EB7B4958CCB6
	/urn:lsid:zoobank.org:act:A3A03B8A-A686-4168-AFE5-5F6A54C923BA (1)
	http://zoobank.org/urn:lsid:zoobank.org:act:A3A03B8A-A686-4168-AFE5-5F6A54C923BA
	/urn:lsid:zoobank.org:act:1B73DB12-40AC-419C-9986-EE6EB612A6AF (1)
	http://zoobank.org/urn:lsid:zoobank.org:act:1B73DB12-40AC-419C-9986-EE6EB612A6AF
	/urn:lsid:zoobank.org:act:47F33650-B6E4-414C-9F58-320F4F05E504 (1)
	http://zoobank.org/urn:lsid:zoobank.org:act:47F33650-B6E4-414C-9F58-320F4F05E504
	/urn:lsid:zoobank.org:act:D5FF3B1F-10B1-4447-ACB7-C7D544C36AFE (1)
	http://zoobank.org/urn:lsid:zoobank.org:act:D5FF3B1F-10B1-4447-ACB7-C7D544C36AFE
	/ (1)
	http://zoobank.org/?lsid=urn:lsid:zoobank.org:act:FA8333ED-8C17-41FD-AFC1-62A4F98D4AC1
	/' (1)
	http://zoobank.org/'
	/urn:lsid:zoobank.org:act:7DA83760-8EA2-44D3-BBC4-8C9864F948A6 (1)
	http://zoobank.org/urn:lsid:zoobank.org:act:7DA83760-8EA2-44D3-BBC4-8C9864F948A6
	/urn:lsid:zoobank.org:act:0EEE6ED7-01CE-45A0-A2B9-27F32EBC64CC (1)
	http://zoobank.org/urn:lsid:zoobank.org:act:0EEE6ED7-01CE-45A0-A2B9-27F32EBC64CC

==========================================================
lsid.tdwg.org (189) # of unique paths:159
-------------------------------
	 (3)
	http://lsid.tdwg.org
	/urn:lsid:biosci.ohio-state.edu:osuc_pubs:311 (3)
	http://lsid.tdwg.org/urn:lsid:biosci.ohio-state.edu:osuc_pubs:311
	/urn:lsid:biosci.ohio-state.edu:osuc_pubs:310 (3)
	http://lsid.tdwg.org/urn:lsid:biosci.ohio-state.edu:osuc_pubs:310
	/urn:lsid:biosci.ohio-state.edu:osuc_pubs:21300 (3)
	http://lsid.tdwg.org/urn:lsid:biosci.ohio-state.edu:osuc_pubs:21300
	/urn:lsid:biosci.ohio-state.edu:osuc_pubs:20940 (3)
	http://lsid.tdwg.org/urn:lsid:biosci.ohio-state.edu:osuc_pubs:20940
	/urn:lsid:biosci.ohio-state.edu:osuc_pubs:404 (2)
	http://lsid.tdwg.org/urn:lsid:biosci.ohio-state.edu:osuc_pubs:404
	/urn:lsid:biosci.ohio-state.edu:osuc_pubs:119 (2)
	http://lsid.tdwg.org/urn:lsid:biosci.ohio-state.edu:osuc_pubs:119
	/urn:lsid:biosci.ohio-state.edu:osuc_pubs:402 (2)
	http://lsid.tdwg.org/urn:lsid:biosci.ohio-state.edu:osuc_pubs:402
	/urn:lsid:biosci.ohio-state.edu:osuc_pubs:409 (2)
	http://lsid.tdwg.org/urn:lsid:biosci.ohio-state.edu:osuc_pubs:409
	/urn:lsid:biosci.ohio-state.edu:osuc_pubs:309 (2)
	http://lsid.tdwg.org/urn:lsid:biosci.ohio-state.edu:osuc_pubs:309
	/urn:lsid:biosci.ohio-state.edu:osuc_pubs:219 (2)
	http://lsid.tdwg.org/urn:lsid:biosci.ohio-state.edu:osuc_pubs:219

==========================================================
nigms.nih.gov (187) # of unique paths:27
-------------------------------
Registry:National Institute of General Medical Sciences: Research Funding (http://www.nigms.nih.gov/Research/)
-----------------------------------------------
	 (67)
	http://www.nigms.nih.gov
	/funding/grntmech.html (30)
	http://www.nigms.nih.gov/funding/grntmech.html
	/Initiatives/PSI (19)
	http://www.nigms.nih.gov/Initiatives/PSI
	/news/releases/complex_centers.html (10)
	http://www.nigms.nih.gov/news/releases/complex_centers.html
	/about_nigms/more.html (10)
	http://www.nigms.nih.gov/about_nigms/more.html
	/news/releases/complex_centers-2003.html (10)
	http://www.nigms.nih.gov/news/releases/complex_centers-2003.html
	/news/releases/quantitative_bio_center.html (10)
	http://www.nigms.nih.gov/news/releases/quantitative_bio_center.html
	/psi (6)
	http://www.nigms.nih.gov/psi
	/Initiatives/PSI/psi_biology (3)
	http://www.nigms.nih.gov/Initiatives/PSI/psi_biology
	/Initiatives/MIDAS (3)
	http://www.nigms.nih.gov/Initiatives/MIDAS
	/News/Reports/201110-syspharma.htm (2)
	http://www.nigms.nih.gov/News/Reports/201110-syspharma.htm

==========================================================
group.bmj.com (184) # of unique paths:5
-------------------------------
	/group/rights-licensing/permissions (177)
	http://group.bmj.com/group/rights-licensing/permissions
	/products/journals/instructions-for-authors/licence-forms (4)
	http://group.bmj.com/products/journals/instructions-for-authors/licence-forms
	/group/rights-licensing/translations/internationaleditions (1)
	http://group.bmj.com/group/rights-licensing/translations/internationaleditions
	/products/journals (1)
	http://group.bmj.com/products/journals
	/products/evidence-centre.com (1)
	http://group.bmj.com/products/evidence-centre.com

==========================================================
ch.embnet.org (184) # of unique paths:29
-------------------------------
Registry:BOXSHADE 3.21 (http://www.ch.embnet.org/software/BOX_form.html)
-----------------------------------------------
	/software/TMPRED_form.html (91)
	http://www.ch.embnet.org/software/TMPRED_form.html
	 (28)
	http://www.ch.embnet.org
	/software/LALIGN_form.html (16)
	http://www.ch.embnet.org/software/LALIGN_form.html
	/software/ClustalW.html (13)
	http://www.ch.embnet.org/software/ClustalW.html
	/software/ESTScan.html (5)
	http://www.ch.embnet.org/software/ESTScan.html
	/cgi-bin/TMPRED_form_parser (3)
	http://www.ch.embnet.org/cgi-bin/TMPRED_form_parser
	/index.html (3)
	http://www.ch.embnet.org/index.html
	/software/BOX (2)
	http://www.ch.embnet.org/software/BOX
	/software/ESTScan2.html (2)
	http://www.ch.embnet.org/software/ESTScan2.html
	/software/TCoffee.html (2)
	http://www.ch.embnet.org/software/TCoffee.html
	/sofrware/ClustalW.html (1)
	http://www.ch.embnet.org/sofrware/ClustalW.html

==========================================================
appliedbiosystems.com (183) # of unique paths:13
>> # of supplemental URLs:4
-------------------------------
	 (166)
	http://www.appliedbiosystems.com
	/support/software/copycaller (4)
	http://www.appliedbiosystems.com/support/software/copycaller
	/absite/us/en/home.html (2)
	http://www.appliedbiosystems.com/absite/us/en/home.html
	/absite/us/en/home/applications-technologies/solid-next-generation-sequencing.html (2)
	http://www.appliedbiosystems.com/absite/us/en/home/applications-technologies/solid-next-generation-sequencing.html
	/dataassist (1)
	http://www.appliedbiosystems.com/dataassist
	/methylprimerexpress (1)
	http://www.appliedbiosystems.com/methylprimerexpress
	The Most similar Registry Entry:Molecular Probes [nlx_152414] sim=0.9169065167117414 url:http://www.invitrogen.com/
	/absite/us/en/home/applications-technologies/real-time-pcr (1)
	http://www.appliedbiosystems.com/absite/us/en/home/applications-technologies/real-time-pcr
	/absite/us/en/home/applications-technologies/qpcr-real-time-pcr/taqman-probe-based-gene-expression-analysis.html (1)
	http://www.appliedbiosystems.com/absite/us/en/home/applications-technologies/qpcr-real-time-pcr/taqman-probe-based-gene-expression-analysis.html
	/absite/us/en/home/applications-technologies/real-time-pcr.html (1)
	http://www.appliedbiosystems.com/absite/us/en/home/applications-technologies/real-time-pcr.html
	/yfilerdatabase (1)
	http://www.appliedbiosystems.com/yfilerdatabase
	/technologies (1)
	http://www.appliedbiosystems.com/technologies

==========================================================
geneontology.org (182) # of unique paths:72
-------------------------------
Registry:RefGenome (http://www.geneontology.org/GO.refgenome.shtml)
-----------------------------------------------
	/GO.slims.shtml (23)
	http://www.geneontology.org/GO.slims.shtml
	/GO.evidence.shtml (16)
	http://www.geneontology.org/GO.evidence.shtml
	/index.shtml (8)
	http://www.geneontology.org/index.shtml
	The Most similar Registry Entry:GO [nif-0000-02915] sim=1.0 url:http://www.geneontology.org/
	/GO.current.annotations.shtml (7)
	http://www.geneontology.org/GO.current.annotations.shtml
	/GO.downloads.ontology.shtml (7)
	http://www.geneontology.org/GO.downloads.ontology.shtml
	/GO.format.obo-1_2.shtml (6)
	http://www.geneontology.org/GO.format.obo-1_2.shtml
	/GO.downloads.annotations.shtml (5)
	http://www.geneontology.org/GO.downloads.annotations.shtml
	/GO.annotation.shtml (4)
	http://www.geneontology.org/GO.annotation.shtml
	/external2go/pfam2go (4)
	http://www.geneontology.org/external2go/pfam2go
	/GO.format.annotation.shtml (4)
	http://www.geneontology.org/GO.format.annotation.shtml
	/GO.doc.html (4)
	http://www.geneontology.org/GO.doc.html

==========================================================
csie.ntu.edu.tw (178) # of unique paths:16
-------------------------------
	/~cjlin/libsvm (134)
	http://www.csie.ntu.edu.tw/~cjlin/libsvm
	 (13)
	http://www.csie.ntu.edu.tw
	/cjlin/libsvm (9)
	http://www.csie.ntu.edu.tw/cjlin/libsvm
	/~cjlin/libsvmtools (5)
	http://www.csie.ntu.edu.tw/~cjlin/libsvmtools
	/~cjlin (4)
	http://www.csie.ntu.edu.tw/~cjlin
	/~cjlin/liblinear (3)
	http://www.csie.ntu.edu.tw/~cjlin/liblinear
	/~cjlin/libsvm2001 (1)
	http://www.csie.ntu.edu.tw/~cjlin/libsvm2001
	/wcjlin/libsvm (1)
	http://www.csie.ntu.edu.tw/wcjlin/libsvm
	/~cjlin/libsvmtools/cdblock (1)
	http://www.csie.ntu.edu.tw/~cjlin/libsvmtools/cdblock
	/~cjlin/libsvmtools/datasets/binary.html (1)
	http://www.csie.ntu.edu.tw/~cjlin/libsvmtools/datasets/binary.html
	/~cjlin/libsvmtools/datasets/multiclass.html (1)
	http://www.csie.ntu.edu.tw/~cjlin/libsvmtools/datasets/multiclass.html

==========================================================
jfootankleres.com (178) # of unique paths:60
-------------------------------
	/content/1/S1/O42 (3)
	http://www.jfootankleres.com/content/1/S1/O42
	/content/1/S1/O41 (3)
	http://www.jfootankleres.com/content/1/S1/O41
	/content/1/S1/O40 (3)
	http://www.jfootankleres.com/content/1/S1/O40
	/content/1/S1/O34 (3)
	http://www.jfootankleres.com/content/1/S1/O34
	/content/1/S1/O35 (3)
	http://www.jfootankleres.com/content/1/S1/O35
	/content/1/S1/O32 (3)
	http://www.jfootankleres.com/content/1/S1/O32
	/content/1/S1/O33 (3)
	http://www.jfootankleres.com/content/1/S1/O33
	/content/1/S1/O38 (3)
	http://www.jfootankleres.com/content/1/S1/O38
	/content/1/S1/O39 (3)
	http://www.jfootankleres.com/content/1/S1/O39
	/content/1/S1/O36 (3)
	http://www.jfootankleres.com/content/1/S1/O36
	/content/1/S1/O37 (3)
	http://www.jfootankleres.com/content/1/S1/O37

==========================================================
niehs.nih.gov (176) # of unique paths:69
>> # of supplemental URLs:14
-------------------------------
Registry:National Toxicology Program: Department of Health and Human Services (http://ntp.niehs.nih.gov/)
-----------------------------------------------
	 (19)
	http://www.niehs.nih.gov
	/translat/children/children.htm (17)
	http://www.niehs.nih.gov/translat/children/children.htm
	/dert/programs/p01.htm (15)
	http://www.niehs.nih.gov/dert/programs/p01.htm
	/centers/appguide.htm (10)
	http://www.niehs.nih.gov/centers/appguide.htm
	/external/plan2006/home.htm (10)
	http://www.niehs.nih.gov/external/plan2006/home.htm
	/dert/programs/capacity.htm (5)
	http://www.niehs.nih.gov/dert/programs/capacity.htm
	/dert/training/t32.htm (5)
	http://www.niehs.nih.gov/dert/training/t32.htm
	/ccpder (5)
	http://www.niehs.nih.gov/ccpder
	/translat/cbpr/cbpr.htm (5)
	http://www.niehs.nih.gov/translat/cbpr/cbpr.htm
	/translat/k12/ehsic.htm (5)
	http://www.niehs.nih.gov/translat/k12/ehsic.htm
	/science-education/home.htm (5)
	http://www.niehs.nih.gov/science-education/home.htm

==========================================================
worldclim.org (175) # of unique paths:8
-------------------------------
	 (140)
	http://www.worldclim.org
	/bioclim (10)
	http://www.worldclim.org/bioclim
	/current (8)
	http://www.worldclim.org/current
	/futdown.htm (8)
	http://www.worldclim.org/futdown.htm
	/bioclim.htm (4)
	http://www.worldclim.org/bioclim.htm
	/past (2)
	http://www.worldclim.org/past
	/mkBCvars.aml (2)
	http://www.worldclim.org/mkBCvars.aml
	/download (1)
	http://www.worldclim.org/download

==========================================================
genoscope.cns.fr (174) # of unique paths:72
-------------------------------
Registry:G-Mo.R-Se (http://www.genoscope.cns.fr/externe/gmorse/)
-----------------------------------------------
	 (28)
	http://www.genoscope.cns.fr
	/externe/GenomeBrowser/Vitis (28)
	http://www.genoscope.cns.fr/externe/GenomeBrowser/Vitis
	/agc/mage (11)
	http://www.genoscope.cns.fr/agc/mage
	/agc/microscope (6)
	http://www.genoscope.cns.fr/agc/microscope
	/externe/tetranew (6)
	http://www.genoscope.cns.fr/externe/tetranew
	The Most similar Registry Entry:Tetraodon Genome Browser [nif-0000-20997] sim=0.9999999999999999 url:http://www.genoscope.cns.fr/externe/tetraodon/
	/spip (5)
	http://www.genoscope.cns.fr/spip
	/exofish (5)
	http://www.genoscope.cns.fr/exofish
	/agc/microscope/home/index.php (4)
	https://www.genoscope.cns.fr/agc/microscope/home/index.php
	/agc/microscope/mage (4)
	http://www.genoscope.cns.fr/agc/microscope/mage
	/agc/tools/amigene (4)
	http://www.genoscope.cns.fr/agc/tools/amigene
	/agc/tools/amiga/Form/form.php (2)
	http://www.genoscope.cns.fr/agc/tools/amiga/Form/form.php

==========================================================
bioconductor.org (174) # of unique paths:140
-------------------------------
Registry:Bioconductor mailing list (http://bioconductor.org/help/mailing-list/)
-----------------------------------------------
	/packages/release/bioc/html/limma.html (7)
	http://www.bioconductor.org/packages/release/bioc/html/limma.html
	/packages/2.12/bioc/html/limma.html (5)
	http://www.bioconductor.org/packages/2.12/bioc/html/limma.html
	/download (5)
	http://www.bioconductor.org/download
	/packages/2.13/bioc/html/piano.html (4)
	http://www.bioconductor.org/packages/2.13/bioc/html/piano.html
	/packages/2.12/bioc/html/beadarray.html (3)
	http://www.bioconductor.org/packages/2.12/bioc/html/beadarray.html
	/packages/2.3/bioc/html/DNAcopy.html (3)
	http://www.bioconductor.org/packages/2.3/bioc/html/DNAcopy.html
	/packages/release/bioc/html/siggenes.html (3)
	http://www.bioconductor.org/packages/release/bioc/html/siggenes.html
	/biocLite.R (3)
	http://www.bioconductor.org/biocLite.R
	/packages/release/bioc/html/DNAcopy.html (3)
	http://www.bioconductor.org/packages/release/bioc/html/DNAcopy.html
	/packages/2.7 (2)
	http://www.bioconductor.org/packages/2.7
	/packages/2.11/bioc/html/edgeR.html (2)
	http://www.bioconductor.org/packages/2.11/bioc/html/edgeR.html

==========================================================
un.org (172) # of unique paths:87
-------------------------------
Registry:BACTIBASE (http://bactibase.pfba-lab-tun.org/main.php)
-----------------------------------------------
	/millenniumgoals (29)
	http://www.un.org/millenniumgoals
	/ga/search/view_doc.asp (12)
	http://www.un.org/ga/search/view_doc.asp?symbol=A%2F66%2FL.1
	 (11)
	http://www.un.org
	/apps/news/story.asp (9)
	http://www.un.org/apps/news/story.asp?NewsID=34698
	/esa/population/publications/worldageing19502050 (5)
	http://www.un.org/esa/population/publications/worldageing19502050
	/disabilities/convention/conventionfull.shtml (5)
	http://www.un.org/disabilities/convention/conventionfull.shtml
	/en/events/iyof2011 (4)
	http://www.un.org/en/events/iyof2011
	/millenniumgoals/bkgd.shtml (4)
	http://www.un.org/millenniumgoals/bkgd.shtml
	/esa/population (4)
	http://www.un.org/esa/population
	/Overview/rights.html (4)
	http://www.un.org/Overview/rights.html
	/documents/ga/conf151/aconf15126-1annex1.htm (3)
	http://www.un.org/documents/ga/conf151/aconf15126-1annex1.htm

==========================================================
sph.umich.edu (171) # of unique paths:65
-------------------------------
Registry:HPeak (http://www.sph.umich.edu/csg/qin/HPeak/Readme.html)
-----------------------------------------------
	/csg/abecasis/MACH (39)
	http://www.sph.umich.edu/csg/abecasis/MACH
	The Most similar Registry Entry:MACH [nlx_154202] sim=0.9999999999999999 url:http://www.sph.umich.edu/csg/abecasis/MACH/index.html
	/csg/abecasis/Metal/index.html (17)
	http://www.sph.umich.edu/csg/abecasis/Metal/index.html
	The Most similar Registry Entry:METAL [nlx_154476] sim=1.0 url:http://www.sph.umich.edu/csg/abecasis/Metal/
	/csg/abecasis/mach (13)
	http://www.sph.umich.edu/csg/abecasis/mach
	The Most similar Registry Entry:MACH [nlx_154202] sim=0.9999999999999999 url:http://www.sph.umich.edu/csg/abecasis/MACH/index.html
	/csg/abecasis/MaCH (8)
	http://www.sph.umich.edu/csg/abecasis/MaCH
	The Most similar Registry Entry:MACH [nlx_154202] sim=0.9999999999999999 url:http://www.sph.umich.edu/csg/abecasis/MACH/index.html
	/csg/liang/asthma (6)
	http://www.sph.umich.edu/csg/liang/asthma
	/csg/kang/MetaboChip (6)
	http://www.sph.umich.edu/csg/kang/MetaboChip
	/csg/abecasis/metal/index.html (5)
	http://www.sph.umich.edu/csg/abecasis/metal/index.html
	The Most similar Registry Entry:METAL [nlx_154476] sim=1.0 url:http://www.sph.umich.edu/csg/abecasis/Metal/
	/csg/abecasis (4)
	http://www.sph.umich.edu/csg/abecasis
	/csg/abecasis/Merlin/index.html (4)
	http://www.sph.umich.edu/csg/abecasis/Merlin/index.html
	The Most similar Registry Entry:MERLIN [nlx_154475] sim=1.0 url:http://www.sph.umich.edu/csg/abecasis/Merlin
	/csg/abecasis/MACH/download/1000G-PhaseI-Interim.html (3)
	http://www.sph.umich.edu/csg/abecasis/MACH/download/1000G-PhaseI-Interim.html
	/csg/abecasis/QTDT/index.html (3)
	http://www.sph.umich.edu/csg/abecasis/QTDT/index.html
	The Most similar Registry Entry:QTDT [nlx_154101] sim=1.0000000000000002 url:http://www.sph.umich.edu/csg/abecasis/QTDT/

==========================================================
google.com (170) # of unique paths:53
>> # of supplemental URLs:1
-------------------------------
Registry:Google Sidewiki (http://www.google.com/sidewiki/intl/en/index.html)
-----------------------------------------------
	 (52)
	http://www.google.com
	/earth/index.html (15)
	http://www.google.com/earth/index.html
	/earth (12)
	http://www.google.com/earth
	/trends (8)
	http://www.google.com/trends
	/insights/search/ (7)
	http://www.google.com/insights/search/#
	/patents (5)
	http://www.google.com/patents?hl=en
	/search (5)
	http://www.google.com/search?hl=en
	/url (5)
	http://www.google.com/url?sa=t
	/analytics (4)
	http://www.google.com/analytics
	/insights/search (4)
	http://www.google.com/insights/search
	/patents/US20130039998 (3)
	http://www.google.com/patents/US20130039998

==========================================================
nytimes.com (170) # of unique paths:131
>> # of supplemental URLs:1
-------------------------------
Registry:New York Times - Well (http://well.blogs.nytimes.com/)
-----------------------------------------------
	 (8)
	http://www.nytimes.com
	/2007/07/28/business/yourmoney/28instincts.html (6)
	http://www.nytimes.com/2007/07/28/business/yourmoney/28instincts.html?_r
	/2012/05/14/world/africa/14iht-educlede14.html (4)
	http://www.nytimes.com/2012/05/14/world/africa/14iht-educlede14.html?pagewanted=all
	/2011/08/21/magazine/do-you-suffer-from-decision-fatigue.html (2)
	http://www.nytimes.com/2011/08/21/magazine/do-you-suffer-from-decision-fatigue.html?sq=Decision%20Fatigue
	/2003/06/08/magazine/the-toxic-pharmacist.html (2)
	http://www.nytimes.com/2003/06/08/magazine/the-toxic-pharmacist.html?pagewanted=all
	/2007/02/17/health/17vaccine.html (2)
	http://www.nytimes.com/2007/02/17/health/17vaccine.html?_r=1
	/2010/07/03/nyregion/03sodatax.html (2)
	http://www.nytimes.com/2010/07/03/nyregion/03sodatax.html?pagewanted=all
	/2001/06/11/opinion/in-america-refusing-to-save-africans.html (2)
	http://www.nytimes.com/2001/06/11/opinion/in-america-refusing-to-save-africans.html
	/2008/06/08/sports/othersports/08rhoden.html (2)
	http://www.nytimes.com/2008/06/08/sports/othersports/08rhoden.html?ref=horseracing
	/2005/06/06/opinion/06obama.html (2)
	http://www.nytimes.com/2005/06/06/opinion/06obama.html?
	/1998/11/12/us/researchers-claim-embryonic-cell-mix-of-human-and-cow.html (2)
	http://www.nytimes.com/1998/11/12/us/researchers-claim-embryonic-cell-mix-of-human-and-cow.html?pagewanted=all

==========================================================
ema.europa.eu (170) # of unique paths:27
-------------------------------
	/ema/index.jsp (103)
	http://www.ema.europa.eu/ema/index.jsp?curl=pages/medicines/human/medicines/000698/human_med_000682.jsp
	 (33)
	http://www.ema.europa.eu
	/ema (6)
	http://www.ema.europa.eu/ema
	/docs/en_GB (3)
	http://www.ema.europa.eu/docs/en_GB
	/ema/pages/includes/document/open_document.jsp (2)
	http://www.ema.europa.eu/ema/pages/includes/document/open_document.jsp?webContentId=WC500003519
	/ema/index (2)
	http://www.ema.europa.eu/ema/index
	/humandocs/Humans/EPAR/afinitor/afinitor.htm (1)
	http://www.ema.europa.eu/humandocs/Humans/EPAR/afinitor/afinitor.htm
	/humandocs/Humans/EPAR/replagal/replagal.htm (1)
	http://www.ema.europa.eu/humandocs/Humans/EPAR/replagal/replagal.htm
	/humandocs/Humans/EPAR/acomplia/acomplia.htm (1)
	http://www.ema.europa.eu/humandocs/Humans/EPAR/acomplia/acomplia.htm
	/humandocs/Humans/EPAR/zostavax/zostavax.htm (1)
	http://www.ema.europa.eu/humandocs/Humans/EPAR/zostavax/zostavax.htm
	/ema/pages (1)
	http://www.ema.europa.eu/ema/pages

==========================================================
nccn.org (170) # of unique paths:14
-------------------------------
	 (93)
	http://www.nccn.org
	/professionals/physician_gls/f_guidelines.asp (48)
	http://www.nccn.org/professionals/physician_gls/f_guidelines.asp
	/index.asp (15)
	http://www.nccn.org/index.asp
	/professionals/physician_gls/recently_updated.asp (4)
	http://www.nccn.org/professionals/physician_gls/recently_updated.asp
	/patients/patient_gls.asp (1)
	http://www.nccn.org/patients/patient_gls.asp
	/about/news/newsinfo.asp (1)
	http://www.nccn.org/about/news/newsinfo.asp?NewsID=289
	/professionals/physician%20gls/f%20guidelines.asp (1)
	http://www.nccn.org/professionals/physician%20gls/f%20guidelines.asp
	/patients/patient_gls/_english/_colon/2_work-up.asp (1)
	http://www.nccn.org/patients/patient_gls/_english/_colon/2_work-up.asp
	/professional/physician_gls/f_guidelines.asp (1)
	http://www.nccn.org/professional/physician_gls/f_guidelines.asp
	/physician_gls/index.html (1)
	http://www.nccn.org/physician_gls/index.html
	/professionals/physician_gls/default.asp (1)
	http://www.nccn.org/professionals/physician_gls/default.asp

==========================================================
linux1.softberry.com (169) # of unique paths:6
-------------------------------
Registry:SpliceDB (http://linux1.softberry.com/spldb/SpliceDB.html)
-----------------------------------------------
	/berry.phtml (130)
	http://linux1.softberry.com/berry.phtml?topic=fgenesh
	 (33)
	http://linux1.softberry.com
	/all.htm (3)
	http://linux1.softberry.com/all.htm
	/all.html (1)
	http://linux1.softberry.com/all.html
	/data/plantprom/Links/PLPR_predicted_ATceres.seq (1)
	http://linux1.softberry.com/data/plantprom/Links/PLPR_predicted_ATceres.seq
	/cgi-bin/programs/promoter/tssp.pl (1)
	http://linux1.softberry.com/cgi-bin/programs/promoter/tssp.pl

==========================================================
dmm.biologists.org (167) # of unique paths:162
>> # of supplemental URLs:161
-------------------------------
	/site/protein-folding-disease.xhtml (6)
	http://dmm.biologists.org/site/protein-folding-disease.xhtml
	/lookup/suppl/doi:10.1242/dmm.011965/-/DC1 (1)
	http://dmm.biologists.org/lookup/suppl/doi:10.1242/dmm.011965/-/DC1
	/lookup/suppl/doi:10.1242/dmm.010884/-/DC1 (1)
	http://dmm.biologists.org/lookup/suppl/doi:10.1242/dmm.010884/-/DC1
	/lookup/suppl/doi:10.1242/dmm.010157/-/DC1 (1)
	http://dmm.biologists.org/lookup/suppl/doi:10.1242/dmm.010157/-/DC1
	/lookup/suppl/doi:10.1242/dmm.009274/-/DC1 (1)
	http://dmm.biologists.org/lookup/suppl/doi:10.1242/dmm.009274/-/DC1
	/lookup/suppl/doi:10.1242/dmm.009886/-/DC1 (1)
	http://dmm.biologists.org/lookup/suppl/doi:10.1242/dmm.009886/-/DC1
	/lookup/suppl/doi:10.1242/dmm.009217/-/DC1 (1)
	http://dmm.biologists.org/lookup/suppl/doi:10.1242/dmm.009217/-/DC1
	/lookup/suppl/doi:10.1242/dmm.008326/-/DC1 (1)
	http://dmm.biologists.org/lookup/suppl/doi:10.1242/dmm.008326/-/DC1
	/lookup/suppl/doi:10.1242/dmm.008607/-/DC1 (1)
	http://dmm.biologists.org/lookup/suppl/doi:10.1242/dmm.008607/-/DC1
	/lookup/suppl/doi:10.1242/dmm.004622/-/DC1 (1)
	http://dmm.biologists.org/lookup/suppl/doi:10.1242/dmm.004622/-/DC1
	/lookup/suppl/doi:10.1242/dmm.007625/-/DC1 (1)
	http://dmm.biologists.org/lookup/suppl/doi:10.1242/dmm.007625/-/DC1

==========================================================
nhlbi.nih.gov (166) # of unique paths:74
-------------------------------
Registry:Body Mass Index Calculator (http://www.nhlbi.nih.gov/guidelines/obesity/BMI/bmicalc.htm)
-----------------------------------------------
	 (38)
	http://www.nhlbi.nih.gov
	/guidelines/asthma/asthgdln.htm (7)
	http://www.nhlbi.nih.gov/guidelines/asthma/asthgdln.htm
	/guidelines/asthma (7)
	http://www.nhlbi.nih.gov/guidelines/asthma
	/resources/docs/plandisp.htm (5)
	http://www.nhlbi.nih.gov/resources/docs/plandisp.htm
	/resources/docs/plan/reduct.htm (5)
	http://www.nhlbi.nih.gov/resources/docs/plan/reduct.htm
	/strategicplan/index.htm (5)
	http://www.nhlbi.nih.gov/strategicplan/index.htm
	/about/globalhealth/centers/index.htm (5)
	http://www.nhlbi.nih.gov/about/globalhealth/centers/index.htm
	/guidelines/hypertension/child_tbl.htm (4)
	http://www.nhlbi.nih.gov/guidelines/hypertension/child_tbl.htm
	/guidelines/cholesterol (4)
	http://www.nhlbi.nih.gov/guidelines/cholesterol
	/about/framingham/index.html (4)
	http://www.nhlbi.nih.gov/about/framingham/index.html
	/resources/pga (3)
	http://www.nhlbi.nih.gov/resources/pga

==========================================================
medscape.com (166) # of unique paths:55
-------------------------------
Registry:Medscape App for iPhone and iPod touch (http://www.medscape.com/public/iphone)
-----------------------------------------------
	/cme/eid (98)
	http://www.medscape.com/cme/eid
	 (10)
	http://www.medscape.com
	/viewarticle/560178 (4)
	http://www.medscape.com/viewarticle/560178
	/viewarticle/484739 (2)
	http://www.medscape.com/viewarticle/484739?src
	/viewarticle/777357 (2)
	http://www.medscape.com/viewarticle/777357
	/viewarticle/449296 (1)
	http://www.medscape.com/viewarticle/449296
	/viewarticle/461721_print (1)
	http://www.medscape.com/viewarticle/461721_print
	/viewarticle/518278 (1)
	http://www.medscape.com/viewarticle/518278?rss
	/viewarticle/557675 (1)
	http://www.medscape.com/viewarticle/557675
	/viewarticle/506546 (1)
	http://www.medscape.com/viewarticle/506546
	/viewarticle/537094 (1)
	http://www.medscape.com/viewarticle/537094

==========================================================
diabetes.org (166) # of unique paths:51
>> # of supplemental URLs:7
-------------------------------
Registry:American Diabetes Association (http://www.diabetes.org/)
-----------------------------------------------
	/src (19)
	http://www.diabetes.org/src
	/pro (19)
	http://www.diabetes.org/pro
	/diabetes-basics/diabetes-statistics (14)
	http://www.diabetes.org/diabetes-basics/diabetes-statistics
	/advocacy-and-legalresources/advocacy.jsp (7)
	http://www.diabetes.org/advocacy-and-legalresources/advocacy.jsp
	/support-the-cause/make-a-donation.jsp (7)
	http://www.diabetes.org/support-the-cause/make-a-donation.jsp
	/for-health-professionals-and-scientists/recognition/edrecognition.jsp (7)
	http://www.diabetes.org/for-health-professionals-and-scientists/recognition/edrecognition.jsp
	/communityprograms-and-localevents.jsp (7)
	http://www.diabetes.org/communityprograms-and-localevents.jsp
	/membership (7)
	http://www.diabetes.org/membership
	/diabetes-research/research-home.jsp (7)
	http://www.diabetes.org/diabetes-research/research-home.jsp
	/about-diabetes.jsp (5)
	http://www.diabetes.org/about-diabetes.jsp
	/diabetes-basics/diabetes-statistics/ (4)
	http://www.diabetes.org/diabetes-basics/diabetes-statistics/?utm_source=www

==========================================================
arc.gov.au (166) # of unique paths:7
-------------------------------
	 (157)
	http://www.arc.gov.au
	/ncgp/dp/dp_default.htm (3)
	http://www.arc.gov.au/ncgp/dp/dp_default.htm
	/ncgp/default.htm (2)
	http://www.arc.gov.au/ncgp/default.htm
	/ncgp/laureate/laureate_default.htm (1)
	http://www.arc.gov.au/ncgp/laureate/laureate_default.htm
	/ncgp (1)
	http://www.arc.gov.au/ncgp
	/default.htm (1)
	http://www.arc.gov.au/default.htm
	/ncgp/decra.htm (1)
	http://www.arc.gov.au/ncgp/decra.htm

==========================================================
mlst.net (164) # of unique paths:6
-------------------------------
	 (157)
	http://www.mlst.net
	/databases (3)
	http://www.mlst.net/databases
	/misc/further.asp (1)
	http://www.mlst.net/misc/further.asp
	/where (1)
	http://www.mlst.net/where
	/databases/default.asp (1)
	http://www.mlst.net/databases/default.asp
	/comingsoon/pacnes.asp (1)
	http://www.mlst.net/comingsoon/pacnes.asp

==========================================================
genedb.org (162) # of unique paths:33
-------------------------------
Registry:GeneDB Gmorsitans (http://old.genedb.org/genedb/glossina/)
-----------------------------------------------
	 (80)
	http://www.genedb.org
	The Most similar Registry Entry:GeneDB [Nif-0000-02880] sim=1.0 url:http://www.genedb.org/Homepage
	/Homepage/Smansoni (12)
	http://www.genedb.org/Homepage/Smansoni
	/genedb/smansoni (11)
	http://www.genedb.org/genedb/smansoni
	/genedb/pombe (11)
	http://www.genedb.org/genedb/pombe
	/genedb/pombe/index.jsp (6)
	http://www.genedb.org/genedb/pombe/index.jsp
	/genedb/leish (5)
	http://www.genedb.org/genedb/leish
	The Most similar Registry Entry:GeneDB Lmajor [nlx_60997] sim=0.9999999999999998 url:http://www.genedb.org/Homepage/Lmajor
	/genedb/tryp/index.jsp (3)
	http://www.genedb.org/genedb/tryp/index.jsp
	The Most similar Registry Entry:GeneDB Tbrucei [nlx_78417] sim=1.0 url:http://www.genedb.org/Homepage/Tbruceibrucei927
	/genedb/dicty (2)
	http://www.genedb.org/genedb/dicty
	The Most similar Registry Entry:GeneDB [Nif-0000-02880] sim=1.0 url:http://www.genedb.org/Homepage
	/Homepage/Emultilocularis (2)
	http://www.genedb.org/Homepage/Emultilocularis
	/genedb/Search (2)
	http://www.genedb.org/genedb/Search?organism=tryp&name=Tb927.3.3820
	/genedb/pombe/blast.jsp (2)
	http://www.genedb.org/genedb/pombe/blast.jsp

==========================================================
hgdownload.cse.ucsc.edu (161) # of unique paths:81
-------------------------------
Registry:BigWig and BigBed (http://hgdownload.cse.ucsc.edu/admin/exe/linux.x86_64/)
-----------------------------------------------
	/downloads.html (35)
	http://hgdownload.cse.ucsc.edu/downloads.html#horse
	 (17)
	ftp://hgdownload.cse.ucsc.edu
	/goldenPath/hg18/database (10)
	http://hgdownload.cse.ucsc.edu/goldenPath/hg18/database
	/goldenPath/hg18/phyloP44way (4)
	http://hgdownload.cse.ucsc.edu/goldenPath/hg18/phyloP44way
	/goldenPath (4)
	ftp://hgdownload.cse.ucsc.edu/goldenPath
	The Most similar Registry Entry:HuGE Navigator - Human Genome Epidemiology Navigator [nif-0000-00573] sim=0.9814536906684631 url:http://hugenavigator.net/
	/goldenPath/hg19/encodeDCC (4)
	http://hgdownload.cse.ucsc.edu/goldenPath/hg19/encodeDCC
	/goldenPath/hg18/multiz17way (3)
	http://hgdownload.cse.ucsc.edu/goldenPath/hg18/multiz17way
	/goldenPath/hg18 (3)
	http://hgdownload.cse.ucsc.edu/goldenPath/hg18
	/goldenPath/dm3/multiz15way (3)
	http://hgdownload.cse.ucsc.edu/goldenPath/dm3/multiz15way
	/goldenPath/hg19/database (3)
	http://hgdownload.cse.ucsc.edu/goldenPath/hg19/database
	/admin/exe (2)
	http://hgdownload.cse.ucsc.edu/admin/exe

==========================================================
ard.bmj.com (160) # of unique paths:56
>> # of supplemental URLs:10
-------------------------------
	/content/69/9/1636.full (6)
	http://ard.bmj.com/content/69/9/1636.full
	/content/69/Suppl_1/i2.full (4)
	http://ard.bmj.com/content/69/Suppl_1/i2.full
	/content/70/4/638.full (3)
	http://ard.bmj.com/content/70/4/638.full
	/content/69/6/1054.full (3)
	http://ard.bmj.com/content/69/6/1054.full
	/content/69/6/1086.full (3)
	http://ard.bmj.com/content/69/6/1086.full
	/content/69/4/718.full (3)
	http://ard.bmj.com/content/69/4/718.full
	/content/69/2/450.full (3)
	http://ard.bmj.com/content/69/2/450.full
	/content/69/4/700.full (3)
	http://ard.bmj.com/content/69/4/700.full
	/content/69/2/417.full (3)
	http://ard.bmj.com/content/69/2/417.full
	/content/69/2/364.full (3)
	http://ard.bmj.com/content/69/2/364.full
	/content/70/4/590.full (3)
	http://ard.bmj.com/content/70/4/590.full

==========================================================
hpa.org.uk (159) # of unique paths:119
-------------------------------
	 (19)
	http://www.hpa.org.uk
	/web/HPAweb (12)
	http://www.hpa.org.uk/web/HPAweb
	/webw/HPAweb (7)
	http://www.hpa.org.uk/webw/HPAweb
	/webc/HPAwebFile/HPAweb_C/1258560552857 (2)
	http://www.hpa.org.uk/webc/HPAwebFile/HPAweb_C/1258560552857
	/infections/topics_az/listeria/data_ew.htm (2)
	http://www.hpa.org.uk/infections/topics_az/listeria/data_ew.htm
	/Topics/InfectiousDiseases/InfectionsAZ/Campylobacter/EpidemiologicalData/campyDataEw (2)
	http://www.hpa.org.uk/Topics/InfectiousDiseases/InfectionsAZ/Campylobacter/EpidemiologicalData/campyDataEw
	/hpr/archives/2012/news3212.htm (2)
	http://www.hpa.org.uk/hpr/archives/2012/news3212.htm#bnrmlprn
	/webc/HPAwebFile/HPAweb_C/1284475204588 (2)
	http://www.hpa.org.uk/webc/HPAwebFile/HPAweb_C/1284475204588
	/webc/HPAwebFile/HPAweb_C/1194947374762 (1)
	http://www.hpa.org.uk/webc/HPAwebFile/HPAweb_C/1194947374762
	/hpr/archives/2008/news2108.htm (1)
	http://www.hpa.org.uk/hpr/archives/2008/news2108.htm
	/web/HPAweb&HPAwebStandard/HPAweb_C/1207821646480 (1)
	http://www.hpa.org.uk/web/HPAweb&HPAwebStandard/HPAweb_C/1207821646480

==========================================================
hc-sc.gc.ca (158) # of unique paths:131
>> # of supplemental URLs:3
-------------------------------
	 (7)
	http://www.hc-sc.gc.ca
	/pphb-dgspsp/sars-sras/index.html (5)
	http://www.hc-sc.gc.ca/pphb-dgspsp/sars-sras/index.html
	/pphb-dgspsp/wnv-vwn/mon_e.html (4)
	http://www.hc-sc.gc.ca/pphb-dgspsp/wnv-vwn/mon_e.html#sitrep
	/fn-an/securit/packag-emball/bpa/bpa_hra-ers-eng.php (3)
	http://www.hc-sc.gc.ca/fn-an/securit/packag-emball/bpa/bpa_hra-ers-eng.php
	/ewh-semt/pubs/contaminants/chms-ecms/index-eng.php (3)
	http://www.hc-sc.gc.ca/ewh-semt/pubs/contaminants/chms-ecms/index-eng.php
	/index-eng.php (2)
	http://www.hc-sc.gc.ca/index-eng.php
	/fn-an/pubs/mercur/merc_fish_poisson-eng.php (2)
	http://www.hc-sc.gc.ca/fn-an/pubs/mercur/merc_fish_poisson-eng.php#ref2
	/fn-an/securit/chem-chim/environ/mercur/cons-adv-etud-eng.php (2)
	http://www.hc-sc.gc.ca/fn-an/securit/chem-chim/environ/mercur/cons-adv-etud-eng.php
	/fn-an/consult/limits-max-seuils/myco_consult_ochra-eng.php (2)
	http://www.hc-sc.gc.ca/fn-an/consult/limits-max-seuils/myco_consult_ochra-eng.php
	/dhp-mps/prodnatur/index-eng.php (2)
	http://www.hc-sc.gc.ca/dhp-mps/prodnatur/index-eng.php
	/ewh-semt/pubs/water-eau/2010-sum_guide-res_recom/index-eng.php (2)
	http://www.hc-sc.gc.ca/ewh-semt/pubs/water-eau/2010-sum_guide-res_recom/index-eng.php

==========================================================
spss.com (157) # of unique paths:10
-------------------------------
	 (137)
	http://www.spss.com
	/statistics (8)
	http://www.spss.com/statistics
	/software/statistics (3)
	http://www.spss.com/software/statistics
	/spss (2)
	http://www.spss.com/spss
	/amos (2)
	http://www.spss.com/amos
	/devcentral (1)
	http://www.spss.com/devcentral
	/software/statistics/stats-standard (1)
	http://www.spss.com/software/statistics/stats-standard
	/st (1)
	http://www.spss.com/st
	/au (1)
	http://www.spss.com/au
	/de (1)
	https://www.spss.com/de

==========================================================
http (157) # of unique paths:144
-------------------------------
	//:mimic.physionet.org/database.html (4)
	http://http//:mimic.physionet.org/database.html
	 (3)
	http://http:
	//www.ebi.ac.uk/pdbe/emdb (3)
	http://http//www.ebi.ac.uk/pdbe/emdb
	//www.nih.gov (3)
	http://http://www.nih.gov
	//rsbweb.nih.gov/ij (2)
	http://http://rsbweb.nih.gov/ij
	//zfin.org/cgi-bin/webdriver (2)
	http://http://zfin.org/cgi-bin/webdriver?MIval=aa-fxfigureview.apg
	/www.mysql.com (2)
	http://http:/www.mysql.com
	//www.arabidopsis.org (2)
	http://http://www.arabidopsis.org
	//imagej.nih.gov/ij (1)
	http://http://imagej.nih.gov/ij
	/ncrr.pnl.gov/software (1)
	http://http:/ncrr.pnl.gov/software
	//www.informatics.jax.org (1)
	http://http://www.informatics.jax.org

==========================================================
ftp.sanger.ac.uk (157) # of unique paths:126
-------------------------------
Registry:Pompep (ftp://ftp.sanger.ac.uk/pub/yeast/pombe/Protein_data/)
-----------------------------------------------
	/pub/CGP/cosmic (6)
	http://ftp.sanger.ac.uk/pub/CGP/cosmic
	/pub/databases/Pfam (6)
	ftp://ftp.sanger.ac.uk/pub/databases/Pfam
	/pub/databases/Pfam/Tools (5)
	ftp://ftp.sanger.ac.uk/pub/databases/Pfam/Tools
	/pub/genevar (4)
	ftp://ftp.sanger.ac.uk/pub/genevar
	/pub/dmc/yeast/latest (3)
	ftp://ftp.sanger.ac.uk/pub/dmc/yeast/latest
	/pub/databases/Rfam/9.1 (3)
	ftp://ftp.sanger.ac.uk/pub/databases/Rfam/9.1
	/pub/databases/Rfam (3)
	ftp://ftp.sanger.ac.uk/pub/databases/Rfam
	/pub/databases/Pfam/Tools/site (3)
	ftp://ftp.sanger.ac.uk/pub/databases/Pfam/Tools/site
	/pub/pathogens/nm (2)
	ftp://ftp.sanger.ac.uk/pub/pathogens/nm
	/pub/pathogens/Eimeria/tenella (2)
	ftp://ftp.sanger.ac.uk/pub/pathogens/Eimeria/tenella
	/pub/databases/L.major_sequences (2)
	ftp://ftp.sanger.ac.uk/pub/databases/L.major_sequences

==========================================================
bioinf.cs.ucl.ac.uk (155) # of unique paths:22
>> # of supplemental URLs:1
-------------------------------
Registry:Genomic Threading Database (http://bioinf.cs.ucl.ac.uk/GTD)
-----------------------------------------------
	/psipred (118)
	http://bioinf.cs.ucl.ac.uk/psipred
	/disopred (11)
	http://bioinf.cs.ucl.ac.uk/disopred
	/dompred (4)
	http://bioinf.cs.ucl.ac.uk/dompred
	/web_servers (2)
	http://bioinf.cs.ucl.ac.uk/web_servers
	/psipred/psiform.html (2)
	http://bioinf.cs.ucl.ac.uk/psipred/psiform.html
	/memsat (2)
	http://bioinf.cs.ucl.ac.uk/memsat
	/bcb/Sonia/exon_paper (1)
	http://bioinf.cs.ucl.ac.uk/bcb/Sonia/exon_paper
	/psipred.html (1)
	http://bioinf.cs.ucl.ac.uk/psipred.html
	/downloads/PSICOV/suppdata (1)
	http://bioinf.cs.ucl.ac.uk/downloads/PSICOV/suppdata
	/downloads/textCATH (1)
	http://bioinf.cs.ucl.ac.uk/downloads/textCATH
	/downloads/pfilt (1)
	http://bioinf.cs.ucl.ac.uk/downloads/pfilt

==========================================================
vr.se (154) # of unique paths:6
-------------------------------
	 (130)
	http://www.vr.se
	/inenglish.4.12fff4451215cbd83e4800015152.html (18)
	http://www.vr.se/inenglish.4.12fff4451215cbd83e4800015152.html
	/inenglish (3)
	http://www.vr.se/inenglish
	/Formas (1)
	http://www.vr.se/Formas
	/forskningvistodjer/seminariedokumentation/medicin/workshopnewfrontiersinevaluationofimpactsofmedicalresearch.4.72e6b52e1211cd0bba880005128.html (1)
	http://www.vr.se/forskningvistodjer/seminariedokumentation/medicin/workshopnewfrontiersinevaluationofimpactsofmedicalresearch.4.72e6b52e1211cd0bba880005128.html
	/2.69f66a93108e85f68d480000.html (1)
	http://www.vr.se/2.69f66a93108e85f68d480000.html

==========================================================
f1000.com (154) # of unique paths:154
-------------------------------
Registry:F1000 Reports (http://f1000.com/reports)
-----------------------------------------------
	/prime/717097802 (1)
	http://f1000.com/prime/717097802
	/prime/1092890 (1)
	http://f1000.com/prime/1092890
	/prime/12268956 (1)
	http://f1000.com/prime/12268956
	/prime/718011486 (1)
	http://f1000.com/prime/718011486
	/prime/717955174 (1)
	http://f1000.com/prime/717955174
	/prime/718178060 (1)
	http://f1000.com/prime/718178060
	/prime/1165064 (1)
	http://f1000.com/prime/1165064
	/prime/717953203 (1)
	http://f1000.com/prime/717953203
	/prime/reports/b/5/51 (1)
	http://f1000.com/prime/reports/b/5/51
	/prime/718061906 (1)
	http://f1000.com/prime/718061906
	/prime/718178062 (1)
	http://f1000.com/prime/718178062

==========================================================
globocan.iarc.fr (153) # of unique paths:12
-------------------------------
	 (116)
	http://globocan.iarc.fr
	The Most similar Registry Entry:HuGE Navigator - Human Genome Epidemiology Navigator [nif-0000-00573] sim=0.9814536906684631 url:http://hugenavigator.net/
	/factsheets/populations/factsheet.asp (20)
	http://globocan.iarc.fr/factsheets/populations/factsheet.asp?uno=276
	/factsheets/cancers/breast.asp (4)
	http://globocan.iarc.fr/factsheets/cancers/breast.asp
	/factsheet.asp (3)
	http://globocan.iarc.fr/factsheet.asp
	/factsheets/cancers/colorectal.asp (2)
	http://globocan.iarc.fr/factsheets/cancers/colorectal.asp
	/factsheets/cancers/liver.asp (2)
	http://globocan.iarc.fr/factsheets/cancers/liver.asp
	/factsheets/cancers (1)
	http://globocan.iarc.fr/factsheets/cancers
	/factsheets/cancers/cervix.asp (1)
	http://globocan.iarc.fr/factsheets/cancers/cervix.asp
	/factsheets/populations/factsheet.asp%3Funo=900 (1)
	http://globocan.iarc.fr/factsheets/populations/factsheet.asp%3Funo=900
	/fact (1)
	http://globocan.iarc.fr/fact
	/factsheets/populations/factsheets.asp (1)
	http://globocan.iarc.fr/factsheets/populations/factsheets.asp?uno=380#WOMEN

==========================================================
genetics.bwh.harvard.edu (153) # of unique paths:19
-------------------------------
Registry:PolyPhen-2 (http://genetics.bwh.harvard.edu/pph2/)
-----------------------------------------------
	/pph (114)
	http://genetics.bwh.harvard.edu/pph
	/pph2/index.shtml (10)
	http://genetics.bwh.harvard.edu/pph2/index.shtml
	The Most similar Registry Entry:PolyPhen-2 [OMICS_00136] sim=1.0 url:http://genetics.bwh.harvard.edu/pph2/
	/pph/index.html (6)
	http://genetics.bwh.harvard.edu/pph/index.html
	/msblast (4)
	http://genetics.bwh.harvard.edu/msblast
	/pph2/bgi.shtml (3)
	http://genetics.bwh.harvard.edu/pph2/bgi.shtml
	/cgi-bin/ggi/ggi.cgi (2)
	http://genetics.bwh.harvard.edu/cgi-bin/ggi/ggi.cgi
	/pph2/dbsearch.shtml (2)
	http://genetics.bwh.harvard.edu/pph2/dbsearch.shtml
	 (1)
	http://genetics.bwh.harvard.edu
	/vt/dokuwiki/start (1)
	http://genetics.bwh.harvard.edu/vt/dokuwiki/start
	/ggi/pph2 (1)
	http://genetics.bwh.harvard.edu/ggi/pph2
	/pph/references.html (1)
	http://genetics.bwh.harvard.edu/pph/references.html

==========================================================
nwo.nl (152) # of unique paths:28
-------------------------------
	 (116)
	http://www.nwo.nl
	/nwohome.nsf/pages/SPPD_5R2QE7_Eng (5)
	http://www.nwo.nl/nwohome.nsf/pages/SPPD_5R2QE7_Eng
	/nwohome.nsf/pages/NWOP_6H2G7R_Eng (3)
	http://www.nwo.nl/nwohome.nsf/pages/NWOP_6H2G7R_Eng
	/nwohome.nsf/pages/NWOA_4YJDQ3_Eng (2)
	http://www.nwo.nl/nwohome.nsf/pages/NWOA_4YJDQ3_Eng
	/wotro (2)
	http://www.nwo.nl/wotro
	/nwohome.nsf/pages/nwop_5vtgqw_eng (2)
	http://www.nwo.nl/nwohome.nsf/pages/nwop_5vtgqw_eng
	/nwohome.nsf/pages/sppd_5r2qe7_eng (1)
	http://www.nwo.nl/nwohome.nsf/pages/sppd_5r2qe7_eng
	/projecten.nsf/pages/1900121750 (1)
	http://www.nwo.nl/projecten.nsf/pages/1900121750
	/nwohome.nsf/pages/SPPD_7AK3L2_Eng (1)
	http://www.nwo.nl/nwohome.nsf/pages/SPPD_7AK3L2_Eng
	/nwohome.nsf/pages/NWOP_5VWBMM_eng (1)
	http://www.nwo.nl/nwohome.nsf/pages/NWOP_5VWBMM_eng
	/nwohome.nsf/pages/NWOA_6SQDWG_Eng (1)
	http://www.nwo.nl/nwohome.nsf/pages/NWOA_6SQDWG_Eng

==========================================================
icmje.org (152) # of unique paths:13
-------------------------------
	/ (70)
	http://www.icmje.org/#author
	 (58)
	http://www.icmje.org
	/ethical_1author.html (7)
	http://www.icmje.org/ethical_1author.html
	/publishing_4overlap.html (5)
	http://www.icmje.org/publishing_4overlap.html
	/index.html (2)
	http://www.icmje.org/index.html
	/journals.html (2)
	http://www.icmje.org/journals.html#I
	/ethical_4conflicts.html (2)
	http://www.icmje.org/ethical_4conflicts.html
	/urm_main.html (1)
	http://www.icmje.org/urm_main.html
	/manuscript_1prepare.html (1)
	http://www.icmje.org/manuscript_1prepare.html
	/coi_instructions.html (1)
	http://www.icmje.org/coi_instructions.html
	/publishing_j.html (1)
	http://www.icmje.org/publishing_j.html

==========================================================
bioinformatics.psb.ugent.be (151) # of unique paths:55
>> # of supplemental URLs:5
-------------------------------
Registry:ENIGMA (http://bioinformatics.psb.ugent.be/ENIGMA/)
-----------------------------------------------
	/webtools/plantcare/html (39)
	http://bioinformatics.psb.ugent.be/webtools/plantcare/html
	/plaza (19)
	http://bioinformatics.psb.ugent.be/plaza
	/webtools/bogas (9)
	http://bioinformatics.psb.ugent.be/webtools/bogas
	/webtools/Venn (7)
	http://bioinformatics.psb.ugent.be/webtools/Venn
	/webtools/bogas/overview/Ectsi (5)
	http://bioinformatics.psb.ugent.be/webtools/bogas/overview/Ectsi
	/webtools/zt (5)
	http://bioinformatics.psb.ugent.be/webtools/zt
	/cornet (4)
	http://bioinformatics.psb.ugent.be/cornet
	/webtools/plantcare (3)
	http://bioinformatics.psb.ugent.be/webtools/plantcare
	/software/details/3 (3)
	http://www.bioinformatics.psb.ugent.be/software/details/3
	/webtools/venn (3)
	http://bioinformatics.psb.ugent.be/webtools/venn
	/supplementary_data (3)
	http://bioinformatics.psb.ugent.be/supplementary_data

==========================================================
phrap.org (150) # of unique paths:10
-------------------------------
Registry:Consed (http://www.phrap.org/consed/consed.html)
-----------------------------------------------
	 (133)
	http://www.phrap.org
	The Most similar Registry Entry:UW Genome Sciences [nif-0000-31441] sim=1.0000000000000002 url:http://repeatmasker.genome.washington.edu
	/phredphrap/phrap.html (6)
	http://www.phrap.org/phredphrap/phrap.html
	/phredphrap/general.html (2)
	http://www.phrap.org/phredphrap/general.html
	/phredphrap/phred.html (2)
	http://www.phrap.org/phredphrap/phred.html
	/phredphrapconsed.html (2)
	http://www.phrap.org/phredphrapconsed.html#block_phrap
	/index.html (1)
	http://www.phrap.org/index.html
	The Most similar Registry Entry:UW Genome Sciences [nif-0000-31441] sim=1.0000000000000002 url:http://repeatmasker.genome.washington.edu
	/phredphrpconsed.html (1)
	http://www.phrap.org/phredphrpconsed.html
	/consed/consed.html (1)
	http://www.phrap.org/consed/consed.html
	/est_assembly (1)
	http://www.phrap.org/est_assembly
	/phrap.docs/phrap.html (1)
	http://www.phrap.org/phrap.docs/phrap.html

==========================================================
snf.ch (149) # of unique paths:9
-------------------------------
	 (103)
	http://www.snf.ch
	/E/Pages/default.aspx (27)
	http://www.snf.ch/E/Pages/default.aspx
	/D/Seiten/default.aspx (6)
	http://www.snf.ch/D/Seiten/default.aspx
	/E (5)
	http://www.snf.ch/E
	/F/Pages/default.aspx (3)
	http://www.snf.ch/F/Pages/default.aspx
	/E/funding/Pages/default.aspx (2)
	http://www.snf.ch/E/funding/Pages/default.aspx
	/E/current/Dossiers/Pages/interdisciplinary.aspx (1)
	http://www.snf.ch/E/current/Dossiers/Pages/interdisciplinary.aspx
	/E/aboutus/facts/Pages/statistics.aspx (1)
	http://www.snf.ch/E/aboutus/facts/Pages/statistics.aspx
	/E/international/Pages/default.aspx (1)
	http://www.snf.ch/E/international/Pages/default.aspx

==========================================================
iucnredlist.org (148) # of unique paths:33
-------------------------------
	 (92)
	http://www.iucnredlist.org
	/apps/redlist/details/32023/0 (8)
	http://www.iucnredlist.org/apps/redlist/details/32023/0
	/technical-documents/spatial-data (7)
	http://www.iucnredlist.org/technical-documents/spatial-data#mammals
	/technical-documents (7)
	http://www.iucnredlist.org/technical-documents
	/static/categories_criteria_3_1 (3)
	http://www.iucnredlist.org/static/categories_criteria_3_1
	/amphibians (2)
	http://www.iucnredlist.org/amphibians
	/technical-documents/data-organization (2)
	http://www.iucnredlist.org/technical-documents/data-organization
	/initiatives/amphibians (2)
	http://www.iucnredlist.org/initiatives/amphibians
	/apps/redlist/details/29621/0 (1)
	http://www.iucnredlist.org/apps/redlist/details/29621/0
	/search/details.php/15951/all (1)
	http://www.iucnredlist.org/search/details.php/15951/all
	/apps/redlist/details/17975 (1)
	http://iucnredlist.org/apps/redlist/details/17975

==========================================================
cordis.europa.eu (148) # of unique paths:37
-------------------------------
	/fp7/home_en.html (28)
	http://cordis.europa.eu/fp7/home_en.html
	/fetch (19)
	http://cordis.europa.eu/fetch?CALLER=OFFR_TM_EN
	 (14)
	http://www.cordis.europa.eu
	/fp7 (13)
	http://cordis.europa.eu/fp7
	/home_en.html (11)
	http://cordis.europa.eu/home_en.html
	/fp6 (9)
	http://cordis.europa.eu/fp6
	/fp6/dc/index.cfm (8)
	http://cordis.europa.eu/fp6/dc/index.cfm?fuseaction=UserSite.FP6HomePage
	/fp7/dc/index.cfm (7)
	http://cordis.europa.eu/fp7/dc/index.cfm?fuseaction=UserSite.peopleDetailsCallPage&call_id=168
	/search/index.cfm (5)
	http://cordis.europa.eu/search/index.cfm?fuseaction=proj.document&PJ_LANG=EN&PJ_RCN=11789622&pid=0&q=61222D4F193AC74A3C679CD344AD41B0&type=sim
	/fp6/projects.htm (2)
	http://cordis.europa.eu/fp6/projects.htm
	/fp7/people/home_en.html (2)
	http://cordis.europa.eu/fp7/people/home_en.html

==========================================================
faostat.fao.org (147) # of unique paths:24
-------------------------------
Registry:FAOSTAT (http://faostat.fao.org/site/368/DesktopDefault.aspx?PageID=368)
-----------------------------------------------
	 (103)
	http://faostat.fao.org
	/site/567/default.aspx (9)
	http://faostat.fao.org/site/567/default.aspx#ancor
	/site/339/default.aspx (5)
	http://faostat.fao.org/site/339/default.aspx
	/site/368/default.aspx (4)
	http://faostat.fao.org/site/368/default.aspx#ancor
	The Most similar Registry Entry:FAOSTAT [nif-0000-30554] sim=1.0 url:http://faostat.fao.org/site/368/DesktopDefault.aspx?PageID=368
	/site/567/DesktopDefault.aspx (4)
	http://faostat.fao.org/site/567/DesktopDefault.aspx?PageID=567#ancor
	/default.aspx (3)
	http://faostat.fao.org/default.aspx
	/site/573/default.aspx (2)
	http://faostat.fao.org/site/573/default.aspx#ancor
	/DesktopDefault.aspx (1)
	http://faostat.fao.org/DesktopDefault.aspx?PageID=567#ancor
	/site/502/default.aspx (1)
	http://faostat.fao.org/site/502/default.aspx
	/site/535/default.aspx (1)
	http://faostat.fao.org/site/535/default.aspx
	/faostat (1)
	http://faostat.fao.org/faostat

==========================================================
oie.int (146) # of unique paths:73
-------------------------------
Registry:Aquatic Animal Health Code - 2008 (http://www.oie.int/fileadmin/Home/eng/Health_standards/aahc/2010/en_sommaire.htm)
-----------------------------------------------
	 (19)
	http://www.oie.int
	/wahis/public.php (17)
	http://www.oie.int/wahis/public.php?page=home
	/downld/AVIAN%20INFLUENZA/A_AI-Asia.htm (9)
	http://www.oie.int/downld/AVIAN%20INFLUENZA/A_AI-Asia.htm
	/wahid-prod/public.php (5)
	http://www.oie.int/wahid-prod/public.php?page=disease_immediate_summary
	/eng/normes/mmanual/a_00037.htm (4)
	http://www.oie.int/eng/normes/mmanual/a_00037.htm
	/en/international-standard-setting/terrestrial-manual/access-online (4)
	http://www.oie.int/en/international-standard-setting/terrestrial-manual/access-online
	/index.php (4)
	http://www.oie.int/index.php?id=477
	/eng/normes/mmanual/A_00037.htm (4)
	http://www.oie.int/eng/normes/mmanual/A_00037.htm
	/eng/info/en_esbmonde.htm (3)
	http://www.oie.int/eng/info/en_esbmonde.htm
	/eng/info_ev/en_AI_factoids_2.htm (3)
	http://www.oie.int/eng/info_ev/en_AI_factoids_2.htm
	/wahis_2/public/wahid.php/Wahidhome/Home (3)
	http://www.oie.int/wahis_2/public/wahid.php/Wahidhome/Home

==========================================================
evs.gs.washington.edu (145) # of unique paths:5
-------------------------------
	/EVS (139)
	http://evs.gs.washington.edu/EVS
	 (2)
	http://www.evs.gs.washington.edu
	/evs (2)
	http://evs.gs.washington.edu/evs
	/niehsExome (1)
	http://evs.gs.washington.edu/niehsExome
	/EVS/HelpDescriptions.jsp (1)
	http://evs.gs.washington.edu/EVS/HelpDescriptions.jsp?tab=tabs-1#FilterStatus

==========================================================
persistent-identifier.nl (145) # of unique paths:2
-------------------------------
	/ (144)
	http://www.persistent-identifier.nl/?identifier=urn:nbn:nl:ui:13-jz0d-d5
	 (1)
	http://www.persistent-identifier.nl?identifier=urn:nbn:nl:ui:13-d9zq-rm

==========================================================
fmrib.ox.ac.uk (144) # of unique paths:61
-------------------------------
Registry:FSL (http://www.fmrib.ox.ac.uk/fsl/)
-----------------------------------------------
	/analysis/techrep (11)
	http://www.fmrib.ox.ac.uk/analysis/techrep
	/fsl/tbss/index.html (10)
	http://www.fmrib.ox.ac.uk/fsl/tbss/index.html
	/fsl/data/atlas-descriptions.html (10)
	http://www.fmrib.ox.ac.uk/fsl/data/atlas-descriptions.html#wm
	/fsl/fslvbm/index.html (9)
	http://www.fmrib.ox.ac.uk/fsl/fslvbm/index.html
	/fsl/fdt/index.html (7)
	http://www.fmrib.ox.ac.uk/fsl/fdt/index.html
	/fsl/randomise/index.html (5)
	http://www.fmrib.ox.ac.uk/fsl/randomise/index.html
	/fsl/index.html (5)
	http://www.fmrib.ox.ac.uk/fsl/index.html
	/fsl/feat5/index (4)
	http://www.fmrib.ox.ac.uk/fsl/feat5/index
	/fsl/fdt/fdt_probtrackx.html (3)
	http://www.fmrib.ox.ac.uk/fsl/fdt/fdt_probtrackx.html
	/fsl/fnirt/index.html (3)
	http://www.fmrib.ox.ac.uk/fsl/fnirt/index.html
	/fsl/fslview/index.html (3)
	http://www.fmrib.ox.ac.uk/fsl/fslview/index.html

==========================================================
bioinf.uta.fi (144) # of unique paths:141
-------------------------------
Registry:IDbases (http://bioinf.uta.fi/base_root/)
-----------------------------------------------
	/BLMbase (2)
	http://bioinf.uta.fi/BLMbase
	The Most similar Registry Entry:BTKbase [nif-0000-02625] sim=0.9013852667289806 url:http://bioinf.uta.fi/BTKbase/
	/KinMutBase (2)
	http://bioinf.uta.fi/KinMutBase
	/idr (2)
	http://bioinf.uta.fi/idr
	/RAG1base (1)
	http://bioinf.uta.fi/RAG1base
	The Most similar Registry Entry:BTKbase [nif-0000-02625] sim=0.916999553715103 url:http://bioinf.uta.fi/BTKbase/
	/BTKbase/types_domains.html (1)
	http://bioinf.uta.fi/BTKbase/types_domains.html
	/NHEJ1base (1)
	http://bioinf.uta.fi/NHEJ1base
	The Most similar Registry Entry:BTKbase [nif-0000-02625] sim=0.9157285823817104 url:http://bioinf.uta.fi/BTKbase/
	/ELA2base (1)
	http://bioinf.uta.fi/ELA2base
	The Most similar Registry Entry:BTKbase [nif-0000-02625] sim=0.8874560338179175 url:http://bioinf.uta.fi/BTKbase/
	/C2base (1)
	http://bioinf.uta.fi/C2base
	The Most similar Registry Entry:BTKbase [nif-0000-02625] sim=0.8799256353759464 url:http://bioinf.uta.fi/BTKbase/
	/PRF1base (1)
	http://bioinf.uta.fi/PRF1base
	The Most similar Registry Entry:BTKbase [nif-0000-02625] sim=0.8948913436165641 url:http://bioinf.uta.fi/BTKbase/
	/TAP2base (1)
	http://bioinf.uta.fi/TAP2base
	The Most similar Registry Entry:BTKbase [nif-0000-02625] sim=0.8938916850446232 url:http://bioinf.uta.fi/BTKbase/
	/RAG2base (1)
	http://bioinf.uta.fi/RAG2base
	The Most similar Registry Entry:BTKbase [nif-0000-02625] sim=0.916999553715103 url:http://bioinf.uta.fi/BTKbase/

==========================================================
ncbi.nih.gov (141) # of unique paths:45
-------------------------------
Registry:AceView (http://www.ncbi.nih.gov/IEB/Research/Acembly/)
-----------------------------------------------
	/BLAST (21)
	http://www.ncbi.nih.gov/BLAST
	The Most similar Registry Entry:BLAST Assembled RefSeq Genomes [nif-0000-30153] sim=1.0 url:http://130.14.29.110/BLAST/
	/geo (17)
	http://www.ncbi.nih.gov/geo
	The Most similar Registry Entry:Gene Expression Omnibus [nif-0000-00142] sim=1.0000000000000002 url:http://www.ncbi.nlm.nih.gov/geo/
	/COG (10)
	http://www.ncbi.nih.gov/COG
	The Most similar Registry Entry:COG [nif-0000-02672] sim=0.9999999999999998 url:http://www.ncbi.nlm.nih.gov/COG
	/Genbank (8)
	http://www.ncbi.nih.gov/Genbank
	The Most similar Registry Entry:GenBank [nif-0000-02873] sim=0.9976297888536354 url:http://www.ncbi.nlm.nih.gov/Genbank/index.html
	/GenBank (8)
	http://www.ncbi.nih.gov/GenBank
	The Most similar Registry Entry:GenBank [nif-0000-02873] sim=0.9976297888536354 url:http://www.ncbi.nlm.nih.gov/Genbank/index.html
	/blast (7)
	http://www.ncbi.nih.gov/blast
	The Most similar Registry Entry:BLAST Assembled RefSeq Genomes [nif-0000-30153] sim=1.0 url:http://130.14.29.110/BLAST/
	/entrez/query.fcgi (6)
	http://www.ncbi.nih.gov/entrez/query.fcgi?db=gene
	The Most similar Registry Entry:PubMed [nlx_82958] sim=0.9953371034325146 url:http://www.ncbi.nlm.nih.gov/sites/entrez?db=pubmed
	/projects/genotyping/formpage.cgi (6)
	http://www.ncbi.nih.gov/projects/genotyping/formpage.cgi
	/genbank (4)
	http://www.ncbi.nih.gov/genbank
	The Most similar Registry Entry:GenBank [nif-0000-02873] sim=0.9976297888536354 url:http://www.ncbi.nlm.nih.gov/Genbank/index.html
	/Traces (4)
	http://www.ncbi.nih.gov/Traces
	/RefSeq (4)
	http://www.ncbi.nih.gov/RefSeq
	The Most similar Registry Entry:RefSeq [nif-0000-03397] sim=0.9959087831248146 url:http://www.ncbi.nlm.nih.gov/RefSeq/

==========================================================
picard.sourceforge.net (141) # of unique paths:3
-------------------------------
Registry:Samscope (http://sourceforge.net/projects/samscope/)
-----------------------------------------------
	 (136)
	http://picard.sourceforge.net
	/index.shtml (3)
	http://picard.sourceforge.net/index.shtml
	/command-line-overview.shtml (2)
	http://picard.sourceforge.net/command-line-overview.shtml#DownsampleSam

==========================================================
kazusa.or.jp (141) # of unique paths:38
-------------------------------
Registry:Kazusa Arabidopsis data opening site (http://www.kazusa.or.jp/kaos/)
-----------------------------------------------
	/codon (62)
	http://www.kazusa.or.jp/codon
	/lotus (15)
	http://www.kazusa.or.jp/lotus
	/codon/cgi-bin/showcodon.cgi (11)
	http://www.kazusa.or.jp/codon/cgi-bin/showcodon.cgi?species=2711
	 (7)
	http://www.kazusa.or.jp
	/tomato (5)
	http://www.kazusa.or.jp/tomato
	/jatropha (3)
	http://www.kazusa.or.jp/jatropha
	/lotus/markerdb_index.html (2)
	http://www.kazusa.or.jp/lotus/markerdb_index.html
	/lotus/clonelist.html (2)
	http://www.kazusa.or.jp/lotus/clonelist.html
	/GMM (2)
	http://www.kazusa.or.jp/GMM
	/lotus/index.html (2)
	http://www.kazusa.or.jp/lotus/index.html
	/codon/countcodon.html (2)
	http://www.kazusa.or.jp/codon/countcodon.html

==========================================================
accessdata.fda.gov (139) # of unique paths:54
-------------------------------
	/scripts/cder/drugsatfda/index.cfm (32)
	http://www.accessdata.fda.gov/scripts/cder/drugsatfda/index.cfm
	/scripts/cdrh/cfdocs/cfcfr/CFRSearch.cfm (26)
	http://www.accessdata.fda.gov/scripts/cdrh/cfdocs/cfcfr/CFRSearch.cfm
	/scripts/cder/drugsatfda (8)
	http://www.accessdata.fda.gov/scripts/cder/drugsatfda
	/scripts/opdlisting/oopd/index.cfm (4)
	http://www.accessdata.fda.gov/scripts/opdlisting/oopd/index.cfm
	/scripts/cder/ndc/default.cfm (4)
	http://www.accessdata.fda.gov/scripts/cder/ndc/default.cfm
	/Scripts/cder/DrugsatFDA (4)
	http://www.accessdata.fda.gov/Scripts/cder/DrugsatFDA
	/scripts/cdrh/cfdocs/cftopic/pma/pma.cfm (3)
	http://www.accessdata.fda.gov/scripts/cdrh/cfdocs/cftopic/pma/pma.cfm?num.810001p=
	/scripts/cdrh/cfdocs/cfCFR/CFRSearch.cfm (3)
	http://www.accessdata.fda.gov/scripts/cdrh/cfdocs/cfCFR/CFRSearch.cfm
	/scripts/cdrh/cfdocs/cfcfr/cfrsearch.cfm (3)
	http://www.accessdata.fda.gov/scripts/cdrh/cfdocs/cfcfr/cfrsearch.cfm
	 (2)
	http://www.accessdata.fda.gov
	/scripts/animaldrugsatfda/index.cfm (2)
	http://www.accessdata.fda.gov/scripts/animaldrugsatfda/index.cfm?gb=1

==========================================================
clustal.org (139) # of unique paths:8
-------------------------------
	 (120)
	http://www.clustal.org
	/clustal2 (11)
	http://www.clustal.org/clustal2
	/omega (3)
	http://www.clustal.org/omega
	/download (1)
	http://www.clustal.org/download
	/omega/clustalo-api (1)
	http://www.clustal.org/omega/clustalo-api
	/download/clustalx_help.html (1)
	http://www.clustal.org/download/clustalx_help.html
	/download/current (1)
	http://www.clustal.org/download/current
	/download/1.X/ftp-igbmc.u-strasbg.fr/pub/ClustalX (1)
	http://www.clustal.org/download/1.X/ftp-igbmc.u-strasbg.fr/pub/ClustalX

==========================================================
us.expasy.org (137) # of unique paths:29
-------------------------------
Registry:ExPASy (http://expasy.org/)
-----------------------------------------------
	 (24)
	http://us.expasy.org
	/tools/protparam.html (24)
	http://us.expasy.org/tools/protparam.html
	/sprot (23)
	http://us.expasy.org/sprot
	/tools (11)
	http://us.expasy.org/tools
	/tools/pi_tool.html (9)
	http://us.expasy.org/tools/pi_tool.html
	/tools/dna.html (8)
	http://us.expasy.org/tools/dna.html
	/prosite (7)
	http://us.expasy.org/prosite
	The Most similar Registry Entry:PROSITE [nif-0000-03351] sim=0.99559853881905 url:http://prosite.expasy.org/
	/tools/scanprosite (4)
	http://us.expasy.org/tools/scanprosite
	The Most similar Registry Entry:ProRule [nif-0000-03349] sim=1.0 url:http://www.expasy.org/tools/scanprosite
	/tools/protscale.html (4)
	http://www.us.expasy.org/tools/protscale.html
	/tools/peptide-mass.html (3)
	http://us.expasy.org/tools/peptide-mass.html
	/databases/uniprot/current_release/knowledgebase/taxonomic_divisions (2)
	ftp://us.expasy.org/databases/uniprot/current_release/knowledgebase/taxonomic_divisions

==========================================================
signal.salk.edu (137) # of unique paths:26
-------------------------------
	/cgi-bin/tdnaexpress (35)
	http://signal.salk.edu/cgi-bin/tdnaexpress
	 (29)
	http://signal.salk.edu
	/tdnaprimers.2.html (20)
	http://signal.salk.edu/tdnaprimers.2.html
	/cgi-bin/RiceGE (16)
	http://signal.salk.edu/cgi-bin/RiceGE
	/tabout.html (5)
	http://signal.salk.edu/tabout.html
	/cgi-bin/atta (4)
	http://signal.salk.edu/cgi-bin/atta
	/atg1001/index.php (3)
	http://signal.salk.edu/atg1001/index.php
	/tdna_FAQs.html (3)
	http://signal.salk.edu/tdna_FAQs.html
	/Source/AtTOME_Data_Source.html (2)
	http://signal.salk.edu/Source/AtTOME_Data_Source.html
	/cdnastatus.html (2)
	http://signal.salk.edu/cdnastatus.html
	/tdnaprimers.html (2)
	http://signal.salk.edu/tdnaprimers.html

==========================================================
promega.com (136) # of unique paths:27
-------------------------------
	 (103)
	http://www.promega.com
	/siRNADesigner (4)
	http://www.promega.com/siRNADesigner
	/biomath (2)
	http://www.promega.com/biomath
	/sirnadesigner (2)
	http://www.promega.com/sirnadesigner
	/geneticidtools/powerstats (2)
	http://www.promega.com/geneticidtools/powerstats
	/tbs (2)
	http://www.promega.com/tbs
	/products/cell-health-assays/glutathione-measurement/gsh_gssg_glo-assay (1)
	http://www.promega.com/products/cell-health-assays/glutathione-measurement/gsh_gssg_glo-assay
	/de-de/resources/scientific_posters/posters/compound-interference-of-celltiterglo-vs-pe-atplite-1step-poster (1)
	http://www.promega.com/de-de/resources/scientific_posters/posters/compound-interference-of-celltiterglo-vs-pe-atplite-1step-poster
	/default.asp (1)
	http://www.promega.com/default.asp
	/tbs/tm040/tm040.html (1)
	http://www.promega.com/tbs/tm040/tm040.html
	/resources/product-guides-and-selectors/protocols-and-applications-guide/cell-viability (1)
	http://www.promega.com/resources/product-guides-and-selectors/protocols-and-applications-guide/cell-viability

==========================================================
roche-applied-science.com (136) # of unique paths:20
-------------------------------
	 (72)
	http://www.roche-applied-science.com
	/sis/rtpcr/upl/index.jsp (23)
	http://www.roche-applied-science.com/sis/rtpcr/upl/index.jsp?id
	/sis/rtpcr/upl/adc.jsp (11)
	https://www.roche-applied-science.com/sis/rtpcr/upl/adc.jsp
	/sis/rtpcr/upl/ezhome.html (9)
	http://www.roche-applied-science.com/sis/rtpcr/upl/ezhome.html
	/sis/rtpcr/htc/index.jsp (3)
	https://www.roche-applied-science.com/sis/rtpcr/htc/index.jsp
	/PROD_INF/MANUALS/DIG_MAN/dig_toc.htm (2)
	http://www.roche-applied-science.com/PROD_INF/MANUALS/DIG_MAN/dig_toc.htm
	/sis/rtpcr/upl/acenter.jsp (2)
	https://www.roche-applied-science.com/sis/rtpcr/upl/acenter.jsp?id=030000
	/sis/xcelligence/index.jsp (2)
	https://www.roche-applied-science.com/sis/xcelligence/index.jsp?
	/labfaqs/intro.htm (1)
	http://www.roche-applied-science.com/labfaqs/intro.htm
	/sis/proteinexpression (1)
	http://www.roche-applied-science.com/sis/proteinexpression
	/servlet/RCConfigureUser (1)
	https://www.roche-applied-science.com/servlet/RCConfigureUser?URL=StoreFramesetView

==========================================================
dnb.com (136) # of unique paths:2
-------------------------------
	/us (126)
	http://www.dnb.com/us
	 (10)
	http://www.dnb.com

==========================================================
unaids.org (134) # of unique paths:92
>> # of supplemental URLs:1
-------------------------------
Registry:UNAIDS (http://www.unaids.org)
-----------------------------------------------
	/globalreport/Global_report.htm (11)
	http://www.unaids.org/globalreport/Global_report.htm
	/en/KnowledgeCentre/HIVData/GlobalReport/2008/2008_Global_report.asp (7)
	http://www.unaids.org/en/KnowledgeCentre/HIVData/GlobalReport/2008/2008_Global_report.asp
	/en/regionscountries/countries/southafrica (6)
	http://www.unaids.org/en/regionscountries/countries/southafrica
	/en/KnowledgeCentre/HIVData/GlobalReport/2008 (5)
	http://www.unaids.org/en/KnowledgeCentre/HIVData/GlobalReport/2008
	/en (4)
	http://www.unaids.org/en
	/en/HIV_data/2006GlobalReport/default.asp (3)
	http://www.unaids.org/en/HIV_data/2006GlobalReport/default.asp
	/en/KnowledgeCentre/HIVData/EpiUpdate/EpiUpdArchive/2009/default.asp (3)
	http://www.unaids.org/en/KnowledgeCentre/HIVData/EpiUpdate/EpiUpdArchive/2009/default.asp
	/globalreport (3)
	http://www.unaids.org/globalreport
	/en/dataanalysis/datatools/aidsinfo (2)
	http://www.unaids.org/en/dataanalysis/datatools/aidsinfo
	/en/dataanalysis/epidemiology/2009aidsepidemicupdate (2)
	http://www.unaids.org/en/dataanalysis/epidemiology/2009aidsepidemicupdate
	/bangkok2004/report.html (2)
	http://www.unaids.org/bangkok2004/report.html

==========================================================
hmg.oxfordjournals.org (134) # of unique paths:134
>> # of supplemental URLs:134
-------------------------------
	/lookup/suppl/doi:10.1093/hmg/ddt216/-/DC1 (1)
	http://hmg.oxfordjournals.org/lookup/suppl/doi:10.1093/hmg/ddt216/-/DC1
	/lookup/suppl/doi:10.1093/hmg/ddt065/-/DC1 (1)
	http://hmg.oxfordjournals.org/lookup/suppl/doi:10.1093/hmg/ddt065/-/DC1
	/lookup/suppl/doi:10.1093/hmg/ddt418/-/DC1 (1)
	http://hmg.oxfordjournals.org/lookup/suppl/doi:10.1093/hmg/ddt418/-/DC1
	/lookup/suppl/doi:10.1093/hmg/dds464/-/DC1 (1)
	http://hmg.oxfordjournals.org/lookup/suppl/doi:10.1093/hmg/dds464/-/DC1
	/lookup/suppl/doi:10.1093/hmg/ddr418/-/DC1 (1)
	http://hmg.oxfordjournals.org/lookup/suppl/doi:10.1093/hmg/ddr418/-/DC1
	/lookup/suppl/doi:10.1093/hmg/dds380/-/DC1 (1)
	http://hmg.oxfordjournals.org/lookup/suppl/doi:10.1093/hmg/dds380/-/DC1
	/lookup/suppl/doi:10.1093/hmg/ddt355/-/DC1 (1)
	http://hmg.oxfordjournals.org/lookup/suppl/doi:10.1093/hmg/ddt355/-/DC1
	/lookup/suppl/doi:10.1093/hmg/ddt117/-/DC1 (1)
	http://hmg.oxfordjournals.org/lookup/suppl/doi:10.1093/hmg/ddt117/-/DC1
	/lookup/suppl/doi:10.1093/hmg/ddt286/-/DC1 (1)
	http://hmg.oxfordjournals.org/lookup/suppl/doi:10.1093/hmg/ddt286/-/DC1
	/lookup/suppl/doi:10.1093/hmg/dds486/-/DC1 (1)
	http://hmg.oxfordjournals.org/lookup/suppl/doi:10.1093/hmg/dds486/-/DC1
	/lookup/suppl/doi:10.1093/hmg/ddt383/-/DC1 (1)
	http://hmg.oxfordjournals.org/lookup/suppl/doi:10.1093/hmg/ddt383/-/DC1

==========================================================
girinst.org (133) # of unique paths:20
-------------------------------
	 (43)
	http://www.girinst.org
	/repbase (26)
	http://www.girinst.org/repbase
	/censor/index.php (18)
	http://www.girinst.org/censor/index.php
	/repbase/index.html (15)
	http://www.girinst.org/repbase/index.html
	/Repbase_Update.html (6)
	http://www.girinst.org/Repbase_Update.html
	/repbase/update/index.html (5)
	http://www.girinst.org/repbase/update/index.html
	/censor (3)
	http://www.girinst.org/censor
	/censor/help.html (2)
	http://www.girinst.org/censor/help.html#MAP
	/downloads/software/censor (2)
	http://www.girinst.org/downloads/software/censor
	/repbase/update (2)
	http://www.girinst.org/repbase/update
	/repbase/update/browse.php (2)
	http://www.girinst.org/repbase/update/browse.php

==========================================================
genetics.org (133) # of unique paths:133
>> # of supplemental URLs:132
-------------------------------
Registry:NIMH Center for Collaborative Genetic Studies on Mental Disorders (https://www.nimhgenetics.org/)
-----------------------------------------------
	/lookup/suppl/doi:10.1534/genetics.112.143958/-/DC1/genetics.112.143958-5.xls (1)
	http://www.genetics.org/lookup/suppl/doi:10.1534/genetics.112.143958/-/DC1/genetics.112.143958-5.xls
	/lookup/suppl/doi:10.1534/genetics.112.143719/-/DC1 (1)
	http://www.genetics.org/lookup/suppl/doi:10.1534/genetics.112.143719/-/DC1
	/lookup/suppl/doi:10.1534/genetics.113.156836/-/DC1 (1)
	http://www.genetics.org/lookup/suppl/doi:10.1534/genetics.113.156836/-/DC1
	/lookup/suppl/doi:10.1534/genetics.113.153346/-/DC1/genetics.113.153346-1.avi (1)
	http://www.genetics.org/lookup/suppl/doi:10.1534/genetics.113.153346/-/DC1/genetics.113.153346-1.avi
	/content/suppl/2011/05/05/genetics.111.128942.DC1 (1)
	http://www.genetics.org/content/suppl/2011/05/05/genetics.111.128942.DC1
	/lookup/suppl/doi:10.1534/genetics.111.127324/-/DC1 (1)
	http://www.genetics.org/lookup/suppl/doi:10.1534/genetics.111.127324/-/DC1
	/lookup/suppl/doi:10.1534/genetics.112.148726/-/DC1/genetics.112.148726-9.xls (1)
	http://www.genetics.org/lookup/suppl/doi:10.1534/genetics.112.148726/-/DC1/genetics.112.148726-9.xls
	/lookup/suppl/doi:10.1534/genetics.112.143396/-/DC1 (1)
	http://www.genetics.org/lookup/suppl/doi:10.1534/genetics.112.143396/-/DC1
	/content/suppl/2011/09/07/genetics.111.133975.DC1 (1)
	http://www.genetics.org/content/suppl/2011/09/07/genetics.111.133975.DC1
	/lookup/suppl/doi:10.1534/genetics.113.153874/-/DC1 (1)
	http://www.genetics.org/lookup/suppl/doi:10.1534/genetics.113.153874/-/DC1
	/lookup/suppl/doi:10.1534/genetics.113.149567/-/DC1 (1)
	http://www.genetics.org/lookup/suppl/doi:10.1534/genetics.113.149567/-/DC1

==========================================================
string-db.org (132) # of unique paths:4
-------------------------------
	 (129)
	http://www.string-db.org
	The Most similar Registry Entry:STRING [nif-0000-03503] sim=1.0000000000000002 url:http://string.embl.de/
	/database (1)
	http://string-db.org/database
	/, (1)
	http://string-db.org/,
	/newstring_cgi/show_input_page.pl (1)
	http://string-db.org/newstring_cgi/show_input_page.pl?UserId
	The Most similar Registry Entry:STRING [nif-0000-03503] sim=1.0000000000000002 url:http://string.embl.de/

==========================================================
genome.wustl.edu (131) # of unique paths:68
-------------------------------
Registry:VARSCAN (http://genome.wustl.edu/software/varscan)
-----------------------------------------------
	 (29)
	http://genome.wustl.edu
	/genome.cgi (6)
	http://genome.wustl.edu/genome.cgi?GENOME=Symbiodinium%20sp.&SECTION=research
	/pub/organism/Other_Vertebrates/Petromyzon_marinus (5)
	ftp://genome.wustl.edu/pub/organism/Other_Vertebrates/Petromyzon_marinus
	/software/cnvhmm (4)
	http://genome.wustl.edu/software/cnvhmm
	The Most similar Registry Entry:VARSCAN [nlx_154687] sim=0.9999999999999999 url:http://genome.wustl.edu/software/varscan
	/genome/celegans/celegans_snp.cgi (4)
	http://genome.wustl.edu/genome/celegans/celegans_snp.cgi
	/genomes (4)
	http://genome.wustl.edu/genomes
	/gsc/human/Mapping (3)
	http://genome.wustl.edu/gsc/human/Mapping
	/genomes/view/rhodnius_prolixus (3)
	http://genome.wustl.edu/genomes/view/rhodnius_prolixus
	/projects/yeast (2)
	http://genome.wustl.edu/projects/yeast
	/pub/organism/Primates/Callithrix_jacchus/assembly/Callithrix_jacchus-2.0.2 (2)
	http://genome.wustl.edu/pub/organism/Primates/Callithrix_jacchus/assembly/Callithrix_jacchus-2.0.2
	/hgm/HGM_frontpage.cgi (2)
	http://genome.wustl.edu/hgm/HGM_frontpage.cgi

==========================================================
cancergenome.nih.gov (129) # of unique paths:9
-------------------------------
	 (115)
	http://cancergenome.nih.gov
	/dataportal (5)
	http://cancergenome.nih.gov/dataportal
	/components (2)
	http://cancergenome.nih.gov/components
	/abouttcga/policies/publicationguidelines (2)
	http://cancergenome.nih.gov/abouttcga/policies/publicationguidelines
	/index.asp (1)
	http://cancergenome.nih.gov/index.asp
	/dataportal/data/access (1)
	http://cancergenome.nih.gov/dataportal/data/access
	/wwd/program (1)
	http://cancergenome.nih.gov/wwd/program
	/cancersselected/glioblastomamultiforme (1)
	http://cancergenome.nih.gov/cancersselected/glioblastomamultiforme
	/dataportal/data/about (1)
	http://cancergenome.nih.gov/dataportal/data/about

==========================================================
promedmail.org (129) # of unique paths:8
-------------------------------
	 (113)
	http://www.promedmail.org
	/direct.php (5)
	http://www.promedmail.org/direct.php?id+1186507
	/pls/otn/f (4)
	http://www.promedmail.org/pls/otn/f?p=2400:1202:1477266451936125:NO:F2400_P1202_CHECK_DISPLAY,F2400_P1202_PUB_MAIL_ID:X,40433
	/pls/apex/f (3)
	http://www.promedmail.org/pls/apex/f?p=2400:1202:1420708405369099:NO:F2400_P1202_CHECK_DISPLAY,F2400_P1202_PUB_MAIL_ID:X,77916
	/aboutus (1)
	http://www.promedmail.org/aboutus
	/pls/promed/promed.home (1)
	http://www.promedmail.org/pls/promed/promed.home
	/pls/promed/f (1)
	http://www.promedmail.org/pls/promed/f?p=2400:1202:1718422751363262853
	/pls/promed (1)
	http://www.promedmail.org/pls/promed

==========================================================
cvm.controlled-trials.com (129) # of unique paths:126
-------------------------------
	 (2)
	http://cvm.controlled-trials.com
	/content/1/3/155 (2)
	http://cvm.controlled-trials.com/content/1/3/155
	/content/1/3/161 (2)
	http://cvm.controlled-trials.com/content/1/3/161
	/content/1/2/095 (1)
	http://cvm.controlled-trials.com/content/1/2/095
	/content/1/2/098 (1)
	http://cvm.controlled-trials.com/content/1/2/098
	/content/1/2/092 (1)
	http://cvm.controlled-trials.com/content/1/2/092
	/content/1/1/041 (1)
	http://cvm.controlled-trials.com/content/1/1/041
	/content/1/2/128 (1)
	http://cvm.controlled-trials.com/content/1/2/128
	/content/2/5/221 (1)
	http://cvm.controlled-trials.com/content/2/5/221
	/content/5/1/12 (1)
	http://cvm.controlled-trials.com/content/5/1/12
	/content/1/1/045 (1)
	http://cvm.controlled-trials.com/content/1/1/045

==========================================================
hgvs.org (129) # of unique paths:12
-------------------------------
Registry:HGVS Locus Specific Mutation Databases (http://www.hgvs.org/dblist/glsdb.htm)
-----------------------------------------------
	/mutnomen (104)
	http://www.hgvs.org/mutnomen
	/rec.html (7)
	http://www.hgvs.org/rec.html
	/mutnomen/recs.html (4)
	http://www.hgvs.org/mutnomen/recs.html
	/dblist/glsdb.html (3)
	http://www.hgvs.org/dblist/glsdb.html
	The Most similar Registry Entry:HGVS Locus Specific Mutation Databases [nlx_153903] sim=0.956965802724593 url:http://www.hgvs.org/dblist/glsdb.htm
	/mutnomen/recs-DNA.html (2)
	http://www.hgvs.org/mutnomen/recs-DNA.html
	/mdifaq.html (2)
	http://www.hgvs.org/mdifaq.html
	/mutnomen/recs-prot.html (2)
	http://www.hgvs.org/mutnomen/recs-prot.html
	/Mutnomen (1)
	http://www.hgvs.org/Mutnomen
	/mutnomen/webcite (1)
	http://www.hgvs.org/mutnomen/webcite
	/mutnomen/recs-prot (1)
	http://www.hgvs.org/mutnomen/recs-prot
	/mutnomen/disc.html (1)
	http://www.hgvs.org/mutnomen/disc.html#SNP

==========================================================
eurojnlofpsychotraumatol.net (128) # of unique paths:125
>> # of supplemental URLs:128
-------------------------------
	/index.php/ejpt/rt/suppFiles/22825/0 (4)
	http://www.eurojnlofpsychotraumatol.net/index.php/ejpt/rt/suppFiles/22825/0
	/index.php/ejpt/rt/suppFiles/5599/0 (1)
	http://www.eurojnlofpsychotraumatol.net/index.php/ejpt/rt/suppFiles/5599/0
	/index.php/ejpt/rt/suppFiles/8458/0 (1)
	http://www.eurojnlofpsychotraumatol.net/index.php/ejpt/rt/suppFiles/8458/0
	/index.php/ejpt/rt/suppFiles/18560/0 (1)
	http://www.eurojnlofpsychotraumatol.net/index.php/ejpt/rt/suppFiles/18560/0
	/index.php/ejpt/rt/suppFiles/6345/0 (1)
	http://www.eurojnlofpsychotraumatol.net/index.php/ejpt/rt/suppFiles/6345/0
	/index.php/ejpt/rt/suppFiles/8451/0 (1)
	http://www.eurojnlofpsychotraumatol.net/index.php/ejpt/rt/suppFiles/8451/0
	/index.php/ejpt/rt/suppFiles/8294/0 (1)
	http://www.eurojnlofpsychotraumatol.net/index.php/ejpt/rt/suppFiles/8294/0
	/index.php/ejpt/rt/suppFiles/18424/0 (1)
	http://www.eurojnlofpsychotraumatol.net/index.php/ejpt/rt/suppFiles/18424/0
	/index.php/ejpt/rt/suppFiles/5516/0 (1)
	http://www.eurojnlofpsychotraumatol.net/index.php/ejpt/rt/suppFiles/5516/0
	/index.php/ejpt/rt/suppFiles/21875/0 (1)
	http://www.eurojnlofpsychotraumatol.net/index.php/ejpt/rt/suppFiles/21875/0
	/index.php/ejpt/rt/suppFiles/5628/0 (1)
	http://www.eurojnlofpsychotraumatol.net/index.php/ejpt/rt/suppFiles/5628/0

==========================================================
faculty.vassar.edu (126) # of unique paths:25
-------------------------------
	/lowry/VassarStats.html (74)
	http://faculty.vassar.edu/lowry/VassarStats.html
	/lowry/clin1.html (11)
	http://faculty.vassar.edu/lowry/clin1.html
	/lowry/odds2x2.html (8)
	http://faculty.vassar.edu/lowry/odds2x2.html
	/lowry/utest.html (4)
	http://faculty.vassar.edu/lowry/utest.html
	/lowry/kappa.html (3)
	http://faculty.vassar.edu/lowry/kappa.html
	/lowry/anova1u.html (3)
	http://faculty.vassar.edu/lowry/anova1u.html
	/lowry/rdiff.html (2)
	http://faculty.vassar.edu/lowry/rdiff.html
	/lowry/anova2u.html (2)
	http://faculty.vassar.edu/lowry/anova2u.html
	/lowry/pbcorr.html (2)
	http://faculty.vassar.edu/lowry/pbcorr.html
	/lowry/tabs.html (2)
	http://faculty.vassar.edu/lowry/tabs.html
	/lowry/anova2 (1)
	http://faculty.vassar.edu/lowry/anova2

==========================================================
cancer.org (125) # of unique paths:100
-------------------------------
Registry:American Cancer Society (http://www.cancer.org/)
-----------------------------------------------
	/docroot/ped/content/ped_10_14_how_to_fight_teen_smoking.asp (5)
	http://www.cancer.org/docroot/ped/content/ped_10_14_how_to_fight_teen_smoking.asp
	/docroot/CRI/CRI_2_3x.asp (4)
	http://www.cancer.org/docroot/CRI/CRI_2_3x.asp?dt=39
	/Research/CancerFactsFigures/index (4)
	http://www.cancer.org/Research/CancerFactsFigures/index
	/Research/CancerFactsFigures/CancerFactsFigures/cancer-facts-and-figures-2010 (4)
	http://www.cancer.org/Research/CancerFactsFigures/CancerFactsFigures/cancer-facts-and-figures-2010
	/docroot/home/index.asp (4)
	http://www.cancer.org/docroot/home/index.asp
	The Most similar Registry Entry:American Cancer Society [nlx_149219] sim=0.8667217615516497 url:http://www.cancer.org/
	/docroot/STT/stt_0.asp (3)
	http://www.cancer.org/docroot/STT/stt_0.asp
	/docroot/STT/stt_0_2005.asp (2)
	http://www.cancer.org/docroot/STT/stt_0_2005.asp?sitearea=STT
	/docroot/stt/content/stt_1x_cancer_facts_and_figures_2008.asp (2)
	http://www.cancer.org/docroot/stt/content/stt_1x_cancer_facts_and_figures_2008.asp
	/Research/CancerFactsFigures/BreastCancerFactsFigures/breast-cancer-facts--figures-2009-2010 (2)
	http://www.cancer.org/Research/CancerFactsFigures/BreastCancerFactsFigures/breast-cancer-facts--figures-2009-2010
	/cancer/bonecancer/detailedguide/bone-cancer-key-statistics (2)
	http://www.cancer.org/cancer/bonecancer/detailedguide/bone-cancer-key-statistics
	/docroot/STT/content/STT_1x_Cancer_Facts_and_Figures_2008.asp (2)
	http://www.cancer.org/docroot/STT/content/STT_1x_Cancer_Facts_and_Figures_2008.asp

==========================================================
meme.sdsc.edu (125) # of unique paths:34
-------------------------------
	 (23)
	http://meme.sdsc.edu
	The Most similar Registry Entry:MEME Suite - Motif-based sequence analysis tools [nif-0000-10298] sim=1.0 url:http://meme.nbcr.net/meme/
	/meme/cgi-bin/meme.cgi (20)
	http://meme.sdsc.edu/meme/cgi-bin/meme.cgi
	The Most similar Registry Entry:MEME Suite - Motif-based sequence analysis tools [nif-0000-10298] sim=1.0 url:http://meme.nbcr.net/meme/
	/meme/intro.html (18)
	http://meme.sdsc.edu/meme/intro.html
	The Most similar Registry Entry:MEME Suite - Motif-based sequence analysis tools [nif-0000-10298] sim=1.0 url:http://meme.nbcr.net/meme/
	/meme (12)
	http://meme.sdsc.edu/meme
	The Most similar Registry Entry:MEME Suite - Motif-based sequence analysis tools [nif-0000-10298] sim=1.0 url:http://meme.nbcr.net/meme/
	/meme/meme.html (7)
	http://www.meme.sdsc.edu/meme/meme.html
	The Most similar Registry Entry:MEME Suite - Motif-based sequence analysis tools [nif-0000-10298] sim=1.0 url:http://meme.nbcr.net/meme/
	/meme/website/intro.html (5)
	http://meme.sdsc.edu/meme/website/intro.html
	The Most similar Registry Entry:MEME Suite - Motif-based sequence analysis tools [nif-0000-10298] sim=1.0 url:http://meme.nbcr.net/meme/
	/meme/website (4)
	http://meme.sdsc.edu/meme/website
	The Most similar Registry Entry:MEME Suite - Motif-based sequence analysis tools [nif-0000-10298] sim=1.0 url:http://meme.nbcr.net/meme/
	/meme4_4_0/cgi-bin/meme.cgi (3)
	http://meme.sdsc.edu/meme4_4_0/cgi-bin/meme.cgi
	The Most similar Registry Entry:MEME Suite - Motif-based sequence analysis tools [nif-0000-10298] sim=1.0 url:http://meme.nbcr.net/meme/
	/meme4_4_0/intro.html (3)
	http://meme.sdsc.edu/meme4_4_0/intro.html
	The Most similar Registry Entry:MEME Suite - Motif-based sequence analysis tools [nif-0000-10298] sim=1.0 url:http://meme.nbcr.net/meme/
	/meme/cgi-bin/dreme.cgi (2)
	http://meme.sdsc.edu/meme/cgi-bin/dreme.cgi
	The Most similar Registry Entry:MEME Suite - Motif-based sequence analysis tools [nif-0000-10298] sim=1.0 url:http://meme.nbcr.net/meme/
	/meme/cgi-bin/tomtom.cgi (2)
	http://meme.sdsc.edu/meme/cgi-bin/tomtom.cgi
	The Most similar Registry Entry:MEME Suite - Motif-based sequence analysis tools [nif-0000-10298] sim=1.0 url:http://meme.nbcr.net/meme/

==========================================================
wtccc.org.uk (125) # of unique paths:10
>> # of supplemental URLs:3
-------------------------------
Registry:Wellcome Trust Case Control Consortium (https://www.wtccc.org.uk/)
-----------------------------------------------
	 (105)
	http://www.wtccc.org.uk
	/ccc2 (7)
	http://www.wtccc.org.uk/ccc2
	/wtcccplus_cnv/supplemental.shtml (3)
	http://www.wtccc.org.uk/wtcccplus_cnv/supplemental.shtml
	/info/summary_stats.shtml (2)
	http://www.wtccc.org.uk/info/summary_stats.shtml
	/info/access_to_data_samples.shtml (2)
	http://www.wtccc.org.uk/info/access_to_data_samples.shtml
	/info/participants.shtml (2)
	http://www.wtccc.org.uk/info/participants.shtml
	/info/software.shtml (1)
	http://www.wtccc.org.uk/info/software.shtml
	/infor/participants.shtml (1)
	http://www.wtccc.org.uk/infor/participants.shtml
	/info/overview.shtml (1)
	http://www.wtccc.org.uk/info/overview.shtml
	/wtcccplus_cnv/masterCNVlist.final.README.txt (1)
	http://www.wtccc.org.uk/wtcccplus_cnv/masterCNVlist.final.README.txt

==========================================================
stata.com (125) # of unique paths:10
>> # of supplemental URLs:3
-------------------------------
	 (114)
	http://www.stata.com
	/stata12 (3)
	http://www.stata.com/stata12
	/support/faqs/stat/chow.html (1)
	http://www.stata.com/support/faqs/stat/chow.html
	/help.cgi (1)
	http://www.stata.com/help.cgi?sqreg
	/support/faqs/stat/power.html (1)
	http://www.stata.com/support/faqs/stat/power.html
	/stata11/mi.html (1)
	http://www.stata.com/stata11/mi.html
	/support/faqs/stat/rasch.html (1)
	http://www.stata.com/support/faqs/stat/rasch.html
	/stata11/point1.html (1)
	http://www.stata.com/stata11/point1.html
	/capabilities/xtgee.html (1)
	http://stata.com/capabilities/xtgee.html
	/stata8 (1)
	http://www.stata.com/stata8

==========================================================
proteinatlas.org (125) # of unique paths:14
-------------------------------
Registry:HPA (http://www.proteinatlas.org/index.php)
-----------------------------------------------
	 (112)
	http://www.proteinatlas.org
	The Most similar Registry Entry:HPA [nif-0000-00204] sim=0.9979691234956273 url:http://www.proteinatlas.org/index.php
	/ENSG00000102081/normal/testis (1)
	http://www.proteinatlas.org/ENSG00000102081/normal/testis
	/ENSG00000125844/antibody (1)
	http://www.proteinatlas.org/ENSG00000125844/antibody
	/dictionary (1)
	http://www.proteinatlas.org/dictionary
	/ENSG00000145681/cancer/malignant+melanoma (1)
	http://www.proteinatlas.org/ENSG00000145681/cancer/malignant+melanoma
	/ENSG00000128285/cancer/colorectalcancer (1)
	http://www.proteinatlas.org/ENSG00000128285/cancer/colorectalcancer
	/ENSG00000136108/normal/skin (1)
	http://www.proteinatlas.org/ENSG00000136108/normal/skin
	/tissue_profile.php (1)
	http://www.proteinatlas.org/tissue_profile.php?antibody_id=25062
	/ENSG00000186469/normal/cerebralcortex (1)
	http://www.proteinatlas.org/ENSG00000186469/normal/cerebralcortex
	The Most similar Registry Entry:HPA [nif-0000-00204] sim=0.819371471382848 url:http://www.proteinatlas.org/index.php
	/search/ssx2ip (1)
	http://www.proteinatlas.org/search/ssx2ip
	/ENSG00000139910 (1)
	http://www.proteinatlas.org/ENSG00000139910

==========================================================
comparative-hepatology.com (125) # of unique paths:125
>> # of supplemental URLs:1
-------------------------------
	/content/3/S1/S50 (1)
	http://www.comparative-hepatology.com/content/3/S1/S50
	/content/3/S1/S51 (1)
	http://www.comparative-hepatology.com/content/3/S1/S51
	/content/4/1/2 (1)
	http://www.comparative-hepatology.com/content/4/1/2
	/content/4/1/3 (1)
	http://www.comparative-hepatology.com/content/4/1/3
	/content/4/1/4 (1)
	http://www.comparative-hepatology.com/content/4/1/4
	/content/5/1/10 (1)
	http://www.comparative-hepatology.com/content/5/1/10
	/content/3/S1/S49 (1)
	http://www.comparative-hepatology.com/content/3/S1/S49
	/content/4/1/5 (1)
	http://www.comparative-hepatology.com/content/4/1/5
	/content/4/1/1 (1)
	http://www.comparative-hepatology.com/content/4/1/1
	/content/3/S1/S44 (1)
	http://www.comparative-hepatology.com/content/3/S1/S44
	/content/3/S1/S43 (1)
	http://www.comparative-hepatology.com/content/3/S1/S43

==========================================================
mobyle.pasteur.fr (123) # of unique paths:9
-------------------------------
	/cgi-bin/portal.py (69)
	http://mobyle.pasteur.fr/cgi-bin/portal.py?form=codonw
	 (34)
	http://mobyle.pasteur.fr
	/cgi-bin/MobylePortal/portal.py (13)
	http://mobyle.pasteur.fr/cgi-bin/MobylePortal/portal.py?form=dnapars
	/cgi-bin/MobylePortal (2)
	http://mobyle.pasteur.fr/cgi-bin/MobylePortal
	/cgi-bin/ MobylePortal/portal.py (1)
	http://mobyle.pasteur.fr/cgi-bin/ MobylePortal/portal.py?form=etandem
	/cgi-bin (1)
	http://mobyle.pasteur.fr/cgi-bin
	/cgi-bin/Mobyle (1)
	http://mobyle.pasteur.fr/cgi-bin/Mobyle
	/cgibin/portal.py (1)
	http://mobyle.pasteur.fr/cgibin/portal.py?form=newcpgreport
	/cgibin/MobylePortal/portal.py (1)
	http://mobyle.pasteur.fr/cgibin/MobylePortal/portal.py

==========================================================
cfpub.epa.gov (123) # of unique paths:30
-------------------------------
	/ncea/cfm/recordisplay.cfm (60)
	http://cfpub.epa.gov/ncea/cfm/recordisplay.cfm?deid=209866
	/ncea/iris/index.cfm (8)
	http://cfpub.epa.gov/ncea/iris/index.cfm
	The Most similar Registry Entry:Integrated Risk Information System [nif-0000-21221] sim=0.9270153628730173 url:http://www.epa.gov/iris/
	/ncea/cfm/part3.cfm (7)
	http://cfpub.epa.gov/ncea/cfm/part3.cfm?ActType=default
	/oppref/rereg/status.cfm (6)
	http://cfpub.epa.gov/oppref/rereg/status.cfm?show
	/ncea/iris_drafts/recordisplay.cfm (5)
	http://cfpub.epa.gov/ncea/iris_drafts/recordisplay.cfm?deid=219111
	/ncea/isa/recordisplay.cfm (4)
	http://cfpub.epa.gov/ncea/isa/recordisplay.cfm?deid=242655
	/eroe/index.cfm (4)
	http://cfpub.epa.gov/eroe/index.cfm?fuseaction=detail.viewInd
	/iris/quickview.cfm (2)
	http://cfpub.epa.gov/iris/quickview.cfm?substance_nmbr
	The Most similar Registry Entry:Integrated Risk Information System [nif-0000-21221] sim=0.9270153628730173 url:http://www.epa.gov/iris/
	/ecotox/quick_query.htm (2)
	http://cfpub.epa.gov/ecotox/quick_query.htm
	/npdes/home.cfm (2)
	http://cfpub.epa.gov/npdes/home.cfm?program_id=5
	/ncea/iris (2)
	http://cfpub.epa.gov/ncea/iris
	The Most similar Registry Entry:Integrated Risk Information System [nif-0000-21221] sim=0.9270153628730173 url:http://www.epa.gov/iris/

==========================================================
marinespecies.org (122) # of unique paths:16
-------------------------------
	/ophiuroidea/aphia.php (60)
	http://www.marinespecies.org/ophiuroidea/aphia.php?p=taxdetails&id=123722
	/aphia.php (25)
	http://www.marinespecies.org/aphia.php?p=taxdetails
	 (16)
	http://www.marinespecies.org
	/porifera (5)
	http://www.marinespecies.org/porifera
	/ascidiacea (3)
	http://www.marinespecies.org/ascidiacea
	/copepoda/aphia.php (2)
	http://www.marinespecies.org/copepoda/aphia.php?p=taxdetails
	/carms (2)
	http://www.marinespecies.org/carms
	/ophiuroidea/index.php (1)
	http://www.marinespecies.org/ophiuroidea/index.php
	/imis.php (1)
	http://www.marinespecies.org/imis.php?module=gmap&spcolid=507
	/porifera/index.php (1)
	http://www.marinespecies.org/porifera/index.php
	/structure (1)
	http://www.marinespecies.org/structure

==========================================================
medgen.ugent.be (121) # of unique paths:21
-------------------------------
Registry:methPrimerDB (http://medgen.ugent.be/methprimerdb/)
-----------------------------------------------
	/~jvdesomp/genorm (63)
	http://medgen.ugent.be/~jvdesomp/genorm
	/genorm (18)
	http://medgen.ugent.be/genorm
	/qbase (8)
	http://medgen.ugent.be/qbase
	 (6)
	http://medgen.ugent.be
	/MYCNot (3)
	http://medgen.ugent.be/MYCNot
	/methBLAST (3)
	http://medgen.ugent.be/methBLAST
	The Most similar Registry Entry:HistoWeb: Nervous System [nif-0000-21194] sim=0.8871359470038257 url:http://www.kumc.edu/instruction/medicine/anatomy/histoweb/nervous/nervous.htm
	/jvdesomp/genorm (3)
	http://medgen.ugent.be/jvdesomp/genorm
	/arrayCGHbase (3)
	http://medgen.ugent.be/arrayCGHbase
	/ (2)
	http://medgen.ugent.be/?jvdesomp/genorm
	/methblast (1)
	http://medgen.ugent.be/methblast
	The Most similar Registry Entry:HistoWeb: Nervous System [nif-0000-21194] sim=0.8871359470038257 url:http://www.kumc.edu/instruction/medicine/anatomy/histoweb/nervous/nervous.htm
	/~jvdesomp/genorm/example_calculations.xls (1)
	http://medgen.ugent.be/~jvdesomp/genorm/example_calculations.xls

==========================================================
mext.go.jp (121) # of unique paths:12
-------------------------------
	/english (77)
	http://www.mext.go.jp/english
	 (27)
	http://www.mext.go.jp
	/a_menu/shinkou/hojyo/main5_a5.htm (6)
	http://www.mext.go.jp/a_menu/shinkou/hojyo/main5_a5.htm
	/a_menu/koutou/shinkou/07021403/002/002/1218299.htm (3)
	http://www.mext.go.jp/a_menu/koutou/shinkou/07021403/002/002/1218299.htm
	/english/index.htm (1)
	http://www.mext.go.jp/english/index.htm
	/english/research_promotion/1303820.htm (1)
	http://www.mext.go.jp/english/research_promotion/1303820.htm
	/english/a06.htm (1)
	http://www.mext.go.jp/english/a06.htm
	/b_menu/shingi/gijyutu/gijyutu3/houkoku/1298881.htm (1)
	http://www.mext.go.jp/b_menu/shingi/gijyutu/gijyutu3/houkoku/1298881.htm
	/english/whitepaper/1302746.htm (1)
	http://www.mext.go.jp/english/whitepaper/1302746.htm
	/b_menu/toukei/chousa01/kihon/126 (1)
	http://www.mext.go.jp/b_menu/toukei/chousa01/kihon/126
	/english/topics/1303717.htm (1)
	http://www.mext.go.jp/english/topics/1303717.htm

==========================================================
phylogeny.fr (119) # of unique paths:9
-------------------------------
	 (97)
	http://www.phylogeny.fr
	/version2_cgi/one_task.cgi (6)
	http://www.phylogeny.fr/version2_cgi/one_task.cgi?task_type=mrbayes
	/version2_cgi/index.cgi (5)
	http://www.phylogeny.fr/version2_cgi/index.cgi
	/version2_cgi/phylogeny.cgi (5)
	http://www.phylogeny.fr/version2_cgi/phylogeny.cgi
	/version2_cgi/simple_phylogeny.cgi (2)
	http://www.phylogeny.fr/version2_cgi/simple_phylogeny.cgi
	/version2_cgi/alacarte.cgi (1)
	http://www.phylogeny.fr/version2_cgi/alacarte.cgi
	/to (1)
	http://www.phylogeny.fr/to
	/phylo_cgi/downloads.cgi (1)
	http://www.phylogeny.fr/phylo_cgi/downloads.cgi
	/version2_cgi/advanced.cgi (1)
	http://www.phylogeny.fr/version2_cgi/advanced.cgi

==========================================================
cnpq.br (119) # of unique paths:10
-------------------------------
	 (107)
	http://www.cnpq.br
	/english/cnpq/index.htm (3)
	http://www.cnpq.br/english/cnpq/index.htm
	/programas/inct/_apresentacao/inct_dengue.html (2)
	http://www.cnpq.br/programas/inct/_apresentacao/inct_dengue.html
	/BMBF (1)
	http://www.cnpq.br/BMBF
	/web/guest/apresentacao7 (1)
	http://www.cnpq.br/web/guest/apresentacao7
	/web/guest/bolsas-e-auxilios (1)
	http://www.cnpq.br/web/guest/bolsas-e-auxilios
	/editais/ct/2008/034.htm (1)
	http://www.cnpq.br/editais/ct/2008/034.htm
	/programas/inct/_apresentacao/index.html (1)
	http://www.cnpq.br/programas/inct/_apresentacao/index.html
	/.The (1)
	http://www.cnpq.br/.The
	/MCT/CNPq (1)
	http://www.cnpq.br/MCT/CNPq

==========================================================
biocarta.com (117) # of unique paths:11
-------------------------------
Registry:BioCarta Pathways (http://www.biocarta.com/genes/allPathways.asp)
-----------------------------------------------
	 (87)
	http://www.biocarta.com
	/genes/index.asp (18)
	http://www.biocarta.com/genes/index.asp
	/genes (3)
	http://www.biocarta.com/genes
	/genes/allpathways.asp (2)
	http://biocarta.com/genes/allpathways.asp
	The Most similar Registry Entry:BioCarta Pathways [nif-0000-02604] sim=0.9999999999999999 url:http://www.biocarta.com/genes/allPathways.asp
	/default.aspx (1)
	http://www.biocarta.com/default.aspx
	/pathfiles/h_LairPathway.asp (1)
	http://www.biocarta.com/pathfiles/h_LairPathway.asp
	/pathfiles/h_inflamPathway.asp (1)
	http://www.biocarta.com/pathfiles/h_inflamPathway.asp
	/pathfiles/h_tob1Pathway.asp (1)
	http://www.biocarta.com/pathfiles/h_tob1Pathway.asp
	/pathfiles/h_telPathway.asp (1)
	http://www.biocarta.com/pathfiles/h_telPathway.asp
	/pathfiles/h_egfPathway.asp (1)
	http://www.biocarta.com/pathfiles/h_egfPathway.asp
	/pathfiles/h_nfkbPathway.asp (1)
	http://www.biocarta.com/pathfiles/h_nfkbPathway.asp#contributors

==========================================================
gnu.org (117) # of unique paths:29
-------------------------------
	/software/glpk (15)
	http://www.gnu.org/software/glpk
	 (11)
	http://www.gnu.org
	/software/gsl (11)
	http://www.gnu.org/software/gsl
	/software/octave (11)
	http://www.gnu.org/software/octave
	/copyleft/gpl.html (9)
	http://www.gnu.org/copyleft/gpl.html
	/licenses/gpl.html (8)
	http://www.gnu.org/licenses/gpl.html
	/licenses (6)
	http://www.gnu.org/licenses
	/licenses/lgpl.html (6)
	http://www.gnu.org/licenses/lgpl.html
	/licenses/gpl.txt (4)
	http://www.gnu.org/licenses/gpl.txt
	/software/glpk/glpk.html (4)
	http://www.gnu.org/software/glpk/glpk.html
	/copyleft/lesser.html (3)
	http://www.gnu.org/copyleft/lesser.html

==========================================================
npsa-pbil.ibcp.fr (117) # of unique paths:10
-------------------------------
	/cgi-bin/npsa_automat.pl (67)
	http://npsa-pbil.ibcp.fr/cgi-bin/npsa_automat.pl?page=npsa_sopma.html
	 (41)
	http://npsa-pbil.ibcp.fr
	/cgi-bin/align_clustalw.pl (2)
	http://npsa-pbil.ibcp.fr/cgi-bin/align_clustalw.pl
	/NPSA/npsa_references.html (1)
	http://npsa-pbil.ibcp.fr/NPSA/npsa_references.html#phd
	/cgi-bin/secpred_consensus.pl (1)
	http://npsa-pbil.ibcp.fr/cgi-bin/secpred_consensus.pl
	/cgi-bin/secpred_gor4.pl (1)
	http://npsa-pbil.ibcp.fr/cgi-bin/secpred_gor4.pl
	/cgi-bin/primanal_hth.pl (1)
	http://npsa-pbil.ibcp.fr/cgi-bin/primanal_hth.pl
	/cgibin/npsa_automat.pl (1)
	http://npsa-pbil.ibcp.fr/cgibin/npsa_automat.pl?page=npsa_sopma.html
	/cgi-bin/npsa_automat (1)
	http://npsa-pbil.ibcp.fr/cgi-bin/npsa_automat
	/cgi-bin/secpred_sopma (1)
	http://npsa-pbil.ibcp.fr/cgi-bin/secpred_sopma

==========================================================
dbm.neuro.uni-jena.de (117) # of unique paths:10
-------------------------------
Registry:Structural Brain Mapping Group (http://dbm.neuro.uni-jena.de/vbm/download/)
-----------------------------------------------
	/vbm (64)
	http://dbm.neuro.uni-jena.de/vbm
	/vbm.html (25)
	http://dbm.neuro.uni-jena.de/vbm.html
	The Most similar Registry Entry:GENEPOP [nlx_154337] sim=1.0 url:http://wbiomed.curtin.edu.au/genepop/
	 (11)
	http://dbm.neuro.uni-jena.de
	/vbm8 (8)
	http://dbm.neuro.uni-jena.de/vbm8
	/vbm/segmentation/modulation (3)
	http://dbm.neuro.uni-jena.de/vbm/segmentation/modulation
	/tfce (2)
	http://dbm.neuro.uni-jena.de/tfce
	/vbm/vbm5-for-spm5/manual (1)
	http://dbm.neuro.uni-jena.de/vbm/vbm5-for-spm5/manual
	/vbm/vbm5-for-spm5 (1)
	http://dbm.neuro.uni-jena.de/vbm/vbm5-for-spm5
	/software/lst (1)
	http://dbm.neuro.uni-jena.de/software/lst
	/software/tom (1)
	http://dbm.neuro.uni-jena.de/software/tom

==========================================================
ccdc.cam.ac.uk (116) # of unique paths:15
>> # of supplemental URLs:1
-------------------------------
Registry:Cambridge Structural Data Base (http://www.ccdc.cam.ac.uk/products/csd/)
-----------------------------------------------
	/data_request/cif (48)
	http://www.ccdc.cam.ac.uk/data_request/cif
	 (27)
	http://www.ccdc.cam.ac.uk
	/conts/retrieving.html (18)
	http://www.ccdc.cam.ac.uk/conts/retrieving.html
	/cgi-bin/catreq.cgi (9)
	http://www.ccdc.cam.ac.uk/cgi-bin/catreq.cgi
	/products/csd/request (3)
	http://www.ccdc.cam.ac.uk/products/csd/request
	/products/csd_system/mogul (2)
	http://www.ccdc.cam.ac.uk/products/csd_system/mogul
	/500000.php (1)
	http://www.ccdc.cam.ac.uk/500000.php
	/free_services/teaching (1)
	http://www.ccdc.cam.ac.uk/free_services/teaching
	/support/documentation/dash/doc/portable_html/dash.1.138.html (1)
	http://www.ccdc.cam.ac.uk/support/documentation/dash/doc/portable_html/dash.1.138.html
	/conts/retrieving.hmtl (1)
	http://www.ccdc.cam.ac.uk/conts/retrieving.hmtl
	/products/csd/radii (1)
	http://www.ccdc.cam.ac.uk/products/csd/radii

==========================================================
dtp.nci.nih.gov (116) # of unique paths:30
-------------------------------
Registry:NCI National Products Branch (http://dtp.nci.nih.gov/branches/npb/open_repository.html)
-----------------------------------------------
	 (33)
	http://dtp.nci.nih.gov
	The Most similar Registry Entry:Developmental Therapeutics Program [nif-0000-30447] sim=0.9923148601191266 url:http://www.dtp.nci.nih.gov
	/branches/btb/ivclsp.html (11)
	http://dtp.nci.nih.gov/branches/btb/ivclsp.html
	/mtargets/download.html (11)
	http://dtp.nci.nih.gov/mtargets/download.html
	/index.html (8)
	http://dtp.nci.nih.gov/index.html
	The Most similar Registry Entry:Developmental Therapeutics Program [nif-0000-30447] sim=0.9923148601191266 url:http://www.dtp.nci.nih.gov
	/docs/raid/raid_index.html (5)
	http://dtp.nci.nih.gov/docs/raid/raid_index.html
	/docs/misc/common_files/cell_list.html (5)
	http://dtp.nci.nih.gov/docs/misc/common_files/cell_list.html
	/docs/compare/compare.html (4)
	http://dtp.nci.nih.gov/docs/compare/compare.html
	/mtweb/search.jsp (4)
	http://dtp.nci.nih.gov/mtweb/search.jsp
	/docs/cancer/cancer_data.html (4)
	http://dtp.nci.nih.gov/docs/cancer/cancer_data.html
	/compare (3)
	http://dtp.nci.nih.gov/compare
	/dtpstandard/dwindex/index.jsp (3)
	http://dtp.nci.nih.gov/dtpstandard/dwindex/index.jsp

==========================================================
genome.ad.jp (116) # of unique paths:18
-------------------------------
Registry:KEGG LIGAND (http://www.genome.ad.jp/ligand/)
-----------------------------------------------
	/kegg (63)
	http://www.genome.ad.jp/kegg
	The Most similar Registry Entry:KEGG [nlx_31015] sim=0.9999999999999998 url:http://www.genome.jp/kegg/
	/kegg/pathway.html (19)
	http://www.genome.ad.jp/kegg/pathway.html
	The Most similar Registry Entry:KEGG PATHWAY [nlx_32492] sim=0.9983068937991234 url:http://www.genome.jp/kegg/pathway.html
	 (6)
	http://www.genome.ad.jp
	The Most similar Registry Entry:GenomeNet [nlx_18770] sim=0.9841135486534897 url:http://www.genome.jp/
	/kegg/kegg2.html (5)
	http://www.genome.ad.jp/kegg/kegg2.html
	/tools/kaas (5)
	http://www.genome.ad.jp/tools/kaas
	/kegg/pathway (3)
	http://www.genome.ad.jp/kegg/pathway
	/dbget/aaindex.html (3)
	http://www.genome.ad.jp/dbget/aaindex.html
	The Most similar Registry Entry:Amino Acid Index Database [nif-0000-02527] sim=1.0 url:http://www.genome.ad.jp/aaindex/
	/KEGG (2)
	http://www.genome.ad.jp/KEGG
	/kegg/ligand.html (1)
	http://www.genome.ad.jp/kegg/ligand.html
	The Most similar Registry Entry:KEGG LIGAND [nif-0000-03082] sim=1.0 url:http://www.genome.ad.jp/ligand/
	/kegg/pathway/sce/sce04111.html (1)
	http://www.genome.ad.jp/kegg/pathway/sce/sce04111.html
	/kegg-bin/mk_pathcomp_html (1)
	http://www.genome.ad.jp/kegg-bin/mk_pathcomp_html

==========================================================
plantgdb.org (116) # of unique paths:45
-------------------------------
Registry:Arabidopsis thaliana Genome Database (http://www.plantgdb.org/AtGDB/)
-----------------------------------------------
	 (52)
	http://www.plantgdb.org
	/ZmGDB (6)
	http://www.plantgdb.org/ZmGDB
	/GmGDB (4)
	http://www.plantgdb.org/GmGDB
	/AtGDB-cgi/getRegion.pl (4)
	http://www.plantgdb.org/AtGDB-cgi/getRegion.pl?dbid=2&chr=1&l_pos=879997&r_pos=883891
	/download/download.php (3)
	http://www.plantgdb.org/download/download.php?dir=/Sequence/ESTcontig
	/prj/GenomeBrowser (2)
	http://www.plantgdb.org/prj/GenomeBrowser
	/LjGDB (2)
	http://www.plantgdb.org/LjGDB
	/PlantGDB-cgi/GeneSeqer/PlantGDBgs.cgi (2)
	http://www.plantgdb.org/PlantGDB-cgi/GeneSeqer/PlantGDBgs.cgi
	/ASIP (2)
	http://www.plantgdb.org/ASIP
	/prj/yrGATE (2)
	http://www.plantgdb.org/prj/yrGATE
	/search/misc/plantlistconstruction.php (2)
	http://www.plantgdb.org/search/misc/plantlistconstruction.php?mySpecies=Zea%20may

==========================================================
hdl.handle.net (115) # of unique paths:106
-------------------------------
	/10101/npre.2009.3010.1 (3)
	http://hdl.handle.net/10101/npre.2009.3010.1
	/1765/8576 (3)
	http://hdl.handle.net/1765/8576
	/10101/npre.2009.1720.2 (2)
	http://hdl.handle.net/10101/npre.2009.1720.2
	/1871/11385 (2)
	http://hdl.handle.net/1871/11385
	/1721.1/3675 (2)
	http://hdl.handle.net/1721.1/3675
	/1926/560 (2)
	http://hdl.handle.net/1926/560
	/10101/npre.2008.2509.1 (2)
	http://hdl.handle.net/10101/npre.2008.2509.1
	 (1)
	http://hdl.handle.net
	/1912/5613 (1)
	http://hdl.handle.net/1912/5613
	/1902.1/19062 (1)
	http://hdl.handle.net/1902.1/19062
	/1926/1291 (1)
	http://hdl.handle.net/1926/1291

==========================================================
oecd.org (115) # of unique paths:81
>> # of supplemental URLs:1
-------------------------------
	 (19)
	http://www.oecd.org
	/document/16/0,3343,en_2649_34631_2085200_1_1_1_1,00.html (4)
	http://www.oecd.org/document/16/0,3343,en_2649_34631_2085200_1_1_1_1,00.html
	/health/healthataglance (4)
	http://www.oecd.org/health/healthataglance
	/document/63/0,2340,en_2649_34381_2346175_1_1_1_1,00.html (3)
	http://www.oecd.org/document/63/0,2340,en_2649_34381_2346175_1_1_1_1,00.html
	/general/listofoecdmembercountries-ratificationoftheconventionontheoecd.htm (3)
	http://www.oecd.org/general/listofoecdmembercountries-ratificationoftheconventionontheoecd.htm
	/about/membersandpartners (2)
	http://www.oecd.org/about/membersandpartners
	/LongAbstract/0,3425,en_33873108_33844437_41762050_1_1_1_1,00.html (2)
	http://www.oecd.org/LongAbstract/0,3425,en_33873108_33844437_41762050_1_1_1_1,00.html
	/statistics (2)
	http://www.oecd.org/statistics
	/health/healthdata (2)
	http://www.oecd.org/health/healthdata
	/std/ppp (2)
	http://www.oecd.org/std/ppp
	/els/social/family/database (2)
	http://www.oecd.org/els/social/family/database

==========================================================
flybase.bio.indiana.edu (115) # of unique paths:11
-------------------------------
	 (97)
	http://flybase.bio.indiana.edu
	The Most similar Registry Entry:FLYBASE [nif-0000-00558] sim=0.9309750891474781 url:http://flybase.org/
	/blast (4)
	http://flybase.bio.indiana.edu/blast
	/search (4)
	http://flybase.bio.indiana.edu/search
	/transposons (3)
	http://flybase.bio.indiana.edu/transposons
	The Most similar Registry Entry:FLYBASE [nif-0000-00558] sim=0.9309750891474781 url:http://flybase.org/
	/static_pages/docs/release_notes.html (1)
	http://flybase.bio.indiana.edu/static_pages/docs/release_notes.html
	/docs/lk/bodyparts-cv.txt (1)
	http://flybase.bio.indiana.edu/docs/lk/bodyparts-cv.txt
	The Most similar Registry Entry:FLYBASE [nif-0000-00558] sim=0.9309750891474781 url:http://flybase.org/
	/allied-data/resources.html (1)
	http://flybase.bio.indiana.edu/allied-data/resources.html#misc
	/genes (1)
	http://flybase.bio.indiana.edu/genes
	The Most similar Registry Entry:FLYBASE [nif-0000-00558] sim=0.9309750891474781 url:http://flybase.org/
	/reports/FBgn0039300.html (1)
	http://flybase.bio.indiana.edu/reports/FBgn0039300.html
	/docs/lk/refman/refman-D.html (1)
	http://flybase.bio.indiana.edu/docs/lk/refman/refman-D.html
	The Most similar Registry Entry:FLYBASE [nif-0000-00558] sim=0.9309750891474781 url:http://flybase.org/
	/allied-data/lk/interactive-fly/aimain/1aahome.htm (1)
	http://flybase.bio.indiana.edu/allied-data/lk/interactive-fly/aimain/1aahome.htm
	The Most similar Registry Entry:Interactive Fly [nif-0000-03030] sim=0.9983906404314736 url:http://www.sdbonline.org/fly/aimain/1aahome.htm

==========================================================
pubs.acs.org (115) # of unique paths:2
>> # of supplemental URLs:1
-------------------------------
	 (114)
	http://pubs.acs.org
	/doi/suppl/10.1021/ac9004309 (1)
	http://pubs.acs.org/doi/suppl/10.1021/ac9004309

==========================================================
jaxmice.jax.org (114) # of unique paths:65
>> # of supplemental URLs:3
-------------------------------
Registry:JAX Mice: Neural Tube Defects (http://jaxmice.jax.org/list/ra56.html)
-----------------------------------------------
	 (20)
	http://jaxmice.jax.org
	/protocolsdb/f (9)
	http://jaxmice.jax.org/protocolsdb/f?p=116:2:3835741438358292::NO:2:P2_MASTER_PROTOCOL_ID,P2_JRS_CODE:288%2C005069
	/pub-cgi/protocols/protocols.sh (7)
	http://jaxmice.jax.org/pub-cgi/protocols/protocols.sh?objtype=protocol
	/strain/000664.html (4)
	http://jaxmice.jax.org/strain/000664.html
	/list/ra66.html (4)
	http://jaxmice.jax.org/list/ra66.html
	/protocolsdb (3)
	http://jaxmice.jax.org/protocolsdb
	/strain/000642.html (3)
	http://jaxmice.jax.org/strain/000642.html
	/query (3)
	http://jaxmice.jax.org/query
	/strain/008875.html (2)
	http://jaxmice.jax.org/strain/008875.html
	/html/health/quality_control.shtml (2)
	http://jaxmice.jax.org/html/health/quality_control.shtml#Animalhealth
	/index.html (2)
	http://jaxmice.jax.org/index.html

==========================================================
cgl.ucsf.edu (114) # of unique paths:10
-------------------------------
Registry:Resource for Biocomputing Visualization and Informatics (http://www.cgl.ucsf.edu/)
-----------------------------------------------
	/chimera (86)
	http://www.cgl.ucsf.edu/chimera
	/home/sparky (18)
	http://www.cgl.ucsf.edu/home/sparky
	/chimera/download.html (2)
	http://www.cgl.ucsf.edu/chimera/download.html
	/chimera/docs/credits.html (2)
	http://www.cgl.ucsf.edu/chimera/docs/credits.html
	/Research/genentech/genehub-gepis (1)
	http://www.cgl.ucsf.edu/Research/genentech/genehub-gepis
	/Research/genentech/genehub-gepis/index.html (1)
	http://www.cgl.ucsf.edu/Research/genentech/genehub-gepis/index.html
	/Research/genentech/canpredict (1)
	http://www.cgl.ucsf.edu/Research/genentech/canpredict
	/Research/cytoscape/shortestPath/index.html (1)
	http://www.cgl.ucsf.edu/Research/cytoscape/shortestPath/index.html
	/cytoscape/cluster/clusterMaker.html (1)
	http://www.cgl.ucsf.edu/cytoscape/cluster/clusterMaker.html
	/chimera/docs/ContributedSoftware/viewdock/framevd.html (1)
	http://www.cgl.ucsf.edu/chimera/docs/ContributedSoftware/viewdock/framevd.html

==========================================================
most.gov.cn (114) # of unique paths:19
-------------------------------
	 (66)
	http://www.most.gov.cn
	/eng (9)
	http://www.most.gov.cn/eng
	/eng/programmes1/200610/t20061009_36225.htm (7)
	http://www.most.gov.cn/eng/programmes1/200610/t20061009_36225.htm
	/eng/index.htm (6)
	http://www.most.gov.cn/eng/index.htm
	/eng/programmes1/200610/t20061009_36223.htm (5)
	http://www.most.gov.cn/eng/programmes1/200610/t20061009_36223.htm
	/kjjh (3)
	http://www.most.gov.cn/kjjh
	/tztg/index.htm (2)
	http://www.most.gov.cn/tztg/index.htm
	/eng/programmes1/200610/t20061009_36224.htm (2)
	http://www.most.gov.cn/eng/programmes1/200610/t20061009_36224.htm
	/index.htm (2)
	http://www.most.gov.cn/index.htm
	/eng/programmes1/index.htm (2)
	http://www.most.gov.cn/eng/programmes1/index.htm
	/kytj/kytjzcwj/200411 (2)
	http://www.most.gov.cn/kytj/kytjzcwj/200411

==========================================================
nccam.nih.gov (113) # of unique paths:43
>> # of supplemental URLs:1
-------------------------------
	/health/whatiscam (25)
	http://nccam.nih.gov/health/whatiscam
	 (18)
	http://nccam.nih.gov
	/about/plans/2005/index.htm (7)
	http://nccam.nih.gov/about/plans/2005/index.htm
	/news/2007/051507.htm (6)
	http://nccam.nih.gov/news/2007/051507.htm
	/announcements/disparitiesPAR.htm (5)
	http://nccam.nih.gov/announcements/disparitiesPAR.htm
	/research/priorities/index.htm (5)
	http://nccam.nih.gov/research/priorities/index.htm#5
	/research/instructions/r21/index.htm (5)
	http://nccam.nih.gov/research/instructions/r21/index.htm
	/news/camstats/2007/camsurvey_fs1.htm (4)
	http://nccam.nih.gov/news/camstats/2007/camsurvey_fs1.htm
	/health/acupuncture/introduction.htm (2)
	http://nccam.nih.gov/health/acupuncture/introduction.htm
	/health/meditation/overview.htm (2)
	http://nccam.nih.gov/health/meditation/overview.htm#meditation
	/health/yoga/introduction.htm (2)
	http://nccam.nih.gov/health/yoga/introduction.htm

==========================================================
crd.york.ac.uk (113) # of unique paths:21
-------------------------------
	/PROSPERO/display_record.asp (30)
	http://www.crd.york.ac.uk/PROSPERO/display_record.asp?ID=CRD42012002199
	/PROSPERO (16)
	http://www.crd.york.ac.uk/PROSPERO
	/prospero/display_record.asp (11)
	http://www.crd.york.ac.uk/prospero/display_record.asp?ID=CRD42013005034#.UnyVbdxhBfZ
	/NIHR_PROSPERO/display_record.asp (10)
	http://www.crd.york.ac.uk/NIHR_PROSPERO/display_record.asp?ID=CRD42013004163
	/prospero (10)
	http://www.crd.york.ac.uk/prospero
	/crdweb (10)
	http://www.crd.york.ac.uk/crdweb
	/crdweb/Home.aspx (5)
	http://www.crd.york.ac.uk/crdweb/Home.aspx?DB=DARE&SessionID=#38;SearchID=#38;E=0#38;D=0#38;H=0#38;SearchFor=
	/Prospero (3)
	http://www.crd.york.ac.uk/Prospero
	/CRDWeb/ShowRecord.asp (3)
	http://www.crd.york.ac.uk/CRDWeb/ShowRecord.asp?ID=12004006268
	 (2)
	http://www.crd.york.ac.uk
	/NIHR_PROSPERO (2)
	http://www.crd.york.ac.uk/NIHR_PROSPERO

==========================================================
ada-me.org (112) # of unique paths:1
-------------------------------
	/index.html (112)
	http://ada-me.org/index.html

==========================================================
surveymonkey.com (111) # of unique paths:14
-------------------------------
	 (97)
	http://www.surveymonkey.com
	/ (2)
	http://www.surveymonkey.com/?cmpid=eng:us:ps:google
	/s/pconflictsurvey (1)
	https://www.surveymonkey.com/s/pconflictsurvey
	/s/UmfrageuberBewusstseinsstorungen (1)
	https://www.surveymonkey.com/s/UmfrageuberBewusstseinsstorungen
	/s/WBVHGBZ (1)
	http://www.surveymonkey.com/s/WBVHGBZ
	/s/QBVY7TD (1)
	https://www.surveymonkey.com/s/QBVY7TD
	/s/WBVJJVG (1)
	http://www.surveymonkey.com/s/WBVJJVG
	/s.aspx (1)
	http://www.surveymonkey.com/s.aspx?sm=SXw5hmjZsDXUQasjXbHohA_3d_3d
	/s/WRDW5WT (1)
	http://www.surveymonkey.com/s/WRDW5WT
	/s/QCL6R3K (1)
	https://www.surveymonkey.com/s/QCL6R3K
	/s/BSR-Arthritis_Research_UK_National_E-Learning_Survey (1)
	http://www.surveymonkey.com/s/BSR-Arthritis_Research_UK_National_E-Learning_Survey

==========================================================
webcitation.org (111) # of unique paths:103
-------------------------------
Registry:AlignACE (http://www.webcitation.org/getfile?fileid=c6d148fcb4fde0ea6991ec319a7a3925d38f32bf)
-----------------------------------------------
	/6AZkiT9xQ (4)
	http://www.webcitation.org/6AZkiT9xQ
	/query (4)
	http://www.webcitation.org/query?id=1138150165142262
	/6LbkxdPKf (2)
	http://www.webcitation.org/6LbkxdPKf
	/5x9wiGYUu (2)
	http://www.webcitation.org/5x9wiGYUu
	/1143095353952659 (1)
	http://www.webcitation.org/1143095353952659
	/6IqfCa3A3 (1)
	http://www.webcitation.org/6IqfCa3A3
	/6ICniOhDr (1)
	http://www.webcitation.org/6ICniOhDr
	/1143095155500143 (1)
	http://www.webcitation.org/1143095155500143
	/5VWkRosJn (1)
	http://www.webcitation.org/5VWkRosJn
	/6LQUqMnqL, (1)
	http://www.webcitation.org/6LQUqMnqL,
	/1143094807457088 (1)
	http://www.webcitation.org/1143094807457088

==========================================================
mips.gsf.de (111) # of unique paths:44
-------------------------------
Registry:MfunGD - MIPS Mouse Functional Genome Database (http://mips.gsf.de/genre/proj/mfungd)
-----------------------------------------------
	 (33)
	http://mips.gsf.de
	/genre/proj/yeast (9)
	http://mips.gsf.de/genre/proj/yeast
	The Most similar Registry Entry:CYGD - Comprehensive Yeast Genome Database [nif-0000-02713] sim=1.0 url:http://mips.gsf.de/genre/proj/yeast/index.jsp
	/projects/funcat (6)
	http://mips.gsf.de/projects/funcat
	/proj/thal/db (6)
	http://mips.gsf.de/proj/thal/db
	/proj/funcatDB/search_main_frame.html (4)
	http://mips.gsf.de/proj/funcatDB/search_main_frame.html
	The Most similar Registry Entry:MIPS FunCat [nlx_11495] sim=1.0 url:http://mips.helmholtz-muenchen.de/proj/funcatDB/
	/proj/yeast/tables/interaction/physical_interact.html (4)
	http://mips.gsf.de/proj/yeast/tables/interaction/physical_interact.html
	/services/analysis/genskew (3)
	http://mips.gsf.de/services/analysis/genskew
	/proj/thal/db/index.html (3)
	http://mips.gsf.de/proj/thal/db/index.html
	/proj/funcatDB (3)
	http://mips.gsf.de/proj/funcatDB
	The Most similar Registry Entry:MIPS FunCat [nlx_11495] sim=1.0 url:http://mips.helmholtz-muenchen.de/proj/funcatDB/
	/proj/thal (2)
	http://mips.gsf.de/proj/thal
	/proj/yeast/CYGD/db/index.html (2)
	http://mips.gsf.de/proj/yeast/CYGD/db/index.html

==========================================================
measuredhs.com (111) # of unique paths:29
-------------------------------
	 (61)
	http://www.measuredhs.com
	/pubs/pub_details.cfm (12)
	http://www.measuredhs.com/pubs/pub_details.cfm?ID=681
	/data/available-datasets.cfm (3)
	http://www.measuredhs.com/data/available-datasets.cfm
	/start.cfm (3)
	http://www.measuredhs.com/start.cfm
	/pubs (3)
	http://www.measuredhs.com/pubs
	/aboutdhs (3)
	http://www.measuredhs.com/aboutdhs
	/What-We-Do/Survey-Types/MIS.cfm (2)
	http://www.measuredhs.com/What-We-Do/Survey-Types/MIS.cfm
	/data/dataset/India_Standard-DHS_2006.cfm (2)
	http://www.measuredhs.com/data/dataset/India_Standard-DHS_2006.cfm?flag=0
	/aboutsurveys/dhs/questionnaires.cfm (2)
	http://www.measuredhs.com/aboutsurveys/dhs/questionnaires.cfm
	/accesssurveys/data_processing_methodology.cfm (1)
	http://www.measuredhs.com/accesssurveys/data_processing_methodology.cfm
	/publications/publication-FR131-DHS-Final-Reports.cfm (1)
	http://www.measuredhs.com/publications/publication-FR131-DHS-Final-Reports.cfm

==========================================================
pubmedcentral.nih.gov (110) # of unique paths:6
-------------------------------
Registry:LinkHub: A Semantic Web System that facilitates cross-database queries and information retrieval in proteomics (http://www.pubmedcentral.nih.gov/articlerender.fcgi?tool=pubmed&pubmedid=17493288)
-----------------------------------------------
	/articlerender.fcgi (56)
	http://www.pubmedcentral.nih.gov/articlerender.fcgi?artid=1468095andtool=pmcentrezandrendertype=abstract
	 (48)
	http://www.pubmedcentral.nih.gov
	The Most similar Registry Entry:PubMed Central [nlx_18862] sim=0.9957729021477745 url:http://www.ncbi.nlm.nih.gov/pmc/
	/picrender.fcgi (3)
	http://www.pubmedcentral.nih.gov/picrender.fcgi?artid=2582801
	/tocrender.fcgi (1)
	http://www.pubmedcentral.nih.gov/tocrender.fcgi?journal=938andaction=archive
	/articlerender.fcg (1)
	http://pubmedcentral.nih.gov/articlerender.fcg?artid=1480326
	/index.html (1)
	http://www.pubmedcentral.nih.gov/index.html
	The Most similar Registry Entry:PubMed Central [nlx_18862] sim=0.9957729021477745 url:http://www.ncbi.nlm.nih.gov/pmc/

==========================================================
ftp.arabidopsis.org (110) # of unique paths:62
-------------------------------
	/home/tair/Ontologies/Gene_Ontology (7)
	ftp://ftp.arabidopsis.org/home/tair/Ontologies/Gene_Ontology
	 (6)
	ftp://ftp.arabidopsis.org
	/home/tair/Sequences/blast_datasets (6)
	ftp://ftp.arabidopsis.org/home/tair/Sequences/blast_datasets
	/home/tair/Genes/TAIR9_genome_release (6)
	ftp://ftp.arabidopsis.org/home/tair/Genes/TAIR9_genome_release
	/home/tair/Sequences/whole_chromosomes (5)
	ftp://ftp.arabidopsis.org/home/tair/Sequences/whole_chromosomes
	/home/tair/Ontologies/Gene_Ontology/ATH_GO_GOSLIM.txt (4)
	ftp://ftp.arabidopsis.org/home/tair/Ontologies/Gene_Ontology/ATH_GO_GOSLIM.txt
	/home/tair/Sequences (4)
	ftp://ftp.arabidopsis.org/home/tair/Sequences
	/home/tair/Genes (3)
	ftp://ftp.arabidopsis.org/home/tair/Genes
	/Sequences/blast_datasets/TAIR9_blastsets (3)
	ftp://ftp.arabidopsis.org/Sequences/blast_datasets/TAIR9_blastsets
	/home/tair/Sequences/blast_datasets/TAIR8_blastsets (3)
	ftp://ftp.arabidopsis.org/home/tair/Sequences/blast_datasets/TAIR8_blastsets
	/home/tair/Sequences/blast_datasets/TAIR7_blastsets (2)
	ftp://ftp.arabidopsis.org/home/tair/Sequences/blast_datasets/TAIR7_blastsets

==========================================================
p (110) # of unique paths:1
-------------------------------
Registry:UMD p53 Mutation Database (http://p53.fr)
-----------------------------------------------
	 (110)
	http://p

==========================================================
ahrq.gov (109) # of unique paths:81
-------------------------------
	 (17)
	http://www.ahrq.gov
	/clinic/uspstfix.htm (7)
	http://www.ahrq.gov/clinic/uspstfix.htm#Recommendations
	/rice/EQ5Dscore.htm (3)
	http://www.ahrq.gov/rice/EQ5Dscore.htm
	/clinic/uspstf/uspscerv.htm (2)
	http://www.ahrq.gov/clinic/uspstf/uspscerv.htm
	/qual/ptcareria.htm (2)
	http://www.ahrq.gov/qual/ptcareria.htm
	/clinic/tp/cyp450tp.htm (2)
	http://www.ahrq.gov/clinic/tp/cyp450tp.htm
	/clinic/uspstf/uspsbrca.htm (2)
	http://www.ahrq.gov/clinic/uspstf/uspsbrca.htm
	/ppip/ppipabou.htm (1)
	http://www.ahrq.gov/ppip/ppipabou.htm
	/clinic/uspstfab.htm (1)
	http://www.ahrq.gov/clinic/uspstfab.htm
	/clinic/uspstf/grades.htm (1)
	http://www.ahrq.gov/clinic/uspstf/grades.htm
	/clinic/ptsafety/index.html (1)
	http://www.ahrq.gov/clinic/ptsafety/index.html

==========================================================
clcbio.com (109) # of unique paths:9
-------------------------------
Registry:CLC Main Workbench (http://www.clcbio.com/products/clc-main-workbench/)
-----------------------------------------------
	 (80)
	http://www.clcbio.com
	/index.php (17)
	http://www.clcbio.com/index.php?id=1042
	/genomics (5)
	http://www.clcbio.com/genomics
	/products/clc-sequence-viewer (2)
	http://www.clcbio.com/products/clc-sequence-viewer
	/products/clc-sequence-viewer/(this (1)
	http://www.clcbio.com/products/clc-sequence-viewer/(this
	/products/clc-assembly-cell (1)
	http://www.clcbio.com/products/clc-assembly-cell
	/products/molegro (1)
	http://www.clcbio.com/products/molegro
	/white-paper (1)
	http://www.clcbio.com/white-paper
	/ (1)
	http://www.clcbio.com/

==========================================================
the-aps.org (108) # of unique paths:7
-------------------------------
Registry:American Physiological Society (http://www.the-aps.org/)
-----------------------------------------------
	/publications/journals/funding_addendum_policy.htm (102)
	http://www.the-aps.org/publications/journals/funding_addendum_policy.htm
	/mm/SciencePolicy/About/Policy-Statements/Guiding-Principles-.htm (1)
	http://www.the-aps.org/mm/SciencePolicy/About/Policy-Statements/Guiding-Principles-.htm
	/press/journal/08/32.htm (1)
	http://www.the-aps.org/press/journal/08/32.htm
	/publications (1)
	http://www.the-aps.org/publications
	/Video/Clips/AnnaThalacker-Mercer.htm (1)
	http://www.the-aps.org/Video/Clips/AnnaThalacker-Mercer.htm
	/about/opguide/appendix.htm (1)
	http://www.the-aps.org/about/opguide/appendix.htm#guiding
	/mm/Membership/Living-History/Crane (1)
	http://www.the-aps.org/mm/Membership/Living-History/Crane

==========================================================
mged.org (108) # of unique paths:16
-------------------------------
Registry:MIAME (http://www.mged.org/Workgroups/MIAME/miame.html)
-----------------------------------------------
	/Workgroups/MIAME/miame.html (82)
	http://www.mged.org/Workgroups/MIAME/miame.html
	/Workgroups/MIAME/miame_checklist.html (8)
	http://www.mged.org/Workgroups/MIAME/miame_checklist.html
	The Most similar Registry Entry:GENEPOP [nlx_154337] sim=1.0 url:http://wbiomed.curtin.edu.au/genepop/
	/Workgroups/rsbi/rsbi.html (2)
	http://www.mged.org/Workgroups/rsbi/rsbi.html
	The Most similar Registry Entry:GENEPOP [nlx_154337] sim=1.0 url:http://wbiomed.curtin.edu.au/genepop/
	/Workgroups/MIAME (2)
	http://www.mged.org/Workgroups/MIAME
	/miame (2)
	http://www.mged.org/miame
	/minseqe (2)
	http://www.mged.org/minseqe
	/Annotations-wg/index.html (1)
	http://www.mged.org/Annotations-wg/index.html
	/Workgroups/MIAME/miam (1)
	http://www.mged.org/Workgroups/MIAME/miam
	/Workgroups/MIAME/miame1.1_draft6.doc (1)
	http://www.mged.org/Workgroups/MIAME/miame1.1_draft6.doc
	/Workgroups/MAIME/maime.html (1)
	http://www.mged.org/Workgroups/MAIME/maime.html
	/workgroups/MIAME.miame.html (1)
	http://www.mged.org/workgroups/MIAME.miame.html

==========================================================
pharmgkb.org (107) # of unique paths:22
-------------------------------
Registry:PharmGKB (http://www.pharmgkb.org/index.jsp)
-----------------------------------------------
	 (62)
	http://www.pharmgkb.org
	The Most similar Registry Entry:PharmGKB [nif-0000-00414] sim=0.9372592949068077 url:http://www.pharmgkb.org/index.jsp
	/do/serve (14)
	http://www.pharmgkb.org/do/serve?.objId=PA133787052
	/views/reports/loadFrequencyInSampleSets.action (4)
	http://www.pharmgkb.org/views/reports/loadFrequencyInSampleSets.action?varRptId=126209365
	/page/cpic (3)
	http://www.pharmgkb.org/page/cpic
	/gene/PA128 (2)
	http://www.pharmgkb.org/gene/PA128#tabview=tab6
	/contributors/consortia/cpic_profile.jsp (2)
	http://www.pharmgkb.org/contributors/consortia/cpic_profile.jsp
	/page/cpicGeneDrugPairs (2)
	http://www.pharmgkb.org/page/cpicGeneDrugPairs
	/search/browseVip.action (2)
	http://www.pharmgkb.org/search/browseVip.action?browseKey=annotatedGenes
	/contributors/pgrn/pnat_profile.jsp (2)
	http://www.pharmgkb.org/contributors/pgrn/pnat_profile.jsp
	/resources/downloads_and_web_services.jsp (2)
	http://www.pharmgkb.org/resources/downloads_and_web_services.jsp
	/search/annotatedGene/cyp3a4 (1)
	http://www.pharmgkb.org/search/annotatedGene/cyp3a4

==========================================================
urogene.org (107) # of unique paths:12
-------------------------------
	/methprimer/index1.html (42)
	http://www.urogene.org/methprimer/index1.html
	/methprimer (40)
	http://www.urogene.org/methprimer
	/methprimer/index.html (9)
	http://www.urogene.org/methprimer/index.html
	/cgi-bin/methprimer/methprimer.cgi (5)
	http://www.urogene.org/cgi-bin/methprimer/methprimer.cgi
	 (4)
	http://www.urogene.org
	/methprimer/index1.htm (1)
	http://www.urogene.org/methprimer/index1.htm
	/methprimer/rules (1)
	http://www.urogene.org/methprimer/rules
	/pgdb (1)
	http://www.urogene.org/pgdb
	//methprimer/index.html (1)
	http://www.urogene.org//methprimer/index.html
	/cgi-bin/methprimer (1)
	http://www.urogene.org/cgi-bin/methprimer
	/Methprimer/index1.html (1)
	http://www.urogene.org/Methprimer/index1.html

==========================================================
mhlw.go.jp (106) # of unique paths:70
>> # of supplemental URLs:1
-------------------------------
	/english (17)
	http://www.mhlw.go.jp/english
	 (9)
	http://www.mhlw.go.jp
	/english/index.html (5)
	http://www.mhlw.go.jp/english/index.html
	/toukei (3)
	http://www.mhlw.go.jp/toukei
	/english/database/db-hw/vs01.html (3)
	http://www.mhlw.go.jp/english/database/db-hw/vs01.html
	/bunya/shakaihosho/iryouseido01/info03a.html (2)
	http://www.mhlw.go.jp/bunya/shakaihosho/iryouseido01/info03a.html
	/houdou/2008/12/h1225-5.html (2)
	http://www.mhlw.go.jp/houdou/2008/12/h1225-5.html
	/topics/syokuchu (2)
	http://www.mhlw.go.jp/topics/syokuchu
	/shingi/2004/03/s0318-15.html (2)
	http://www.mhlw.go.jp/shingi/2004/03/s0318-15.html
	/bunya/kenkyuujigyou/hojokin-koubo16/02-01.html (1)
	http://www.mhlw.go.jp/bunya/kenkyuujigyou/hojokin-koubo16/02-01.html
	/toukei/youran/indexyk_2_2.html (1)
	http://www.mhlw.go.jp/toukei/youran/indexyk_2_2.html

==========================================================
data.worldbank.org (106) # of unique paths:47
-------------------------------
	/about/country-classifications (16)
	http://data.worldbank.org/about/country-classifications
	/about/country-classifications/country-and-lending-groups (14)
	http://data.worldbank.org/about/country-classifications/country-and-lending-groups
	 (13)
	http://data.worldbank.org
	/indicator/NY.GNP.PCAP.CD (6)
	http://data.worldbank.org/indicator/NY.GNP.PCAP.CD
	/data-catalog/world-development-indicators (5)
	http://data.worldbank.org/data-catalog/world-development-indicators
	/indicator/NY.GDP.PCAP.CD (4)
	http://data.worldbank.org/indicator/NY.GDP.PCAP.CD?page=1
	/indicator (3)
	http://data.worldbank.org/indicator
	/data-catalog (3)
	http://data.worldbank.org/data-catalog
	/indicator/PA.NUS.PPPC.RF (2)
	http://data.worldbank.org/indicator/PA.NUS.PPPC.RF
	/topic/health (2)
	http://data.worldbank.org/topic/health
	/indicator/SP.DYN.LE00.IN/countries/MZ (2)
	http://data.worldbank.org/indicator/SP.DYN.LE00.IN/countries/MZ?page=1

==========================================================
973.gov.cn (106) # of unique paths:12
-------------------------------
	 (36)
	http://www.973.gov.cn
	/English/Index.aspx (26)
	http://www.973.gov.cn/English/Index.aspx
	/AreaAppl.aspx (20)
	http://www.973.gov.cn/AreaAppl.aspx
	/Default_3.aspx (14)
	http://www.973.gov.cn/Default_3.aspx
	/ReadItem.aspx (2)
	http://www.973.gov.cn/ReadItem.aspx?itemid=578
	/AreaItem.aspx (2)
	http://www.973.gov.cn/AreaItem.aspx?fid=01
	/English (1)
	http://www.973.gov.cn/English
	/areamana.aspx (1)
	http://www.973.gov.cn/areamana.aspx
	/mana/contfile/web/426/200810161331640a.doc (1)
	http://www.973.gov.cn/mana/contfile/web/426/200810161331640a.doc
	/AreaMana.aspx (1)
	http://www.973.gov.cn/AreaMana.aspx
	/AreaBody.aspx (1)
	http://www.973.gov.cn/AreaBody.aspx

==========================================================
sbg.bio.ic.ac.uk (105) # of unique paths:26
-------------------------------
Registry:3D-Genomics Database (http://www.sbg.bio.ic.ac.uk/3dgenomics/searchpage1.cgi)
-----------------------------------------------
	/~phyre (23)
	http://www.sbg.bio.ic.ac.uk/~phyre
	/phyre (18)
	http://www.sbg.bio.ic.ac.uk/phyre
	/phyre2 (13)
	http://www.sbg.bio.ic.ac.uk/phyre2
	/phyre2/html/page.cgi (13)
	http://www.sbg.bio.ic.ac.uk/phyre2/html/page.cgi?id=news
	/3dligandsite (7)
	http://www.sbg.bio.ic.ac.uk/3dligandsite
	/phyre/html/index.html (4)
	http://www.sbg.bio.ic.ac.uk/phyre/html/index.html
	 (3)
	http://www.sbg.bio.ic.ac.uk
	/~3dpssm/index2.html (2)
	http://www.sbg.bio.ic.ac.uk/~3dpssm/index2.html
	/~3dpssm (2)
	http://www.sbg.bio.ic.ac.uk/~3dpssm
	/phyre2/html (2)
	http://www.sbg.bio.ic.ac.uk/phyre2/html
	/~phyre2/html/page.cgi (2)
	http://www.sbg.bio.ic.ac.uk/~phyre2/html/page.cgi?id=index

==========================================================
gene-regulation.com (105) # of unique paths:23
-------------------------------
Registry:TRANSFAC (http://www.gene-regulation.com/pub/databases.html#transfac)
-----------------------------------------------
	 (49)
	http://www.gene-regulation.com
	/pub/programs/alibaba2/index.html (13)
	http://www.gene-regulation.com/pub/programs/alibaba2/index.html
	/pub/programs/alibaba2 (8)
	http://www.gene-regulation.com/pub/programs/alibaba2
	/cgi-bin/pub/programs/match/bin/match.cgi (7)
	http://www.gene-regulation.com/cgi-bin/pub/programs/match/bin/match.cgi?
	/cgi-bin/pub/programs/patch/bin/patch.cgi (5)
	http://www.gene-regulation.com/cgi-bin/pub/programs/patch/bin/patch.cgi
	/index.html (3)
	http://www.gene-regulation.com/index.html
	/cgi-bin/pub/databases/transfac/getTF.cgi (2)
	http://www.gene-regulation.com/cgi-bin/pub/databases/transfac/getTF.cgi?AC=M00216
	/cgi-bin/pub/programs/pmatch/bin/p-match.cgi (2)
	http://www.gene-regulation.com/cgi-bin/pub/programs/pmatch/bin/p-match.cgi
	/cgi-bin/pub/databases/transfac/search.cgi (2)
	http://www.gene-regulation.com/cgi-bin/pub/databases/transfac/search.cgi
	/databases.html (1)
	http://www.gene-regulation.com/databases.html
	/pub/databases/transcompel/compel.html (1)
	http://www.gene-regulation.com/pub/databases/transcompel/compel.html

==========================================================
bioinformatics.org (105) # of unique paths:70
-------------------------------
Registry:Centre of Excellence in Bioinformatics (http://bioinformatics.org.au/)
-----------------------------------------------
	/cd-hit (7)
	http://www.bioinformatics.org/cd-hit
	/sms2 (7)
	http://www.bioinformatics.org/sms2
	/sms/iupac.html (5)
	http://www.bioinformatics.org/sms/iupac.html
	/project/ (4)
	http://www.bioinformatics.org/project/?group_id
	/sms/index.html (4)
	http://www.bioinformatics.org/sms/index.html
	/strap (3)
	http://www.bioinformatics.org/strap
	/sms/prot_mw.html (3)
	http://www.bioinformatics.org/sms/prot_mw.html
	/sms (3)
	http://www.bioinformatics.org/sms
	/sms2/rev_trans.html (2)
	http://www.bioinformatics.org/sms2/rev_trans.html
	/sms2/codon_usage.html (2)
	http://www.bioinformatics.org/sms2/codon_usage.html
	/JaMBW/3/1/7 (2)
	http://www.bioinformatics.org/JaMBW/3/1/7

==========================================================
softberry.com (105) # of unique paths:6
-------------------------------
Registry:SpliceDB (http://linux1.softberry.com/spldb/SpliceDB.html)
-----------------------------------------------
	 (79)
	http://www.softberry.com
	/berry.phtml (21)
	http://www.softberry.com/berry.phtml?topic=fprom&group=programs&subgroup=promoter
	/spldb/SpliceDB.html (2)
	http://www.softberry.com/spldb/SpliceDB.html
	The Most similar Registry Entry:SpliceDB [nlx_151853] sim=1.0 url:http://linux1.softberry.com/spldb/SpliceDB.html
	/berry.html (1)
	http://www.softberry.com/berry.html
	/ berry.phtml (1)
	http://www.softberry.com/ berry.phtml
	/all.htm (1)
	http://www.softberry.com/all.htm

==========================================================
niaid.nih.gov (104) # of unique paths:34
-------------------------------
Registry:Cooperative Study Group for Autoimmune Disease Prevention (http://www.niaid.nih.gov/about/organization/dait/pages/csgadp.aspx)
-----------------------------------------------
	 (46)
	http://www.niaid.nih.gov
	/Pages/default.aspx (22)
	http://www.niaid.nih.gov/Pages/default.aspx
	/ncn/budget/QA/fra-05-042.htm (5)
	http://www.niaid.nih.gov/ncn/budget/QA/fra-05-042.htm
	/topics/BiodefenseRelated/Biodefense/research/Pages/CatA.aspx (1)
	http://www.niaid.nih.gov/topics/BiodefenseRelated/Biodefense/research/Pages/CatA.aspx
	/topics/vaccines/understanding/pages/typesvaccines.aspx (1)
	http://www.niaid.nih.gov/topics/vaccines/understanding/pages/typesvaccines.aspx
	/topics/tuberculosis/understanding/whatistb/pages/tbdefinitions.aspx (1)
	http://www.niaid.nih.gov/topics/tuberculosis/understanding/whatistb/pages/tbdefinitions.aspx
	/labsandresources/resources/dmid/fila/Pages/default.aspx (1)
	http://www.niaid.nih.gov/labsandresources/resources/dmid/fila/Pages/default.aspx
	/news/newsreleases/2011/Pages/VOICEdiscontinued.aspx (1)
	http://www.niaid.nih.gov/news/newsreleases/2011/Pages/VOICEdiscontinued.aspx
	/about/organization/dmid/Pages/default.aspx (1)
	http://www.niaid.nih.gov/about/organization/dmid/Pages/default.aspx
	/factsheets/sars.htm (1)
	http://www.niaid.nih.gov/factsheets/sars.htm
	/labsandresources/restructuring (1)
	http://www.niaid.nih.gov/labsandresources/restructuring

==========================================================
idtdna.com (104) # of unique paths:22
-------------------------------
Registry:Integrated DNA Technologies OligoAnalyzer (http://scitools.idtdna.com/analyzer/Applications/OligoAnalyzer/)
-----------------------------------------------
	 (42)
	http://www.idtdna.com
	The Most similar Registry Entry:Integrated DNA Technologies OligoAnalyzer [nif-0000-07754] sim=0.9999999999999999 url:http://scitools.idtdna.com/analyzer/Applications/OligoAnalyzer/
	/analyzer/Applications/OligoAnalyzer (12)
	http://www.idtdna.com/analyzer/Applications/OligoAnalyzer
	The Most similar Registry Entry:Integrated DNA Technologies OligoAnalyzer [nif-0000-07754] sim=0.9999999999999999 url:http://scitools.idtdna.com/analyzer/Applications/OligoAnalyzer/
	/Scitools/Applications/Primerquest (11)
	http://www.idtdna.com/Scitools/Applications/Primerquest
	The Most similar Registry Entry:Integrated DNA Technologies OligoAnalyzer [nif-0000-07754] sim=0.9999999999999999 url:http://scitools.idtdna.com/analyzer/Applications/OligoAnalyzer/
	/analyzer/applications/oligoanalyzer (8)
	http://www.idtdna.com/analyzer/applications/oligoanalyzer
	The Most similar Registry Entry:Integrated DNA Technologies OligoAnalyzer [nif-0000-07754] sim=0.9999999999999999 url:http://scitools.idtdna.com/analyzer/Applications/OligoAnalyzer/
	/Home/Home.aspx (3)
	http://www.idtdna.com/Home/Home.aspx
	The Most similar Registry Entry:Integrated DNA Technologies OligoAnalyzer [nif-0000-07754] sim=0.9999999999999999 url:http://scitools.idtdna.com/analyzer/Applications/OligoAnalyzer/
	/Scitools/Applications/mFold (3)
	http://www.idtdna.com/Scitools/Applications/mFold
	The Most similar Registry Entry:Integrated DNA Technologies OligoAnalyzer [nif-0000-07754] sim=0.9999999999999999 url:http://scitools.idtdna.com/analyzer/Applications/OligoAnalyzer/
	/SciTools/SciTools.aspx (3)
	http://www.idtdna.com/SciTools/SciTools.aspx
	The Most similar Registry Entry:Integrated DNA Technologies OligoAnalyzer [nif-0000-07754] sim=0.9999999999999999 url:http://scitools.idtdna.com/analyzer/Applications/OligoAnalyzer/
	/scitools/scitools.aspx (3)
	http://www.idtdna.com/scitools/scitools.aspx
	The Most similar Registry Entry:Integrated DNA Technologies OligoAnalyzer [nif-0000-07754] sim=0.9999999999999999 url:http://scitools.idtdna.com/analyzer/Applications/OligoAnalyzer/
	/Scitools/Applications/RealTimePCR (3)
	http://www.idtdna.com/Scitools/Applications/RealTimePCR
	The Most similar Registry Entry:Integrated DNA Technologies OligoAnalyzer [nif-0000-07754] sim=0.9999999999999999 url:http://scitools.idtdna.com/analyzer/Applications/OligoAnalyzer/
	/Scitools/Applications/Primerquest/Default.aspx (2)
	http://www.idtdna.com/Scitools/Applications/Primerquest/Default.aspx
	The Most similar Registry Entry:Integrated DNA Technologies OligoAnalyzer [nif-0000-07754] sim=0.9999999999999999 url:http://scitools.idtdna.com/analyzer/Applications/OligoAnalyzer/
	/scitools/applications/primerquest (2)
	http://www.idtdna.com/scitools/applications/primerquest
	The Most similar Registry Entry:Integrated DNA Technologies OligoAnalyzer [nif-0000-07754] sim=0.9999999999999999 url:http://scitools.idtdna.com/analyzer/Applications/OligoAnalyzer/

==========================================================
agence-nationale-recherche.fr (104) # of unique paths:12
-------------------------------
	 (90)
	http://www.agence-nationale-recherche.fr
	/Intl (3)
	http://www.agence-nationale-recherche.fr/Intl
	/programmes-de-recherche/appel-detail/programme-de-recherche-en-sante-publique-prsp-2009 (2)
	http://www.agence-nationale-recherche.fr/programmes-de-recherche/appel-detail/programme-de-recherche-en-sante-publique-prsp-2009
	/en/about-us/project-based-funding-to-advance-research (1)
	http://www.agence-nationale-recherche.fr/en/about-us/project-based-funding-to-advance-research
	/programmes-de-recherche/recherches-exploratoires-et-emergentes/blanc-generalite-et-contacts/blanc-presentation-synthetique-du-projet/ (1)
	http://www.agence-nationale-recherche.fr/programmes-de-recherche/recherches-exploratoires-et-emergentes/blanc-generalite-et-contacts/blanc-presentation-synthetique-du-projet/?tx_lwmsuivibilan_pi2
	/AAPProjetsOuverts (1)
	http://www.agence-nationale-recherche.fr/AAPProjetsOuverts?lngAAPId=198
	/en/project-based-funding-to-advance-french-research/Genomic (1)
	http://www.agence-nationale-recherche.fr/en/project-based-funding-to-advance-french-research/Genomic
	/en (1)
	http://www.agence-nationale-recherche.fr/en
	/Accueil (1)
	http://www.agence-nationale-recherche.fr/Accueil
	/programmes-de-recherche/projets-selectionnes/programme-conception-et-simulation-2010 (1)
	http://www.agence-nationale-recherche.fr/programmes-de-recherche/projets-selectionnes/programme-conception-et-simulation-2010
	/investissementsdavenir/AAP-LABEX-2011.html (1)
	http://www.agence-nationale-recherche.fr/investissementsdavenir/AAP-LABEX-2011.html

==========================================================
ca.expasy.org (102) # of unique paths:24
-------------------------------
Registry:ExPASy (http://expasy.org/)
-----------------------------------------------
	 (22)
	http://ca.expasy.org
	/prosite (16)
	http://ca.expasy.org/prosite
	The Most similar Registry Entry:PROSITE [nif-0000-03351] sim=0.99559853881905 url:http://prosite.expasy.org/
	/tools/pi_tool.html (12)
	http://ca.expasy.org/tools/pi_tool.html
	/sprot (11)
	http://ca.expasy.org/sprot
	/tools/dna.html (6)
	http://ca.expasy.org/tools/dna.html
	/tools/protparam.html (6)
	http://ca.expasy.org/tools/protparam.html
	/tools/scanprosite (4)
	http://ca.expasy.org/tools/scanprosite
	The Most similar Registry Entry:ProRule [nif-0000-03349] sim=1.0 url:http://www.expasy.org/tools/scanprosite
	/tools (3)
	http://ca.expasy.org/tools
	/cgi-bin/variant_pages/get-sprot-variant.pl (3)
	http://ca.expasy.org/cgi-bin/variant_pages/get-sprot-variant.pl?VAR_013905
	/tools/peptide-mass.html (2)
	http://ca.expasy.org/tools/peptide-mass.html
	/spdbv (2)
	http://ca.expasy.org/spdbv

==========================================================
endocrinology.org (102) # of unique paths:4
-------------------------------
	/journals/reuselicence (94)
	http://www.endocrinology.org/journals/reuselicence
	 (5)
	http://www.endocrinology.org
	/journals/reuselicenceeje (2)
	http://www.endocrinology.org/journals/reuselicenceeje
	/journals/reuselicencerep (1)
	http://www.endocrinology.org/journals/reuselicencerep

==========================================================
toolkit.tuebingen.mpg.de (102) # of unique paths:21
-------------------------------
Registry:ClubSub-P (http://toolkit.tuebingen.mpg.de/clubsubp)
-----------------------------------------------
	/hhpred (47)
	http://toolkit.tuebingen.mpg.de/hhpred
	 (12)
	http://toolkit.tuebingen.mpg.de
	/blastclust (9)
	http://toolkit.tuebingen.mpg.de/blastclust
	/dataa (6)
	http://toolkit.tuebingen.mpg.de/dataa
	/tprpred (5)
	http://toolkit.tuebingen.mpg.de/tprpred
	/pcoils (4)
	http://toolkit.tuebingen.mpg.de/pcoils
	/probcons (2)
	http://toolkit.tuebingen.mpg.de/probcons
	/modeller (2)
	http://toolkit.tuebingen.mpg.de/modeller
	/sections/tertstruct (2)
	http://toolkit.tuebingen.mpg.de/sections/tertstruct
	/ali2d (2)
	http://toolkit.tuebingen.mpg.de/ali2d
	/modeller/verify3d (1)
	http://toolkit.tuebingen.mpg.de/modeller/verify3d

==========================================================
grants1.nih.gov (102) # of unique paths:22
-------------------------------
	/grants/olaw/references/phspol.htm (20)
	http://grants1.nih.gov/grants/olaw/references/phspol.htm
	/grants/funding/phs398/phs398.html (16)
	http://grants1.nih.gov/grants/funding/phs398/phs398.html
	/grants/guide/pa-files/PA-04-125.html (10)
	http://grants1.nih.gov/grants/guide/pa-files/PA-04-125.html
	/grants/guide/pa-files/PAR-04-116.html (10)
	http://grants1.nih.gov/grants/guide/pa-files/PAR-04-116.html
	/grants/guide/pa-files/PA-04-126.html (5)
	http://grants1.nih.gov/grants/guide/pa-files/PA-04-126.html
	/grants/guide/notice-files/NOT-ES-06-007.html (5)
	http://grants1.nih.gov/grants/guide/notice-files/NOT-ES-06-007.html
	/grants/funding/submissionschedule.htm (5)
	http://grants1.nih.gov/grants/funding/submissionschedule.htm
	/grants/policy/hs/glossary.htm (5)
	http://grants1.nih.gov/grants/policy/hs/glossary.htm
	/grants/guide/pa-files/PA-06-433.html (4)
	http://grants1.nih.gov/grants/guide/pa-files/PA-06-433.html
	/grants/guide/pa-files/PA-06-140.html (4)
	http://grants1.nih.gov/grants/guide/pa-files/PA-06-140.html
	/grants/guide/pa-files/PA-06-432.html (4)
	http://grants1.nih.gov/grants/guide/pa-files/PA-06-432.html

==========================================================
bmbf.de (102) # of unique paths:11
-------------------------------
	 (69)
	http://www.bmbf.de
	/en/index.php (14)
	http://www.bmbf.de/en/index.php
	/en (11)
	http://www.bmbf.de/en
	/de/2546.php (1)
	http://www.bmbf.de/de/2546.php
	/press/2806.php (1)
	http://www.bmbf.de/press/2806.php
	/en/1140.php (1)
	http://www.bmbf.de/en/1140.php
	/de/1398.php (1)
	http://www.bmbf.de/de/1398.php
	/en/1056.php (1)
	http://www.bmbf.de/en/1056.php
	/de/99.php (1)
	http://www.bmbf.de/de/99.php
	/de/1109.php (1)
	http://www.bmbf.de/de/1109.php
	/en/1237.php (1)
	http://www.bmbf.de/en/1237.php

==========================================================
journal.chemistrycentral.com (102) # of unique paths:78
>> # of supplemental URLs:26
-------------------------------
	/supplements/6/S2 (12)
	http://journal.chemistrycentral.com/supplements/6/S2
	/supplements/6/S1 (7)
	http://journal.chemistrycentral.com/supplements/6/S1
	/supplements/4/S1 (6)
	http://www.journal.chemistrycentral.com/supplements/4/S1
	/content/3/1/6 (3)
	http://journal.chemistrycentral.com/content/3/1/6
	/content/1/1/9 (1)
	http://journal.chemistrycentral.com/content/1/1/9
	/content/1/1/6 (1)
	http://journal.chemistrycentral.com/content/1/1/6
	/content/1/1/5 (1)
	http://www.journal.chemistrycentral.com/content/1/1/5
	/content/1/1/8 (1)
	http://journal.chemistrycentral.com/content/1/1/8
	/content/1/1/7 (1)
	http://journal.chemistrycentral.com/content/1/1/7
	/content/1/1/2 (1)
	http://www.journal.chemistrycentral.com/content/1/1/2
	/content/2/1/10 (1)
	http://journal.chemistrycentral.com/content/2/1/10

==========================================================
boldsystems.org (100) # of unique paths:11
-------------------------------
	 (56)
	http://www.boldsystems.org
	The Most similar Registry Entry:BOLD [nlx_29236] sim=0.9999999999999999 url:http://www.barcodinglife.com/
	/index.php/Public_RecordView (24)
	http://www.boldsystems.org/index.php/Public_RecordView?processid=HGCAD046-10
	/views/login.php (6)
	http://www.boldsystems.org/views/login.php
	/index.php/IDS_OpenIdEngine (3)
	http://www.boldsystems.org/index.php/IDS_OpenIdEngine
	/views/projectlist.php (3)
	http://www.boldsystems.org/views/projectlist.php?
	/views/projectmenu.php (2)
	http://www.boldsystems.org/views/projectmenu.php?
	/views/taxbrowser.php (2)
	http://www.boldsystems.org/views/taxbrowser.php?taxid=82
	/bin (1)
	http://www.boldsystems.org/bin
	/views/idrequest.php (1)
	http://www.boldsystems.org/views/idrequest.php
	/index.php/Public_BarcodeCluster (1)
	http://www.boldsystems.org/index.php/Public_BarcodeCluster?clusteruri=BOLD:AAB7478
	/index.php/Login/page (1)
	http://www.boldsystems.org/index.php/Login/page

==========================================================
pictar.mdc-berlin.de (100) # of unique paths:2
-------------------------------
	 (94)
	http://pictar.mdc-berlin.de
	/cgi-bin/PicTar_vertebrate.cgi (6)
	http://pictar.mdc-berlin.de/cgi-bin/PicTar_vertebrate.cgi?action=Search%20for%20targets%20of%20a%20miRNA

==========================================================
datamonkey.org (100) # of unique paths:3
-------------------------------
	 (92)
	http://www.datamonkey.org
	/GARD (7)
	http://www.datamonkey.org/GARD
	/help/GABranch.php (1)
	http://www.datamonkey.org/help/GABranch.php

==========================================================
pasteur.fr (100) # of unique paths:44
-------------------------------
Registry:AlienTrimmer (ftp://ftp.pasteur.fr/pub/gensoft/projects/AlienTrimmer/)
-----------------------------------------------
	 (13)
	http://www.pasteur.fr
	/recherche/genopole/PF8/mlst/Kpneumoniae.html (13)
	http://www.pasteur.fr/recherche/genopole/PF8/mlst/Kpneumoniae.html
	/mlst (10)
	http://www.pasteur.fr/mlst
	/recherche/banques/CRORA (6)
	http://www.pasteur.fr/recherche/banques/CRORA
	/infosci/conf/sb/neuroscience_pasteur (5)
	http://www.pasteur.fr/infosci/conf/sb/neuroscience_pasteur
	/recherche/genopole/PF8/mlst/Abaumannii.html (4)
	http://www.pasteur.fr/recherche/genopole/PF8/mlst/Abaumannii.html
	/recherche/genopole/PF8/mlst (4)
	http://www.pasteur.fr/recherche/genopole/PF8/mlst
	/recherche/unites/Gfons/ircs/ircshome.htm (3)
	http://www.pasteur.fr/recherche/unites/Gfons/ircs/ircshome.htm
	/ip/easysite/go/03b-00002u-03q/beta-lactamase-enzyme-variants (2)
	http://www.pasteur.fr/ip/easysite/go/03b-00002u-03q/beta-lactamase-enzyme-variants
	/recherche/genopole/PF8/mlst/EColi.html (2)
	http://www.pasteur.fr/recherche/genopole/PF8/mlst/EColi.html
	/recherche/unites/Ggb/matmet.html (2)
	http://www.pasteur.fr/recherche/unites/Ggb/matmet.html
bigClusterDataCount:111532
