# Supplementary material for: Resource Disambiguator for the Web: Extracting Biomedical Resources and Their Citations from the Scientific Literature
Source: PLoS One. 2016 Jan 5;11(1):e0146300. doi: 10.1371/journal.pone.0146300 (PMC5156472; doi:10.1371/journal.pone.0146300)
Supplement: S4 Text — An XML file listing resource candidates detected by the system in March 2014 labeled by an annotator as good or bad. For each resource candidate its Textpresso score, url and description is provided besides its label. (XML) [file pone.0146300.s004.xml]

<!--
    Resource Candidate Classification Data for Active and Most Confident Learning schemes.
    Data is retrieved at June 2nd 2015 from the production database and includes 
    additional annotations done by a junior annotator.


-->
<dataset>
  <resource-candidate id="858716" label="good" score="32">
    <url>http://www.cbs.dtu.dk/services/SignalP</url>
    <description>Would you prefer to run SignalP at your own site? SignalP 4.1 is available as a stand-alone software package, with the same functionality as the service above. Ready-to-ship packages exist for Mac OS X and the most common UNIX platforms. There is a download page for academic users; other users are requested to contact CBS Software Package Manager at software@cbs.dtu.dk . var _gaq = _gaq || []; _gaq.push(['_setAccount', 'UA-10474515-16']); _gaq.push(['_trackPageview']); (function() { var ga = document.createElement('script'); ga.type = 'text/javascript'; ga.async = true; ga.src = ('https:' == document.location.protocol ? 'https://ssl' : 'http://www') + '.google-analytics.com/ga.js'; var s = document.getElementsByTagName('script')[0]; s.parentNode.insertBefore(ga, s); })();</description>
  </resource-candidate>
  <resource-candidate id="858440" label="good" score="25">
    <url>https://github.com/orbeckst/gridcount</url>
    <description>gridcount is an analysis tool for Gromacs that creates 3D (number) densities from molecular dynamics trajectories. Typically, this is used to look at the density of water or ions near proteins or in channels. It provides tools to generate the 3D map in portable formats, 2D cylindrical averages and 1D linear averages ("density profiles").</description>
  </resource-candidate>
  <resource-candidate id="859685" label="good" score="25">
    <url>http://www.who.int/reproductivehealth/publications/family_planning/9789241503754/en/index.html</url>
    <description>This flip-chart is a tool to use during family planning counselling or in group sessions with clients. It can</description>
  </resource-candidate>
  <resource-candidate id="860449" label="good" score="25">
    <url>http://www.run.montefiore.ulg.ac.be/~francois/software/jahmm</url>
    <description>The first is a graphical user interface, JahmmViz , which is not using the latest version of the library. The Javadoc of the latest version of these packages is available online , as a tar.gz file or as a zip file . A user guide has also been written.</description>
  </resource-candidate>
  <resource-candidate id="860998" label="good" score="20">
    <url>http://www.statcan.gc.ca/start-debut-eng.html</url>
    <description>Statistics Canada This page has been called in an incorrect way. Please use your "back" button and try again. If the problem persists, you may report the error using the following link : infostats.gc.ca</description>
  </resource-candidate>
  <resource-candidate id="861480" label="nosel" score="20">
    <url>https://code.google.com/p/rna-phase-3</url>
    <description>PHASE is a software package for PHylogenetics And Sequence Evolution, originally developed by Vivik Gowri-Shankar, Howsun Jow, and Magnus Rattray.</description>
  </resource-candidate>
  <resource-candidate id="860354" label="good" score="19">
    <url>http://perlprimer.sourceforge.net</url>
    <description>PerlPrimer calculates primer melting temperature using J. SantaLucia's extensive nearest-neighbour thermodynamic parameters. To adjust for the salt conditions of the PCR, PerlPrim er uses the empirical formula derived by von Ahsen, et al. (2001) and allows the user to specify the concentration of Mg 2+ , dNTPs and primers, or use standard PCR conditions. The result is a highly accurate prediction of primer melting temperature, giving rise to a maximum yeild of product when amplif ied.</description>
  </resource-candidate>
  <resource-candidate id="858538" label="good" score="18">
    <url>http://www.cbs.dtu.dk/services/CPHmodels</url>
    <description>CPHmodels 3.2 is a protein homology modeling server. The template recognition is based on profile-profile alignment guided by secondary structure and exposure predictions.</description>
  </resource-candidate>
  <resource-candidate id="858622" label="good" score="15">
    <url>http://sourceforge.net/projects/sincsimulator</url>
    <description>SInC is an accurate and fast error-model based simulator for SNPs, Indels and CNVs coupled with a read generator for short-read sequence data.</description>
  </resource-candidate>
  <resource-candidate id="858624" label="good" score="15">
    <url>http://krux.googlecode.com</url>
    <description>kruX is a toolbox for performing millions of non-parametric ANOVA (Kruskal-Wallis) tests at once using matrix-multiplication methods, implemented in Matlab, Python and R.</description>
  </resource-candidate>
  <resource-candidate id="860255" label="good" score="15">
    <url>http://dbm.neuro.uni-jena.de/vbm</url>
    <description>The VBM toolboxes are a collection of extensions to the segmentation algorithm of SPM2 , SPM5 , and SPM8 (Wellcome Department of Cognitive Neurology) to provide voxel-based morphometry (VBM). The toolboxes are named according to the SPM version. The software was developed by Christia n Gaser (University of Jena, Department of Psychiatry) and is available to the scientific community under the terms of the GNU General Public License.</description>
  </resource-candidate>
  <resource-candidate id="858779" label="good" score="21">
    <url>http://sourceforge.net/projects/gaas</url>
    <description>GAAS (Genome relative Abundance and Average Size) is a bioinformatic tool to calculate accurate community composition and average genome size in metagenomes by using BLAST, advanced parsing of hits and correction of genome length bias.</description>
  </resource-candidate>
  <resource-candidate id="860598" label="good" score="12">
    <url>http://fsl.fmrib.ox.ac.uk/fsl</url>
    <description>FSL is a comprehensive library of analysis tools for FMRI, MRI and DTI brain imaging data. It runs on Apple and PCs (both Linux, and Windows via a Virtual Machine), and is very eas y to install. Most of the tools can be run both from the command line and as GUIs ("point-and-click" graphical user interfaces). To quote the relevant references for FSL tools you should look in the individual tools' manual pages, and also please reference the FSL overview papers: 3. S.M. Smith, M. Jenkinson, M.W. Woolrich, C.F. Beckmann, T.E.J. Behrens, H. Johansen-Berg, P.R. Bannister, M. De Luca, I. Drobnjak, D.E. Flitney, R. Niazy, J. Saunders, J. Vickers, Y. Zhang, N. De Stefano, J.M. Brady, and P.M. Matthews. Advances in functional and structural MR image analysis and implementation as FSL. Neuro Image, 23(S1):208-19, 2004</description>
  </resource-candidate>
  <resource-candidate id="860010" label="good" score="41">
    <url>http://genepop.curtin.edu.au</url>
    <description>GENEPOP is a population genetics software package originally developed by Michel Raymond ( Raymond@isem.univ-montp2.fr ) and Francois Rousset ( Rousset@isem.univ-montp2.fr ) , at the Laboratiore de Genetique et Environment, Montpellier, France. The latest version of Genepop (4.2) is now available from http://kimura.univ-montp2.fr/~rousset/Genepop.htm . Genepop 4.2 runs under Windows, and can also be compiled to run under Unix or Linux. It will compile on Mac OSX machines if you have the developer tools installed. To compile und er Unix or Linux, open a terminal window and cd to the Genepop source directory. Then issue the command:</description>
  </resource-candidate>
  <resource-candidate id="858189" label="good" score="145">
    <url>http://www.ncbi.nlm.nih.gov</url>
    <description>Due to the complexity of the modern Internet, digital traffic flow can be intermittently disrupted in a number of places. These transient disruptions may cause your brows er to display and/or cache incomplete or corrupted pages. Clearing your browser’s cache and history can fix these problems. Please see “Browser Settings” section below fo r instructions on how to do this. NCBI is using HTTP1.1 compression/content encoding for delivering data from the Entrez databases (e.g., PubMed). Data compression allows data to be sent faster and can res ult in significant performance improvements for users who have slower network connections. Most recent versions of popular browsers are by default enabled to use HTTP1.1. If, however, you see the message, "Warning: Page has Expired," after using the back button in your browser, you should enable HTTP1.1 compression in your Browser. If, after enabling HTTP1.1 compression (be sure to close and re-launch the Browser), you still see the "Warning: Page has Expired" message, it is possible that another app lication is causing the warning to appear. For example, we have determined that Norton Internet Security (Symantec's firewall program), can cause the Browser to display th e error message even with HTTP1.1 compression enabled if the firewall is configured to monitor HTTP connections (the default configuration). If, you wish to disable HTTP monitoring in a firewall program, you should fully understand the consequences of doing so. We suggest that you either consult the product doc umentation or contact the vendor. If you see a message that specifically mentions being "Blocked for Possible Abuse", please note that the "Access Denied" error message is not meant to imply any maliciousn ess on your part. Because of the prevalence of firewalls, a single IP address may represent many users, all of which will be affected if we block the firewall’s IP address . If this does occur, please send a message to info@ncbi.nlm.nih.gov with the following information: With this information, we will be able to unblock your system and, depending on the specifics of the case, can also offer advice about how to access our data in ways that will prevent future blocks. Most NCBI web pages require JavaScript in order to function as designed. To fully access all of the website’s features it is necessary to enable JavaScript in your browse r. A "cookie" is a set of data stored by a web server on your computer. See the NLM Privacy Policy for additional information. NCBI uses cookies to record information about your interactions to support key functions of NCBI web pages. For example in P ubMed and other NCBI databases, cookies enable interactive features such as Preview/Index, Clipboard, History, MyNCBI and paging through results. For more information on your specific browser’s cookies, please consult your browser's documentation. If you have problems using cookie-dependent features of PubMed even a fter enabling cookies, possible reasons may include: Modern browsers store copies of viewed web pages in a cache so that, if requested again, these pages can be viewed more quickly. However, if a page does not load completel y or correctly, your browser may store a corrupted version of the page that will be shown when you attempt to load the page again. Clearing a browser’s cache will fix thes e problems, and should always be a first step when confronting page load errors. In some cases clearing a browser’s history may also fix these problems. Modern browsers also allow "private browsing", which prevents certain types of data flow and storage. Some stringent private browsing settings may disrupt data flows that the NCBI web site needs in order to function properly. If you cannot access NCBI web pages even after clearing your browser’s cache and history, you may want to c onsider adjusting your browser’s privacy settings. To assist users who may not have a mouse, trackball or touch mechanism to control a browser’s cursor, NCBI has enabled the use of AccessKeys for easier keyboard navigation of common links and page elements within the NCBI website. Because each browser implements AccessKeys differently, we have also provided a list of Browser AccessKeys and actions.</description>
  </resource-candidate>
  <resource-candidate id="860227" label="bad" score="157">
    <url>http://www.ncbi.nlm.nih.gov/nuccore/448814761</url>
    <description>Warning: The NCBI web site requires JavaScript to function. more... GenBank: AJJZ000000000.1 Your browsing activity is empty. Activity recording is turned off. Turn recording back on National Center for Biotechnology Information , U.S. National Library of Medicine 8600 Rockville Pike , Bethesda MD , 20894 USA</description>
  </resource-candidate>
  <resource-candidate id="858988" label="good" score="77">
    <url>http://bioinformatics.ai.sri.com/ptools</url>
    <description>Pathway Tools is freely available to academics for research purposes, and is available for a fee to commercial institutions. Click here for download and license information.</description>
  </resource-candidate>
  <resource-candidate id="858253" label="good" score="104">
    <url>http://bonsai.hgc.jp/~mdehoon/software/cluster/software</url>
    <description>The open source clustering software available here implement the most commonly used clustering methods for gene expression data analysis. T he clustering methods can be used in several ways. Cluster 3.0 provides a Graphical User Interface to access to the clustering routines. It is available for Windows, Mac OS X, and Li nux/Unix. Python users can access the clustering routines by using Pycluster , which is an extension module to Python. People that want to make use of the clustering algorithms in their own C, C++, or Fortran programs can download the source code of the C Clustering Library. Cluster 3.0 is an enhanced version of Cluster, which was originally developed by Michael Eisen while at Stanford University . Cluster 3.0 was built for the Microsoft Windows platform, and later ported to Mac OS X (Cocoa build for Mac OS X v10.0 or later) and to Linux/Unix using Motif. In addition to the GUI program, Cluster 3.0 can also be run as a command line program . For more information, please consult the online manual . Installation : For Microsoft Windows and Mac OS X , use the appropriate installer. The Cluster 3.0 executables cluster.com (on Windows) or Cluster (on Mac OS X) can be used both as a GUI program and as a command line program. For Cluster 3.0 on Linux/Unix, you will need the Motif libraries, which are already installed on many Linux/Unix comput ers. You will need a version compliant with Motif 2.1, such as OpenMotif . Cluster 3.0 can then be installed by typing ./configure make make install The resulting executable cluster can be run as a GUI program and as a command line program. For the latter, you will need to use the appropriate command line options . If you are not interested in the GUI, and you want to run Cluster 3.0 as a command line program only, you can install a command-line only version of Cluster by typing ./configure --without-x make make install If you install Cluster 3.0 as a command-line only program you do not need the Motif libraries. Download ( last update August 3, 2013; C Clustering Library version 1.52 ): Installer for Microsoft Windows ; Installer for Mac OS X (Universal binary for PowerPC and Intel processors) (you may need to remove /Library/Receipts/Cluster.pkg if you have an older version of Cluster 3.0 installed); Linux/Unix source code ; manual in PDF format . Algorithm::Cluster, written by John Nolan of the University of California, Santa Cruz , is a Perl module that makes use of the C Clustering Library. Some example Perl scripts are available in the perl/examples directory in the source distribution. To install Algorithm::Cluster, download the source code, unpack, and type perl Makefile.PL , followed by make to compile the code, make test to run the test scripts, and make install to install the Algorithm::Cluster module. If you use ActiveState Perl on Windows, use the Perl Package Manager ppm to install Algorithm::Cluster by executing ppm install http://bonsai.ims.u-tokyo.ac.jp/~mdehoon/software/cluster/Algorithm-Cluster.ppd from the DOS command prompt. This can install Algorithm::Cluster for Perl 5.14 and Perl 5.16 from ActiveState for 32-bits Windows. Download : Algorithm::Cluster source distribution ; manual in PDF format .</description>
  </resource-candidate>
  <resource-candidate id="858568" label="good" score="95">
    <url>http://www.aspergillusgenome.org</url>
    <description>AspGD is an organized collection of genetic and molecular biological information about the filamentous fungi of the genus Aspergillus . Among its many species, the genus contains an excellent model organism ( A. nidulans , or its teleomorph Emericella nidulans ), an important pathogen of the immunocompromised ( A. fumigatus ), an agriculturally important toxin producer ( A. flavus ), and two species used in industrial processes ( A. niger and A. oryzae ). AspGD contains information about genes and proteins of multiple Aspergillus species; descriptions and classifications of their biological roles, molecular functions, and subcellular localizations; gene, protein, and chromosome sequence information; tools for analysis and comparison of sequences; and links to literature information; as well as a multispecies comparative genomics browser tool (Sybil) for exploration of orthology and synteny across multiple sequenced Aspergillus species.</description>
  </resource-candidate>
  <resource-candidate id="860522" label="good" score="62">
    <url>http://diabetes.diabetesjournals.org/lookup/suppl/doi:10.2337/db12-1203/-/DC1</url>
    <description>Skip to main page content Physical inactivity and overeating leading to obesity and diabetes are both linked to increased risk of age-related chronic diseases. By contrast, caloric rest riction and physical activity promote health. However, the cellular mechanisms that link the metabolic state to long-term health outcomes have remained unclear . Damage to mitochondrial DNA (mtDNA), which accumulates with aging in diseased human tissues and with diabetes complications, has been shown in animal models to recapitulate several features of aging. Importantly, mitochondrial morphology, function, and the integrity of mtDNA directly respond to the metabolic state. The oversupply of cells with excess lipids and glucose (i.e., hyperglycemia) fragments mitochondria, increases mitochondrial reactive oxy gen species production, and promotes the accumulation of mtDNA damage. In turn, the limited supply of energy substrates promotes fusion and elongation of mitoc hondria and limits accumulation of mtDNA damage. Here we propose a model in which mitochondrial dynamics (fusion/fission) integrate systemic metabolic informat ion and control the stability of the mitochondrial genome, thus helping to mediate the effects of physical activity, inactivity, and calorie intake on health o utcomes. It is well established both epidemiologically and clinically that physical inactivity and behaviors leading to weight gain are associated with elevated risk of most age-related diseases as well as mortality ( 1 ). However, the underlying mechanisms mediating these effects are not fully explained. Conversely, the health promoting and life-extending effects of caloric r estriction and physical activity are well described ( 2 , 3 ). Nonetheless, the exact mechanisms underlying the health benefits of these interventions, including the reduced risk of most age-related metabolic diseases a nd diabetes complications, have not been fully elucidated. Here we present a common mechanism that may account for the combined long-term effects of physical a ctivity/inactivity and diet on health outcomes and aging. Improved understanding of the acute cellular events initiated by fluctuations in the metabolic state may … What's this? What's this? DiabetesJournals.org Copyright © 2014 by the American Diabetes Association</description>
  </resource-candidate>
  <resource-candidate id="860724" label="good" score="61">
    <url>http://physics.nist.gov/cuu/Units/units.html</url>
    <description>Return to Units home page Units Topics: Introduction Units Prefixes Outside Rules Background Units Bibliography Constants, Units &amp; Uncertainty home page SI base units The SI is founded on seven SI base units for seven base quantities assumed to be mutually independent, as given in Table 1.</description>
  </resource-candidate>
  <resource-candidate id="860258" label="good" score="78">
    <url>http://supfam.cs.bris.ac.uk/SUPERFAMILY</url>
    <description>SUPERFAMILY is a database of structural and functional annotation for all proteins and genomes.</description>
  </resource-candidate>
  <resource-candidate id="861150" label="good" score="60">
    <url>http://www.itksnap.org</url>
    <description>SNAP is a software application used to segment structures in 3D medical images. It provides semi-automatic segmentation using active contour methods, as well as manual delineation and image navigation. In addition to these core functions, SNAP provides a number of supporting utilities. Some of the core advantages of SNAP include If you are a clinical researcher in neurology, radiology, psychiatry, surgery, or any other field that uses medical images, you may be able to use ITK-SNAP to enhance your productivity. Unlike many current image processing tools, ITK-SNAP was designed to be easy to learn and use for people without a computer science or engineering background. You can help make SNAP better in two ways. First, if you use SNAP and report its successes and failures, you will help identify bugs and missing features. Use the 'Bugs' link at the top of this page to report bugs. Second, if you are a software developer, you can contribute to SNAP by writing code. SNAP is an open source application, built on top of the Insight Toolkit (ITK) . To become a developer, join us on SourceForge .</description>
  </resource-candidate>
  <resource-candidate id="860169" label="good" score="61">
    <url>http://www.hapmap.org/index.html</url>
    <description>Home | About the Project | Data | Publications | Tutorial 2010-08-18: HapMap Public Release #28 Genotypes and frequency data in hapmap format are now available for data in merged HapMap phases I+II+III release #28 (NCBI build 36, dbSNP b126). Data is available for bulk download and also available for browsing . Click here to read the latest release notes . 2010-05-28: HapMap3 Public Release #3 Genotypes and frequency data in hapmap format are now available for data in HapMap phase 3 release #3 (NCBI build 36, dbSNP b126). Data is available for bulk download and also available for browsing . Click here to read the latest release notes . 2010-05-28: HapMap3 CNV Genotypes Copy Number Variation genotypes for HapMap phase samples are available for bulk download . 2009-12-10: Corrected HapMap3 phased haplotypes available for chromosome X Phased haplotypes for consensus HapMap3 release 2 data for chromosome X has been corrected and the new data are now available for bulk download. Sorry for any inconvenience this might have caused. 2009-12-02: HapMap3 phased haplotypes available for chromosome X Phased haplotypes for consensus HapMap3 release 2 data has been phased for chromosome X and are now available for bulk download. [Update: The downloading was disabled because several users have found that there are repeating data in some of the chrX phasing data files. The data source is being contacted and the downloading will be enabled as soon as the problem is cleared.] 2009-11-18: Short downtime for hardware maintenance There will be a 30-minute downtime for Hapmap site on Nov. 23, 2009 between 8:30 am - 9:00 am (EST). Sorry for any inconvenience. [Update: Maintenance completed.] 2009-11-05: NCBI Scheduled maintenance 2009-11-03: Database maintenance notice 2009-04-02: HapMap3 CEL files available 2009-02-09: HapMap3 Phased Haplotypes available 2009-02-06: HapMap Public Release #27 (merged II+III) Genotypes and frequency data for the three phases of the project (I+II: rel #24 and III: release #2), were combined in NCBI build 36 (dbSNP b126) coordinates. Data is available for downloading and also available for browsing . Click here to read the latest release notes . 2009-01-07: HapMap Phase 3 draft 2 release available for download Genotypes and frequency data for phase 3 (NCBI build 36, dbSNP b126) of the HapMap are available for bulk download . This dataset will subsequently be merged with phase I+II data, and once merged, the complete dataset will be made available in the HapMap genome browser and HapMart utility. Here are some notes and SNP counts for this dataset.</description>
  </resource-candidate>
  <resource-candidate id="861131" label="good" score="57">
    <url>http://fsl.fmrib.ox.ac.uk/fsl/fslwiki/SIENA</url>
    <description>SIENA is a package for both single-time-point ("cross-sectional") and two-time-point ("longitudinal") analysis of brain change, in particular, the estimation of atrophy (volumetric loss of brain tissue). SIENA has been used in many clinical studies. Siena estimates percentage brain volume change (PBVC) betweem two input images, taken of the same subject, at different points in time. It calls a series of FSL programs to strip t he non-brain tissue from the two images, register the two brains (under the constraint that the skulls are used to hold the scaling constant during the registration) and analyse th e brain change between the two time points. It is also possible to project the voxelwise atrophy measures into standard space in a way that allows for multi-subject voxelwise stati stical testing. An extension for ventricular analysis is provided in FSL5. [Smith 2004] S.M. Smith, M. Jenkinson, M.W. Woolrich, C.F. Beckmann, T.E.J. Behrens, H. Johansen-Berg, P.R. Bannister, M. De Luca, I. Drobnjak, D.E. Flitney, R. Niazy, J. Saunders, J. Vickers, Y. Zhang, N. De Stefano, J.M. Brady, and P.M. Matthews. Advances in functional and structural MR image analysis and implementation as FSL. NeuroImage, 23(S1):208-219, 2004. [Smith 2004] S.M. Smith, M. Jenkinson, M.W. Woolrich, C.F. Beckmann, T.E.J. Behrens, H. Johansen-Berg, P.R. Bannister, M. De Luca, I. Drobnjak, D.E. Flitney, R. Niazy, J. Saunders, J. Vickers, Y. Zhang, N. De Stefano, J.M. Brady, and P.M. Matthews. Advances in functional and structural MR image analysis and implementation as FSL. NeuroImage, 23(S1):208-219, 2004.</description>
  </resource-candidate>
  <resource-candidate id="861244" label="good" score="57">
    <url>http://www.atcc.org/Products/Cells%20and%20Microorganisms/Cell%20Lines.aspx</url>
    <description>  By switching countries your current shopping cart will be cleared. Are you sure? Expression Systems hTERT Immortalized Cells Primary Cells Stem Cells Tumor Cell Panels New Features How to Order Purchasing Agents Quick Order Make a Deposit Order Status Report a Transfer Suppliers Contact Us ATCC has designed tumor cell panels based on the tissue of tumor origin, each annotated with details regarding known mutations. Learn more Keep your cells healthy, happy and behaving as expected. BEI Resources Influenza Reagent Resource Standards Development Organization (SDO) ATCC Microbiology ATCC Cell Biology ISO 17025    |     ISO 9001    |     Quality Accreditations Home    |     FAQ    |     Privacy Policy    |     Careers    |     Contact Us    |     Contact Us    |     © 2014 ATCC. All Rights Reserved.  ATCC Build 1.1.36.0   Click ok to continue your session</description>
  </resource-candidate>
  <resource-candidate id="860876" label="bad" score="55">
    <url>http://www.globalhealthaction.net</url>
    <description>Already have a Username/Password for Global Health Action? Go to Login Need a Username/Password? Go to Register Registration and login are required to submit items online and to check the status of current submissions. Preparing for submission Submitted manuscripts should follow the recommendations stated in  Uniform requirements for manuscripts submitted to biomedical journals . In addition, for Observational studies please follow the STROBE guidelines and for Fields/Clinical trials the CONSORT guidelines. In his/her covering letter, the corresponding author should reveal whether the submitted article – or very similar work - has been previously published or orally presented, or is under consideration elsewhere. The authors are also encouraged to list at least 2 potential reviewers with full name, institution and email address. Please note: the suggested reviewers should not be f rom the authors’ own institute, nor a co-author of any published paper/papers of the present author/authors. The Editors reserve the right of final selection. Please note that the submitting author will be the principal contact for editorial correspondence, throughout the peer review and proofreading process, if applicable. Plagiarism Detection Co-Action Publishing is a member of CrossCheck by CrossRef and iThenticate. iThenticate is a plagiarism screening service that verifies the originality of content submitted before publication. iThenticate checks submissions against millions of published research papers, and billions of web content. Co-Action Publishing uses iThenticate to screen all submissions for plagiarism before publication, but authors, researchers and freelancers can also use iThenticate to screen their work before submission by visiting http://research.ithenticate.com . Types of papers Editorials, Letters-to-the-Editor, Review Articles, Original Articles, Short Communications, Study Design Articles, Capacity Building Articles, Current Debate Articles, PhD Reviews* *PhD Reviews - Young researchers that have recently defended their PhDs within the field of Global Health are invited to write a paper based on their cover stories. PhDs are usually based on a set of articles synthesized into a "cover story". These syntheses can provide excellent reviews of the research area but seldom reach beyond the host institution or the close collaborato rs and examiners. Condensing them into a PhD Review may also serve as incentive for the young researcher to publish their first post doc paper as a sole author. If a PhD review paper is accepted following peer-review, the opponent/examiner is invited to write a Commentary that will be published alongside it. ( Examples ) Language All articles should be written in English - British or American as long as consistency is observed. SI units should be used. Authors for whom English is a second language should consider having their manuscripts professionally edited before submission, e.g. Cambridge Language Consultant , Write Scientific Right , Editage or Cambridge Proofreading LTD . All services are paid for and arranged by the author. Use of one of these services does not guarantee acceptance or preference for publication. Acknowledgements All contributors who do not meet the criteria for authorship should be listed in an acknowledgments section. Examples of those who might be acknowledged include a person who provided purely technical help, writing assistance, or a department chairperson who provided only general support. Financial and material support should also be acknowledged. Conflict of interest and funding Authors are responsible for disclosing financial support from the industry or other conflicts of interest that might bias the interpretation of results. Ethics and consent When reporting experiments on patients or animals, please indicate whether the procedures followed were approved by your local ethics committee and/or in accordance with the Helsinki Declaration of 1975, as revised in 2008 ( http://www.wma.net/en/30publications/10policies/b3/17c.pdf ). Publication Fee Please see  http://www.globalhealthaction.net/index.php/gha/about/editorialPolicies#custom-1 Waivers We offer a complete or partial fee waiver on a case-by-case basis for individual authors or author groups affiliated with a university or institute in Low-income or Lower-middle-income economies as defined by the World Bank. Please check here . Please mail your request for a waiver to waivers@co-action.net before submitting your manuscript. Requests for waivers of the publication fee for manuscripts that have already gone through peer review or been typeset will not be granted. Editors and reviewers have no access to author payment information, and inability to pay will therefore not influence the decision to accept your paper or not. Withdrawal of manuscript If you withdraw your manuscript after it has been typeset (but not yet published) you will be charged for the peer review and typesetting costs, €60/$85 per page. Manuscript layout Wherever possible, the paper should follow the traditional layout : introduction (motivation, problem identification and a short literature survey), present investigation (background, subjects material, method, and results), and conclusion. Begin each section, including figure and table legends, on separate sheets; insert running page numbers. Manuscript length Global Health Action has no strict upper limit for paper lengths but the recommendations are around 4,000 words for original papers, 1,500 for Short Communications and 1,000 for Debates. Major deviations from these need to be justified. Title page Organize the title page in the following way: 1) title of manuscript, 2) name of author(s), 3) name of department(s) and institution(s), 4) email addresses of all authors (listed by authors' initials), and 5) name and full  postal address of the corresponding author who also acts as 'Guarantor' for all parts of the paper. The title should be informative and accurate and at the same time trigger the interest of the reader. A short running head will be derived from the title to appear on each page of the paper. Figures Upon acceptance please supply figures/graphics/images in at least 300 dpi. All charts (bar, pie, column, etc) should be two dimensional, unless three dimensions are required to present the data. For further information please see guidelines . If the figures/graphics/images have been taken from sources not copyrighted by the author, it is the author’s sole responsibility to secure the rights from the copyright holder to reproduce those figures/graphs/images for both worldwide print and web publication. All reproduction costs charged by the copyright holder must be borne by the author. When figures/graphics/images are reproduced, a parenthesis should be added to the figure legend thus: (Reproduced with permission from xxx.) Abstract Articles must include a structured abstract of 200-300 words. The abstract should be able to provide sufficient information for a reader to be able to decide whether or not to proceed to the full text of the article. The abstract should be structured in the following way: Background, Objective, Design, Results, Conclusions. After the abstract, please give 5-10 key words. Section headings Please do not number section headings. Use a maximum of three levels of headings made clear by orthographic indicators, i.e. capitals, italics, bold etc. References Number the references consecutively in the order in which they are first mentioned in the text. Identify references in the text by arabic numerals and in parentheses [e.g. (14)]. Information from papers in manuscript but not yet accepted should be cited in the text as 'unpublished observation(s)' or 'personal communication'. For details on how to present the reference list at the end of the manuscript, please visit http://www.ncbi.nlm.nih.gov/books/bv.fcgi?rid=citmed.TOC &amp;depth=2 For a key of how to abbreviate journal names, please consult the List of Journals Indexed in Index Medicus, accessible at http://www.nlm.nih.gov Some sources and documents are available in print, but also reproduced electronically for wide dissemination—government publications are an obvious example. If you use the electronic version of such a document, please give the URL and date on which you last accessed the electronic file to the citation. Books and journals Journals Books . File format To facilitate the review process, please provide a complete manuscript file (preferably PDF but Word, RTF or WordPerfect are also fine) with all figures, tables, legends and supplementary material (if applicable) placed at the end of the manuscript after the reference list. As part of the submission process, authors are required to check off their submission's compliance with all of the following items, and submissions may be returned to authors that do not adhere to these guidelines. ►Formal agreement: By checking off the sub-items below #1-7 you formally take responsibility for the guarantees given therein and may be held accountable for any breach thereof. Note that this procedure is instead of, but just as valid as, signing the agreement on paper. ►Practicalities I/we have strictly followed the Author Guidelines and made sure that: I have suggested 2 potential reviewers (names and email addresses) in the "Comments for the Editor" field below. Authors contributing to Global Health Action agree to publish their articles under the terms of the Creative Commons CC-BY 4.0 License ( http://creativecommons.org/licenses/by/4.0/ ) allowing third parties to copy and redistribute the material in any medium or format, and to remix, transform, and build upon the material, for any purpose, even commercially, under the condition that appropriate credit is given, that a link to the license is provided, and that you indicate if changes were made . You may do so in any reasonable manner, but not in any way that suggests the licensor endorses you or your use. Co-Action Publishing Privacy Policy Website Visitors Like most website operators, Co-Action Publishing collects non-personally-identifying information of the sort that web browsers and servers typically make available, such as the browser type, language preference, referring site, and the date and time of each visitor request. Co-Action Publishing’s purpose in collecting non-personally identifying information is to better underst and how Co-Action Publishing’s visitors use its website. From time to time, Co-Action Publishing may release non-personally-identifying information in the aggregate, e.g., by publishing a report on trends in the usage of its website. Co-Action Publishing also collects potentially personally-identifying information like Internet Protocol (IP) addresses. However, Co-Action Publishing does not use such information to identify its visitors, and does not disclose such information, other than under the same circumstances that it uses and discloses personally-identifying information, as described below. Gathering of Personally-Identifying Information Certain visitors to Co-Action Publishing’s websites interact with Co-Action Publishing in ways that require Co-Action Publishing to gather personally-identifying information. The amount and type of information that Co-Action Publishing gathers depends on the nature of the interaction. For example, we ask authors who are to pay a publication fee at www.co-action.net to provide certain details. Those who engage in transactions with Co-Action Publishing – by paying publication fees, for example – are asked to provide additional information, including as necessary the personal and financial information required to process those transactions. In each case, Co-Action Publishing collects such information only insofar as is necessary or appropria te to fulfill the purpose of the visitor’s interaction with Co-Action Publishing. Co-Action Publishing does not disclose personally-identifying information other than as described below. And visitors can always refuse to supply personally-identifying information, with the caveat that it may prevent them from engaging in certain website-related activities. Aggregated Statistics Co-Action Publishing may collect statistics about the behavior of visitors to its websites. For instance, Co-Action Publishing may monitor the most popular parts of the website. Co-Action Publishing may display this information publicly or provide it to others. However, Co-Action Publishing does not disclose personally-identifying information other than as described below. Protection of Certain Personally-Identifying Information Co-Action Publishing discloses potentially personally-identifying and personally-identifying information only to those of its employees, contractors and affiliated organizations that (i) need to know that information in order to process it on Co-Action Publishing’s behalf or to provide services available at Co-Action Publishing’s websites, and (ii) that have agreed not to discl ose it to others. Some of those employees, contractors and affiliated organizations may be located outside of your home country; by using Co-Action Publishing’s websites, you consent to the transfer of such information to them. Co-Action Publishing will not rent or sell potentially personally-identifying and personally-identifying information to anyone. Other than to its employees, contractors and affiliated organizations, as described above, Co-Action Publishing discloses potentially personally-identifying and personally-identifying information only when required to do so by law, or when Co-Action Pu blishing believes in good faith that disclosure is reasonably necessary to protect the property or rights of Co-Action Publishing, third parties or the public at large. If you are a registered user of a Co-Action Publishing website and have supplied your email address, Co-Action Publishing may occasionally send you an email to tell you about new features, solicit your feedback, or just keep you up to date with Co-Action Publishing’s products and services. Cookies A cookie is a string of information that a website stores on a visitor’s computer, and that the visitor’s browser provides to the website each time the visitor returns. Co-Action Publishing uses cookies to help Co-Action Publishing identify and track visitors, their usage of Co-Action Publishing website, and their website access preferences. Co-Action Publishing visitors who do not wish to have cookies placed on their computers should set their browsers to refuse cookies before using Co-Action Publishing’s websites, with the drawback that certain features of Co-Action Publishing’s websites may not function properly without the aid of cookies. Privacy Policy Changes Although most changes are likely to be minor, Co-Action Publishing may change its Privacy Policy from time to time, and in Co-Action Publishing’s sole discretion. Co-Action Publishing encourages visitors to frequently check this page for any changes to its Privacy Policy. Your continued use of this site after any change in this Privacy Policy will constitute your acceptance of such change. Thanks to Automattic and Own Terms. This journal is published under the terms of the Creative Commons Attribution 4.0 International (CC-BY 4.0) License . Responsible editor: Stig Wall.</description>
  </resource-candidate>
  <resource-candidate id="860376" label="good" score="55">
    <url>http://genomics.senescence.info/longevity</url>
    <description>Searching the LongevityMap can be done by gene or genetic variant (e.g., refSNP number). You can enter one or more words from the gene's name or use the gene's HGNC symbol . Note that the search is case insensitive. It is also possible to search for a specific cytogenetic location but for this you need to tick the box below.</description>
  </resource-candidate>
  <resource-candidate id="859544" label="bad" score="50">
    <url>http://www.capegateway.gov.za</url>
    <description>The Western Cape Government creates laws for and provides services to the people of the Western Cape. We work closely with the national government and municipalities in the Western Cape to ensure that the citizens of the province have access to the services, facilities and information they need. We are committed to delivering an open opportunity society for all. You can read more about the Western Cape Government, and you can also contact us if you have any questions or have problems accessing government services, facilities or information. The Western Cape Government website is a single point of access to government information and services for citizens of the Western Cape. The website is managed by the Directorate: e-Government for Citizens, which forms part of the Department of the Premier . The directorate also maintains and manages the Western Cape Government intranet, the Western Cape Government Contact Centre (which includes the Call Centre, Presidential Hotline, Walk-in Centre and E-mail Channel) and the Cape Access programme. If you are in Cape Town, you can visit our Walk-in Centre at 142 Long Street, where you can speak to one of our communication officers for assistance face-to-face, or use the internet and browse through brochures and other helpful information on government services.  </description>
  </resource-candidate>
  <resource-candidate id="859277" label="bad" score="50">
    <url>http://en.wikipedia.org/wiki/Immobilized_enzyme</url>
    <description>An immobilized enzyme is an enzyme that is attached to an inert, insoluble material such as calcium alginate (produced by reacting a mixture of sodium alginate solution and enzyme solution with calcium chloride). This can provide increased resistance to changes in conditions such as pH or temperature . It also allows enzymes to be held in place throughout the reaction, following which they are easily separated from the products and may be used again - a far more efficient process and so is widely used in industry for enzyme catalysed reactions . An alternative to enzyme immobilization is whole cell immobilization .</description>
  </resource-candidate>
  <resource-candidate id="861410" label="good" score="49">
    <url>http://pfam.janelia.org</url>
    <description>Pfam version 27.0 was produced at the Wellcome Trust Sanger Institute and Howard Hughes Janelia Farm Research Campus . Pfam is built using a sequence database called Pfamseq , which is based on UniProt release 2012_06. Pfam is freely available under the Creative Commons Zero ( "CC0 ") licence. We comply with the data sharing guidelines of the Wellcome Trust Sanger Institute. Pfam is powered by the HMMER3 package written by Sean Eddy at the Howard Hughes Janelia Farm Research Campus . Pfam mirror sites are maintained at two locations: Questions or comments: Howard Hughes Medical Institute</description>
  </resource-candidate>
  <resource-candidate id="860391" label="bad" score="50">
    <url>http://www.nih.gov</url>
    <description>Jump to navigation   National Institutes of Health (NIH), 9000 Rockville Pike, Bethesda, Maryland 20892 NIH …Turning Discovery Into Health</description>
  </resource-candidate>
  <resource-candidate id="860340" label="bad" score="50">
    <url>http://nih.gov</url>
    <description>Jump to navigation   National Institutes of Health (NIH), 9000 Rockville Pike, Bethesda, Maryland 20892 NIH …Turning Discovery Into Health</description>
  </resource-candidate>
  <resource-candidate id="858137" label="bad" score="125">
    <url>http://www.ncbi.nlm.nih.gov/mesh?Db=mesh&amp;term=Germinoma</url>
    <description>Warning: The NCBI web site requires JavaScript to function. more... National Center for Biotechnology Information , U.S. National Library of Medicine 8600 Rockville Pike , Bethesda MD , 20894 USA</description>
  </resource-candidate>
  <resource-candidate id="857947" label="bad" score="118">
    <url>http://www.ncbi.nlm.nih.gov/pubmed?term=Goldwyn+R+M%5Bauthor%5Dandcmd=detailssearch</url>
    <description>Warning: The NCBI web site requires JavaScript to function. more... National Center for Biotechnology Information , U.S. National Library of Medicine 8600 Rockville Pike , Bethesda MD , 20894 USA</description>
  </resource-candidate>
  <resource-candidate id="859773" label="bad" score="118">
    <url>http://www.ncbi.nlm.nih.gov/pubmed?term=Gjerde%20B%5BAuthor%5D&amp;cauthor=true&amp;cauthor_uid=3922150</url>
    <description>Warning: The NCBI web site requires JavaScript to function. more... National Center for Biotechnology Information , U.S. National Library of Medicine 8600 Rockville Pike , Bethesda MD , 20894 USA</description>
  </resource-candidate>
  <resource-candidate id="858397" label="bad" score="48">
    <url>http://www.frontiersin.org/journal/10.3389/fnagi.2014.00009/abstract</url>
    <description>Specialty Chief Editor/s: Gemma Casadesus, Case Western Reserve University, USA Rodrigo Orlando Kuljiš, Zdrav Mozak Limitada, Chile Electronic ISSN: 1663-4365 Specialty Chief Editor/s: Carmen Sandi, Ecole Polytechnique Federale De Lausanne, Switzerland Nuno Sousa, ICVS, University of Minho, Portugal Electronic ISSN: 1662-5153 Electronic ISSN: 2296-4185 Electronic ISSN: 2296-634X Specialty Chief Editor/s: Yousef Abu Kwaik, University of Louisville School of Medicine, Department of Microbiology &amp; Immunology, USA Electronic ISSN: 2235-2988 Specialty Chief Editor/s: Egidio D‘Angelo, University of Pavia, Italy Christian Hansel, Erasmus Medical Center, Netherlands Electronic ISSN: 1662-5102 Electronic ISSN: 2296-2646 Specialty Chief Editor/s: Misha Tsodyks, Weizmann Institute of Science, Israel Electronic ISSN: 1662-5188 Electronic ISSN: 2296-6463 Electronic ISSN: 2296-701X Field Chief Editor/s: Jeff M P Holly, University of Bristol, United Kingdom Derek LeRoith, Mt Sinai School of Medicine, USA Electronic ISSN: 1664-2392 Electronic ISSN: 2296-598X Electronic ISSN: 2296-665X Electronic ISSN: 1663-070X Field Chief Editor/s: David B Allison, Distinguished Professor - University of Alabama at Birmingham, USA Electronic ISSN: 1664-8021 Specialty Chief Editor/s: Hauke R Heekeren, Freie Universität Berlin, Germany John J Foxe, Albert Einstein College of Medicine, USA Electronic ISSN: 1662-5161 Field Chief Editor/s: Kendall A Smith, Weill Medical College of Cornell University, USA Electronic ISSN: 1664-3224 Specialty Chief Editor/s: Sidney A Simon, Duke University, USA Electronic ISSN: 1662-5145 Field Chief Editor/s: Carlos M. Duarte, The University of Western Australia, Australia and Spanish National Research Council (CSIC), Australia Electronic ISSN: 2296-7745 Electronic ISSN: 2296-8016 Field Chief Editor/s: Martin G Klotz, University of North Carolina at Charlotte, USA Electronic ISSN: 1664-302X Specialty Chief Editor/s: Jochen C Meier, Max Delbrück Center for Molecular Medicine, Germany Peter H Seeburg, Max Planck Institute for Medical Research, Germany Robert J Harvey, UCL School of Pharmacy, United Kingdom Electronic ISSN: 1662-5099 Specialty Chief Editor/s: Takao K. Hensch, Harvard University, USA Rafael Yuste, Columbia University, USA Electronic ISSN: 1662-5110 Specialty Chief Editor/s: Javier DeFelipe, Cajal Institute, Spain Electronic ISSN: 1662-5129 Specialty Chief Editor/s: Pierre J Magistretti, Ecole Polytechnique Federale De Lausanne, Switzerland Electronic ISSN: 1662-6427 Specialty Chief Editor/s: Laura Ballerini, University of Trieste, Italy Electronic ISSN: 1662-6443 Specialty Chief Editor/s: Jan G Bjaalie, University of Oslo, Norway Sean L Hill, International Neuroinformatics Coordinating Facility (INCF), Sweden Electronic ISSN: 1662-5196 Field Chief Editor/s: Jose Biller, Loyola University Medical Center, USA Electronic ISSN: 1664-2295 Specialty Chief Editor/s: Alois C Knoll, Technische Universität München, Germany Florian Röhrbein, Technische Universität München, Germany Electronic ISSN: 1662-5218 Field Chief Editor/s: Idan Segev, The Hebrew University of Jerusalem, Israel Alex M Thomson, University of London, United Kingdom Henry Markram, Ecole Polytechnique Federale de Lausanne, Switzerland Jon H Kaas, Vanderbilt University, USA Larry Abbott, Columbia University, USA Electronic ISSN: 1662-453X Field Chief Editor/s: Giuseppe Giaccone, Georgetown University, USA Electronic ISSN: 2234-943X Field Chief Editor/s: Antonio Francesco Corno, University Sains Malaysia, Malaysia Electronic ISSN: 2296-2360 Field Chief Editor/s: Théophile Godfraind, Université Catholique de Louvain, Belgium Electronic ISSN: 1663-9812 Field Chief Editor/s: Alex Hansen, Norwegian University of Science and Technology, Norway Electronic ISSN: 2296-424X Field Chief Editor/s: George E Billman, The Ohio State University, USA Electronic ISSN: 1664-042X Field Chief Editor/s: Richard A Jorgensen, Carnegie Institution for Science, USA Electronic ISSN: 1664-462X Electronic ISSN: 1664-0640 Field Chief Editor/s: Axel Cleeremans, Université Libre de Bruxelles, Belgium Electronic ISSN: 1664-1078 Field Chief Editor/s: Joav Merrick, Health Services, Division for Intellectual and Developmental Disabilities, Ministry of Social Affairs, Jerusalem, Israel, Israel Electronic ISSN: 2296-2565 Specialty Chief Editor/s: Per Jesper Sjöström, The Research Institute of the McGill University Health Centre, Canada Mary B Kennedy, Caltech, USA Electronic ISSN: 1663-3563 Specialty Chief Editor/s: Ranulfo Romo, Universidad Nacional Autónoma de México, Mexico Maria V Sanchez-Vives, ICREA-IDIBAPS, Spain Electronic ISSN: 1662-5137 Javascript is disabled. Please enable Javascript in your browser settings in order to see all the content on this page. © 2007 - 2014 Frontiers Media S.A. All Rights Reserved</description>
  </resource-candidate>
  <resource-candidate id="861308" label="bad" score="47">
    <url>http://lifetechnologies.com</url>
    <description>You are about to open a new browser window. Clicking an external link on our site causes a new window to open. However, your shopping session will remain active in this window. Simply return here to continue shopping. Would you like to proceed? As a brand of Thermo Fisher Scientific, Life Technologies believes in the power of science to transform lives. To support scientists worldwide, we offer high-quality, innovative life science solutions—from everyday essentials to instruments—for every lab, every application. All from the most cited product brands . 50,000+ products 5,000+ patents &amp; licenses 675,000+ citations Because we are scientists too, we are poised to understand and address your unique challenges at every stage of your research. You are solving tomorrow ’s questions. So we are always looking ahead and creating new solutions that move your science forward. To support your evolving needs, we offer the most cited portfolio, with products and services across the spectrum of research, medical diagnostics, and applied sciences. Getting what you need, when you need it should be the easy part. We are working with you to develop simple business solutions that meet your unique requirements. $('.thinbanner a').attr('target',''); © 2014 Thermo Fisher Scientific Inc. All Rights Reserved. function removeBreadcrumbsForB2BUsers() { var removeBreadcrumbs = false; if (_lt.user.isMasterUser) { removeBreadcrumbs = true; } else { var userDisplayType = getCookie("CK_DISPLAY_TYPE"); switch (userDisplayType) { case 'b2bcmgt': case 'b2bstorecmgt': case 'b2bcatalogcmgt': case 'b2bprimercmgt': case 'b2 bmaster': case 'cmgtpscms': case 'pscmsmaster': removeBreadcrumbs = true; break; } } if (removeBreadcrumbs == true) { $('.page-utility .breadcrumb, .page-utility .breadcrumbs').remove(); } } removeBreadcrumbsForB2BUsers(); To have the best experience possible while visiting our website, please tell us where you are located. Please enable cookies* (if disabled) and then select your location. * To learn more about enabling cookies, visit our Internet Settings page . Please sign in to your account to order this product line. Or, continue as a guest buyer to shop for other products.</description>
  </resource-candidate>
  <resource-candidate id="859483" label="bad" score="48">
    <url>http://1.usa.gov/146x4Hv#sthash.eS72VER7.dpuf</url>
    <description>Example: "Heart attack" AND "Los Angeles" The purpose of the study is to determine if advanced prostate cancer patient s that are treated with radiotherapy (RT) plus ipilimumab live longer that those treated with RT alone For more information regarding BMS clinical trial participation, please visit www.BMSStudyConnect.com. Inclusion Criteria: Exclusion Criteria:</description>
  </resource-candidate>
  <resource-candidate id="859549" label="good" score="15">
    <url>http://tango.crg.es</url>
    <description>The model used by the TANGO algorithm is designed to predict cross-beta aggregation in peptides and denatured proteins and consists of a phase-space encompassing the random coil and 4 possible structural states: beta-turn, alpha-helix, beta-sheet aggregation and alpha-helical aggregation. Every segment of a peptide can populate each of these states according to a Boltzmann dist ribution, i.e. the frequency of population of each structural state for a given segment will be relative to its energy. Therefore, to predict cross-beta aggregating segments of a peptide TANGO simply calculates the partition function of the phase-space. Here we first describe how we determine the propensity for each of the different structural states, how we sample phase-space and which assumptions are embedded in these choices. Next we discuss how TANGO performs on a set of 176 peptides derived from 21 proteins.</description>
  </resource-candidate>
  <resource-candidate id="859903" label="bad" score="46">
    <url>http://www.oecd.org</url>
    <description>OECD Home   ›   About the OECD   The mission of the Organisation for Economic Co-operation and Development (OECD) is to promote policies that will improve the economic and social well-being of people around the wo rld. The OECD provides a forum in which governments can work together to share experiences and seek solutions to common problems. We work with governments to understand what drives econ omic, social and environmental change. We measure productivity and global flows of trade and investment. We analyse and compare data to predict future trends. We set international standards on a wide range of things,  from agriculture and tax to the safety of chemicals. We look, too, at issues that directly affect the lives of ordinary people, like how much they pay in taxes and social security, and how much leisure time they can take. We compare how different countries ’ school systems are readying their young people for modern life, and how different countries ’ pension systems will look after their citizens in old age. Drawing on facts and real-life experience, we recommend policies designed to make the lives of ordinary people better. We work with business, through the Business and Industry Advi sory Committee to the OECD, and with labour, through the Trade Union Advisory Committee. We have active contacts as well with other civil society organisations. The common thread o f our work is a shared commitment to market economies backed by democratic institutions and focused on the wellbeing of all citizens. Along the way, we also set out to make life ha rder for the terrorists, tax dodgers, crooked businessmen and others whose actions undermine a fair and open society. As the OECD turns 50, we are focusing on helping governments in our member countries and elsewhere in four main areas: Secretary-General ’s Report to Ministers 2013 (PDF) Secretary-General ’s Strategic Orientations for 2013 and Beyond (PDF) OECD 50th Anniversary Vision Statement (PDF) The OECD ’s core values</description>
  </resource-candidate>
  <resource-candidate id="858964" label="good" score="36">
    <url>http://www.scivee.tv/node/10578</url>
    <description>George Church (Harvard University) keynote talk for DOE Joint Genome Institute (JGI) '09 Church elaborates on the future direction and development of genomic sequensing and reducing the cost of genomic research, while increasing the efficiency and possibilities, inclusive of developing multivirus resistance genomes. User Meeting on March 26, 2009, with introduction by Len Pennacchio (JGI).George Church (Harvard University) keynote talk for DOE JGI '09 User Meeting on March 26, 2009, with introduction by Len Pennacchio (JGI).</description>
  </resource-candidate>
  <resource-candidate id="858040" label="bad" score="45">
    <url>http://www.nature.com/cddis</url>
    <description>To mark this achievement, we have published a web focus from Cell Death &amp; Disease and Cell Death and Differentiation on anti-cancer therapies   Apoptosis and Cancer An exciting two-day meeting on the 'Apoptosis and Cancer' will be taking place at Downing College, University of Cambridge on 14-15 June 2012. A full meeting program (including speakers and their talk titles) is available on the meeting website .</description>
  </resource-candidate>
  <resource-candidate id="861001" label="bad" score="45">
    <url>http://www.cihi.ca</url>
    <description>Applications Interactive Tools / Databases Products Downloadable Content Your privacy on the Internet is very important to us, and we feel you should know how we use the information you provide to us. CIHI uses cookies on its website to collect information on usage patterns. This information helps CIHI monitor traffic and site use, as well as develop content that responds to the interests of visitors. These cookies assign a number to each visitor to capture the frequency of visits and to document what pages the user is viewing. The type and version of web browser used is also documented to ensure our site is technically accessible. All information collected is anonymous. Cookies do not provide CIHI with any personal information and we will not make any attempts to link information to determine who is visiting our site You can set preferences in your web browser to deny cookies or remove them after visiting our site. Unless you destroy them, cookies will stay on your computer until they expire. R emoving or blocking cookies will not affect the site’s performance or restrict your ability to access information on it. Information collected is maintained and stored securely. Information you provide on a voluntary basis when using cihi.ca (such as organization type or email address) is stored securely. We may use the information you provide in the follo wing ways: CIHI does not disclose any personal information to third parties for purposes of marketing third-party products or services. CIHI may disclose certain personal information to third party service providers solely for the purpose of administering, processing or fulfilling a service to be provided to you by CIHI. We will insist those third parties safeguard and maintain the confidentiality of the personal information we provide to them. It is essential that we verify the identity of visitors who have access to restricted-access applications. This is part of our system to protect the confidentiality and security of health data. We may review and analyze your use of the CIHI website to: CIHI reserves the right to conduct a post-audit review of clients who use restricted access applications. These reviews will confirm that clients are complying with security protoc ols as outlined in signed access agreements. CIHI invites you to contact us through several email links throughout this site. If you identify yourself in these electronic communications, we will never reproduce your words without your prior permission. CIHI is not responsible for the content or the privacy policies of the web sites to which it may link. CIHI reserves the right to disclose your personal information as required by law and to co-operate with authorities, such as law enforcement agencies, in investigations of improper or unlawful activities which may require the disclosure of personal information. Please see Privacy and Security to learn more about privacy and security issues as they pertain to data holdings. As you know, Internet technology develops rapidly, requiring policies such as this one to be flexible and responsive to change. Consequently, any changes to the CIHI Web Site User Privacy Policy will be posted to the web site as soon as they go into effect. Looking For?   Site Map | Applications | Products | Help Français  © CIHI 1996-2014 Terms of Use | Privacy | Contact Us | Accessibility</description>
  </resource-candidate>
  <resource-candidate id="859978" label="bad" score="42">
    <url>http://stemchallenge.org</url>
    <description>There are currently no events to display. Inspired by the Educate to Innovate Campaign, President Obama’s initiative to promote a renewed focus on Science, Technology, Engineering, and Math (STEM) education, the National STEM Video Game Challenge is a multi-year competition whose goal is to motivate interest in STEM learning among America’s youth by tapping into students’ natural passion for playing and making video ga mes. Check out the overview of the 2012 National STEM Video Game Challenge to get a sense of what the challenge is all about: Sample Games from 2012   © 2012-2014 Joan Ganz Cooney Center. All Rights Reserved.</description>
  </resource-candidate>
  <resource-candidate id="860879" label="bad" score="41">
    <url>http://www.jalihealth.org</url>
    <description>The Joint Action and Learning Initiative on National and Global Responsibilities for Health (JALI) has emerged as a response to the vast and unconscionable inequalities in health t hat disfigure our world. JALI seeks to deepen the recognition among people and governments in all regions of the world, in the Global South and Global North, of our mutual respons ibilities for improving the health of the world ’s population, especially the poorest and most disadvantaged people, and clarify these responsibilities. We will advocate for a Framework Convention on Global Health that clarifie s these responsibilities — which should be rooted in the right to health — creates accountability around them, and organizes global governance for health to effectively implement t hese responsibilities. The Framework Convention could establish a post-Millennium Development Goals global health agenda. Our explorations will include the potential for a Framewor k Convention to support social movements in their efforts to advance the right to health in their communities, their countries, and around the world. We are committed to the right to health for all and global social justice. Our broad, global partnership will need to draw on the energy and power of civil society and communities to clarify an understanding of our shared responsibilities and to transform this framework into new health realities. Our success is only possible by closely collaborating with and learning from those who share our goals. Together we strive to meet our responsibilities to turn that decades old promise of “health for all” into a global reality. Preventable and treatable injuries and diseases are overwhelming in sub-Saharan Africa, the Indian subcontinent, and other impoverished areas of the world. In a single year, nearly 7 million children die before age five, close to 300,000 women die in pregnancy or childbirth, and approximately 4 million people died of AIDS, malaria, or tuberculosis. By 2020, 70% of deaths in the developing world will be from non-communicable diseases. Life expectancy in sub-Saharan Africa is 56 years, almost a quarter-century less than in high-income c ountries. Billions of people still lack access to fundamental human needs. In 2010, 870 million people were suffering from chronic hunger, 780 million people lacked access to clean water, and 2.5 billion people did not have access to proper sanitation facilities. A woman in sub-Saharan Africa is nearly 100 times more likely to die in pregnancy or childbirth during the course of her lifetime than a woman in a developed country, while a child born in Africa is 18 times more likely to die before she reaches age five than a child born in a high-income country. These inequalities are replicated within countries. Those who are poor, who are disabled, who belong to indigenous populations, or other socially disadvantaged populations, are fa r less likely to be able to access quality health care and have their fundamental survival needs met, and consequently, their lives shorter. It need not be this way. Such inequalities are unconscionable. It is intolerable that we know how to save millions of lives every year, but do not. It is severely unjust that one ’s very survival is so fundamentally determined by the place of one ’s birth and one ’s economic assets. And it is all the worse because saving these lives is eminently affordable, and well within the economic capacity of nations, in partnership with the global co mmunity. Yet the political will to address the health of poor and marginalized populations, and the proper prioritization of their lives, is inexcusably insufficient. States too often disr espect obligations to national and global health where they have been clearly defined – which is too rare. And powerful economic and political interests have shaped the global economic landscape – such as from international trade rules and norms, subsidy practices of many wealthy nations, and macroeconomic policies – in ways that reduce rather than enlarge the capacity of lower-income states to improve their people ’s health. JALI began to emerge through a consensus process during an international meeting held at the Norwegian Directorate of Health in Oslo, March 17, 2010. JALI would be a collective com mitment to research and share knowledge on the most constructive ways in which to redress the most prominent inequalities in global health. Further discussions among initial JALI p artners, and then broader consultations in Johannesburg and New Delhi led to a decision that a central aim of JALI will be to explore the potential for and possible content of a Fr amework Convention on Global Health, to frame post-Millennium Development Goals global health commitments and help close these inequalities and serve as an important tool for socia l movements to organize a round and use to hold their governments accountable for implementing the right to health. Behind JALI lies a recognition that fundamentally changing the current state of global health requires a broad consensus on the most essential parameters, responsibilities, and opp ortunities critical to realizing the right to health for all. Achieving and sustaining these changes will require mobilizing the full potential of community and civil society heal th movements, from grassroots initiatives to global campaigns. Fundamental changes to global health require not only agreements and policies, but also social movements to hold gov ernments accountable. JALI sets out to create a better understanding of the national and global responsibilities required to ensure health care and such fundamental human needs as clean water and adequa te nutrition for all people. In addition, we will explore what kinds of global health governance structures would best promote such responsibilities. The end-goal is to forge a consensus around what has to be done to reinforce responsibilities, create accountability around t hese responsibilities in a global agreement, and facilitate needed governance reform. While the Framework Convention on Global Health is central to our goals, we will seek out and seize other opportunities to better secure national and global health responsibilities and the governance structures that will facilitate them. We recognize that this is only possible through an inclusive, broad, and engaging partnership. Consequently, JALI is a global, cross-disciplinary partnership drawing from communit ies, civil society, governments, multilateral organizations, academia, health workers, foundations, and business. We encourage you to join us in this endeavor. For more information on the mission of the JALI and the issues that it will cover, along with preliminary thoughts – subject to our learning processes – on key questions that JALI will address, please see our publications . If you have any questions or concerns, or would like to sign up for updates and other information from JALI, please send an email to: info @jalhealth.org .   © JALI | Contact | Copyright | Accessibility</description>
  </resource-candidate>
  <resource-candidate id="860601" label="bad" score="41">
    <url>http://redwood.berkeley.edu/klab/pce.html</url>
    <description>True Coupling (first column): depicts the network coupling used to simulate a system of oscillators; Pairwise Distribution (second column): the empirical distribution of the phase difference between oscillators A and B; Phase Concentration (third column): inferred network coupling using pairwise phase concentration alone; Phase Coupling Estimation (fourth column): inferred network coupling using our estimation technique. Each row presents a different situation in which phase correlations provide inco rrect inference about oscillator interactions. (a) spurious coupling : phase correlations in- dicate coupling between A and B when the true coupling and coupling estimated using our model is 0. (b) missing coupling : phase correlations indicate a lack of coupling between A and B when there is an interaction between A and B, which is correctly inferred using our estimat ion technique. (c) incorrect offset : phase correlations indicate that oscillator A leads oscillator B, when the true relationship, and relationship inferred by our technique, is that the inte raction between oscillator A and oscillator B is a phase lag. This is an example of a network of eight oscillators, in which many pairs of oscillators are coupled with unit coupling strength. The couplings are indicated by links in (a). Network effects lead to phase concentrations of varying strength between all pairs of phase variables as indicated by the red points in (b). Pha se Coupling Estimation recovers the true coupling parameters as indicated by the green points in (b).</description>
  </resource-candidate>
  <resource-candidate id="860311" label="bad" score="43">
    <url>http://www.illumina.com</url>
    <description>Innovative technologies At Illumina, our goal is to apply innovative sequencing and array technologies to the analysis of genetic variation and function, making studies possible that were not even imaginable just a few years ago. These studies will help make the realization of personalized medicine possible. With such rapid advances in technology taking place, it is mission critical to have solutions that are not only innovative, but flexible, scalable, and complete with industry-leading support and service. As a global company that places high value on collaborative interactions, rapid delivery of solutions, and prioritizing the needs of its customers, we strive to meet this challenge. Illumina ’s innovative sequencing and array-based solutions for genomic analysis serve as tools for disease research, drug discovery, and the development of molecular tests in clinical labs. Leading-edge products and services Illumina has developed a comprehensive line of products that address the scale of experimentation and the breadth of functional analysis required to achieve the goals of molecular medicine. Our offering includes leading-edge solutions for: Our products and services are used by a broad range of academic, government, pharmaceutical, biotechnology, and other leading institutions around the globe. A collaborative approach In concert with prospective customers and partners, Illumina takes a highly collaborative approach to business relationships. We're good listeners, value feedback, and believe in working together. Illumina is committed to providing our customers with world-class solutions, service, and support throughout their relationship with u s to maximize their scientific success. Building the illumina community Staffed with a cohesive mix of high-performing scientists, engineers, managers, and support staff, Illumina is committed to building a team that delivers high-quality products and industry-leading service to the marketplace. Every employee is a critical part of the growing Illumina Community. Through our actions we strive to invi te everyone associated with our company to become a part of this community. This includes customers, collaborators, suppliers, and industry colleagues.</description>
  </resource-candidate>
  <resource-candidate id="859541" label="bad" score="42">
    <url>http://www.frontiersin.org/journal/10.3389/fnbeh.2014.00021/abstract</url>
    <description>Specialty Chief Editor/s: Gemma Casadesus, Case Western Reserve University, USA Rodrigo Orlando Kuljiš, Zdrav Mozak Limitada, Chile Electronic ISSN: 1663-4365 Specialty Chief Editor/s: Carmen Sandi, Ecole Polytechnique Federale De Lausanne, Switzerland Nuno Sousa, ICVS, University of Minho, Portugal Electronic ISSN: 1662-5153 Electronic ISSN: 2296-4185 Electronic ISSN: 2296-634X Specialty Chief Editor/s: Yousef Abu Kwaik, University of Louisville School of Medicine, Department of Microbiology &amp; Immunology, USA Electronic ISSN: 2235-2988 Specialty Chief Editor/s: Egidio D‘Angelo, University of Pavia, Italy Christian Hansel, Erasmus Medical Center, Netherlands Electronic ISSN: 1662-5102 Electronic ISSN: 2296-2646 Specialty Chief Editor/s: Misha Tsodyks, Weizmann Institute of Science, Israel Electronic ISSN: 1662-5188 Electronic ISSN: 2296-6463 Electronic ISSN: 2296-701X Field Chief Editor/s: Jeff M P Holly, University of Bristol, United Kingdom Derek LeRoith, Mt Sinai School of Medicine, USA Electronic ISSN: 1664-2392 Electronic ISSN: 2296-598X Electronic ISSN: 2296-665X Electronic ISSN: 1663-070X Field Chief Editor/s: David B Allison, Distinguished Professor - University of Alabama at Birmingham, USA Electronic ISSN: 1664-8021 Specialty Chief Editor/s: Hauke R Heekeren, Freie Universität Berlin, Germany John J Foxe, Albert Einstein College of Medicine, USA Electronic ISSN: 1662-5161 Field Chief Editor/s: Kendall A Smith, Weill Medical College of Cornell University, USA Electronic ISSN: 1664-3224 Specialty Chief Editor/s: Sidney A Simon, Duke University, USA Electronic ISSN: 1662-5145 Field Chief Editor/s: Carlos M. Duarte, The University of Western Australia, Australia and Spanish National Research Council (CSIC), Australia Electronic ISSN: 2296-7745 Electronic ISSN: 2296-8016 Field Chief Editor/s: Martin G Klotz, University of North Carolina at Charlotte, USA Electronic ISSN: 1664-302X Specialty Chief Editor/s: Jochen C Meier, Max Delbrück Center for Molecular Medicine, Germany Peter H Seeburg, Max Planck Institute for Medical Research, Germany Robert J Harvey, UCL School of Pharmacy, United Kingdom Electronic ISSN: 1662-5099 Specialty Chief Editor/s: Takao K. Hensch, Harvard University, USA Rafael Yuste, Columbia University, USA Electronic ISSN: 1662-5110 Specialty Chief Editor/s: Javier DeFelipe, Cajal Institute, Spain Electronic ISSN: 1662-5129 Specialty Chief Editor/s: Pierre J Magistretti, Ecole Polytechnique Federale De Lausanne, Switzerland Electronic ISSN: 1662-6427 Specialty Chief Editor/s: Laura Ballerini, University of Trieste, Italy Electronic ISSN: 1662-6443 Specialty Chief Editor/s: Jan G Bjaalie, University of Oslo, Norway Sean L Hill, International Neuroinformatics Coordinating Facility (INCF), Sweden Electronic ISSN: 1662-5196 Field Chief Editor/s: Jose Biller, Loyola University Medical Center, USA Electronic ISSN: 1664-2295 Specialty Chief Editor/s: Alois C Knoll, Technische Universität München, Germany Florian Röhrbein, Technische Universität München, Germany Electronic ISSN: 1662-5218 Field Chief Editor/s: Idan Segev, The Hebrew University of Jerusalem, Israel Alex M Thomson, University of London, United Kingdom Henry Markram, Ecole Polytechnique Federale de Lausanne, Switzerland Jon H Kaas, Vanderbilt University, USA Larry Abbott, Columbia University, USA Electronic ISSN: 1662-453X Field Chief Editor/s: Giuseppe Giaccone, Georgetown University, USA Electronic ISSN: 2234-943X Field Chief Editor/s: Antonio Francesco Corno, University Sains Malaysia, Malaysia Electronic ISSN: 2296-2360 Field Chief Editor/s: Théophile Godfraind, Université Catholique de Louvain, Belgium Electronic ISSN: 1663-9812 Field Chief Editor/s: Alex Hansen, Norwegian University of Science and Technology, Norway Electronic ISSN: 2296-424X Field Chief Editor/s: George E Billman, The Ohio State University, USA Electronic ISSN: 1664-042X Field Chief Editor/s: Richard A Jorgensen, Carnegie Institution for Science, USA Electronic ISSN: 1664-462X Electronic ISSN: 1664-0640 Field Chief Editor/s: Axel Cleeremans, Université Libre de Bruxelles, Belgium Electronic ISSN: 1664-1078 Field Chief Editor/s: Joav Merrick, Health Services, Division for Intellectual and Developmental Disabilities, Ministry of Social Affairs, Jerusalem, Israel, Israel Electronic ISSN: 2296-2565 Specialty Chief Editor/s: Per Jesper Sjöström, The Research Institute of the McGill University Health Centre, Canada Mary B Kennedy, Caltech, USA Electronic ISSN: 1663-3563 Specialty Chief Editor/s: Ranulfo Romo, Universidad Nacional Autónoma de México, Mexico Maria V Sanchez-Vives, ICREA-IDIBAPS, Spain Electronic ISSN: 1662-5137 Javascript is disabled. Please enable Javascript in your browser settings in order to see all the content on this page. © 2007 - 2014 Frontiers Media S.A. All Rights Reserved</description>
  </resource-candidate>
  <resource-candidate id="861007" label="bad" score="42">
    <url>http://www.hscic.gov.uk</url>
    <description>Please click here to login to My IC We are the trusted national provider of high-quality information, data and IT systems for health and social care. Find out more about our role and responsibilities, our Board members, how to contact us and information about working for us. Get details about our expenditures over £1000 and information on business expenses. Read about  our strategy and business plans, as well as our publications schedule. View details about consultations as well as agendas and minutes for all our public meetings. Access downloads or links to all our public policies and procedures. Links to our lists and registers of information are contained here. Read a summary of some of the services we provide. Contact us via 0845 3006016 or email enquiries@hscic.gov.uk</description>
  </resource-candidate>
  <resource-candidate id="860276" label="good" score="42">
    <url>http://familygenomics.systemsbiology.net/software</url>
    <description>GRAB (Genetic Relationship by Averaged Blocks) is an algorithm for accurate estimation of genetic relationship from whole-genome data. GRAB segments the genome into blocks, calcula tes the fraction of blocks sharing identity, and then uses a parameter-based model to infer 1st- to 5th- degree relationships. It is 100% accurate for parent-offspring and full-sib lings and &gt;90% accurate for 2nd- to 3rd- degree and unrelated individuals. A new version of ISCA - v 0.1.9 - has been posted.  Updates to runISCA.pl, runISBProjs.pl, statistics_for_HMM_Suttonian_blocks.pl, and suttonian_hmm.pl Software that creates a plot describing the different inheritance states in a family quartet.  When comparing the genomes of two siblings, there are four possible states of allele inheritance, depending on whether the children inherited the same alleles from both parents ("identical" state), share only a maternal allele or a paternal allele ("haploidentical maternal" or "haploidentical paternal", respectively), or share none ("nonidentical" state). Inheritance states are observed in large contiguous blocks: transitions between blocks correspond to recombinations. Software to draw a set of chromosomes with the ability to specify painted areas on the left side or right side to indicate regions of interest. In addition, specific gene positions can be called out in red. We present here Kaviar, a tool that greatly simplifies the assessment of novel variants. Kaviar includes: (i) an integrated and growing database of genomic variation from diverse s ources, including over 55 million variants from personal genomes, family genomes, transcriptomes, SNV databases and population surveys; and (ii) software for querying the database efficiently. Haploscribe is a software package that uses Whole Genome Next Generation Sequencing data from a nuclear family to phase the genomic data into haplotypes spanning entire chromosomes . ISCA - Inheritance State Consistency Analysis software MAGMA employs a multiobjective evolutionary algorithm to pick tag SNPs from a larger set of SNPs while balancing multiple objectives (e.g., cost and sensitivity). It is based on th e ECJ evolutionary software package written by Sean Luke and includes the Strength Pareto Evolutionary Algorithm Version 2 changes for multiobjective analysis. The code runs on any platform with Java Version 2. RepeatMasker is a program that screens DNA sequences for interspersed repeats and low complexity DNA sequences. The output of the program is a detailed annotation of the repeats th at are present in the query sequence as well as a modified version of the query sequence in which all the annotated repeats have been masked (default: replaced by Ns). On average, almost 50% of a human genomic DNA sequence currently will be masked by the program with the use of the default settings.</description>
  </resource-candidate>
  <resource-candidate id="858543" label="good" score="41">
    <url>http://users.ece.gatech.edu/justin/l1magic</url>
    <description>L1-MAGIC is a collection of MATLAB routines for solving the convex optimization programs central to compressive sampling. The algorithms are based on standard interior-point methods, and are suitable for large-scale problems. When the errors made in the measurement process are Gaussian, much more can be said about the precision of the recovery. This paper shows that a sparse signal can be estimated from an incomplete set of measurements corrupted by additive white Gaussian noise just as well as from observing the entire noisy signal by itself (and thresholding). The estimation process, which is again a certain type of l1 minimization program, is termed the Dantzig Selector. This paper demonstrates that in addition to recovering sparse signals, l1 minimization can be used to detect and correct sparse errors. A codeword c is generated by applying an MxN coding matrix A to a message m: c = Am. It is shown that if A obeys a type of uncertainty principle, then c can be recovered even if m is deviously altered in qM unknown locations (where q is a constant). This paper revisits the now classical application of l1 minimization to finding sparse representations in unions of bases. The spike-sinusoid system is studied in detail: it is shown that if a signal is comprised of a superposition of ~ N/sqrt(log N) spikes and sinusoids, then the sparsest (in the sense of minimum support) decomposition can be found via l1 minimization. This paper makes explicit use of novel uncertainty principles between the time and frequency domains. The extension to finding sparse decompositions in general pairs of bases is also discussed.</description>
  </resource-candidate>
  <resource-candidate id="858630" label="good" score="41">
    <url>http://1001genomes.org/datacenter</url>
    <description>Back in 2007 we wanted to examine the potential of Illumina sequencing and we produced 15- to 25-fold coverage in Illumina sequencing-by-synthesis (SBS) reads for the reference accession, Col-0, and two divergent strains, Bur-0 and Tsu-1. We aligned reads to the reference genome sequence to assess data quality metrics and to detect polymorphisms. Our p ipeline for aligning reads and predicting SNPs and indels, SHORE, is available for download here . Enter Data Center</description>
  </resource-candidate>
  <resource-candidate id="860616" label="bad" score="33">
    <url>http://clinicaltrials.gov/show/NCT01212991</url>
    <description>Example: "Heart attack" AND "Los Angeles" The purpose of this study is to determine the benefit of MDV3100 versus placebo as assessed by overall survival and progression-free survival in patients with progressive metastat ic prostate cancer who have failed androgen deprivation therapy but not yet received chemotherapy. Randomized, Double Blind Treatment Period: Inclusion Criteria: Exclusion Criteria: Open-Label Treatment Period: The following inclusion criteria apply to patients receiving enzalutamide or placebo during double-blind treatment. Eligible patients must meet all inclusion criteria. The exclusion criteria apply only to patients starting new treatment with enzalutamide after receiving placebo as randomized treatment. Each patient must not meet any of the follow ing criteria:</description>
  </resource-candidate>
  <resource-candidate id="859750" label="good" score="40">
    <url>https://github.com/jcvthibault/biosim-repository</url>
    <description>A set of dictionaries (including basis sets, force-fields, and computational methods) was also created to define terms that are commonly used in the field of biomolecular simulat ion, whether it it is in the literature or in the input/output files used to run the simulations. All the dictionaries are stored as simple CSV (Comma-Separated Value) files. A J ava API was created to wrap these dictionaries into Apache Lucene indexes. The API can be used within a program to query elements based on their name or description. A set of SQL scripts is also provided to use these dictionaries as database tables. The scripts create a database schema and populate the new tables with the CSV data.</description>
  </resource-candidate>
  <resource-candidate id="859450" label="bad" score="39">
    <url>http://www.frontiersin.org/journal/10.3389/fnint.2014.00012/abstract</url>
    <description>Specialty Chief Editor/s: Gemma Casadesus, Case Western Reserve University, USA Rodrigo Orlando Kuljiš, Zdrav Mozak Limitada, Chile Electronic ISSN: 1663-4365 Specialty Chief Editor/s: Carmen Sandi, Ecole Polytechnique Federale De Lausanne, Switzerland Nuno Sousa, ICVS, University of Minho, Portugal Electronic ISSN: 1662-5153 Electronic ISSN: 2296-4185 Electronic ISSN: 2296-634X Specialty Chief Editor/s: Yousef Abu Kwaik, University of Louisville School of Medicine, Department of Microbiology &amp; Immunology, USA Electronic ISSN: 2235-2988 Specialty Chief Editor/s: Egidio D‘Angelo, University of Pavia, Italy Christian Hansel, Erasmus Medical Center, Netherlands Electronic ISSN: 1662-5102 Electronic ISSN: 2296-2646 Specialty Chief Editor/s: Misha Tsodyks, Weizmann Institute of Science, Israel Electronic ISSN: 1662-5188 Electronic ISSN: 2296-6463 Electronic ISSN: 2296-701X Field Chief Editor/s: Jeff M P Holly, University of Bristol, United Kingdom Derek LeRoith, Mt Sinai School of Medicine, USA Electronic ISSN: 1664-2392 Electronic ISSN: 2296-598X Electronic ISSN: 2296-665X Electronic ISSN: 1663-070X Field Chief Editor/s: David B Allison, Distinguished Professor - University of Alabama at Birmingham, USA Electronic ISSN: 1664-8021 Specialty Chief Editor/s: Hauke R Heekeren, Freie Universität Berlin, Germany John J Foxe, Albert Einstein College of Medicine, USA Electronic ISSN: 1662-5161 Field Chief Editor/s: Kendall A Smith, Weill Medical College of Cornell University, USA Electronic ISSN: 1664-3224 Specialty Chief Editor/s: Sidney A Simon, Duke University, USA Electronic ISSN: 1662-5145 Field Chief Editor/s: Carlos M. Duarte, The University of Western Australia, Australia and Spanish National Research Council (CSIC), Australia Electronic ISSN: 2296-7745 Electronic ISSN: 2296-8016 Field Chief Editor/s: Martin G Klotz, University of North Carolina at Charlotte, USA Electronic ISSN: 1664-302X Specialty Chief Editor/s: Jochen C Meier, Max Delbrück Center for Molecular Medicine, Germany Peter H Seeburg, Max Planck Institute for Medical Research, Germany Robert J Harvey, UCL School of Pharmacy, United Kingdom Electronic ISSN: 1662-5099 Specialty Chief Editor/s: Takao K. Hensch, Harvard University, USA Rafael Yuste, Columbia University, USA Electronic ISSN: 1662-5110 Specialty Chief Editor/s: Javier DeFelipe, Cajal Institute, Spain Electronic ISSN: 1662-5129 Specialty Chief Editor/s: Pierre J Magistretti, Ecole Polytechnique Federale De Lausanne, Switzerland Electronic ISSN: 1662-6427 Specialty Chief Editor/s: Laura Ballerini, University of Trieste, Italy Electronic ISSN: 1662-6443 Specialty Chief Editor/s: Jan G Bjaalie, University of Oslo, Norway Sean L Hill, International Neuroinformatics Coordinating Facility (INCF), Sweden Electronic ISSN: 1662-5196 Field Chief Editor/s: Jose Biller, Loyola University Medical Center, USA Electronic ISSN: 1664-2295 Specialty Chief Editor/s: Alois C Knoll, Technische Universität München, Germany Florian Röhrbein, Technische Universität München, Germany Electronic ISSN: 1662-5218 Field Chief Editor/s: Idan Segev, The Hebrew University of Jerusalem, Israel Alex M Thomson, University of London, United Kingdom Henry Markram, Ecole Polytechnique Federale de Lausanne, Switzerland Jon H Kaas, Vanderbilt University, USA Larry Abbott, Columbia University, USA Electronic ISSN: 1662-453X Field Chief Editor/s: Giuseppe Giaccone, Georgetown University, USA Electronic ISSN: 2234-943X Field Chief Editor/s: Antonio Francesco Corno, University Sains Malaysia, Malaysia Electronic ISSN: 2296-2360 Field Chief Editor/s: Théophile Godfraind, Université Catholique de Louvain, Belgium Electronic ISSN: 1663-9812 Field Chief Editor/s: Alex Hansen, Norwegian University of Science and Technology, Norway Electronic ISSN: 2296-424X Field Chief Editor/s: George E Billman, The Ohio State University, USA Electronic ISSN: 1664-042X Field Chief Editor/s: Richard A Jorgensen, Carnegie Institution for Science, USA Electronic ISSN: 1664-462X Electronic ISSN: 1664-0640 Field Chief Editor/s: Axel Cleeremans, Université Libre de Bruxelles, Belgium Electronic ISSN: 1664-1078 Field Chief Editor/s: Joav Merrick, Health Services, Division for Intellectual and Developmental Disabilities, Ministry of Social Affairs, Jerusalem, Israel, Israel Electronic ISSN: 2296-2565 Specialty Chief Editor/s: Per Jesper Sjöström, The Research Institute of the McGill University Health Centre, Canada Mary B Kennedy, Caltech, USA Electronic ISSN: 1663-3563 Specialty Chief Editor/s: Ranulfo Romo, Universidad Nacional Autónoma de México, Mexico Maria V Sanchez-Vives, ICREA-IDIBAPS, Spain Electronic ISSN: 1662-5137 Javascript is disabled. Please enable Javascript in your browser settings in order to see all the content on this page. © 2007 - 2014 Frontiers Media S.A. All Rights Reserved</description>
  </resource-candidate>
  <resource-candidate id="859452" label="bad" score="39">
    <url>http://www.martinos.org/mne</url>
    <description>For the Google Summer of Code 2014 (GSOC) we are looking for two ambitious students with strong Python skills and a background and / or interest in brain imaging research. If you f eel addressed or happen to know someone who might be interested please get in touch with us or forward this message to her / him. Here are our our GSOC projects . Registration opens on March 10, 2014, 7 p.m. UTC. MNE is a software package for processing magnetoencephalography (MEG) and electroencephalography (EEG) data.</description>
  </resource-candidate>
  <resource-candidate id="859779" label="bad" score="38">
    <url>http://www.pluristem.com</url>
    <description>Contact Us | Search   ע ב ר י ת                 Pluristem Submits FDA Orphan Drug Application for Preeclampsia Read more &gt; Pluristem Receives Key 3D Cell Expansion Patent in Australia Read more &gt; Pluristem CEO Zami Aberman to Speak on Panel at 9th Annual Stem Cell Summit on February 18, 2014 Read more &gt; Medical Key Opinion Leaders in Preeclampsia Join Pluristem’s Steering Committee Read more &gt; Pluristem Therapeutics Inc. MATAM Advanced Technology Park Building #5, #20 Haifa 31905, Israel Tel : +972-74-710-8600 Fax : +972-74-710-8765 E-Mail : &lt;!-- var prefix = '&amp;#109;a' + 'i&amp;#108;' + '&amp;#116;o'; var path = 'hr' + 'ef' + '='; var addy59268 = '&amp;#105;nf&amp;#111;' + '&amp;#64;'; addy59268 = addy59268 + 'pl&amp;#117;r&amp;#105;st&amp;#101 ;m' + '&amp;#46;' + 'c&amp;#111;m'; var addy_text59268 = '&amp;#105;nf&amp;#111;' + '&amp;#64;' + 'pl&amp;#117;r&amp;#105;st&amp;#101;m' + '&amp;#46;' + 'c&amp;#111;m'; document.write('&lt;a ' + path + '\'' + prefix + ':' + addy59268 + '\'&gt;'); document.write(addy_text59268); document.write('&lt;\/a&gt;'); //--&gt;\n &lt;!-- document.write('&lt;span style=\'display: none;\'&gt;'); //--&gt; This email address is being protected from spambots. You need JavaScript enabled to view it. &lt;!-- document.write(' &lt;/ ');document.write('span &gt; '); //--&gt; Karine Kleinhaus, M.D., MPH Director Investor Relations Tel :+1-914-512-4109 &lt;!-- var prefix = '&amp;#109;a' + 'i&amp;#108;' + '&amp;#116;o'; var path = 'hr' + 'ef' + '='; var addy33354 = 'k&amp;#97;r&amp;#105;n&amp;#101;k' + '&amp;#64;'; addy33354 = addy33354 + 'pl&amp;#117;r&amp;#105; st&amp;#101;m' + '&amp;#46;' + 'c&amp;#111;m'; var addy_text33354 = 'k&amp;#97;r&amp;#105;n&amp;#101;k' + '&amp;#64;' + 'pl&amp;#117;r&amp;#105;st&amp;#101;m' + '&amp;#46;' + 'c&amp;#111;m'; document.write('&lt;a ' + path + '\'' + prefix + ':' + addy33354 + '\'&gt;'); document.write(addy_text33354); document.write('&lt;\/a&gt;'); //--&gt;\n &lt;!-- document.write('&lt;span style=\'display: none;\'&gt;'); //--&gt; This email address is being protected from spambots. You need JavaScript enabled to view it. &lt;!-- document.write(' &lt;/ ');document.write('span &gt; '); //--&gt;   . The content, text, graphics, data, and services offered herein (the "Content") are provided solely to educate users of this web site on Pluristem and the goods and/or services it p rovides.  Nothing in the Content should be considered, or used as a substitute for, medical advice, diagnosis or treatment.  Always seek the advice of your physician or other qualified health provider with any questions you may have regarding a medical condition.  Reliance on the Content or any portion thereof, or other visitors to the web site, is solely at your own risk.</description>
  </resource-candidate>
  <resource-candidate id="858842" label="bad" score="38">
    <url>http://www.iisd.org/abs</url>
    <description>With the support of the Swiss State Secretariat for Economic Affairs, Stratos Inc., in cooperation with Geoff Burton and Jorge Cabrera, updated the ABS –MT to accommodate the new language of the Nagoya Protocol and to assist users and providers of genetic resources and the Parties to the CBD to prepare for the introduction and further implementation of the Nagoya Protocol. The introduction of a new standard on Compliance and an additional standard on Technology Transfer. The previous version of the ABS –MT is available in English, French and Spanish and can be obtained under the ABS Navigation menu to the right. The Finance Alliance for Sustainable Trade (FAST) is an association of socially oriented financial service providers and other stakeholders committed to promoting improved access to finance for producers of sustainable commodities. More specifically, FAST aims to improve producer access to "small and medium enterprise trade finance" by providing a central point of contact, coop eration and information between financial service providers, producers and related stakeholders in international supply chains. To become a member of FAST or learn more, visit the FAST Web site .</description>
  </resource-candidate>
  <resource-candidate id="861250" label="good" score="38">
    <url>http://sift-bioinformatics.soft112.com</url>
    <description>SIFT (Sorting Intolerant From Tolerant) predicts whether an amino acid substitution affects protein function using sequence conservation and other features. SIFT is often applied to nonsynonymous variants and laboratory-induced missense mutations. SIFT (Bioinformatics) is an open source software that will let you perform Network &amp; Internet::Other tasks. It 's free for both personal and commercial use, thus the perfect choice for those that want an alternative for Network &amp; Internet::Other programs. In order to download SIFT (Bioinformatics) you just have to click on the Free Download button above and you 'll be able to save the 0 setup on your computer. The latest version was released on 2011-08-21 and is compatible with WinXP,WinVista,Win7 x64,Win7 x32. If you have any questions about using this program, feel free to ask other users on our Software Support forum. SIFT (Simple Internet Filtration Tool) provides free, unrestricted, list-based website filtering. For use on stand-alone windows machines and internet connection sharing traffic. SIFT is an open source software th [...]</description>
  </resource-candidate>
  <resource-candidate id="860411" label="bad" score="38">
    <url>http://www.genomics.agilent.com</url>
    <description>Our measure is your success . Agilent provides the world’s most complete, most reliable laboratory productivity solutions, optimized for your applications and workflows. Through a combination of industry-leading instruments, accessible scientific expertise, easy-to-use software and a full range of global support services, we are committed to delivering better results, faster than ever. Products Instruments &amp; Systems Columns &amp; Supplies Bioreagents, Standards &amp; Kits Software &amp; Informatics Services See All Solutions Agilent is well-represented in nearly every industry and analytical area from life science research to pharmaceutical development, to forensics, food safety, petrochemical processing and other critical environmental, manufacturing and quality assurance applications. Our main areas of focus are:   Biopharma Clinical Research Energy  &amp; Fuels Environmental Food Testing &amp; Agriculture Forensics &amp; Drug Testing Genomics Geochemistry, Mining &amp; Metals Homeland Security Integrated Biology Materials Testing &amp; Research Metabolomics Pharmaceuticals Proteomics &amp; Protein Sciences Semiconductor Analysis Specialty Chemicals Vacuum Software In both Life Sciences and Chemical Analysis, Agilent has expanded and strengthened our informatics software portfolio through strategic acquisition, as well as in-house development. Our software solutions span the areas of bioinformatics, laboratory informatics, compliance, instrument control and data analysis across the complete lifecycle of analytical information. Services Agilent's complete menu of services includes instrument maintenance and repair, compliance support, software integration, consulting and educational designed to protect your investment and assure the highest possible levels of uptime. Agilent Technologies Corporate Information You can learn more about Agilent Technologies at www.agilent.com including:   Corporate History Executive Management Careers Investor Relations  </description>
  </resource-candidate>
  <resource-candidate id="860100" label="bad" score="38">
    <url>http://www.dnastar.com</url>
    <description>DNASTAR, Inc. 3801 Regent Street Madison, WI 53705  USA Phone: 608-258-7420 Toll Free in the U.S. and Canada: 866-511-5090 Call free from the U.K.: 0-808-234-1643 Call free from Germany: 0-800-182-4747 FAX: 608-258-7439 Email: info@dnastar.com   DNASTAR headquarters are located in Madison, WI   DNASTAR is a global company, selling and supporting software in over 90 countries worldwide. We sell our software directly to all countries, however, if you prefer to work with a distributor in your country, please contact us for their details.</description>
  </resource-candidate>
  <resource-candidate id="860613" label="bad" score="38">
    <url>http://www.landesbioscience.com/journals/prion/article/26019</url>
    <description>Structure is a key determinant of function, with the nervous system being no exception. For example, in the nervous system the physiological properties of different synapses may be understood by comparing their structures. However, it is not clear whether specific structural properties of some neurons might play a role in driving their selective removal during chronic neurodegeneration or whether the structural properties might underpin why particular types of synapses or other neuronal compartments are more susceptible to degeneration (i.e., become dysfunctional) in certain brain regions than in others. Our recent study of the ultrastructure of the hippocampus and the cerebellum revealed that early synaptic loss is not a ubiquitous event in a brain undergoing chronic neurodegeneration. The prominent structural differences in proximity of the synaptic environment that are brought about by a degree of synaptic ensheathment by glial cells may help explain why Purkinje cell synapses remain intact, while pyramidal cell synapses progressively degenerate. The intrinsic structural organization of the hippocampal neuropil could contribute to the susceptibility of synapses to extracellular protein misfolding by a relatively higher degree of synaptic exposure to the extracellular environment. We suggest that neuronal structure may determine more than function; it might also predict dysfunction. Z Šišková, RA Reynolds, V O’Connor, VH Perry. Brain region specific pre-synaptic and post-synaptic degeneration are early components of neuropathology in prion disease. PLoS One 2013; 8: e55004. PMID: 23383030  DOI: 10.1371/journal.pone.0055004 This is an open-access article licensed under a Creative Commons Attribution-NonCommercial 3.0 Unported License . The article may be redistributed, reproduced, and reused for non-commercial purposes, provided the original source is properly cited. If you are seeking permission to republish your own work or portions of it, Landes Bioscience grants it freely via the CC-BY-NC license. There is no need to secure rights from Landes Bioscience or The Copyright Clearance Center. All other permissions may be secured through The Copyright Clearance Center .</description>
  </resource-candidate>
  <resource-candidate id="861632" label="good" score="35">
    <url>http://www.broadinstitute.org/cancer/cga</url>
    <description>The Cancer Genome Analysis (CGA) group at the Cancer Program of the Broad Institute of Harvard and MIT is a team of computational biologists, software engineers and research scient ists with diverse backgrounds whose aims are to:</description>
  </resource-candidate>
  <resource-candidate id="858701" label="good" score="37">
    <url>http://open.eucalyptus.com</url>
    <description>We want to hear from you! Please email us or complete the form to the right and we will follow up with you as soon as possible. You can also call us at +1 (866) 456-3822 (EUCA). Eucalyptus Systems, Inc. 6755 Hollister Ave, Suite 200 Goleta, CA 93117 Phone:  +1 (866) 456-3822 (EUCA) Phone:  +1 (805) 845-8000 Fax:  +1 (805) 968-1400</description>
  </resource-candidate>
  <resource-candidate id="861172" label="good" score="37">
    <url>https://gemdbj.nibio.go.jp/dgdb/index.do</url>
    <description>Japanese page is available from here A part of the genomic data obtained from JPHC (Japan Public Health Center)-based Prospective Study (JPHC Study) has been released. This is an aggregated data set, a Panel Of Normal samples (PON), which may be useful as a reference for somatic mutation calling in a whole-exome sequencing of cancer samples. No life-style or clinico-pathological information is attached. "Data File Download" (Genome Cohort) &gt; Release notes The report of comparison of GATK pipelines by the Broad Institute has been added to the " Document Download " section of the "HELP" tab. Please note that the 29-page report is available only in Japanese. Two new Japanese documents are now available at " Document Download " section of "Help"; they report SNP haplotype association analysis and 2-SNP interaction analysis analyses on the genome scan data based on the Illuimna Sentrix HumanHap550 Genoty ping BeadChip and InfiniumHD 610-Quad BeadChip. We also placed "A method of haplotype association study" used in the above report. This document is also in Japanese only. Genome Medicine Database of Japan (GeMDBJ) is an integrated database developed by the Study Groups of Millennium Genome Project (MGP) for Alzheimer's disease, Cancer, Diabetes Mellitus, Hypertension, Bronchial Asthma and Pharmacogenetics (SGMGP). The following information is available in this database:</description>
  </resource-candidate>
  <resource-candidate id="858687" label="good" score="37">
    <url>https://code.google.com/p/methylationpredictor</url>
    <description>Background . The methylation of cytosines at CpG dinucleotides, which plays an important role in gene expression regulation, is one of the most studied epigenetic modifications. Thus far, the detection of DNA methylation has been determined mostly by experimental methods, which are not only prone to bench effects and artifacts but are also time-consuming, expensive, and cannot be easily s caled up to many samples. It is therefore useful to develop computational prediction methods for DNA methylation. Our previous studies highlighted the existence of correlations between the GC content of the third codon position (GC3), methylation, and gene expression. We thus designed a model to predict methylation in Oryza sativa based on genomic sequence features and gene exp ression data. Results . We first derive equations to describe the relationship between gene methylation levels, GC3, expression, length, and other gene compositional features. We next assess gene compositional features involving sixmers and their association with methylation levels and other gene level properties. By applying our sixmer-based approach on rice gene expression data we show that it can accurately predict methylation (Pearson’s correlation coefficient r=0.79) for the majority of the genes (79%). Conclusions . Gene expression variation can be used as predictors of gene methylation levels.</description>
  </resource-candidate>
  <resource-candidate id="860600" label="bad" score="37">
    <url>http://www.frontiersin.org/journal/10.3389/fnhum.2014.00029/abstract</url>
    <description>Specialty Chief Editor/s: Gemma Casadesus, Case Western Reserve University, USA Rodrigo Orlando Kuljiš, Zdrav Mozak Limitada, Chile Electronic ISSN: 1663-4365 Specialty Chief Editor/s: Carmen Sandi, Ecole Polytechnique Federale De Lausanne, Switzerland Nuno Sousa, ICVS, University of Minho, Portugal Electronic ISSN: 1662-5153 Electronic ISSN: 2296-4185 Electronic ISSN: 2296-634X Specialty Chief Editor/s: Yousef Abu Kwaik, University of Louisville School of Medicine, Department of Microbiology &amp; Immunology, USA Electronic ISSN: 2235-2988 Specialty Chief Editor/s: Egidio D‘Angelo, University of Pavia, Italy Christian Hansel, Erasmus Medical Center, Netherlands Electronic ISSN: 1662-5102 Electronic ISSN: 2296-2646 Specialty Chief Editor/s: Misha Tsodyks, Weizmann Institute of Science, Israel Electronic ISSN: 1662-5188 Electronic ISSN: 2296-6463 Electronic ISSN: 2296-701X Field Chief Editor/s: Jeff M P Holly, University of Bristol, United Kingdom Derek LeRoith, Mt Sinai School of Medicine, USA Electronic ISSN: 1664-2392 Electronic ISSN: 2296-598X Electronic ISSN: 2296-665X Electronic ISSN: 1663-070X Field Chief Editor/s: David B Allison, Distinguished Professor - University of Alabama at Birmingham, USA Electronic ISSN: 1664-8021 Specialty Chief Editor/s: Hauke R Heekeren, Freie Universität Berlin, Germany John J Foxe, Albert Einstein College of Medicine, USA Electronic ISSN: 1662-5161 Field Chief Editor/s: Kendall A Smith, Weill Medical College of Cornell University, USA Electronic ISSN: 1664-3224 Specialty Chief Editor/s: Sidney A Simon, Duke University, USA Electronic ISSN: 1662-5145 Field Chief Editor/s: Carlos M. Duarte, The University of Western Australia, Australia and Spanish National Research Council (CSIC), Australia Electronic ISSN: 2296-7745 Electronic ISSN: 2296-8016 Field Chief Editor/s: Martin G Klotz, University of North Carolina at Charlotte, USA Electronic ISSN: 1664-302X Specialty Chief Editor/s: Jochen C Meier, Max Delbrück Center for Molecular Medicine, Germany Peter H Seeburg, Max Planck Institute for Medical Research, Germany Robert J Harvey, UCL School of Pharmacy, United Kingdom Electronic ISSN: 1662-5099 Specialty Chief Editor/s: Takao K. Hensch, Harvard University, USA Rafael Yuste, Columbia University, USA Electronic ISSN: 1662-5110 Specialty Chief Editor/s: Javier DeFelipe, Cajal Institute, Spain Electronic ISSN: 1662-5129 Specialty Chief Editor/s: Pierre J Magistretti, Ecole Polytechnique Federale De Lausanne, Switzerland Electronic ISSN: 1662-6427 Specialty Chief Editor/s: Laura Ballerini, University of Trieste, Italy Electronic ISSN: 1662-6443 Specialty Chief Editor/s: Jan G Bjaalie, University of Oslo, Norway Sean L Hill, International Neuroinformatics Coordinating Facility (INCF), Sweden Electronic ISSN: 1662-5196 Field Chief Editor/s: Jose Biller, Loyola University Medical Center, USA Electronic ISSN: 1664-2295 Specialty Chief Editor/s: Alois C Knoll, Technische Universität München, Germany Florian Röhrbein, Technische Universität München, Germany Electronic ISSN: 1662-5218 Field Chief Editor/s: Idan Segev, The Hebrew University of Jerusalem, Israel Alex M Thomson, University of London, United Kingdom Henry Markram, Ecole Polytechnique Federale de Lausanne, Switzerland Jon H Kaas, Vanderbilt University, USA Larry Abbott, Columbia University, USA Electronic ISSN: 1662-453X Field Chief Editor/s: Giuseppe Giaccone, Georgetown University, USA Electronic ISSN: 2234-943X Field Chief Editor/s: Antonio Francesco Corno, University Sains Malaysia, Malaysia Electronic ISSN: 2296-2360 Field Chief Editor/s: Théophile Godfraind, Université Catholique de Louvain, Belgium Electronic ISSN: 1663-9812 Field Chief Editor/s: Alex Hansen, Norwegian University of Science and Technology, Norway Electronic ISSN: 2296-424X Field Chief Editor/s: George E Billman, The Ohio State University, USA Electronic ISSN: 1664-042X Field Chief Editor/s: Richard A Jorgensen, Carnegie Institution for Science, USA Electronic ISSN: 1664-462X Electronic ISSN: 1664-0640 Field Chief Editor/s: Axel Cleeremans, Université Libre de Bruxelles, Belgium Electronic ISSN: 1664-1078 Field Chief Editor/s: Joav Merrick, Health Services, Division for Intellectual and Developmental Disabilities, Ministry of Social Affairs, Jerusalem, Israel, Israel Electronic ISSN: 2296-2565 Specialty Chief Editor/s: Per Jesper Sjöström, The Research Institute of the McGill University Health Centre, Canada Mary B Kennedy, Caltech, USA Electronic ISSN: 1663-3563 Specialty Chief Editor/s: Ranulfo Romo, Universidad Nacional Autónoma de México, Mexico Maria V Sanchez-Vives, ICREA-IDIBAPS, Spain Electronic ISSN: 1662-5137 Javascript is disabled. Please enable Javascript in your browser settings in order to see all the content on this page. © 2007 - 2014 Frontiers Media S.A. All Rights Reserved</description>
  </resource-candidate>
  <resource-candidate id="859115" label="bad" score="37">
    <url>http://www.oilgae.com</url>
    <description>Oilgae Story | Site Map | Contact Us | RSS A detailed report on all aspects of the algae fuel value chain, the Comprehensive Oilgae Report will be of immense help to those who are on the threshold of investing in algae bi ofuels. More › › Compiled by a diverse team of experts, with experience in scientific and industrial fields, the Comprehensive Report for Wastewater Treatment Using Algae is the first report that provides in-depth analysis and insights on this important field. It uses innumerable data and information from a wide variety of expert sources and market studies, and distills th ese inputs and data into intelligence and a roadmap that you can use. More › › A Comprehensive Guide for Entrepreneurs and Businesses Who Wish to get a Basic Understanding of the Business Opportunities and Industry Dynamics of the Algae-based CO2. More › › This is for entrepreneurs and businesses who wish to get a basic understanding of the algae fuel business and industry dynamics. More › › Oilgae Report Academic Edition - provides research insights on new methodologies, perspectives and experiments in algae biofuels; this report is customized for academic and industr y researchers, and students. More › › There is no other comprehensive report available for castor oil anywhere in the world. This is the first of its kind, and currently, the only one. More › › Edible Sea-weeds   Hydrocolloids Animal and Fish Feed Pigments PUFAs Vitamins Anti-oxidants Properties Biodiesel     from Microalgal Oil Diesel     Fuel Density Kg l -1 0.864 0.838 Viscosity Pa s 5.2�10 -4 (40 �C) 1.9 - 4.1 �10 -4 (40 �C) Flash point �C 65-115 * 75 Solidifying point �C -12 -50 - 10 Cold filter plugging point �C -11 -3.0 (- 6.7 max) Acid value mg KOH g -1 0.374 0.5 max Heating value MJ kg -1 41 40 - 45 HC ratio 1.18 1.18 *: Based on data from multiple sources Source: Department of Biological Sciences and Biotechnology, Tsinghua University, Beijing , China (2004) Increasing the Oil Yields from Algae Yields from algae are much higher than those from other oil crops and there is a huge potential to increase this high yield even further To improve lipid yields in Microalgae one must understand the physiological and biochemical basis for partitioning photosynthetically fixed CO2 into lipids. The rate of lipid synthesis and final lipid yield will depend on the availability of carbon for lipid synthesis and the actual levels and activities of the enzymes used for lipid synthesis. Conditions such as nitrogen deficiency that induce the accumulation of lipid by algae often drastically reduce the capacity of photosynthetic CO2 fixation. Low lipid yields could result either from an absence of carbon skeletons or from low levels of enzymes. Improvements in lipid yield can be achieved only when the limiting factors have been determined. Research efforts are continuing in order to determine the pathways of lipid biosynthesis in algal cells, especially in the cytoplasm, chloroplast and mitochondrion. Each pathway possesses potential lipid triggers. Once the trigger is determined, biochemical and genetic engineering techniques can be used to increase the lipid yield of promising algal strains. To know more about Algae Oil Yields, buy our Comprehensive Oilgae report with its recent updated version. List of contents under this topic include: �       Comparison of Yields from Algae with Other Oil Crops �       Real-life Quotes for Oil Yield �       Reasons behind High Algae Yields �       Increasing the Oil Yields from Algae �       Examples of Research &amp; Case Studies of Increasing Oil Yields in Algae See the following sections: Reference: Chemistry &amp; Structure of Fixed Oils Fixed oils from seeds, nuts &amp; vegetables are typically composed of triglyceride molecules (also known as triacylglycerol or triacylglyceride). A triglyceride is a glyceride in which the glycerol is esterified with three fatty acids - a triglyceride is typically composed of a 3-carbon alcohol (glycerol) plus three 18-carbon (or 16-carbon) fatty acids. The 18-carbon fatty acids are Linoleic acid, Stearic acid &amp; Oleic acid. The fatty acids may be saturated (with all single bonds), mono-unsaturated (with one double bond) or polyunsaturated (with 2 or more double bonds). Plant fatty acids are usually unsaturated and liquid at room temperature, with one or more double bonds between the carbon atoms (mono-unsaturated and polyunsaturated). A notable exception is the palm fatty acid � palmitin � which is saturated and contains 16 rather than 18 carbon atoms. Since the plant fatty acids are unsaturated, the plant oils it is liquid at room temperature. See also: Triglycerides � from Wikipedia , Linoleic Acid � from Wikipedia , Stearic Acid � from Wikipedia , Oleic Acid Physical &amp; Chemical Properties , Fats, Oils, Fatty Acids, Triglycerides Chemical Structure , See also: Food, Fats &amp; Oils � from ISEO (PDF), Determining the Contents of Oilseeds (PDF) Cis &amp; Trans Fatty Acids Fatty acid isomers containing double bonds may have the cis or trans configuration. In cis fatty acids, all the hygrogen atoms adjacent to the double bonds are on the same side of the longitudinal carbon axis. In trans fatty acids, the hygrogen atoms adjacent to the double bonds occur on alternate sides of the main axis. The trans configuration is chemically more stable. It is typically produced during partial hydrogenation of polyunsaturated vegetable oils. Trans fatty acids tend to raise the level of low density lipoproteins (LDLs = bad) and lower the level of high density lipoproteins (HDLs = good). These changes in blood Lipids (cholesterol levels) may increase the risk of heart disease (atherosclerosis) in some people. Dieticians generally recommend the use of mono-unsaturated, unhydrogenated oils and the avoidance of trans fatty acids found in french fries, cookies and crackers. Unsaturated fatty acids found in plant oils and seeds are typically omega-6 fatty acids, in which the first double bond is located on the sixth carbon atom, counting backwards from right to left. Omega-3 fatty acids � in which the first double bond in on carbon #3 - are prevalent in fish oils and flax seeds. More articles &amp; news on algal oil: Visitors may kindly have a look at the Oilgae Blog Directory for relevant blog articles. Other Related Sections Blue Green Algae , Red Algae , Green Algae , Marine Algae , String Algae , Pond Algae , Pond Algae Control , Algae Control Energy &amp; Alternative Energy Energy Portal � Discussed topics such as alternative &amp; renewable energy, peak oil, energy industry inventions &amp; discoveries, and more. Don't Miss It! Get Latest from Oilgae Delivered in Your Mailbox. Free! A | B | C | D | E | F | G | H | I | J | K | L | M | N | O | P | Q | R | S | T | U | V | W | X | Y | Z More › › More › › More › ›</description>
  </resource-candidate>
  <resource-candidate id="859616" label="good" score="37">
    <url>http://www.ensembl.org/Danio_rerio/Info/Index</url>
    <description>Danio rerio e.g. SLC24A5 or 10:10138322-10349251 or kinesin More information and statistics Download DNA sequence (FASTA) Display your data in Ensembl What can I find? Protein-coding and non-coding genes, splice variants, cDNA and protein sequences, non-coding RNAs. More about this genebuild Download genes, cDNAs, ncRNA, proteins (FASTA) Update your old Ensembl IDs Additional manual annotation can be found in Vega What can I find? Homologues, gene trees, and whole genome alignments across multiple species. More about comparative analysis Download alignments (EMF) What can I find? Short sequence variants and longer structural variants; disease and other phenotypes More about variation in Ensembl Download all variants (GVF) Variant Effect Predictor What can I find? Microarray annotations. More about the Ensembl microarray annotation strategy . Ensembl release 75 - February 2014 © WTSI / EBI WTSI / EBI http://www.ensembl.org Permanent link About  Ensembl | Privacy  Policy | Contact  Us helpdesk@ensembl.org .</description>
  </resource-candidate>
  <resource-candidate id="859608" label="bad" score="37">
    <url>http://sourceforge.net/apps/mediawiki/amos/index.php?title=Minimo</url>
    <description>© 2014 SourceForge. All Rights Reserved. SourceForge is a Dice Holdings, Inc. company   Terms of Use - Privacy Policy - Cookies/Opt Out</description>
  </resource-candidate>
  <resource-candidate id="859335" label="good" score="37">
    <url>http://www.genomebc.ca/portfolio/projects/environment-projects/applied-metagenomics-of-the-watershed-microbiome</url>
    <description>It is often said in reference to human health that an ounce of prevention is worth a pound of cure. This adage rings equally true when we speak of ecosystems – particularly our freshwater supply. Canada's watersheds are amongst our most important natural resources, providing drinking water for our population as well as water for agricultural, industrial and recreational uses. The pressures of industry, population growth, environmental degradation, and changing land uses are threatening our watersheds; however, our current reactive m odel of water quality monitoring and assessment is neither effective nor sustainable. Recognizing this, the Canadian government and watershed stakeholders are adopting a new model of watershed stewardship called “source protection ”, in which a variety of strategies are used to proactively ensure that Canadian watersheds remain healthy and pollution-free within a wider “Source-to-Tap ” framework. The research team will use the emerging technology of metagenomics, the study of environmental microbial communities, to develop two new tools to be included in Canada's larger source protection toolbox. The first tool will measure a panel of microbial markers to quantify the health of the ecosystem; it will be developed by comparing metagenomics-derived microbial fingerprints of healthy versus impacted watersheds. This Watershed Health Profile will output a numerical value that will be incorporated into the Canadian Water Quality Index which can warn of potential threats to the various users of the watershed. The second tool will be used to identify the specific source of fecal pollution in contaminated watersheds; it will be developed through match ing the watershed microbial fingerprint to the fingerprints of animal or human feces. This Microbial Pollution Profile will be used by watershed managers as part of their pollution abatement and ongoing best practice monitoring efforts. Source protection can save Canadians millions of dollars annually in downstream drinking water treatment and monitoring costs, but perhaps the greatest benefit of this new approach to watershed management is assuring the long-term sustainability of our watersheds and the ecosystems that surround them.</description>
  </resource-candidate>
  <resource-candidate id="858759" label="good" score="37">
    <url>http://umbbd.msi.umn.edu/BTEX/BTEX_map.html#aerobic</url>
    <description>Bacterial metabolic pathways of BTEX and other aromatic compounds can be divided into two main categories: peripheral pathways and trunk pathways. Peripheral pathways transform a unique compound into a compound common to many metabolic pathways. For example, toluene is anaerobically metabolized to benzoyl-CoA by a system of peripheral pathway enzymes. In turn, benzoyl-CoA is metabolized by trunk pathway enzymes and used as a growth substrate. Many anaerobic aromatic peripheral pathwa ys end in the production of benzoyl-CoA. These pathways are said to "funnel" into the benzoyl-CoA trunk pathway. One of the reasons for the inclusion of metapathway maps in the UM -BBD is their ability to illustrate this funnelling phenomena.</description>
  </resource-candidate>
  <resource-candidate id="859374" label="good" score="37">
    <url>http://biocyc.org/MOB3B/organism-summary?object=MOB3B</url>
    <description>Summary : "Methylosinus trichosporium OB3b (for 'oddball' strain 3b) is an obligate aerobic methane-oxidizing alpha proteobacterium that was originally isolated in 1970 by Roger Whittenbury and colleagues. This strain has since been used extensively to elucidate the structure and function of several key enzymes of methane oxidation, including both particulate and soluble methane monooxygenase (sMMO) and the extracellular copper chelator methanobactin. In particular, the catalytic properties of soluble methane monooxygenase from M. trichosporium OBb have been well characterized in context with biodegradation of recalcitrant hydrocarbons, such as trichloroethylene. The sequence of the M. trichosporium OB3b genome is the first reported from a member of the Methylocystaceae famil y in the order Rhizobiales" [ Stein10 ]</description>
  </resource-candidate>
  <resource-candidate id="861353" label="good" score="36">
    <url>http://encodeproject.org/encode</url>
    <description>The Encyclopedia of DNA Elements (ENCODE) Consortium is an international collaboration of research groups funded by the National Human Genome Research Institute ( NHGRI ). The goal of ENCODE is to build a comprehensive parts list of functional elements in the human genome, including elements that act at the protein and RNA levels, and regulatory elements that control cells and circumstances in which a gene is active.</description>
  </resource-candidate>
  <resource-candidate id="860596" label="good" score="36">
    <url>http://pipeline.loni.usc.edu</url>
    <description>The LONI Pipeline is a free workflow application primarily aimed at computational scientists. With the LONI Pipeline, users can quickly create workflows that take advantage of all the greatest tools available in neuroimaging, genomics, bioinformatics, etc. Learn more &gt; (August 21, 2013) Pipeline version 5.9.1 is available for download . This version includes several bug fixes. For more details read Release Notes .</description>
  </resource-candidate>
  <resource-candidate id="858769" label="bad" score="46">
    <url>http://www.scivee.tv/node/10042</url>
    <description>Recent advances in biotechnology and bioinformatics has provided a flood of genomic data and tremendous growth in the number of associated data sets. Sequencing projects now include draft assemblies, complete genomes, comparative genomics, and metagenomics where genetic material is sequenced directly from environmental samples. The NCBI provides integrated systems for data storage, retrieval, and analysis. GenBank, an archival database of DNA sequences, contains consensus sequences assembled from raw sequence reads. The Trace Archive serves as a repository of raw sequence data from a variety of automated sequencing platforms. In addition, NCBI provides reference sequence collections and specialized tools for sequence analysis and visualization. A novel approach recently developed at NCBI allows the visualization of large phylogenetic trees in an aggregated form with a special representation of subscale details. Rapid advances in sequencing technologies have created new challenges for information systems. The new NCBI resource, Short Read Archive (SRA) has been designed specifically to handle sequence data from massively parallel sequencing technologies. Specialized metagenomic resources at NCBI include a collection of environmental projects in Entrez Genome Project database, and specialized BLAST databases including Environmental Samples, Whole Genome Shotgun Reads and Trace Archives. The NCBI Metagenomics e-book links together related NCBI resources including sequence data, publications and analysis tools. The unusual structure of metagenomic data (hete rogeneity, fragmentation, redundancy, high error rate, etc.) will require new the development of new analysis tools and visualization techniques. New computational tools for the large-scale analysis of complex metagenomic data (both DNA and predicted proteins) are under development. On going work on 16S rRNA analysis and visualization tools will be presented.</description>
  </resource-candidate>
  <resource-candidate id="861140" label="bad" score="35">
    <url>http://www.polhemus.com</url>
    <description>"A great advantage of the PATRIOT tracking system used in SEP (SimSurgery Educational Platform is a customer product) is that it measures the position and orientation of the free instruments without having  the instruments anchored in a mechanical measurement system. This feature makes the simulator user interface very flexible and allows the user to freely select an instrument port. As a consequence, the system can be  used to simulate scenarios with any port configurations, including single incision laparoscopic surgery." - Vidar Sorhus of SimSurgery Read More Polhemus is the premier motion measurement technology company. We have been helping customers break new ground with best-in-class 6 Degree-Of-Freedom (6DOF) electromagnetic tracking systems for over 40 years. Our product line includes the latest technology for motion tracking , 3D laser scanning , and eye tracking . Polhemus caters to healthcare , military , and research and technology markets, and our products are  used in  a wide variety of  applications, including training and simulation, university research,  biomechanics and sports motion analysis,  and even on live  military aircraft. Polhemus has been previously owned by 3 major aerospace companies - but now is privately owned. Polhemus is a Good Manufacturing Practices (GMP) Contract Manufacturer under U.S. FDA Regulations. We are not a manufacturer of Medical Devices. Polhemus systems are not certified for medical or bio-medical use. Any references to medical or bio-medical use are examples of what medical companies have done with the Products after they have obtained all necessary or appropriate medical certifications. The end user/OEM/VAR must comply with all pertinent FDA/CE regulations pertaining to the development and sale of medical devices and all other regulatory requirements. © 2014 Polhemus. All Rights Reserved.</description>
  </resource-candidate>
  <resource-candidate id="860287" label="good" score="35">
    <url>http://www.bioconductor.org/packages/2.12/bioc/html/QuasR.html</url>
    <description>Author: Anita Lerch, Dimos Gaiditzis and Michael Stadler</description>
  </resource-candidate>
  <resource-candidate id="858264" label="bad" score="35">
    <url>http://www.landesbioscience.com/journals/psb/article/24140</url>
    <description>Plant organ size and thus plant size is determined by both cell proliferation and cell expansion. The bHLH transcription factor SPATULA (SPT) was originally identified as a regulator of carpel patterning. It has subsequently been found to control growth of the organs of the shoot. It does this at least in part by controlling the size of meristematic regions of organs in parallel to gibberellic acid (GA). It also acts downstream of several environmental signals, influencing growth in response to light and temperature. We have recently demonstrated that SPT functions to repress the size of the root meristem and thus root growth and size. It appears to do this using a similar mechanism to its control of leaf size. Based on the recent work on SPT, we propose that it is a growth repressor that acts to limit the size of meristems in response to environmental signals, perhaps by regulating auxin transport. S Makkena, RS Lamb. The bHLH transcription factor SPATULA regulates root growth by controlling the size of the root meristem. BMC Plant Biol 2013; 13: 1. PMID: 23280064  DOI: 10.1186/1471-2229-13-1 This is an open-access article licensed under a Creative Commons Attribution-NonCommercial 3.0 Unported License . The article may be redistributed, reproduced, and reused for non-commercial purposes, provided the original source is properly cited. If you are seeking permission to republish your own work or portions of it, Landes Bioscience grants it freely via the CC-BY-NC license. There is no need to secure rights from Landes Bioscience or The Copyright Clearance Center. All other permissions may be secured through The Copyright Clearance Center .</description>
  </resource-candidate>
  <resource-candidate id="858019" label="good" score="35">
    <url>http://sco.h-its.org/exelixis/software.html</url>
    <description>Exelixis is the Greek word for evolution. The background image is a view of Mount Psiloritis on the island of Crete in winter 2006.</description>
  </resource-candidate>
  <resource-candidate id="858967" label="bad" score="35">
    <url>http://www.geg.ufsc.br/index.php?option=com_content&amp;task=view&amp;id=16&amp;Itemid=41</url>
    <description>Quantification of the magnitude of each cellular flux was always an important objective in metabolic engineering, mostly concerned with commercial and scientific metabolite production. A powerful tool for flux rate determinations in metabolic pathways is the metabolic flux analysis (MFA). Using MFA one may calculate intracellular flux rates, starting from a stoichiometric model for the various intracellular reactions and mass balances. However, MFA by itself does not supply any quantitative information on the control of fluxes, an important goal for keeping the rates of synthesis and conversion over a great range of external conditions. Besides, the understanding of the flux controls is important for the rational modification of metabolic fluxes, whi ch is one of the main objectives of metabolic engineering. Such information is supplied by the metabolic control analysis (MCA). We have built a family of MATLAB ® add-on application-specific solutions for solving metabolic engineering problems. MATLAB ® toolboxes are comprehensive collections of MATLAB ® M-files that extend the MATLAB ® environment. The developed package, ME Toolbox, integrates most of the tools and calculations in metabolic flux analysis (MFA) and metabolic control analysis (MCA). The current version of the ME Toolbox allows calculation of intracellular fluxes, improvement of fluxes by statistical reconciliation, and to perform sensitivity analysis, metabolic flux analysis using isotope labe ling methods, and metabolic control analysis for linear and branched pathways. Those techniques embrace a great range of possibilities in metabolic engineering. The ME Toolbox was applied for hydrogen production by Clostridium butyricum , an interesting candidate substitute for carbon based fuel, and for violacein production by Chromobacterium violaceum , a violet pigment that presents antimicrobial, antiviral and anticancer activities.</description>
  </resource-candidate>
  <resource-candidate id="860595" label="bad" score="34">
    <url>http://www.hhs.gov/ocr/privacy</url>
    <description>The mission of the Department of Health and Human Services is to help provide the building blocks that Americans need to live healthy, successful lives.  We fulfill that mission every day by providing millions of children, families, and seniors with access to high-quality health care, by helping people find jobs and parents find affordable child care, by keeping the food on Ame ricans’ shelves safe and infectious diseases at bay, and by pushing the boundaries of how we diagnose and treat disease. The Department of Health and Human Services (HHS) is the United States government’s principal agency for protecting the health of all Americans and providing essential human services, especially for those who are least able to help themselves. HHS is headed by the Secretary who is the chief managing officer for our family of agencies, including 11 operating divisions, 10 region al offices, as well as the Office of the Secretary.  HHS Historical Highlights Location - HHS Headquarters U.S. Department of Health &amp; Human Services - 200 Independence Avenue, S.W. - Washington, D.C. 20201</description>
  </resource-candidate>
  <resource-candidate id="858727" label="good" score="34">
    <url>http://availabletechnologies.pnl.gov/technology.asp?id=267</url>
    <description>What if you could discover dark matter... curb U.S. dependence on foreign fuel... clean up an oil spill... or save the world from acts of violence before they happen —all by making a vital scientific discovery today? Better yet, what if you could improve humanity for generations to come by finding and nurturing the scientists who will discover a myriad of ways to improve the world around us? Would you? We are. At Pacific Northwest National Laboratory, our mission is to transform the world through courageous discovery and innovation. Our vision : PNNL science and technology inspires and enables the world to live prosperously, safely, and securely. Our values of integrity, creativity, collaboration, impact and courage provide the foundation for all we do. Located in Richland, Washington, PNNL is one among ten U.S. Department of Energy (DOE) national laboratories managed by DOE's Office of Science. Our research strengthens the U.S. foundation for innovation, and we help find solutions for not only DOE, but for the U.S. Department of Homeland Security, the National Nuclear Security Administration, other govern ment agencies, universities and industry. Unlike others, our multidisciplinary scientific teams are brought together to address their problems. More specifically, at PNNL we Today, approximately 4,300 are employed at PNNL; our business volume is nearly $950 million. Our Richland campus includes unique laboratories and specialized equipment as well as the William R. Wiley Environmental Molecular Sciences Laboratory , a DOE Office of Science national scientific user facility. In addition to the Richland campus, we operate a marine research facility in Sequim, Washington; and satellite offices in Seattle and Tacoma, Washington; Portland, Oregon; and Washington, D.C. Battelle —the world's largest independent scientific research and technology development organization —has operated PNNL for DOE and its predecessors since 1965. One unique feature of Battelle's contract with DOE allows research to be conducted for private industry. To learn more, see our video , Advancing Transformational Science and Technology on our video page. Thank you for visiting our web site. If you have questions or comments, please contact us . In one way or another, we hope you will join us and make a scientific discovery today that transforms tomorrow for the better. Advancing Transformational Science and Technology</description>
  </resource-candidate>
  <resource-candidate id="859025" label="bad" score="34">
    <url>http://en.wikipedia.org/wiki/Trichoderma_reesei</url>
    <description>Trichoderma reesei is a mesophilic and filamentous fungus . It is an anamorph of the fungus Hypocrea jecorina . T. reesei has the capacity to secrete large amounts of cellulolytic enzymes ( cellulases and hemicellulases ). Microbial cellulases have industrial application in the conversion of cellulose , a major component of plant biomass , into glucose . [ 1 ]  This article incorporates   public domain material from websites or documents of the United States Department of Energy .</description>
  </resource-candidate>
  <resource-candidate id="859400" label="bad" score="34">
    <url>http://www.eng.nus.edu.sg/EResnews/9705/may97p9.html</url>
    <description>Hollow fiber membranes used for immobilization are generally of the asymmetric type consisting of two skins, one of which is dense and the other porous. In between, there is a poro us cross sectional matrix with macrovoids having a void volume of between 60 and 90%. The hollow fibers are housed in a tube as in a traditional shell and tube configuration. Nutri ents and air may be supplied through the shell side and the desired clarified product derived from the tube side. In general, the few cells which gain entry into the fiber matrix t hrough the porous external skin will subsequently grow within the matrix and propagate to high cell densities.</description>
  </resource-candidate>
  <resource-candidate id="858287" label="bad" score="34">
    <url>http://www.landesbioscience.com/journals/psb/article/24779</url>
    <description>An analysis of the salinity tolerance of 354 Arabidopsis thaliana accessions showed that some accessions were more tolerant to salt shock than the reference accession, Col-0, when transferred from 0 to 225 mM NaCl. In addition, several accessions, including Zu-0, showed marked acquired salt tolerance after exposure to moderate salt stress. It is likely therefore that Arabidopsis plants have at least two types of tolerance, salt shock tolerance and acquired salt tolerance. To evaluate a role of well-known salt shock tolerant gene SOS1 in acquired salt tolerance, we isolated a sos1 mutant from ion-beam-mutagenized Zu-0 seedlings. The mutant showed severe growth inhibition under salt shock stress owing to a single base deletion in the SOS1 gene and was even more salt sensitive than Col-0. Nevertheless, it was able to survive after acclimation on 100 mM NaCl for 7 d followed by 750 mM sorbitol for 20 d, whereas Col-0 became chlorotic under the same conditions. We propose that genes for salt acclimation ability are different from genes for salt shock tolerance and play an important role in the acquisition of salt or osmotic tolerance. This is an open-access article licensed under a Creative Commons Attribution-NonCommercial 3.0 Unported License . The article may be redistributed, reproduced, and reused for non-commercial purposes, provided the original source is properly cited. If you are seeking permission to republish your own work or portions of it, Landes Bioscience grants it freely via the CC-BY-NC license. There is no need to secure rights from Landes Bioscience or The Copyright Clearance Center. All other permissions may be secured through The Copyright Clearance Center .</description>
  </resource-candidate>
  <resource-candidate id="859737" label="good" score="34">
    <url>https://github.com/NCIP</url>
    <description>caTissue Suite is a modular, open-source, specimen inventory and tracking system. caAERS is a web application for recording and reporting adverse events that occur during cancer clinical trials The National Biomedical Imaging Archive (NBIA) is a free and open source service and software application that enables users to securely store, search, and download diagnostic medi cal images, providing a searchable national repository integrating in vivo cancer images with clinical and genomic data. Using role-based security, NBIA provides web-based access t o de-identified DICOM images, image markup, annotations, and rich meta data. The caDSR APIs allow developers to build an application to access caDSR metadata and search the database, or to retrieve caDSR Metadata to customize local data collection applicati ons The Migration Tool is a java application, based on the API and developed within the caTissue project. The migration involves extracting input legacy data into an interim caTissue staging database and then running the caTissue Migration Tool, which will validate and load the staging data into the target caTissue instance. The NCI Term Browser is a web-based browser that allows users to search all terminologies, value sets and mappings on the LexEVS terminology server, to browse individual sources, a nd to easily follow the many links that connect them. The Semantic Integration Workbench (SIW) is a caCORE tool that assists users in adding consistent metadata to a UML model, or verifying consistency, by tagging their domain model w ith matching concepts from the NCI Thesaurus. The NCI Metathesaurus (NCIm) Browser is a web-based terminology browser that allows users to browse and search the NCI Metathesaurus, a biomedical terminology database that maps te rms from more than 70 terminology sources into some 1.5 million biomedical concepts.</description>
  </resource-candidate>
  <resource-candidate id="861255" label="good" score="34">
    <url>http://www.cancer.gov</url>
    <description>Overview Mission Statement The Nation's Investment in Cancer Research Visitor Information NCI Shady Grove Contributing to Cancer Research More... Organization Offices, Divisions, Programs, Centers Budget, Planning, and Legislative Activities Financial Information about NCI Legislation and Congressional Activities Science Planning and Assessment Cancer Research Funding More...   Science Serving People Cancer Research Progress NCI Budget Information Cancer Research in Your Community More... Advisory Boards and Groups President's Cancer Panel National Cancer Advisory Board Director's Consumer Liaison Group Board of Scientific Advisors   More... Working at NCI Jobs @ NIH Center for Cancer Training NCI Work Life CARRA: Consumer Advocates More... Other Versions: Mobile | Español</description>
  </resource-candidate>
  <resource-candidate id="861138" label="good" score="34">
    <url>http://www.cam-can.org</url>
    <description>Cam-CAN is a large-scale collaborative research project, launched in October 2010, with substantial funding from the Biotechnology and Biological Scien ces Research Council ( BBSRC ). The Cam-CAN project is using epidemiological, behavioural, and neuroimaging data to understand how individuals can best retain cognitiv e abilities into old age. Cam-CAN will help change our perspectives on ageing Although the popular view of ageing is as a process of decline and decay, new scientific discoveries suggest a ve ry different view - one in which the brain remains flexible and adaptable across the lifespan, with many cognitive abilities being prese rved. A major aim of our research is to understand the nature of these brain-cognition relationships across the lifespan, and to change the perspective of ageing in the 21st century by highlighting the importance of abilities that are maintained into old age.</description>
  </resource-candidate>
  <resource-candidate id="860989" label="bad" score="34">
    <url>http://www.landesbioscience.com/journals/adipocyte/article/26305</url>
    <description>Tissue-specific knockout (KO) of atypical protein kinase C-λ (PKC-λ) impairs insulin-stimulated glucose transport in muscle (M) and lipid synthesis in liver (L), thereby producing insulin resistance in MλKO mice and insulin-hypersensitivity in LλKO mice. Here, we generated mice with KO of PKC-λ in adipocytes, i.e., AλKO mice. In isolated adipocytes of AλKO mice, insulin-stimulated aPKC activity and glucose transport were diminished, as were ERK levels and activity. Insulin-stimulated glucose transport and insulin activation of ERK in adipocytes of wild-type mice were similarly inhibited by acute inhibition of PKC-λ with a highly-specific chemical inhibitor. With impairments in glucose transport and ERK activation, AλKO mice had diminished adiposity and serum leptin levels. In addition, AλKO mice had normal glucose tolerance and insulin hypersensitivity owing to enhanced suppression of hepatic glucose output, which apparently reflected increases in Akt activity and FoxO1 phosphorylation, and subsequent decreases in expression of gluconeogenic phosphoenolpyruvate carboxykinase. We conclude that: PKC-λ is required for insulin-stimulated glucose transport and ERK signaling in mouse adipocytes; and diminution of these processes is attended by leanness and therefore hypoleptinemia. How these and perhaps other PKC-λ-dependent processes communicate to liver and improve insulin suppression of hepatic gluconeogenesis remains unclear. This is an open-access article licensed under a Creative Commons Attribution-NonCommercial 3.0 Unported License . The article may be redistributed, reproduced, and reused for non-commercial purposes, provided the original source is properly cited. If you are seeking permission to republish your own work or portions of it, Landes Bioscience grants it freely via the CC-BY-NC license. There is no need to secure rights from Landes Bioscience or The Copyright Clearance Center. All other permissions may be secured through The Copyright Clearance Center .</description>
  </resource-candidate>
  <resource-candidate id="858414" label="good" score="33">
    <url>http://www.mantidproject.org</url>
    <description>The Mantid project provides a framework that supports high-performance computing and visualisation of scientific data. Mantid has been created to manipulate and analyse Neutron and Muon scattering data, but could be applied to many other techniques. The project is developed as a collaboration between large scale scientific facilities. Project members from each facility work together as a distributed project team, led by a sin gle Project Manager. Using input from a Scientific Steering Committee the Project Management Board provides oversight and controls the strategic direction of the project. Mantid is actively supported on a number of operating systems, it is also known to run on several others. The full list is here . Mantid is free software; you can redistribute it and/or modify it under the terms of the GNU General Public License as published by the Free Software Foundation; either version 3 o f the License, or (at your option) any later version. Mantid is distributed in the hope that it will be useful, but WITHOUT ANY WARRANTY; without even the implied warranty of MERCHANTABILITY or FITNESS FOR A PARTICULAR PURPOSE. See t he GNU General Public License for more details. You should have received a copy of the GNU General Public License along with this program. If not, see &lt; http://www.gnu.org/licenses/ &gt;.</description>
  </resource-candidate>
  <resource-candidate id="859772" label="bad" score="33">
    <url>http://mutage.oxfordjournals.org/search?author1=H.+Thierens&amp;sortspec=date&amp;submit=Submit</url>
    <description>We use cookies to enhance your experience on our website. By continuing to use our website, you are agreeing to our use of cookies. You can change your cookie settings at any time. Find out more Skip Navigation Mutagenesis is an international multi-disciplinary journal designed to bring together research aimed at the identification, characterization and elucidation of the mechanisms of action of phy sical, chemical and biological agents capable of producing genetic change in living organisms and the study of the consequences of such changes. This information is taken from the Journal Citation Reports, published annually as part of the Science Citation Index by ISI. Mutagenesis is covered by the following major indexing services: Abstracts on Hygiene and Communicable Diseases Abstracts in Anthropology Agbiotech News and Information Animal Breeding Abstracts Aqualine Abstracts ASFA Aquaculture Abstracts Biological Abstracts BIOSIS Previews CAB Abstracts Chemical Abstracts Crop Physiology Abstracts Current Contents® /Life Sciences Elsevier BIOBASE - Current Awareness in Biological Sciences (CABS) EMBASE Environment Index Environmental Science and Pollution Management Excerpta Medica Abstract Journals Food Science and Technology Abstracts Genetics Abstracts Global Health Grasslands &amp; Forage Abstracts Horticultural Abstracts Index Veterinarius Journal Citation Reports /Science Edition Nucleic Acids Abstracts Nutrition Abstracts and Reviews Pig News &amp; Information Plant Breeding Abstracts Plant Growth Regulators PROQUEST DATABASE : MEDLINE with Full Text PROQUEST DATABASE : ProQuest 5000 International PROQUEST DATABASE : ProQuest Biology Journals PROQUEST DATABASE : ProQuest Central PROQUEST DATABASE : ProQuest Health &amp; Medical Complete PROQUEST DATABASE : ProQuest Medical Library PROQUEST DATABASE : ProQuest Pharma Collection PubMed Protozoological Abstracts Reactions Weekly Review of Agricultural Entomology Review of Aromatic and Medicinal Plants Review of Medical and Veterinary Mycology Science Citation Index Expanded (SciSearch®) Science Citation Index® Soybean Abstracts The Standard Periodical Directory Toxicology Abstracts Tropical Diseases Bulletin Veterinary Bulletin Weed Abstracts Open access options for authors - visit Oxford Open</description>
  </resource-candidate>
  <resource-candidate id="858187" label="bad" score="33">
    <url>http://www.frontiersin.org/journal/10.3389/fncom.2013.00187/abstract</url>
    <description>Specialty Chief Editor/s: Gemma Casadesus, Case Western Reserve University, USA Rodrigo Orlando Kuljiš, Zdrav Mozak Limitada, Chile Electronic ISSN: 1663-4365 Specialty Chief Editor/s: Carmen Sandi, Ecole Polytechnique Federale De Lausanne, Switzerland Nuno Sousa, ICVS, University of Minho, Portugal Electronic ISSN: 1662-5153 Electronic ISSN: 2296-4185 Electronic ISSN: 2296-634X Specialty Chief Editor/s: Yousef Abu Kwaik, University of Louisville School of Medicine, Department of Microbiology &amp; Immunology, USA Electronic ISSN: 2235-2988 Specialty Chief Editor/s: Egidio D‘Angelo, University of Pavia, Italy Christian Hansel, Erasmus Medical Center, Netherlands Electronic ISSN: 1662-5102 Electronic ISSN: 2296-2646 Specialty Chief Editor/s: Misha Tsodyks, Weizmann Institute of Science, Israel Electronic ISSN: 1662-5188 Electronic ISSN: 2296-6463 Electronic ISSN: 2296-701X Field Chief Editor/s: Jeff M P Holly, University of Bristol, United Kingdom Derek LeRoith, Mt Sinai School of Medicine, USA Electronic ISSN: 1664-2392 Electronic ISSN: 2296-598X Electronic ISSN: 2296-665X Electronic ISSN: 1663-070X Field Chief Editor/s: David B Allison, Distinguished Professor - University of Alabama at Birmingham, USA Electronic ISSN: 1664-8021 Specialty Chief Editor/s: Hauke R Heekeren, Freie Universität Berlin, Germany John J Foxe, Albert Einstein College of Medicine, USA Electronic ISSN: 1662-5161 Field Chief Editor/s: Kendall A Smith, Weill Medical College of Cornell University, USA Electronic ISSN: 1664-3224 Specialty Chief Editor/s: Sidney A Simon, Duke University, USA Electronic ISSN: 1662-5145 Field Chief Editor/s: Carlos M. Duarte, The University of Western Australia, Australia and Spanish National Research Council (CSIC), Australia Electronic ISSN: 2296-7745 Electronic ISSN: 2296-8016 Field Chief Editor/s: Martin G Klotz, University of North Carolina at Charlotte, USA Electronic ISSN: 1664-302X Specialty Chief Editor/s: Jochen C Meier, Max Delbrück Center for Molecular Medicine, Germany Peter H Seeburg, Max Planck Institute for Medical Research, Germany Robert J Harvey, UCL School of Pharmacy, United Kingdom Electronic ISSN: 1662-5099 Specialty Chief Editor/s: Takao K. Hensch, Harvard University, USA Rafael Yuste, Columbia University, USA Electronic ISSN: 1662-5110 Specialty Chief Editor/s: Javier DeFelipe, Cajal Institute, Spain Electronic ISSN: 1662-5129 Specialty Chief Editor/s: Pierre J Magistretti, Ecole Polytechnique Federale De Lausanne, Switzerland Electronic ISSN: 1662-6427 Specialty Chief Editor/s: Laura Ballerini, University of Trieste, Italy Electronic ISSN: 1662-6443 Specialty Chief Editor/s: Jan G Bjaalie, University of Oslo, Norway Sean L Hill, International Neuroinformatics Coordinating Facility (INCF), Sweden Electronic ISSN: 1662-5196 Field Chief Editor/s: Jose Biller, Loyola University Medical Center, USA Electronic ISSN: 1664-2295 Specialty Chief Editor/s: Alois C Knoll, Technische Universität München, Germany Florian Röhrbein, Technische Universität München, Germany Electronic ISSN: 1662-5218 Field Chief Editor/s: Idan Segev, The Hebrew University of Jerusalem, Israel Alex M Thomson, University of London, United Kingdom Henry Markram, Ecole Polytechnique Federale de Lausanne, Switzerland Jon H Kaas, Vanderbilt University, USA Larry Abbott, Columbia University, USA Electronic ISSN: 1662-453X Field Chief Editor/s: Giuseppe Giaccone, Georgetown University, USA Electronic ISSN: 2234-943X Field Chief Editor/s: Antonio Francesco Corno, University Sains Malaysia, Malaysia Electronic ISSN: 2296-2360 Field Chief Editor/s: Théophile Godfraind, Université Catholique de Louvain, Belgium Electronic ISSN: 1663-9812 Field Chief Editor/s: Alex Hansen, Norwegian University of Science and Technology, Norway Electronic ISSN: 2296-424X Field Chief Editor/s: George E Billman, The Ohio State University, USA Electronic ISSN: 1664-042X Field Chief Editor/s: Richard A Jorgensen, Carnegie Institution for Science, USA Electronic ISSN: 1664-462X Electronic ISSN: 1664-0640 Field Chief Editor/s: Axel Cleeremans, Université Libre de Bruxelles, Belgium Electronic ISSN: 1664-1078 Field Chief Editor/s: Joav Merrick, Health Services, Division for Intellectual and Developmental Disabilities, Ministry of Social Affairs, Jerusalem, Israel, Israel Electronic ISSN: 2296-2565 Specialty Chief Editor/s: Per Jesper Sjöström, The Research Institute of the McGill University Health Centre, Canada Mary B Kennedy, Caltech, USA Electronic ISSN: 1663-3563 Specialty Chief Editor/s: Ranulfo Romo, Universidad Nacional Autónoma de México, Mexico Maria V Sanchez-Vives, ICREA-IDIBAPS, Spain Electronic ISSN: 1662-5137 Javascript is disabled. Please enable Javascript in your browser settings in order to see all the content on this page. © 2007 - 2014 Frontiers Media S.A. All Rights Reserved</description>
  </resource-candidate>
  <resource-candidate id="857944" label="good" score="33">
    <url>http://www.openmicroscopy.org</url>
    <description>Skip to content. | Skip to navigation OME - Open Microscopy Environment The Open Microscopy Environment (OME) is a multi-site collaborative effort among academic laboratories and a number of commercial entities, that produces open tools to support data management for biological light microscopy. Designed to interact with existing commercial software, all OME formats and software are free, and all OME source code is available und er the GNU General public license or through commercial license from Glencoe Software . In 2011 the OME consortium was awarded a Wellcome Trust Strategic Award (Ref: 095931). This Award provided support for the continued development of the OME Data Model, Bio-Formats file translation library and OMERO application in Dundee, as well as funding development positions in nine other laboratories. Map of OME sites funded by Wellcome Trust Strategic Award The OME commercial partner is: The members of the OME consortium are: The goal of this project is to substantially enhance OME’s resources, OME’s functionality and resources for the Community. The stated aims for the project grant are: The idea of catalysing development with OME’s resources at specific locations is not exclusive. The OME Consortium and Wellcome Trust funding are committed to using this expansion as a catalytic event. We aim to use these as the first of many development sites, which are using OME’s tools. In fact this is already the case. For example OME’s resources are used in: Bitplane’s Imaris ( www.bitplane.com ) links to Fiji and Bio-Formats. Places that publish image data with OMERO and Bio-Formats: We are collecting names and contacts of sites that are using and/or developing OME’s resources. If you like to be added to this list please contact Wilma Woudenberg w.woudenberg@dundee.ac.uk . © 2000-2014 University of Dundee &amp; Open Microscopy Environment. Creative Commons Attribution 3.0 Unported License OME source code is available under the GNU General public license or through commercial license from Glencoe Software</description>
  </resource-candidate>
  <resource-candidate id="860450" label="bad" score="33">
    <url>http://www.illumina.com/pages.ilmn?ID=252</url>
    <description>Sorry, but the page you requested was not found.</description>
  </resource-candidate>
  <resource-candidate id="858302" label="bad" score="33">
    <url>http://www.landesbioscience.com/journals/psb/article/24510</url>
    <description>WRKY45 transcription factor is a central regulator of disease resistance mediated by the salicylic acid (SA) signaling pathway in rice. SA-activated WRKY45 protein induces the accumulation of its own mRNA. However, the mechanism underlying this regulation is still unknown. Here, we report three lines of evidence showing that a mitogen-activated protein kinase (MAPK) cascade is involved in this regulation. An inhibitor of MAPK kinase (MAPKK) suppressed the increase in WRKY45 transcript level in response to SA. Two MAPKs, OsMPK4 and OsMPK6, phosphorylated WRKY45 protein in vitro. The activity of OsMPK6 was rapidly upregulated by SA treatment in rice cells. These results suggest that WRKY45 is regulated by MAPK-dependent phosphorylation in the SA pathway. This is an open-access article licensed under a Creative Commons Attribution-NonCommercial 3.0 Unported License . The article may be redistributed, reproduced, and reused for non-commercial purposes, provided the original source is properly cited. If you are seeking permission to republish your own work or portions of it, Landes Bioscience grants it freely via the CC-BY-NC license. There is no need to secure rights from Landes Bioscience or The Copyright Clearance Center. All other permissions may be secured through The Copyright Clearance Center .</description>
  </resource-candidate>
  <resource-candidate id="857942" label="good" score="33">
    <url>http://openmicroscopy.org</url>
    <description>Skip to content. | Skip to navigation OME - Open Microscopy Environment The Open Microscopy Environment (OME) is a multi-site collaborative effort among academic laboratories and a number of commercial entities, that produces open tools to support data management for biological light microscopy. Designed to interact with existing commercial software, all OME formats and software are free, and all OME source code is available und er the GNU General public license or through commercial license from Glencoe Software . In 2011 the OME consortium was awarded a Wellcome Trust Strategic Award (Ref: 095931). This Award provided support for the continued development of the OME Data Model, Bio-Formats file translation library and OMERO application in Dundee, as well as funding development positions in nine other laboratories. Map of OME sites funded by Wellcome Trust Strategic Award The OME commercial partner is: The members of the OME consortium are: The goal of this project is to substantially enhance OME’s resources, OME’s functionality and resources for the Community. The stated aims for the project grant are: The idea of catalysing development with OME’s resources at specific locations is not exclusive. The OME Consortium and Wellcome Trust funding are committed to using this expansion as a catalytic event. We aim to use these as the first of many development sites, which are using OME’s tools. In fact this is already the case. For example OME’s resources are used in: Bitplane’s Imaris ( www.bitplane.com ) links to Fiji and Bio-Formats. Places that publish image data with OMERO and Bio-Formats: We are collecting names and contacts of sites that are using and/or developing OME’s resources. If you like to be added to this list please contact Wilma Woudenberg w.woudenberg@dundee.ac.uk . © 2000-2014 University of Dundee &amp; Open Microscopy Environment. Creative Commons Attribution 3.0 Unported License OME source code is available under the GNU General public license or through commercial license from Glencoe Software</description>
  </resource-candidate>
  <resource-candidate id="860024" label="bad" score="33">
    <url>http://www.nature.com/onc</url>
    <description>Read more about the accomplishments of the journal in the Editorials by Eric H. Baehrecke and Gerry Melino. To mark this achievement, we have published a web focus from Cell Death &amp; Disease and Cell Death and Differentiation on anti-cancer therapies . Submit your paper to the only journal which provides centre stage to fundamental, disease-orientated and translational research in cell death and receive an excellent author experience.</description>
  </resource-candidate>
  <resource-candidate id="861367" label="good" score="33">
    <url>http://www.umd.be/searchSpliceSite.html</url>
    <description>Splicing Background Gives access to general data about splicing and useful links. Splicing Sequences Finder is able to check on Ensembl variation database for SNPs related to the analyzed sequence. Default value: Yes.</description>
  </resource-candidate>
  <resource-candidate id="861317" label="good" score="33">
    <url>http://www.genecards.org</url>
    <description>About GeneCards®: GeneCards is a searchable, integrated database of human genes that provides comprehensive, updated, and user-friendly information on all known and predicted human genes. GeneCards extracts and integrates gene-related data, including genomic, transcriptomic, proteomic, genetic, clinical, and functional information. This is automatically mined from &gt;100 carefully selected web sources, thereby allowing one-stop access to a very broad information base. GeneCards overcomes barriers of data format and heterogeneity, and uses standard nomenclature and approved gene symbols. It presents a rich subset of data for each gene, and provides deep links to the original sources for further scrutiny. GeneCards is widely used, and assists in the understanding of gene-related aspects of biology and medicine.</description>
  </resource-candidate>
  <resource-candidate id="860826" label="good" score="33">
    <url>http://www.gramene.org/Sorghum_bicolor</url>
    <description>Sorghum bicolor is a widely grown cereal crop, particularly in Africa, ranking 5th in global cereal production. The diploid genome (~730 Mbp) has a haploid chromosome number of 10. Although highly repetitive, the genome is more tractable for sequencing than its close relative, Zea mays .</description>
  </resource-candidate>
  <resource-candidate id="859573" label="good" score="33">
    <url>https://code.google.com/p/isc-toolbox</url>
    <description>This is a toolbox to perform inter-subject correlation (ISC) based analysis of fMRI data in Matlab as well as a GUI for the visualization of the analysis results. This toolbox grew out of a practical need during Jukka-Pekka Kauppi 's PhD work, who is the main developer of this code and has written all the code in the releases 1.0 and 1.1. This code was initiated at Jussi Tohka 's group at the Department of Signal Processing, Tampere University of Technology, Finland. Jukka-Pekka Kauppi is presently with the Neuroinformatics Group in University of Helsinki and at the Brain Research Unit , Aalto University.</description>
  </resource-candidate>
  <resource-candidate id="858268" label="bad" score="33">
    <url>http://www.landesbioscience.com/journals/psb/article/24354</url>
    <description>A direct somatic embryogenesis protocol was developed for four cultivars of Nicotiana species, by using leaf disc as an explant. Direct somatic embryogenesis of Nicotiana by using BAP and IAA has not been investigated so far. This method does not require formation of callus tissues which leads to somaclonal variations. The frequency of somatic embryogenesis was strongly influenced by the plant growth hormones. The somatic embryos developing directly from explant tissue were noticed after 6 d of culture. Somatic embryogenesis of a high frequency (87–96%) was observed in cultures of the all four genotypes ( Nicotiana tabacum , N. benthamiyana , N. xanthi , N. t cv petihavana ). The results showed that the best medium for direct somatic embryogenesis was MS supplemented with 2.5 mg/l, 0.2 mg/l IAA and 2% sucrose. Subculture of somatic embryos onto hormone free MS medium resulted in their conversion into plants for all genotypes. About 95% of the regenerated somatic embryos germinated into complete plantlets. The plants showed morphological and growth characteristics similar to those of seed-derived plants. Explants were transformed using Agrobacterium tumifacious LBA4404 plasmid pCAMBIA1301 harboring the GUS gene. The regenerated transgenic plants were confirmed by PCR analysis and histochemical GUS assay. The transformation efficiency obtained by using the Agrobacterium - mediated transformation was more than 95%. This method takes 6 wk to accomplish complete transgenic plants through direct somatic embryogenesis. The transgenic plantlets were acclimatized successfully with 98% survival in greenhouse and they showed normal morphological characteristics and were fertile. The regeneration and transformation method described herein is very simple, highly efficient and fast for the introduction of any foreign gene directly in tobacco through direct somatic embryogenesis. This is an open-access article licensed under a Creative Commons Attribution-NonCommercial 3.0 Unported License . The article may be redistributed, reproduced, and reused for non-commercial purposes, provided the original source is properly cited. If you are seeking permission to republish your own work or portions of it, Landes Bioscience grants it freely via the CC-BY-NC license. There is no need to secure rights from Landes Bioscience or The Copyright Clearance Center. All other permissions may be secured through The Copyright Clearance Center .</description>
  </resource-candidate>
  <resource-candidate id="858878" label="good" score="32">
    <url>http://www.clemson.edu/c3b/projects.html</url>
    <description>Research breakthroughs in this platform project area will have prodigious contributions to mass triage scenarios such as battlefields and natural disaster sites by providing a means for medical personnel to make life saving decisions.   The ability to monitor lactate and glucose levels with an implantable biosensor is also important for future applications in diabetes care, transplant organ health, and intensive care. This platform project applies DNA microarray technology to the search for improved diagnosis and treatment of brain tumor patients.   DNA microarrays have enabled researchers to study expression profiles of cell populations in far greater detail, with upwards of 30,000 DNA hybridization samples on a standard microscope slide.   Since cancer cells have different expression profiles than normal surrounding tissue, this application of DNA microarray is well suited for identifying a targeted suite of genes associated with brain tumors.</description>
  </resource-candidate>
  <resource-candidate id="858524" label="good" score="32">
    <url>http://www.itc-inc.org/nanodiamond.html</url>
    <description>The term ‘nanodiamond ’ is broadly used for a variety of diamond-based materials at the nanoscale (the length scale of approximately 1 - 100 nanometer) including pure-phase diamond films, diamond particles and their structural assemblies. Methods of nanodiamond synthesis are diverse involving methods such as a gas phase nucleation at ambient pressure to high pressure high temperature graphite transformation within a shock wave. There is a special class of nanodiamond material called 'ultra-nanocrystalline' diamond (or 'ultra-dispersed' diamond) with the characteristic size of the basic diamond constituents encompassing the range of just a few nanometers to distinguish it from other diamond-based nanostructures with characteristic sizes above ~10nm. Within this class of the materials, very attractive for the nearest future nanotechnological applications are ultrananocrystalline particles produced by detonation of carbon explosive materials (characteristic size of primary particles ~ 3-6 nm) developed in the former USSR in the 60-s. The nanodiamond synthesized from carbon contai ned in the molecules of explosives by the detonation of the explosive is often called nanodiamond of detonation origin or detonation nanodiamond [1-4]. This class of nanodiamond material is technologically important since detonation nanodiamond can be produced in bulk quantities.</description>
  </resource-candidate>
  <resource-candidate id="859141" label="bad" score="32">
    <url>http://nihroadmap.nih.gov/hmp</url>
    <description>Our apologies. We can’t find the page you’re trying to view. The page you’re looking for might have been removed, had its name changed, or is temporarily unavailable. If you clicked on a link from a site outside of the NIH Roadmap website to get here, there may be a problem with the link, or it’s possible that the page no longer exists.    Division of Program Coordination, Planning, and Strategic Initiatives   ●  National Institutes of Health   ●  Bethesda, Maryland 20892 NIH... Turning Discovery Into Health ®</description>
  </resource-candidate>
  <resource-candidate id="859365" label="bad" score="32">
    <url>http://gradworks.umi.com/34/33/3433826.html</url>
    <description>Recent studies on the biodiversity of asphalt deposits at the Rancho La Brea Tar Pits in Los Angeles, California have revealed the existence of several hundred new species of bacteria and gene sequences encoding putative novel degradative enzymes. The presence of fossilized extinct animal remains in the La Brea Tar Pits has led to estimations that these natural asphalt seeps h ave existed for at least 40,000 year. These deposits consist of petroleum that has been degraded to the extent that the remaining material is comprised mainly of asphalts and heavy oils, which have saturated into the soil matrix. Since petroleum hydrocarbons are both a target and a product of microbial metabolism, the role of microorganisms that inhabit this and other similar e nvironments is directly relevant to development of technology for bioremediation, biotransformation of petroleum hydrocarbons, and microbial enhanced oil recovery for extracting and refining heavy oil.</description>
  </resource-candidate>
  <resource-candidate id="859396" label="bad" score="32">
    <url>http://medgadget.com/archives/2008/05/how_bacteria_grow_their_surface_pili.html</url>
    <description>Medical Technology News From Around The World     Medgadget is an independent journal of the latest medical gadgets, technologies and discoveries. We report daily on the latest medical technology news, interview leaders in the field, and file reports from medical events around the world. The website is written and published by a group of medical doctors and biomed engineers.   Meet the team... Medgadget In The News       Medgadget was profiled in The Arizona Republic , The Los Angeles Times , BMJ , Silicon Valley / San Jose Business Journal , and other publications. Best Health Blogs of 2010... Medgadget in the news... Information for Advertisers     Medgadget's ad inventory is managed by our partner eHealthcare Solutions (EHS).   EHS offers "a single point-of-contact for purchasing digital advertising and sponsorships online, in email, and via mobile to achieve significant reach to targeted niche healthcare audiences."   eHealthcare Solutions... Contact Us     Would you like to join our editorial team? Or maybe you’re interested in contributing a guest post to Medgadget?   Do you have a gadget tip? Or you simply want to get in touch?   Let us know what you have in mind, and we will get back.   Contact form... Medgadget is an independent publication edited and published by a group of MDs and biomed engineers.   EDITORIAL TEAM Justin Barad, M.D. (Los Angeles, CA) Dan Buckland, Ph.D. (Boston, MA) Janelle Chang, B.A., B.E., M.S. (San Francisco, CA) Gavin Corley, B.Eng, Ph.D. (Galway, Ireland) Stanley Darma, M.D. (Amsterdam, The Netherlands) Sean Duffy, B.S. (Boston, MA) Shiv Gaglani, M.D. Candidate (Baltimore, MD) Nicholas Genes, M.D., Ph.D. (New York, NY) Yona Gidalevitz (Chicago, IL) Scott Jung, B.S. (San Francisco, CA) Gaurav Krishnamurthy, Ph.D. (SF Bay Area, CA) Kapa Lenkov, Ph.D. (Silicon Valley, CA) Gene Ostrovsky, B.S. (New York, NY) Ravi Parikh, M.D. Candidate (Boston, MA) Smit Shah, B.S. (Livingston, NJ) Ronney Shantouf, M.D. (Los Angeles, CA) Jan Sinnige, M.D. (Amsterdam, The Netherlands) Wouter Stomp, M.D. (Leiden, The Netherlands) Josh Umbehr, M.D. (Shawnee, Kansas)   CONTACTS – The simplest way to get in touch with us is to use our contact form . – Gadget tips? Please use our contact form . – — Would you like to join our editorial team? Or maybe you’re interested in contributing a guest post to Medgadget? Please use our contact form to let us know what you have in mind, and we will be in touch with you. ADVERTISING If you are interested in promoting your products or services to our readers, please visit the advertising page to find out about our affordable ad rates, and the readership statistics.     MEDGADGET IN THE NEWS The Los Angeles Times (06/06/2005): The doctor is logged in ( archived pdf file )   The Oakland Tribune (05/01/2006): Med blogs give professionals new way to reach out to patients ( archived pdf file )   Planet Internet (The Netherlands) (10/09/2006): MedGadget: de medische revolutie geblogd   Faculty development page at Boston University Medical School : “Motivate your students with the newly developed medical gadgets presented in Medgadget .”   ACOG Today (the official newsletter of The American College of Obstetricians and Gynecologists): Entering the world of medical blogs (.pdf file)   The Arizona Republic (Jun. 5, 2007): Homebound health gear   KTV News (Kuwait) (June 2007): Ziff Davis’ DL.TV : Website of the Week :: September 27, 2007 episode   British Medical Journal : Who are the doctor bloggers and what do they want? Coombes BMJ .2007; 335 : 644-645 ( archived pdf file )   Silicon Valley / San Jose Business Journal : Docs try Med 2.0   The Los Angeles Times (August 4, 2008): Medical blogs for doctors and patients alike   Advertising Age (June 01, 2009): Need to Check Your Cholesterol? There Will Be an App for That   Technology Review (auf Deutsch) (February 05, 2010): Alles da   Fox News (December 23, 2010): Best Health Blogs of 2010 : “For all you techies out there, Medgadget is your blog to find out about the latest in medical technology. This hugely popular blog provides the latest in the medical tech world both on and off the Internet. With pictures, video and info about everything from state of the art surgical robots to apps on your smart phone, you won’t be left in the dark about anything in what they call the “medical revolution.” The website is written, edited and published by a group of doctors and bio-med engineers, so you know the information you are getting is high quality and correct.”   RT TV-Novosti (Russia) (April 15, 2013): Smart phones revolutionizing the medical field MLive (April 18, 2013): Dr. iPhone? Smartphones perform medical checkups in program displayed by Steelcase ’s Nurture at TEDMED ABC News (April 18, 2013): Can a Smartphone Do What Your Doctor Does? Huffington Post (April 24, 2013): Smartphone Physical: Why Mobile Health Empowers Patients Intel Corporation (October 10, 2013): Intel #iQ &amp; @medgadget team up to share how technology is changing the face of healthcare http://t.co/ahUILG05Wf — Intel (@intel) October 11, 2013     Associated Press (May 2, 2013): Physical by smartphone becoming real possibility   Get the news by email! Subscribe now: Advertisement The Medical Revolution Will Be Blogged. Medgadget is an independent journal of the latest medical gadgets, technologies and discoveries. Our website is written, edited and published by a group of MDs and biomed engineers. © 2004 —2013 Medgadget LLC. All Rights Reserved. | Privacy Policy | Terms of Use All trademarks are properties of their respective holders.</description>
  </resource-candidate>
  <resource-candidate id="858666" label="good" score="32">
    <url>http://picard.sourceforge.net</url>
    <description>SAM (Sequence Alignment/Map) format is a generic format for storing large nucleotide sequence alignments. SAM is described in the SAMtools project page . Picard is hosted by SourceForge.net . The project page is here . The source code is available from the download page . You can check out the latest source code with:</description>
  </resource-candidate>
  <resource-candidate id="861008" label="good" score="32">
    <url>http://www.eurorec.org</url>
    <description>The EUROREC Institute (EuroRec) is an independent not-for-profit organisation, promoting in Europe the use of high quality Electronic Health Rec ord systems (EHRs). One of its main missions is to support, as the European authorised certification body, EHRs certification development, testi ng and assessment by defining functional and other criteria.</description>
  </resource-candidate>
  <resource-candidate id="860425" label="bad" score="40">
    <url>http://www.fil.ion.ucl.ac.uk/spm/software/spm8</url>
    <description>Introduction Software Documentation Courses Email list Data sets Extensions Introduction Requirements Compatibility Collaborations Updates SPM8 , released April 2009 , is a major update to the SPM software, containing substantial theoretical, algorithmic, structural and interface enhancements over previous versions. The software is available for download after completing a brief registration form . You should also periodically check the SPM8 Updates area. A Manual is also available in a PDF document and some extra information can be obtained on the SPM website and WikiBook (such as installation and getting started). A beta version of a standalone SPM (compiled using the MATLAB Compiler) is also available. A MATLAB script ( spm_update.m ) is available to detect when a new SPM8 update is available, and possibly install it automatically.</description>
  </resource-candidate>
  <resource-candidate id="858403" label="bad" score="38">
    <url>http://clinicaltrials.gov/ct2/show/NCT00801541</url>
    <description>This is an institutional, prospective, observation study to be performed in fellow eyes of patients with evidence of "wet " AMD in other eye. Therefore, patients will have evidence of exudative ( "wet ") AMD in one eye ( the non-study eye) and non-exudative ( "dry ") AMD in the fellow eye (the study eye) that is at risk for progressive to exudation "wet " CNV. Patients of either sex, any race, aged over 50 years and over, diagnosed with exudative (wet) AMD in one eye (non-study eye) and non-exudative (dry) AMD (intermediate or large/conf luent drusen, with hyperpigmentation, and no CNV or geographic atrophy) in the other eye (study eye) that is at risk for progressing to exudative (wet) AMD and meet all the inclusi on and exclusion criteria.</description>
  </resource-candidate>
  <resource-candidate id="860415" label="bad" score="38">
    <url>http://www.unil.ch/cbg</url>
    <description>We have interest in various fields related to Computational Biology, which are detailed in the [[Science]] section of this wiki. Briefly, there are two main directions: We develop and apply methods for the integrative analysis of large-scale biological and clinical data. This includes ''molecular'' phenotypes like gene-expression data, as well as ''organismal'' phenotypes (ran ging from patient data to growth arrays). We focus particularly on relating these phenotypes to genotypes such as "Single Nucleotide Polymorphisms" (SNPs) and "Copy Number Variants" (CNVs) measured by microarrays or next-generation sequencing. Our goal is to move towards predictive models in order to improve the diagnosis, prevention and treatment of disease. A complementary di rection of research pertains to relatively small genetic networks, whose components are well-known. We collaborate closely with experts of the field to identify biological systems that can be modeled quantitatively. Our goal in developing such models is not only to give an approximate description of system, but also to obtain a better understanding of its properties. For exampl e, regulatory networks evolved to function reliably under ever-changing environmental conditions. This notion of robustness can guide computational analysis and provide constraints on models that complement those from direct measurements of the system's output. We have interest in various fields related to Computational Biology, which are detailed in the [[Science]] section of this wiki. Briefly, there are two main directions: We develop and apply methods for the integrative analysis of large-scale biological and clinical data. This includes ''molecular'' phenotypes like gene-expression data, as well as ''organismal'' phenotypes (ran ging from patient data to growth arrays). We focus particularly on relating these phenotypes to genotypes such as "Single Nucleotide Polymorphisms" (SNPs) and "Copy Number Variants" (CNVs) measured by microarrays or next-generation sequencing. Our goal is to move towards predictive models in order to improve the diagnosis, prevention and treatment of disease. A complementary di rection of research pertains to relatively small genetic networks, whose components are well-known. We collaborate closely with experts of the field to identify biological systems that can be modeled quantitatively. Our goal in developing such models is not only to give an approximate description of system, but also to obtain a better understanding of its properties. For exampl e, regulatory networks evolved to function reliably under ever-changing environmental conditions. This notion of robustness can guide computational analysis and provide constraints on models that complement those from direct measurements of the system's output. We have interest in various fields related to Computational Biology, which are detailed in the [[Science]] section of this wiki. Briefly, there are two main directions: We develop and apply methods for the integrative analysis of large-scale biological and clinical data. This includes ''molecular'' phenotypes like gene-expression data, as well as ''organismal'' phenotypes (ran ging from patient data to growth arrays). We focus particularly on relating these phenotypes to genotypes such as "Single Nucleotide Polymorphisms" (SNPs) and "Copy Number Variants" (CNVs) measured by microarrays or next-generation sequencing. Our goal is to move towards predictive models in order to improve the diagnosis, prevention and treatment of disease. A complementary di rection of research pertains to relatively small genetic networks, whose components are well-known. We collaborate closely with experts of the field to identify biological systems that can be modeled quantitatively. Our goal in developing such models is not only to give an approximate description of system, but also to obtain a better understanding of its properties. For exampl e, regulatory networks evolved to function reliably under ever-changing environmental conditions. This notion of robustness can guide computational analysis and provide constraints on models that complement those from direct measurements of the system's output. The Computational Biology Group (CBG) is part of the Department of Medical Genetics at the University of Lausanne . We have interest in various fields related to Computational Biology, which are detailed in the Science section of this wiki. Briefly, there are two main directions: We develop and apply methods for the integrative analysis of large-scale biological and clinical data. This includes molecular phenotypes like gene-expression data, as well as organismal phenotypes (ranging from patient data to growth arrays). We focus particularly on relating these phenotypes to genotypes such as "Single Nucleotide Polymorphisms" (SNPs) and "Copy Number Variants" (CNVs) measured by microarrays or next-generation sequencing. Our goal is to move towards predictive models in order to improve the diagnosis, prevention and treatment of disease. A complementary direction of research pertains to relatively small genetic networks, whose components are well-known. We collaborate closely with experts of the field to identify biological systems that can be modeled quantitatively. Our goal in developing such models is not only to give an approximate description of system, but also to obtain a better understanding of its proper ties. For example, regulatory networks evolved to function reliably under ever-changing environmental conditions. This notion of robustness can guide computational analysis and provide constraints on models that complement those from direct measurements of the system's output.</description>
  </resource-candidate>
  <resource-candidate id="860983" label="good" score="32">
    <url>http://www.analyticalultracentrifugation.com/sedphat/sedphat.htm</url>
    <description>is an extended version of S edfit for the global analysis of sedimentation velocity, sedimentation equilibrium, and/or dynamic light scattering experiments.    At the same time, it is a stand-alone sedimentation equilibrium analysis software .   Further, isotherms of weight-average sedimentation coefficients or weight-average molar mass values can be incorporated into the analysis, as well as isothermal titration calorimetry isotherms and surface binding isotherms . All data types can be mixed and simultaneously fitted, and S edphat can be used as a general platform the global analysis of interacting systems in different experiments . S edphat was written at the National Institutes of Health and is freely distributed without charge for research use. The program can be downloaded from here but it is also available directly from sedfitsedphat.nibib.nih.gov .  However, this website was written by the author in his private capacity, and no official support or endorsement of NIH is intended and should be inferred.   disclaimer The main purpose of this website is to provide information for using the software, such as an online help reference information, background information, and examples of what it does and how it can be used.       an introduction to the concepts of S edphat for getting started</description>
  </resource-candidate>
  <resource-candidate id="861160" label="bad" score="32">
    <url>http://informahealthcare.com/doi/abs/10.3109/21678421.2013.794843</url>
    <description>The requested article is not currently available on this site. Copyright © 2014 Informa Plc. All rights reserved. This site is owned and operated by Informa plc ( "Informa ") whose registered office is Mortimer House, 37-41 Mortimer Street, London, W1T 3JH. Registered in England and Wales. Number 3099067. UK VAT Group: GB 365 4626 3</description>
  </resource-candidate>
  <resource-candidate id="861243" label="good" score="31">
    <url>http://www.who.int/immunization/topics/japanese_encephalitis/en/index.html</url>
    <description>Japanese encephalitis (JE) is the main cause of viral encephalitis in many countries of Asia. The JE virus is a flavivirus related to dengue, yellow fever and West Nile viruses. The virus exists in a transmission cycle between mosquitoes, pigs and/or water birds. Humans get infected when bitten by an infected mosquito. The disease is predominantly found in rural and periurban s ettings. Most JE virus infections are mild (fever and headache) or without apparent symptoms, but approximately 1 in 200 infections results in severe disease characterized by rapid onset of high fever, headache, neck stiffness, disorientation, coma, seizures, spastic paralysis and death. The case fatality rate can be as high as 30% among those with disease symptoms; 20-30% of t hose who survive suffer permanent neuropsychiatric sequelae. In areas where the JE virus is common, encephalitis occurs mainly in young children because older children and adults have already been infected and are immune. WHO recommends JE immunization in all regions where the disease is a recognized public health problem. Monitoring vaccine impact in settings where JE vaccine has been introduced is a research priority.</description>
  </resource-candidate>
  <resource-candidate id="858118" label="good" score="31">
    <url>http://vamps.mbl.edu</url>
    <description>VAMPS is an integrated collection of tools for researchers to visualize and analyze data for microbial population structures and distributions. For more information on the VAMPS project, visit our VAMPS Overview page.</description>
  </resource-candidate>
  <resource-candidate id="859359" label="good" score="31">
    <url>http://fracfocus.org</url>
    <description>FracFocus is the national hydraulic fracturing chemical registry. FracFocus is managed by the Ground Water Protection Council and Interstate Oil and Gas Compact Commission, two organizations whose missions both revolve around conservation and environmental protection. The site was created to provide the public access to reported chemicals used for hydraulic fracturing within their area. To help users put this information into perspective, the site also provides objective information on hydraulic fracturing, the chemicals used, the purposes they serve and the means by which groundwater is protected. The primary purpose of this site is to provide factual information concerning hydraulic fracturing and groundwater protection.   It is not intended to argue either for or against the use of hydraulic fracturing as a technology.   It is also not intended to provide a scientific analysis of risk associated with hydraulic fracturing. While FracFocus is not intended to replace or supplant any state governmental information systems it is being used by a number of states as a means of official state chemical disclosure.   Currently, ten states: Colorado, Oklahoma, Louisiana, Texas, North Dakota, Montana, Mississippi, Utah, Ohio and Pennsylvania use Fracfocus in this manner.   Finally, this site does not deal with issues unrelated to chemical use in hydraulic fracturing such as Naturally Occurring Radioactive Material (NORM).   This topic is beyond the current scope of this site. FracFocus is a dynamic website that will evolve and expand over time.   We welcome your comments and suggestions regarding the site.   You can submit a comment or suggestion regarding this website from the Ask a Question page.   The chemical data presented on this site has been submitted on a voluntary or regulatory basis by the participating oil and gas companies listed on the Links page who have agreed to disclose the information in the public interest. We hope you will find this site useful and informative. Important Notes:   1. Participating companies have agreed to post records of wells fractured after the later of the date they registered to participate or January 1, 2011.   Over the first full year of operation from April 11, 2011 to April 11, 2012 the FracFocus system recorded over 15,000 disclosures from a total of 231 participating companies.   During the same period the FracFocus website had been visited more than 210,000 by over 145,000 individuals. 2. Questions about the fracturing of a specific well should be directed to the company whose name appears in the header of the fracturing record. 3. The listing of a chemical as proprietary on the fracturing record is based on the “ Trade Secret ” provisions related to Material Safety Data Sheets (MSDS) found on the above link at 1910.1200(i)(1). Click on the section you are interested in History of Hydraulic Fracturing Hydraulic Fracturing: What, Why and How Hydraulic Fracturing and Water       What is groundwater?       Water usage in hydraulic fracturing       Groundwater quality and testing       Use of casing to protect groundwater       Hydraulic Fracturing Fluid       Management of fluid       Chemicals in fluid Wells and Sites       Site setup       Casing     ‡ - When you click links marked with the ‡ symbol, you will leave the FracFocus website and go to websites that are not controlled by or affiliated with this site. Search for nearby well sites that have been hydraulically fractured to see what chemicals were used in the process.</description>
  </resource-candidate>
  <resource-candidate id="858605" label="bad" score="31">
    <url>http://ieeexplore.ieee.org/xpl/articleDetails.jsp?tp=&amp;arnumber=6102014&amp;url=http%3A%2F%2Fieeexplore.ieee.org%2Fxpls%2Fabs_all.jsp%3Farnumber%3D6102014</url>
    <description>Skip to Main Content Username Password A review of the gyrotropic properties of graphene is presented. The polarization rotation phenomenon in graphene is explained as the result of the different transmission characteristics of right-handed and left-handed circularly polarized waves through it. Increased capabilities of controlling gyrotropy in graphene, compared to traditional gyrotropic media, are found through the chemical potential and the magnetic field. A circular waveguide Faraday rotator and a non-reciprocal spatial isolator are indicatively presented as two first microwave applications. A not-for-profit organization, IEEE is the world's largest professional association for the advancement of technology. © Copyright 2014 IEEE - All rights reserved. Use of this web site signifies your agreement to the terms and conditions.</description>
  </resource-candidate>
  <resource-candidate id="860154" label="good" score="31">
    <url>http://data.kew.org/sid</url>
    <description>Skip to main content (Press Enter). The Royal Botanic Gardens, Kew was founded in 1759, and declared a UNESCO World Heritage Site in 2003. Alongside Kew Gardens in London, Kew has a second country garden based at Wakehurst which is the home of Kew ’s Millennium Seed Bank . As well as being one of London ’s top visitor attractions, Kew is also a world leader in plant science and conservation. Our work helps to discover and describe the world ’s plant and fungal diversity , safeguard the world's plant life for our future, promote the sustainable use of plants and inspire an appreciation of plants and the environment. Find out more about our Breathing Planet programme . Throughout its history, the Royal Botanic Gardens, Kew has made important contributions to increasing the understanding of the plant kingdom with many benefits for mankind. Today i t is still first and foremost a scientific institution. With its collections of living and preserved plants, of plant products and botanical information, it forms an encyclopaedia of knowledge about the plant kingdom. 29/10/10  Defra announcement - Public Bodies Reform Bill Find out more about our role and mission , Breathing Planet Programme , and read our Corporate Plan . More information about our work Frequently Asked Questions , Disability equality , Environmental policy , Supplier information , Bentham-Moxon Trust and more. More information &amp; policies Director , staff and Board of Trustees More about us Press releases , spokespeople , Press Image Library , Press filming and photography Visit the Press &amp; Media Centre Publications from Royal Botanic Gardens, Kew - including Kew magazine , scientific journals , Kew Scientist Kew Publishing Job vacancies and volunteering opportunities More about working at Kew Keep up to date with events and news from Kew By continuing to use the site, you agree to the use of cookies. Find out more about cookies . Accept Cookies</description>
  </resource-candidate>
  <resource-candidate id="860304" label="good" score="31">
    <url>http://genome.jgi.doe.gov/Dekbr2</url>
    <description>Dekkera bruxellensis (anomorph Brettanomyces ) is a hemiascomycetes yeast with a genome size ranging from under 20 to over 30 Mb. The yeast is a promising candidate for fuel ethanol production from both traditional starch based feed stocks as well as lignocellulose based feed stocks. In fact in at least one large scale continuous fermentation D. bruxellensis replaced the inoculated Saccharomyces strain and the fermentation continued at high levels of production for over two years. It has a high ethanol tolerance, in the wine industry it does not generally start growing until completion of the primary Saccharomyces fermentation. It is resistant to inhibitors formed during pretreatment of lignocellulose feed stock and it is able to utilize a number of sugars created during processing which are not used by Saccharomyces ; cellibiose and arabinose. Additionally, Dekkera may prove useful in replacing the petrochemical production of acetic acid. In this proposal we suggest completion of the D. bruxellensis CBS 2499 genome sequence. Over 40% of the genome has already been sequenced and a number of genetic techniques have been developed. We hope that this sequence will help in developing control measures for Dekkera in alcohol fermentations and enhance the genetic engineering of Dekkera and other yeasts for the production of industrially important chemicals. Finally, the sequence may provide an interesting study in parallel evolution with Saccharomyces , as both yeasts inhabit the same environments but have developed alternative metabolic strategies to allow efficient utilization of metabolic resources. It may be possible to exploit these differences in order to enhance the metabolic capabilities of Saccharomyces .</description>
  </resource-candidate>
  <resource-candidate id="858263" label="bad" score="31">
    <url>http://www.landesbioscience.com/journals/psb/article/24037</url>
    <description>It was generally accepted that Cuscuta europaea is mostly adapted to a parasitic lifestyle with no detectable levels of chlorophylls. We found out relatively high level of chlorophylls (Chls a + b ) in young developmental stages of dodder. Significant lowering of Chls ( a + b ) content and increase of carotenoid concentration was typical only for ontogenetically more developed stages. Lower content of photosynthesis-related proteins involved in Chls biosynthesis and in photosystem formation as well as low photochemical activity of PSII indicate that photosynthesis is not the main activity of C. europaea plastids. Previously, it has been shown in other species that the Thylakoid Formation Protein 1 (THF1) is involved in thylakoid membrane differentiation, plant-fungal and plant-bacterial interactions and in sugar signaling with its preferential localization to plastids. Our immunofluorescence localization studies and analyses of haustorial plasma membrane fractions revealed that in addition to plastids, the THF1 protein localizes also to the plasma membrane and plasmodesmata in developing C. europaea haustorium, most abundantly in the digitate cells of the endophyte primordium. These results are supported by western blot analysis, documenting the highest levels of the THF1 protein in “get together” tissues of dodder and tobacco. Based on the fact that photosynthesis is not a typical process in the C. europaea haustorium and on the extra-plastidial localization pattern of the THF1, our data support rather other functions of this protein in the complex relationship between C. europaea and its host. This is an open-access article licensed under a Creative Commons Attribution-NonCommercial 3.0 Unported License . The article may be redistributed, reproduced, and reused for non-commercial purposes, provided the original source is properly cited. If you are seeking permission to republish your own work or portions of it, Landes Bioscience grants it freely via the CC-BY-NC license. There is no need to secure rights from Landes Bioscience or The Copyright Clearance Center. All other permissions may be secured through The Copyright Clearance Center .</description>
  </resource-candidate>
  <resource-candidate id="860663" label="bad" score="30">
    <url>http://www.landesbioscience.com/journals/cbt/article/25941</url>
    <description>Diffuse large B cell lymphoma (DLBCL) is an aggressive form of non-Hodgkin lymphoma. While the initial treatment strategy is highly effective, relapse occurs in 40% of cases. Histone deacetylase inhibitors (HDACi) are a promising class of anti-cancer drugs but their single agent efficacy against relapsed DLBCL has been variable, ranging from few complete/partial responses to some stable disease. However, most patients showed no response to HDACi monotherapy for unknown reasons. Here we show that sensitivity and resistance to the hydroxamate HDACi, PXD101, can be modeled in DLBCL cell lines. Sensitivity is characterized by G 2 /M arrest and apoptosis and resistance by reversible G 1 growth arrest. These responses to PXD101 are independent of several negative prognostic indicators such as DLBCL subtype, BCL2 and MYC co-expression, and p53 mutation, suggesting that HDACi might be used effectively against highly aggressive DLBCL tumors if they are combined with other therapeutics that overcome HDACi resistance. Our investigation of mechanisms underlying HDACi resistance showed that cyclin-dependent kinase inhibitors (CKIs), p21 and p27, are upregulated by PXD101 in a sustained fashion in resistant cell lines concomitant with decreased activity of the cyclin E/cdk2 complex and decreased Rb phosphorylation. PXD101 treatment results in increased association of CKI with the cyclin E/cdk2 complex in resistant cell lines but not in a sensitive line, indicating that the CKIs play a key role in G 1 arrest. The results suggest several treatment strategies that might increase the efficacy of HDACi against aggressive DLBCL. This is an open-access article licensed under a Creative Commons Attribution-NonCommercial 3.0 Unported License . The article may be redistributed, reproduced, and reused for non-commercial purposes, provided the original source is properly cited. If you are seeking permission to republish your own work or portions of it, Landes Bioscience grants it freely via the CC-BY-NC license. There is no need to secure rights from Landes Bioscience or The Copyright Clearance Center. All other permissions may be secured through The Copyright Clearance Center .</description>
  </resource-candidate>
  <resource-candidate id="859743" label="good" score="30">
    <url>http://pyxb.sourceforge.net</url>
    <description>PyXB ( “pixbee ”) is a pure Python package that generates Python source code for classes that correspond to data structures defined by XMLSchema . The generated classes support bi-directional conversion between XML documents and Python objects. In concept it is similar to JAXB for Java and CodeSynthesis XSD for C++. A Thirty Second Example is at the bottom of this page. Step-by-step examples are in User Reference .</description>
  </resource-candidate>
  <resource-candidate id="858607" label="good" score="30">
    <url>http://www.ibbr.umd.edu/facilities/itf</url>
    <description>IBBR's Insect Transformation Facility (ITF) promotes the advancement of insect molecular science and its application to human health and welfare. The ITF is an international resource for the creation of genetically modified insects, development of new modification technologies, and provides training in the use of insect modification technologies. It also provides a variety of s ervices related to the creation of transformant insects including embryo microinjections, transformant strain production and characterization.</description>
  </resource-candidate>
  <resource-candidate id="859011" label="bad" score="30">
    <url>http://www.the-scientist.com/?articles.view/articleNo/33609/title/Soil-Bacteria-May–Eat–Antibiotics</url>
    <description>Long-term exposure to antibiotics from agricultural run off may encourage the evolution of soil bacteria that break down and consume the antibacterial agents. By Dan Cossins | December 10, 2012 Wikimedia, Brian Stansberry Soil microbes exposed to antibiotics over a long period evolve the ability to detoxify the compounds, and may even derive nutritional benefit in the process, according to a report out last week (December 6) in the Journal of Environmental Quality . Antibiotics administered to promote the growth and health of livestock find their way into agricultural soils through the manure of the treated animals, which is used as fertilizer. To see how long-term exposure to these medicines affect bacteria in the soil, researchers set up an experiment more than a decade ago in which plots of land were dosed every year with a mixture of three common veterinary antibiotics —sulfamethazine, tylosin, and chlortetracycline. Ten years on, the team found that sulfamethazine and tylosin were degraded much more rapidly in soils with a history of antibiotic exposure than in untreated soils, suggesting that antibiotic-degrading microbes are selected for over time. They also found that residues of sulfamethazine were quickly mineralized to carbon dioxide in exposed soils, but not in controls, and subse quently isolated from the treated soil a new strain of Microbacterium, a microbe that uses sulfamethazine as source of carbon and nitrogen. The findings led the team to propose that under the selective pressure of long-term exposure to antibiotics, microbes may evolve to not only break down the compounds, but also to use them to fuel its own growth. “I think it ’s kind of a game changer in terms of how we think about our environment and antibiotic resistance, ” lead study author Edward Topp of Agriculture and Agri-Food Canada in London, Ontario, said in a press release . And although the evolution of antibiotic-eating bacteria means that drugs from agricultural wastes will not linger in the soil for long, the researchers warn that the trait could be transferred to a pathogenic microbe. “A reservoir of antibiotic resistance genes in the environment that is made larger through contamination with agricultural wastes may represent an enhanced threat to human health, ” the authors wrote. You Sign In with your LabX Media Group Passport to leave a comment Not a member? Register Now! Ed M. Posts: 44 December 31, 2012 Feeding advantageous genetic info to a potential pandemic. Crazier than any mass-murderer 's doom 'sday wish. Wearing the shameless badge: Science .   By Ashley P. Taylor The development of serrated polyps depends on bacteria present in the gut, a mouse study shows.   By Abby Olena Fossilized structures suggest that mat-forming microbes have been around for almost 3.5 billion years. By Abby Olena Scientists map the partial proteome of a common lactic acid bacterium. View the March 2014 contents. © 1986-2014 The Scientist</description>
  </resource-candidate>
  <resource-candidate id="860345" label="good" score="30">
    <url>http://www.geuvadis.org</url>
    <description>During the past years, it has become apparent that the pace of progress in genetic medicine is outpacing the progress in our conversation of how to handle the data and its interpretation, in terms of both discovery and clinical context. Further, it is important that the new technologies and thoughts are disseminated across the globe and that participants from a variety of socio political backgrounds have the opportunity to shape the field.   With those mandates in mind, we intend to initiate a series of conferences in the southern mediterranean to discuss advances in medical genomics in a relatively intimate setting. The first of these is scheduled for the 2nd-5th of October, 2013 in the island of Crete.</description>
  </resource-candidate>
  <resource-candidate id="858937" label="bad" score="30">
    <url>http://www.gumtech.com/products/GuarReplace.php</url>
    <description>In sauces where guar is used, typically there is a xanthan gum component which is incorporated into the formulation. This combination allows for a smoother, less "snotty " and "gritty " texture than when the gums are used individually. CMC and tara gum combine in Coyote Brand® Stabilizer CT-1201 to provide an excellent suspending agent in baked goods and instant chocolate beverages. It is also used in fruit bases for smoothies and cream cheese to create a creamy mouthfeel. For pancakes and waffles, Stabilizer CT-1201 is an effective system to provide improved suspension and cell structure and will assist in freeze –thaw stability for these products. Coyote Brand® Stabilizer TC-0411 is a blend of tara gum and cellulose gum. Hydro-F ™i TC-1123 is a blend of Tara gum and Citrus fiber (dried orange pulp or citrus flour). There is roughly a 40 to 50% savings by using the Hydro-Fi™ XCT-0123 over the xanthan/guar blends and in many applications, there is a product improvement in terms of texture.</description>
  </resource-candidate>
  <resource-candidate id="861434" label="bad" score="30">
    <url>http://gbe.oxfordjournals.org/lookup/suppl/doi:10.1093/gbe/evt200/-/DC1</url>
    <description>We use cookies to enhance your experience on our website. By continuing to use our website, you are agreeing to our use of cookies. You can change your cookie settings at any time. Find out more Skip Navigation Genome Biology and Evolution (GBE) publishes leading original research at the interface between evolutionary biology and genomics. Papers considered for publication report novel e volutionary findings that concern natural genome diversity, population genomics, the structure, function, organisation and expression of genomes, comparative genomics, proteomics, and environmental genomic interactions. Major evolutionary insights from the fields of computational biology, structural biology, developmental biology, and cell biology are also c onsidered, as are theoretical advances in the field of genome evolution. GBE’s scope embraces genome-wide evolutionary investigations at all taxonomic levels and for all forms of l ife — within populations or across domains. Its aims are to further the understanding of genomes in their evolutionary context and further the understanding of evolution from a gen ome-wide perspective. GBE is owned by the Society for Molecular Biology and Evolution (SMBE). Motivated by the continued growth of the field, SMBE conducted a grass-roots survey in 2007 to investigate the needs of the field regarding new publication outlets. The survey elicited a resounding response from members of SMBE and other scientists in the fields of genomics and molecula r evolution. The key findings from that survey were that the field wanted an on-line only journal that was devoted specifically to the areas of genome evolution and comparative gen omics and that was published under an Open Access model. The response of SMBE was to launch GBE in order to serve those needs of the field. The SMBE meeting attracts about 800 part icipants each year. As a reflection of the rapid growth of genomic technologies, about half of the science presented at each SMBE meeting is about genomics. With the help of the ev olutionary expertise that is gathered in SMBE, GBE is positioned and designed to set the highest standards for papers in the growing field of evolutionary genomics. GBE is covered by the following services: Biochemistry &amp; Biophysics Citation Index® Biological Abstracts Biotechnology Citation Index® CAB Abstracts Chemical Abstracts Current Contents® /Agriculture, Biology, and Environmental Sciences Current Contents® /Life Sciences Directory of Open Access Journals (DOAJ) Elsevier BIOBASE - Current Awareness in Biological Sciences (CABS) EMBASE GEOBASE Science Citation Index Expanded (SciSearch®) Scopus The Standard Periodical Directory Zoological Record Most read papers in GBE Published on behalf of the Society for Molecular Biology and Evolution</description>
  </resource-candidate>
  <resource-candidate id="859720" label="good" score="30">
    <url>https://www.ebi.ac.uk/unichem</url>
    <description>UniChem efficiently produces cross-references between chemical structure identifiers from different databases ( more background ). Use the form below to search UniChem... Copyright © EMBL-EBI 2012 | EBI is an Outstation of the European Molecular Biology Laboratory | Privacy | Cookies | Terms of use</description>
  </resource-candidate>
  <resource-candidate id="860465" label="good" score="30">
    <url>http://tuberculist.epfl.ch</url>
    <description>For more search options see section Advanced Search The current release (R27 - March 2013) contains the updated annotation of the M. tuberculosis H37Rv genome sequence. In this release, over 700 CDS have been updated with proteomics data that confirm their translational start sites. This includes 63 that did not previously have proteomics annotation in TubercuList. Download file of TubercuList protein sequences. TubercuList in numbers: If you have a TB knockout/mutant that you would like to share, please fill out the following form with as much information as you can provide. See a compiled list of all available data here or on the corresponding Gene Pages.</description>
  </resource-candidate>
  <resource-candidate id="860427" label="good" score="30">
    <url>http://www.nitrc.org/projects/caret</url>
    <description>Admin Join the team Tool &amp; Resource news Caret Version 5.65 Released  posted by   Jennifer Elam  on Feb 1, 2012 Tool &amp; Resource news Caret Version 5.6 Released  posted by   John Harwell  on Jul 21, 2008 User Reviews (4) Home Page News Items : 2 View Statistics Registered:   Jun 26, 2007 Organization:   Washington University in St. Louis</description>
  </resource-candidate>
  <resource-candidate id="858266" label="bad" score="30">
    <url>http://www.landesbioscience.com/journals/psb/article/23937</url>
    <description>Terrestrial plant pollen is classified into two categories based on its metabolic status: pollen with low-metabolism are termed “orthodox” and pollen with high-metabolism are termed “recalcitrant.” Nicotinamide adenine dinucleotide (NAD) is crucial for a number of metabolisms in all extant organisms. It has recently been shown that NAD homeostasis plays an important role in a broad range of developmental processes and responses to environment. Recently, a reverse genetic approach shed light on the significance of NAD biosynthesis on pollen fate. In orthodox Arabidopsis pollen, NAD + that was accumulated in excess at dispersal dramatically decreased on rehydration. The lack of a key gene that is involved in NAD biosynthesis compromised the excess accumulation. Moreover, absence of the excess accumulation phenocopied the so-called recalcitrant pollen, as demonstrated by the germination inside anthers and the loss of desiccation tolerance. Upon rehydration, NAD + -consuming inhibitors impaired tube germination. Taken together, our results suggest that accumulation of NAD + functions as a physiochemical molecular switch for suspended metabolism and that the decrease of NAD + plays a very important role during transitions in metabolic states. Shifting of the redox state to an oxidizing environment may efficiently control the comprehensive metabolic network underlying the onset of pollen germination. SN Hashida, H Takahashi, K Takahara, M Kawai-Yamada, K Kitazaki, K Shoji, et al. NAD + accumulation during pollen maturation in Arabidopsis regulating onset of germination. Mol Plant 2013; 6: 216- 25. PMID: 22907882  DOI: 10.1093/mp/sss071 This is an open-access article licensed under a Creative Commons Attribution-NonCommercial 3.0 Unported License . The article may be redistributed, reproduced, and reused for non-commercial purposes, provided the original source is properly cited. If you are seeking permission to republish your own work or portions of it, Landes Bioscience grants it freely via the CC-BY-NC license. There is no need to secure rights from Landes Bioscience or The Copyright Clearance Center. All other permissions may be secured through The Copyright Clearance Center .</description>
  </resource-candidate>
  <resource-candidate id="858185" label="bad" score="29">
    <url>http://www.frontiersin.org/journal/10.3389/fncom.2014.00006/abstract</url>
    <description>Specialty Chief Editor/s: Gemma Casadesus, Case Western Reserve University, USA Rodrigo Orlando Kuljiš, Zdrav Mozak Limitada, Chile Electronic ISSN: 1663-4365 Specialty Chief Editor/s: Carmen Sandi, Ecole Polytechnique Federale De Lausanne, Switzerland Nuno Sousa, ICVS, University of Minho, Portugal Electronic ISSN: 1662-5153 Electronic ISSN: 2296-4185 Electronic ISSN: 2296-634X Specialty Chief Editor/s: Yousef Abu Kwaik, University of Louisville School of Medicine, Department of Microbiology &amp; Immunology, USA Electronic ISSN: 2235-2988 Specialty Chief Editor/s: Egidio D‘Angelo, University of Pavia, Italy Christian Hansel, Erasmus Medical Center, Netherlands Electronic ISSN: 1662-5102 Electronic ISSN: 2296-2646 Specialty Chief Editor/s: Misha Tsodyks, Weizmann Institute of Science, Israel Electronic ISSN: 1662-5188 Electronic ISSN: 2296-6463 Electronic ISSN: 2296-701X Field Chief Editor/s: Jeff M P Holly, University of Bristol, United Kingdom Derek LeRoith, Mt Sinai School of Medicine, USA Electronic ISSN: 1664-2392 Electronic ISSN: 2296-598X Electronic ISSN: 2296-665X Electronic ISSN: 1663-070X Field Chief Editor/s: David B Allison, Distinguished Professor - University of Alabama at Birmingham, USA Electronic ISSN: 1664-8021 Specialty Chief Editor/s: Hauke R Heekeren, Freie Universität Berlin, Germany John J Foxe, Albert Einstein College of Medicine, USA Electronic ISSN: 1662-5161 Field Chief Editor/s: Kendall A Smith, Weill Medical College of Cornell University, USA Electronic ISSN: 1664-3224 Specialty Chief Editor/s: Sidney A Simon, Duke University, USA Electronic ISSN: 1662-5145 Field Chief Editor/s: Carlos M. Duarte, The University of Western Australia, Australia and Spanish National Research Council (CSIC), Australia Electronic ISSN: 2296-7745 Electronic ISSN: 2296-8016 Field Chief Editor/s: Martin G Klotz, University of North Carolina at Charlotte, USA Electronic ISSN: 1664-302X Specialty Chief Editor/s: Jochen C Meier, Max Delbrück Center for Molecular Medicine, Germany Peter H Seeburg, Max Planck Institute for Medical Research, Germany Robert J Harvey, UCL School of Pharmacy, United Kingdom Electronic ISSN: 1662-5099 Specialty Chief Editor/s: Takao K. Hensch, Harvard University, USA Rafael Yuste, Columbia University, USA Electronic ISSN: 1662-5110 Specialty Chief Editor/s: Javier DeFelipe, Cajal Institute, Spain Electronic ISSN: 1662-5129 Specialty Chief Editor/s: Pierre J Magistretti, Ecole Polytechnique Federale De Lausanne, Switzerland Electronic ISSN: 1662-6427 Specialty Chief Editor/s: Laura Ballerini, University of Trieste, Italy Electronic ISSN: 1662-6443 Specialty Chief Editor/s: Jan G Bjaalie, University of Oslo, Norway Sean L Hill, International Neuroinformatics Coordinating Facility (INCF), Sweden Electronic ISSN: 1662-5196 Field Chief Editor/s: Jose Biller, Loyola University Medical Center, USA Electronic ISSN: 1664-2295 Specialty Chief Editor/s: Alois C Knoll, Technische Universität München, Germany Florian Röhrbein, Technische Universität München, Germany Electronic ISSN: 1662-5218 Field Chief Editor/s: Idan Segev, The Hebrew University of Jerusalem, Israel Alex M Thomson, University of London, United Kingdom Henry Markram, Ecole Polytechnique Federale de Lausanne, Switzerland Jon H Kaas, Vanderbilt University, USA Larry Abbott, Columbia University, USA Electronic ISSN: 1662-453X Field Chief Editor/s: Giuseppe Giaccone, Georgetown University, USA Electronic ISSN: 2234-943X Field Chief Editor/s: Antonio Francesco Corno, University Sains Malaysia, Malaysia Electronic ISSN: 2296-2360 Field Chief Editor/s: Théophile Godfraind, Université Catholique de Louvain, Belgium Electronic ISSN: 1663-9812 Field Chief Editor/s: Alex Hansen, Norwegian University of Science and Technology, Norway Electronic ISSN: 2296-424X Field Chief Editor/s: George E Billman, The Ohio State University, USA Electronic ISSN: 1664-042X Field Chief Editor/s: Richard A Jorgensen, Carnegie Institution for Science, USA Electronic ISSN: 1664-462X Electronic ISSN: 1664-0640 Field Chief Editor/s: Axel Cleeremans, Université Libre de Bruxelles, Belgium Electronic ISSN: 1664-1078 Field Chief Editor/s: Joav Merrick, Health Services, Division for Intellectual and Developmental Disabilities, Ministry of Social Affairs, Jerusalem, Israel, Israel Electronic ISSN: 2296-2565 Specialty Chief Editor/s: Per Jesper Sjöström, The Research Institute of the McGill University Health Centre, Canada Mary B Kennedy, Caltech, USA Electronic ISSN: 1663-3563 Specialty Chief Editor/s: Ranulfo Romo, Universidad Nacional Autónoma de México, Mexico Maria V Sanchez-Vives, ICREA-IDIBAPS, Spain Electronic ISSN: 1662-5137 Javascript is disabled. Please enable Javascript in your browser settings in order to see all the content on this page. © 2007 - 2014 Frontiers Media S.A. All Rights Reserved</description>
  </resource-candidate>
  <resource-candidate id="858827" label="good" score="29">
    <url>http://www2.warwick.ac.uk/fac/sci/lifesci/research/presta</url>
    <description>The University of Warwick is globally connected, forward-looking and entrepreneurial. We create new ways of thinking and achieving: making us stand out from our competitors and the more ‘traditional universities ’ and creating an inspiring place to study and undertake research. Warwick is one of the UK ’s great success stories. In less than fifty years since being founded we ’ve become one of the UK ’s best universities, consistently at the top of UK league tables and we ’re rapidly climbing the international league tables of world class universities. We ’re a university that champions independent thinking and as well as being founded, first and foremost, on academic excellence, a key driver of the Warwick success story so far is our entrepreneurial spirit - a key strength is our relevance to society and our close links with business and industry. Companies tap into Warwick knowledge to develop their own strengths and ensure th ey remain at the cutting edge within their industries. And that cutting edge insight is developed out of truly world class research: Warwick ranks 7th overall in the UK according to the latest Research Assessment Exercise. To understand how Warwick has come so far in such a short space of time is to understand the character of the University. The success of Warwick, underpinned by innovation, entrepreneurialism and academic excellence, is driven by the exceptional talent of our staff, students and alumni. University of Warwick, Coventry CV4 7AL, UK Tel: +44 (0)24 7652 3523 Fax: +44 (0)24 7646 1606 Telephone Numbers University Profile: Facts and Figures University Strategy: Vision 2015 History of the University University Management University League Table Rankings Publications Academic Departments Research Centres Administrative Departments WMG Academy for Young Engineers Directions and Travel Maps of Campus Open Days About the Chancellor Vice-Chancellor and President's Office Registrar and Chief Operating Officer's Office About the Campus Campus Walks Campus Development Warwick and the Environment Community and Public Engagement Warwick Volunteers Warwick Arts Centre Quick links People Search Telephone listing Contact us: University of Warwick, Coventry CV4 7AL, UK Tel: +44 (0)24 7652 3523 Fax: +44 (0)24 7646 1606</description>
  </resource-candidate>
  <resource-candidate id="861638" label="good" score="29">
    <url>http://clinicaltrials.gov/show/NCT01562652</url>
    <description>Example: "Heart attack" AND "Los Angeles" Osteoarthritis (OA) is the most prevalent form of arthritis in the elderly. It is estimated that 7% of men and 11% of women over the age of 65 have KOA. The most significant sympto ms of the disease are pain and functional disability. This study has two aims: Western Ontario and MacMaster osteoarthritis questionnaire (WOMAC) and SF-36 Health Survey will be evaluated. The WOMAC questionnaire is measured on a 10cm visual analogue scale (VAS) and the SF-36 is scored between 0-100. Inclusion Criteria: Exclusion Criteria:</description>
  </resource-candidate>
  <resource-candidate id="861380" label="good" score="29">
    <url>http://www.jalview.org</url>
    <description>Jalview is a free program developed for the interactive editing, analysis and visualization of multiple sequence alignments. It can also work with sequence annotation, secondary structure information, phylogenetic trees and 3D molecular structures. JalviewLite allows sequence alignments to be visualized in a web page, along with annotation, phylogenetic trees, and associated 3D structures. It has built in support for a wide range of alignment file formats, GFF files, and Jalview's own sequence and alignment annotation format. It allows editing, and can also show the consensus sequence, sequence logo and amino acid conservation for yo ur alignment. analysis, tree and principal component analysis calculations. The other flavour of Jalview is the Jalview Desktop : The Jalview Desktop is an application you can launch from the web or install locally. It's designed for the kind of in-depth sequence analysis necessary when exploring new protein or RNA sequence families to understand how their sequence relates to structure and function. The Desktop can access sequence, alignment, 3D structure and annotation databases, and web services for multiple alignment, protein disorder and secondary structure prediction and functional analysis. Some of the most important things about the Jalview desktop are that you can save all your work as a Jalview Project, and create multiple visualizations of the same alignment, making it easy to create figures describing your findings that can be exported as an image, an HTML document or an encapsulated Postscript file. Jalview is developed in Java, and the source has always been freely available. In 2010, we launched Jalview's own git repository, which lets bioinformatics developers from around the world contribute to Jalview. To find out more, head on over to Jalview Development .     Published under CC SA v3 If you use Jalview in your work, please cite this publication: Waterhouse, A.M., Procter, J.B., Martin, D.M.A, Clamp, M. and Barton, G. J. (2009) "Jalview Version 2 - a multiple sequence alignment editor and analysis workbench" Bioinformatics25 (9) 1189-1191 doi: 10.1093/bioinformatics/btp033</description>
  </resource-candidate>
  <resource-candidate id="858545" label="good" score="29">
    <url>http://browser.1000genomes.org/Homo_sapiens/Info/Index</url>
    <description>The Phase 1 publication, An Integrated map of genetic variation from 1092 human genomes is now available from Nature  and can be downloaded directly from the   ftp site .  The paper is distributed under a  Creative Commons Attribution-NonCommercial-ShareAlike 3.0 Unported licence.  Please share our paper appropriately. All the data files associated with this paper can be found in our phase1 analysis results directory . 1000 Genomes Project and Beyond 24-26 June 2014 Churchill College, Cambridge, UK This Wellcome Trust conference will focus on advances enabled by the 1000 Genomes Project, including the new directions in genetics and genomics that it has facilitated. It is the latest in the successful series of community meetings for the HapMap and 1000 Genomes Project, marking the end of the 1000 Genomes Project this summer. Scientific sessions will include: Patterns of genetic variation within and between populations Management and processing of whole genome sequence data Whole genome sequencing in complex and rare diseases Human evolution Functional analysis of variation Genome sequencing: the past, present and future Scientific programme committee Richard Durbin, Wellcome Trust Sanger Institute, UK Goncalo Abecasis, University of Michigan, USA David Altshuler, Broad Institute of Harvard and MIT, USA Lisa Brooks, National Human Genome Research Institute, USA Gil McVean, University of Oxford, UK For further information, visit   the Wellcome Trust Scientific Conferences  Page All the samples from the 1000 genomes are available as lymphoblastoid cell lines  (LCLs) and LCL derived DNA  from the   Coriell Cell Repository  as part of the   NHGRI Catalog . In addition Standard Population DNA Panels for the 1000 Genomes and HapMap projects are available at $1000 or less each. A full listing of all the populations available can be see on the Coriell Cell lines and DNA page .   Our   1000 Genomes Browser  has been updated to contain   Ensembl v73 . This contains the majority of the   Phase 1 Integrated release. You can find our tutorial   here . Complete current and previous announcements Information regarding data access The 1000 Genomes Project is an international collaboration to produce an extensive public catalog of human genetic variation, including SNPs and structural variants, and their hapl otype contexts. This resource will support genome-wide association studies and other medical research studies. The genomes of about 2500 unidentified people from about 25 populations around the world will be sequenced using next-generation sequencing technologies. The results of the study will be freely and publicly accessible to researchers worldwide. Further information about the project is available in the About tab. Information about downloading, browsing or using the 1000 Genomes data is available in the Data tab.   Site maintained by the External Services team at EMBL-EBI | Terms of Use | Privacy | Cookies</description>
  </resource-candidate>
  <resource-candidate id="859126" label="good" score="29">
    <url>http://academy.asm.org/index.php/colloquium‐program/browse‐all‐reports/292‐faq‐microbes‐and‐oil‐spills</url>
    <description>mBio ™  is ASM's first  broad-scope, online-only, open-access journal. It is published in association with the American Academy of Microbiology. Dr. Patricia Conrad is a veterinarian and professor of parasitology whose interest is in the transmission of protozoal parasites between wildlife, humans and domestic animals. She leads an enthusiastic research team of graduate students, staff and collaborators investigating the presence of disease-causing parasites and bacteria in freshwater, marine and coastal ecosystems in C alifornia. Her current research on the land-to-sea flow of pathogens exemplifies the ‘One Health’ approach to assessing the risks of biological pollution on the health of wildlife (including marine mammals), domestic animals and humans. Developing new technologies for parasite detection, identifying new species and understanding the many factors that affect disease transmission are important part of their studies. Dr. Conrad has worked on tropical diseases of livestock and wildlife in Scotland, Kenya and South Africa. Her experience working on tick-transmitted diseases in Africa lead to the discovery of new species of related parasites in dogs ( Babesia conradae ) and humans ( Babesia duncani ) in the U.S.A.  Similarly, Dr. Conrad’s appreciation for the importance of livestock, especially dairy cattle, (a passion that prompted her to go to Africa after finishing her PhD) was evident in the success that she and her collaborators in the UC Davis School of Veterinary Medicine later had in improving the diagnosis and control of Neosporosis, a disease that once discovered in 1988 proved to be a major cause of abortion in cattle with significant economic impacts on the dairy industry in California.</description>
  </resource-candidate>
  <resource-candidate id="860251" label="good" score="29">
    <url>http://www.sinapse.ac.uk</url>
    <description>SINAPSE specialists from around Scotland have developed online learning courses on medical imaging. University of Edinburgh Programme for students. The group at the University of Edinburgh led by Professor Joanna Wardlaw have been running a successful online ‘Neuroimaging for Research’ MSc Programme since 2007. Apply for Neuroimaging for Research MSc/Dip/Cert Apply for the new online Imaging MSc/Dip/Cert Enroll on Neuroimaging Bitesized CPD SINAPSE eLearning material for CPD and public use. SINAPSE has developed 10 online modules for Continuing Professional Development. The modules cover MRI (Basic, advanced, applications and safety), PET (Scanner, tracers and applications), ultrasound, EEG and CT Visit  SINAPSE CPD to learn more. Ethics in Research Management Symposium. View lectures. More past events ... SINAPSE is developing a world class future in medical imaging for Scotland by drawing on the combined expertise of six Scottish universities. It is a strong, dynamic network that pools facilities, resources and skills, creating a shared environment for strategic research, education and knowledge transfer. The SINAPSE network provides direct access to outstanding imaging expertise which will benefit the pharmaceutical industry, manufacturers of imaging equipment and academic &amp; clinical researchers. Our areas of expertise include SINAPSE runs a diverse programme of events to encourage academic and industry collaboration and public engagement with issues arising from medical imaging. Notable past events include ' Brain Imaging and Society ' which brought together scientists, clinicians, ethicists, legal experts, politicians and members of the public to consider the implications for society of advances in Neuroimaging and the ' Ethics in Research Management Symposium ' which considered the ethical issues which arise in the management of incidental findings in research imaging. More past events ...       Join SINAPSE Sign up to a SINAPSE Mailing List The following Universities are charitable bodies, registered in Scotland, with registration numbers as below.</description>
  </resource-candidate>
  <resource-candidate id="858272" label="bad" score="29">
    <url>http://www.landesbioscience.com/journals/psb/article/24738</url>
    <description>The diurnal rhythm controls many aspects of plant physiology such as flowering, photosynthesis and growth. Rice is one of the staple foods for world 's population. Abiotic stresses such as salinity, drought, heat and cold severely affect rice production. Under salinity stress, maintenance of ion homeostasis is a major challenge, which also defines the tolerance level of a given genotype. Salt overly sensitive (SOS) pathway is well documented to play a key role in maintaining the Na + homeostasis in plant cell. However, it is not reported yet whether the transcriptional regulation of genes of this pathway are influenced by diurnal rhythm. In the present work, we have studied the diurnal pattern of transcript abundance of SOS pathway genes in rice at seedling stage.To rule out the effect of temperature fluctuations on the expression patterns of these genes, the seedlings were grown under constant temperature. We found that OsSOS3 and OsSOS2 exhibited a rhythmic and diurnal expression pattern, while OsSOS1 did not have any specific pattern of expression. This analysis establishes a cross-link between diurnal rhythm and SOS pathway and suggests that SOS pathway is influenced by diurnal rhythm in rice. This is an open-access article licensed under a Creative Commons Attribution-NonCommercial 3.0 Unported License . The article may be redistributed, reproduced, and reused for non-commercial purposes, provided the original source is properly cited. If you are seeking permission to republish your own work or portions of it, Landes Bioscience grants it freely via the CC-BY-NC license. There is no need to secure rights from Landes Bioscience or The Copyright Clearance Center. All other permissions may be secured through The Copyright Clearance Center .</description>
  </resource-candidate>
  <resource-candidate id="858951" label="bad" score="28">
    <url>http://www.amfep.org</url>
    <description>Other videos   Members of AMFEP produce and sell enzymes for use in food, feed, detergents and other non-food industries, excluding enzymes for pharmaceutical and diagnostic use.  Amfep fruitfully co-operates with European institutions and partner associations in the EU, Japan and USA. Amfep has observer status in Codex Alimentarius and is Member of the EFSA Stakeholders Consultative platform . Amfep is also a founding member of the International Enzymes Co-ordination Group (IECG) EU Transparency register # 25945099095-69</description>
  </resource-candidate>
  <resource-candidate id="859392" label="good" score="28">
    <url>http://www.nhlbi.nih.gov/resources/chi</url>
    <description>NIH Guide advanced search NIH Home &gt; About NIH The NIH headquarters, known as the " NIH campus " to the local community, are located in Bethesda, Maryland. Administrative and program operations facilities are also located in off-campus buildings in the surrounding area. Here is a list of NIH facilities , both headquarters and off-campus. You can search the list by location, type of service, facility manager, and image map. NIH scientists conduct their research in laboratories located on the main campus, and in several field units across the country and abroad. Information about entering the NIH campus, parking, and shuttles is available on the NIH Visitors and Security page. NIH is a tobacco-free campus . The use of all tobacco products (including cigarettes, cigars, pipes, smokeless tobacco, or other tobacco products) is prohibited at all times. When driving to NIH, plan some extra time to get through the security checkpoints at the visitor entrances to campus. Be aware that visitor parking lots on the NIH campus can fill up quickly. Consider taking public transportation as an alternative. Visitors must enter through the NIH Gateway Center. Information about visitor parking, non-commercial vehicle inspection and visitor ID processing is available at http://www.ors.od.nih.gov/maps/Pages/Gateway-Center-Map.aspx . Visitor Parking is extremely difficult to find at NIH, so if at all possible, take public transportation. There is a Metro station on the NIH campus with shuttle bus service to the main buildings. Short-term, metered parking and long term, attendant-controlled parking are available to visitors at a cost of $2 per hour for the first three hours or $12 per day. There is free, validated parking for patients and visitors to patients in the Clinical Center. Metrorail service is available from Washington's National Airport and from Union Station (railway). Take Metro's Red Line to the Medical Center Station. The station's escalators come out on the NIH campus. To get to Building 10, walk from the top of the escalators past the bus stops down South Drive. Cross the street and veer right onto Center Drive (past the Anchor). Remain on Center Drive as it veers left and uphill. The NIH Clinical Center (Building 10) is at the top of the hill on the left side of Center Drive. Or just take the NIH campus shuttle bus which provides service to Building 10 and stops at the Metro station every 15 to 20 minutes. The NIH Visitor Center is located in the Natcher Conference Center (Building 45), Room 1AS-13. The telephone number is 301-496-1776 and the fax number is 301-402-0601. Go through the main entrance on South Drive (see NIH Visitor Map ); Building 45 is located south on Center Drive near Rockville Pike. Entering the main lobby, the NIH Visitor Center is located left of the dining services area. For information on a specific patient , call Clinical Center Admissions, 301-496-3315. For questions regarding participation in a clinical study , call the Patient Recruitment and Referral Center, 1-800-411-1222. For press inquiries relating to patients, patient care programs, or the Clinical Center, call the Clinical Center Office of Communications, 10 Cloister Court, Building 61, Room 100, Bethesda, Maryland, 20892, 301-496-2563. The NIH campus is located in Bethesda, Maryland, just 10 miles from the center of Washington, DC. View larger map Operating Status for federal agencies in the Washington, DC area Bethesda area information Washington, DC area information Learn how NIH is working to prevent disease and improve health for millions of people. National Institutes of Health (NIH), 9000 Rockville Pike, Bethesda, Maryland 20892 NIH …Turning Discovery Into Health ®</description>
  </resource-candidate>
  <resource-candidate id="858708" label="bad" score="28">
    <url>http://www.genego.com</url>
    <description>The requested URL was not found on this server. Please double check the spelling and case. Or you may want to use our site search to find what you are seeking.</description>
  </resource-candidate>
  <resource-candidate id="858653" label="good" score="28">
    <url>http://www.snp-nexus.org</url>
    <description>SNPnexus SNPnexus was designed to simplify and assist in the selection of functionally relevant Single Nucleotide Polymorphisms (SNP) for large-scale genotyping studies of multifactorial di sorders. The tool has been upgraded in 2011 to provide additional support for multiple nucleotide substitutions and insertions/deletions (indels) covering the wider range of variat ion data. SNPnexus allows single queries using dbSNP identifiers or chromosomal regions for annotating known variants. The users are also allowed to provide novel in-house SNPs/indels using genomic coordinates on clones, contigs and chromosomes. For practical purposes, SNPnexus allows batch queries comprising SNP data using dbSNP identifiers or genomic coordinates. SN Pnexus is updated on a regular basis to be synchronized with UCSC human genome annotation database and it provides the scientific community with a friendly web-interface to compute the following data: 1. Genomic Mapping and additional annotations SNPnexus provides genomic coordinates for the queried SNPs/indels in terms of their physical (on chromosome and contig) and cytogenetic positions. When novel in-house SNPs are subm itted, the tool retrieves whether these overlaps with existing publicly available known SNPs. and subsequently provides the links, if any, to dbSNP (Sherry et al., 2001) and HapMap populations (The International HapMap Consortium 2007). 2. Gene/Protein Consequences A wide range of possible functional consequences is computed on the major gene annotation systems from NCBI RefSeq (Pruitt et al., 2007), UCSC Known Genes(Hsu et al., 2006), Ensembl (Hubbard et al., 2007), Vega (Wilming et al., 2008), AceView (Thierry-Mieg and Thierry-Mieg, 2006), CCDS (Pruitt et al., 2009) and H-Invitational (Yamasaki et al., 2010). Consequneces on H-Invitational genes/proteins are available only for hg19 assembly. The predicted functional effect falls into one of the following conseq uences: Transcript Type Predicted Function Description Coding coding In coding region intronic In intron intronic (splice_site) Within 2-bp of an intron/exon junction 5’UTR In 5' untranslated region 3’UTR In 3' untranslated region 5-upstream Within 2 kb upstream of the 5' end of a transcript 3-downstream Within 2 kb downstream of the 3' end of a transcript Non-Coding non-coding In exon non-coding intronic In intron non-coding intronic (splice_site) Within 2-bp of an intron/exon junction For intronic SNPs, the distance to the splicing site is reported. For coding variants, the coordinates of the first nucleotide position within the cdna and cds as well as the resu ltant first amino acid position in the peptide chain are reported. Since coding variants are of special interest, we provide further information about the mutation type such as whether the single substitution is synonymous or non-synonymous. We al so report whether non-synonymous substitution results in immediate stop-codon gain or loss. In case of insertion/deletion/block substitution occurring within coding region, we rep ort the occurrence as frameshift if the total number of nucleotides to be replaced is not a multiple of 3, in which case we also report early stop or stop loss scenario. If the tot al number of nucleotides to be replaced is a multiple of 3, we report it as peptide shift. In all these cases, we show the change of amino acids in the reported region. The referen ce/altered protein sequence can be found in the resultant excel file. Transcripts with incomplete ORF (with missing or premature stop codon) and incomplete proteins are identified in the "Detail" column (representing the effect of mutation) by a "*" symbol. Unrecognisable alleles containing characters other than IUPAC base characters and "-" are identified in the "Detail" column as "Unknown". The predicted function for these cases will only be based on the SNP position on the gene. Users can also download all the results in excel format, where we report an additional column containing the protein sequences before and after each substitution separated by '|'. For variations such as Deletions and Block substitutions that may span over more than one functional regions of the transcript, we predict the function of the variation based on th e fist nucleotide position of the variation. However, we provide additional information such as the regions over which the variation spans. For example, if a deletion potentially d eletes nucleotides starting from a coding exon and continues to do so in the next intron, then we predict the function of this variation as coding but in the "Detail" column, it is referred as coding-intronic . Currently, in these more complicated cases, we do not provide the resultant amino acid changes even if the variation possibly affects the coding region of a transcript. Users can try the batch query example on the home page to see how it works on the hg19 assembly. 3. Effect on Protein Function For non-synonymous single amino acid substitution, we provide the predicted effect on protein function (Tolerated or Damaging) based on the SIFT (Kumar et al., 2009) and PolyPhen (Adzhubei et al., 2010) predictions.Predictions are only shown for complete Ensembl proteins. Also, no predictions are shown for non-synonymous substitution resulting in stop-gain or stop-loss as these fundamentally changes the protein sequence. The predictions are based on the Ensembl 63 protein mapping, therefore SIFT predictions for hg18 assembly is not supported by our tool. 4. Hapmap Population Data For known SNPs, the tool provides related genotypes and allele frequency estimation retrieved from the Hapmap population data provided by The HapMap Project . for the following four population on hg18 assembly,: The Hapmap data provided by SNPnexus is based on the combined Phase II and III data from the International HapMap Project release 27. 5. Regulatory Elements Regulatory SNPs can be queried against any overlap with the following regulatory elements: 6. Conservation SNPnexus shows the estimated probability score that a variant belongs to a conserved region, based on the multiple alignments of 44/46 vertebrate species using phastCons method fro m the PHAST package . SNPnexus can also scan variants against conserved regions that are identified by GERP elements (Davydov et al, 2010) and shows the Rejected Substitution score of the element. 7. Phenotype &amp; Disease Association SNPnexus retrieves the connection between queried SNPs/indels and the following phenotype &amp; disease association databases: 8. Structural Variations SNPnexus checks any overlap with putative copy number polymorphisms (CNPs), insertions/deletions (InDels), inversions and inversion breakpoints determined from various methods, a s annotated by the Database of Genomic Variants (DGV) via UCSC. References Sherry,S.T. et al. (2001) dbSNP: the NCBI database of genetic variation. Nucleic Acids Res. , 29, 308–311. The International HapMap Consortium (2007) A second generation human haplotype map of over 3.1 million SNPs. Nature , 449, 851–861. Pruitt,K.D. et al. (2007) NCBI reference sequences (RefSeq): a curated non-redundant sequence database of genomes, transcripts and proteins. Nucleic Acids Res. , 35, D61–D65. Hsu,F. et al. (2006) The UCSC Known Genes. Bioinformatics , 22, 1036–1046. Hubbard,T.J. et al. (2007) Ensembl 2007. Nucleic Acids Res. , 35, D610–D617. Wilming,L.G. et al. (2008) The Vertebrate Genome Annotation (Vega) database. Nucleic Acids Res. , 36, D753–D760. Thierry-Mieg,D. and Thierry-Mieg,J. (2006) AceView: a comprehensive cDNA supported gene and transcripts annotation. Genome Biol. , 7 (Suppl. 1), S12. Pruitt,K.D. et al. (2009) The consensus coding sequence (CCDS) project: Identifying a common protein-coding gene set for the human and mouse genomes. Genome Res. , 19, 1316–1323. Yamasaki,C. et al. (2010) H-InvDB in 2009: extended database and data mining resources for human genes and transcripts. Nucleic Acids Res. , 38, D626–D632. Kumar,P. et al. (2009) Predicting the effects of coding non-synonymous variants on protein function using the SIFT algorithm. Nat. Protoc. , 4, 1073–1081. Adzhubei, I.A. et al (2010) A method and server for predicting damaging missense mutations. Nat Methods , 7(4), 248-9. Davuluri,R.V. et al. (2001) Computational identification of promoters and first exons in the human genome. Nat Genet. , 29, 412–417. Kozomara,A. and Griffiths-Jones,S. (2011) miRBase: integrating microRNA annotation and deep-sequencing data. Nucleic Acids Res. , 39, D152–D157. Pennacchio,L.A. et al. (2006) In vivo enhancer analysis of human conserved non-coding sequences. Nature , 444, 499–502. Lewis,B.P. et al. (2003) Prediction of mammalian microRNA targets. Cell , 115, 787–798. Bird,A.P. (1986) CpG-rich islands and the function of DNA methylation. Nature , 321, 209–213. Lestrade,L. and Weber,M.J. (2006) snoRNA-LBME-db, a comprehensive database of human H/ACA and C/D box snoRNAs. Nucleic Acids Res. , 34, D158–D162. Davydov,E.V. et al. (2010) Identifying a high fraction of the human genome to be under selective constraint using GERP++. PLoS Comput Biol. , 6(12), e1001025. Becker,K.G. et al. (2004) The genetic association database. Nat Genet. , 36, 431–432. Forbes,S.A. et al. (2011) COSMIC: mining complete cancer genomes in the Catalogue of Somatic Mutations in Cancer. Nucleic Acids Res. , 39 (Suppl. 1), D945– D950. Hindorff,L.A. et al. (2009) Potential etiologic and functional implications of genome-wide association loci for human diseases and traits. Proc Natl Acad Sci. , 106, 9362–9367.</description>
  </resource-candidate>
  <resource-candidate id="860788" label="bad" score="28">
    <url>http://www.fera.defra.gov.uk</url>
    <description>Our websites use cookies to deliver services to you on the internet. We do not use these to store personal information about you. Selecting Yes or No will set a cookie to remember your choice for this website. YES       NO Close this window    |     More information about our use of cookies . Please read. Fera's website has changed . Hover over the links on the right hand side for a brief overview of the subject and click to visit the associated web page. A wide range of free information for beekeepers, to help keep their honey bees healthy and productive. Online registration for all plant health inspection services relating to the import and export of plants, plant pests, plant produce and, soil and growing media in England and Wal es. Fera provides Defra with GM inspection and enforcement services for the deliberate release of GMOs. Advice, guidance and management support to those with responsibilities for decontamination operations. Background information on the legislation and procedures in place for issuing of licences to release non-native biocontrol agents in England under Section 16 of the Wildlife and Co untryside Act 1981. The National Collection of Plant Pathogenic Bacteria houses virtually all known bacterial plant pathogens of importance to the Agricultural and Horticultural sectors. Strains are s upplied freeze dried in glass ampoules and also as live cultures on agar for diagnostic, research, and Industrial applications. Searchable data from the pesticide usage surveys commissioned by the independent Advisory Committee on Pesticides. Online applications for seed certification in England. Information on how to report suspected pesticide poisoning of animals, or evidence of illegal pesticide use that may endanger an animal. As of 1st November, Fera has launched a brand new website showcasing our commercial activities and providing corporate information. The website has been designed to give you easy access to the information you need about our services across the agri-food supply chain. The new website can be found at www.fera.co.uk . Don't forget to update any bookmarks you have to the current website. Automatic redirects are in place for any content that has moved to the new website. The current website will remain open after 1st November to provide access to information about the regulatory services we provide in Plant Health, Bee Health, Plant Varieties and S eeds and the Government Decontamination Service. This content will be migrated to the government website GOV.UK in 2014. If you have any questions regarding the new website, please contact writeMailTo('guqrxfthb.lqbt@add@duq@oo') [ You must enable JavaScript to see this email address ] . Last Updated: 06/11/13 13:56 © Crown Copyright | Fera is an executive agency of Defra</description>
  </resource-candidate>
  <resource-candidate id="859564" label="bad" score="28">
    <url>http://www.riverbankcomputing.com</url>
    <description>SIP v4.15.4 has been released. This is a minor bug fix release required by PyQt v5.2. PyQt v5.1.1 has been released. This is a bug fix release only. SIP v4.15.3 has been released. This is a bug fix release for a regression that affects PyQtChart . SIP v4.15.2 has been released. This is a minor functional release that will be needed by PyQt v5.1. It also contains bug fixes needed by PyKDE4. PyQt v4.10.3 has been released. This is a minor bug fix release. SIP v4.15 has been released. This is a significant functional release and required by PyQt v5.0.1 and PyQt v4.10.3. PyQt v5.0 has been released. This is a major new release that supports Qt v5. PyQt v4.10.2 has been released. This is a minor bug fix release. Contact Riverbank at info@riverbankcomputing.com Riverbank Computing Limited is a company registered in England and Wales with company number 4314904 Registered office: Redcotts House, 1 Redcotts Lane, Wimborne, Dorset BH21 1JX, UK VAT number: GB 833 2469 29 Copyright © 2013 Riverbank Computing Limited</description>
  </resource-candidate>
  <resource-candidate id="860499" label="good" score="28">
    <url>http://www.cdc.gov/nchs/nhanes.htm</url>
    <description>The National Health and Nutrition Examination Survey (NHANES) is a program of studies designed to assess the health and nutritional status of adults and children in the United States. The survey is unique in that it combines interviews and physical examinations. Have you been selected to take part in the National Health and Nutrition Examination Survey? Learn about participant involvement and benefits with the National Health and Nutrition Examination Survey The NHANES National Youth Fitness Survey (NNYFS) was a one year survey conducted in 2012. The NNYFS collected nationally representative data on physical activity and fitness levels of children and adolescents in the United States through interviews and fitness tests. On September 30, 2013, the first wave of this data was released. To review documentation and download datas ets, go to the NNYFS Data and Documentation page.         How do I view different file formats (PDF, DOC, PPT, MPEG) on this site?  </description>
  </resource-candidate>
  <resource-candidate id="860986" label="bad" score="28">
    <url>http://www.landesbioscience.com/journals/adipocyte/article/26220</url>
    <description>Obesity-associated insulin resistance is accompanied by an alteration in the Th1/Th2 balance in adipose tissue. T-bet (Tbx21) is an immune cell transcription factor originally described as the master regulator of Th1 cell development, although is now recognized to have a role in both the adaptive and innate immune systems. T-bet also directs T-cell homing to pro-inflammatory sites by the regulation of CXCR3 expression. T-bet −/− mice have increased visceral adiposity but are more insulin-sensitive, exhibiting reduced immune cell content and cytokine secretion specifically in the visceral fat depot, perhaps due to altered T-cell trafficking. Studies of T-bet deficiency on Rag2 ­- and IFN-γ -deficient backgrounds indicate the importance of CD4 + T cells and IFN-γ in this model. This favorable metabolic phenotype, uncoupling adiposity from insulin resistance, is present in young lean mice yet persists with age and increasing obesity. We suggest a novel role for T-bet in metabolic regulation. E Stolarczyk, CT Vong, E Perucha, I Jackson, MA Cawthorne, ET Wargent, N Powell, JB Canavan, GM Lord, JK Howard. Improved insulin sensitivity despite increased visceral adiposity in mice deficient for the immune cell transcription factor T-bet. Cell Metab 2013; 17: 520- 33. PMID: 23562076  DOI: 10.1016/j.cmet.2013.02.019 This is an open-access article licensed under a Creative Commons Attribution-NonCommercial 3.0 Unported License . The article may be redistributed, reproduced, and reused for non-commercial purposes, provided the original source is properly cited. If you are seeking permission to republish your own work or portions of it, Landes Bioscience grants it freely via the CC-BY-NC license. There is no need to secure rights from Landes Bioscience or The Copyright Clearance Center. All other permissions may be secured through The Copyright Clearance Center .</description>
  </resource-candidate>
  <resource-candidate id="857876" label="good" score="28">
    <url>http://www.bioconductor.org/packages/devel/bioc/html/OmicCircos.html</url>
    <description>OmicCircos is an R application and package for generating high-quality circular maps for omic data</description>
  </resource-candidate>
  <resource-candidate id="860046" label="good" score="28">
    <url>http://clinicaltrials.gov/show/NCT01315964</url>
    <description>Example: "Heart attack" AND "Los Angeles" Plant stanol esters as part of daily diet can decrease serum level of LDL-cholesterol up to 10%. This decrease diminishes the risk of development of premature atherosclerosis and i t ´s complications (e.g., acute myocardial infarction) in adult human subjects. The purpose of the present study is to evaluate among healthy human subjects (N=100) effects of plant stanol esters (3 grams/day for 6 months) as part of daily diet in margarine on arterial endothelial cells, arterial stiffness, autonomic innervation of the arteries, arterial blood flow and serum fats. The non-invasive arterial measurements (VaSera ®, EndoPat ® and WinCRPS ®) are performed and blood samples are taken at the beginning and at the end of the 6-month-long study period. Also questionnaires concerning healthy, and life and dietary habits a re fulfilled. Dietary records (twice for a 3-day-period) are done. Hypothesis of the study is that a dietary serum cholesterol lowering intervention has beneficial influence on the early prognostic markers of premature atherosclerosis. Inclusion Criteria: Exclusion Criteria:</description>
  </resource-candidate>
  <resource-candidate id="858288" label="bad" score="28">
    <url>http://www.landesbioscience.com/journals/psb/article/24012</url>
    <description>Scaffold proteins are known to regulate important cellular processes by interacting with multiple proteins to modulate molecular responses. RACK1 (Receptor for Activated C Kinase 1) is a WD-40 type scaffold protein, conserved in eukaryotes, from Chlamydymonas to plants and humans, expresses ubiquitously and plays regulatory roles in diverse signal transduction and stress response pathways. Here we present the use of Arabidopsis RACK1A, the predominant isoform of a 3-member family, as a bait to screen a split-ubiquitin based cDNA library. In total 97 proteins from dehydration, salt stress, ribosomal and photosynthesis pathways are found to potentially interact with RACK1A. False positive interactions were eliminated following extensive selection based growth potentials. Confirmation of a sub-set of selected interactions is demonstrated through the co-transformation with individual plasmid containing cDNA and the respective bait. Interaction of diverse proteins points to a regulatory role of RACK1A in the cross-talk between signaling pathways. Promoter analysis of the stress and photosynthetic pathway genes revealed conserved transcription factor binding sites. RACK1A is known to be a multifunctional protein and the current identification of potential interacting proteins and future in vivo elucidations of the physiological basis of such interactions will shed light on the possible molecular mechanisms that RACK1A uses to regulate diverse signaling pathways. This is an open-access article licensed under a Creative Commons Attribution-NonCommercial 3.0 Unported License . The article may be redistributed, reproduced, and reused for non-commercial purposes, provided the original source is properly cited. If you are seeking permission to republish your own work or portions of it, Landes Bioscience grants it freely via the CC-BY-NC license. There is no need to secure rights from Landes Bioscience or The Copyright Clearance Center. All other permissions may be secured through The Copyright Clearance Center .</description>
  </resource-candidate>
  <resource-candidate id="858005" label="good" score="28">
    <url>http://cancergenome.nih.gov</url>
    <description>For more information about The Cancer Genome Atlas Program, please contact: The Cancer Genome Atlas Program Office National Cancer Institute at NIH 31 Center Drive Bldg. 31, Suite 3A20 Bethesda, MD 20892 Phone: (301) 594-9831 E-mail: tcga@mail.nih.gov For media inquiries, please contact: NCI Press Officers Phone: (301) 496-6641 Fax: (301) 451-7440 E-mail: ncipressofficers@mail.nih.gov NHGRI Press Officers Phone: (301) 451-8325 Fax: (301) 402-4831 E-mail: Steven.Benowitz@nih.gov For general information and frequently asked questions about the National Cancer Institute or the National Human Genome Research Institute, please visit: National Cancer Institute: http://www.cancer.gov National Human Genome Research Institute: http://www.genome.gov The Cancer Genome Atlas (TCGA) Data Portal provides a platform for researchers to search, download, and analyze data sets generated by TCGA. U.S. Department of Health and Human Services  |  National Institutes of Health  |  National Cancer Institute  |  National Human Genome Research Institute  |  USA.gov NIH…Turning Discovery Into Health ®</description>
  </resource-candidate>
  <resource-candidate id="858270" label="bad" score="28">
    <url>http://www.landesbioscience.com/journals/psb/article/24793</url>
    <description>During fluid phase endocytosis (FPE) in plant storage cells, the vacuole receives a considerable amount of membrane and fluid contents. If allowed to accumulate over a period of time, the enlarging tonoplast and increase in fluids would invariably disrupt the structural equilibrium of the mature cells. Therefore, a membrane retrieval process must exist that will guarantee membrane homeostasis in light of tonoplast expansion by membrane addition during FPE. We examined the morphological changes to the vacuolar structure during endocytosis in red beet hypocotyl tissue using scanning laser confocal microscopy and immunohistochemistry. The heavily pigmented storage vacuole allowed us to visualize all architectural transformations during treatment. When red beet tissue was incubated in 200 mM sucrose, a portion of the sucrose accumulated entered the cell by means of FPE. The accumulation process was accompanied by the development of vacuole-derived vesicles which transiently counterbalanced the addition of surplus endocytic membrane during rapid rates of endocytosis. Topographic fluorescent confocal micrographs showed an ensuing reduction in the size of the vacuole-derived vesicles and further suggest their reincorporation into the vacuole to maintain vacuolar unity and solute concentration. This is an open-access article licensed under a Creative Commons Attribution-NonCommercial 3.0 Unported License . The article may be redistributed, reproduced, and reused for non-commercial purposes, provided the original source is properly cited. If you are seeking permission to republish your own work or portions of it, Landes Bioscience grants it freely via the CC-BY-NC license. There is no need to secure rights from Landes Bioscience or The Copyright Clearance Center. All other permissions may be secured through The Copyright Clearance Center .</description>
  </resource-candidate>
  <resource-candidate id="858184" label="bad" score="27">
    <url>http://www.frontiersin.org/journal/10.3389/fncom.2014.00009/abstract</url>
    <description>Specialty Chief Editor/s: Gemma Casadesus, Case Western Reserve University, USA Rodrigo Orlando Kuljiš, Zdrav Mozak Limitada, Chile Electronic ISSN: 1663-4365 Specialty Chief Editor/s: Carmen Sandi, Ecole Polytechnique Federale De Lausanne, Switzerland Nuno Sousa, ICVS, University of Minho, Portugal Electronic ISSN: 1662-5153 Electronic ISSN: 2296-4185 Electronic ISSN: 2296-634X Specialty Chief Editor/s: Yousef Abu Kwaik, University of Louisville School of Medicine, Department of Microbiology &amp; Immunology, USA Electronic ISSN: 2235-2988 Specialty Chief Editor/s: Egidio D‘Angelo, University of Pavia, Italy Christian Hansel, Erasmus Medical Center, Netherlands Electronic ISSN: 1662-5102 Electronic ISSN: 2296-2646 Specialty Chief Editor/s: Misha Tsodyks, Weizmann Institute of Science, Israel Electronic ISSN: 1662-5188 Electronic ISSN: 2296-6463 Electronic ISSN: 2296-701X Field Chief Editor/s: Jeff M P Holly, University of Bristol, United Kingdom Derek LeRoith, Mt Sinai School of Medicine, USA Electronic ISSN: 1664-2392 Electronic ISSN: 2296-598X Electronic ISSN: 2296-665X Electronic ISSN: 1663-070X Field Chief Editor/s: David B Allison, Distinguished Professor - University of Alabama at Birmingham, USA Electronic ISSN: 1664-8021 Specialty Chief Editor/s: Hauke R Heekeren, Freie Universität Berlin, Germany John J Foxe, Albert Einstein College of Medicine, USA Electronic ISSN: 1662-5161 Field Chief Editor/s: Kendall A Smith, Weill Medical College of Cornell University, USA Electronic ISSN: 1664-3224 Specialty Chief Editor/s: Sidney A Simon, Duke University, USA Electronic ISSN: 1662-5145 Field Chief Editor/s: Carlos M. Duarte, The University of Western Australia, Australia and Spanish National Research Council (CSIC), Australia Electronic ISSN: 2296-7745 Electronic ISSN: 2296-8016 Field Chief Editor/s: Martin G Klotz, University of North Carolina at Charlotte, USA Electronic ISSN: 1664-302X Specialty Chief Editor/s: Jochen C Meier, Max Delbrück Center for Molecular Medicine, Germany Peter H Seeburg, Max Planck Institute for Medical Research, Germany Robert J Harvey, UCL School of Pharmacy, United Kingdom Electronic ISSN: 1662-5099 Specialty Chief Editor/s: Takao K. Hensch, Harvard University, USA Rafael Yuste, Columbia University, USA Electronic ISSN: 1662-5110 Specialty Chief Editor/s: Javier DeFelipe, Cajal Institute, Spain Electronic ISSN: 1662-5129 Specialty Chief Editor/s: Pierre J Magistretti, Ecole Polytechnique Federale De Lausanne, Switzerland Electronic ISSN: 1662-6427 Specialty Chief Editor/s: Laura Ballerini, University of Trieste, Italy Electronic ISSN: 1662-6443 Specialty Chief Editor/s: Jan G Bjaalie, University of Oslo, Norway Sean L Hill, International Neuroinformatics Coordinating Facility (INCF), Sweden Electronic ISSN: 1662-5196 Field Chief Editor/s: Jose Biller, Loyola University Medical Center, USA Electronic ISSN: 1664-2295 Specialty Chief Editor/s: Alois C Knoll, Technische Universität München, Germany Florian Röhrbein, Technische Universität München, Germany Electronic ISSN: 1662-5218 Field Chief Editor/s: Idan Segev, The Hebrew University of Jerusalem, Israel Alex M Thomson, University of London, United Kingdom Henry Markram, Ecole Polytechnique Federale de Lausanne, Switzerland Jon H Kaas, Vanderbilt University, USA Larry Abbott, Columbia University, USA Electronic ISSN: 1662-453X Field Chief Editor/s: Giuseppe Giaccone, Georgetown University, USA Electronic ISSN: 2234-943X Field Chief Editor/s: Antonio Francesco Corno, University Sains Malaysia, Malaysia Electronic ISSN: 2296-2360 Field Chief Editor/s: Théophile Godfraind, Université Catholique de Louvain, Belgium Electronic ISSN: 1663-9812 Field Chief Editor/s: Alex Hansen, Norwegian University of Science and Technology, Norway Electronic ISSN: 2296-424X Field Chief Editor/s: George E Billman, The Ohio State University, USA Electronic ISSN: 1664-042X Field Chief Editor/s: Richard A Jorgensen, Carnegie Institution for Science, USA Electronic ISSN: 1664-462X Electronic ISSN: 1664-0640 Field Chief Editor/s: Axel Cleeremans, Université Libre de Bruxelles, Belgium Electronic ISSN: 1664-1078 Field Chief Editor/s: Joav Merrick, Health Services, Division for Intellectual and Developmental Disabilities, Ministry of Social Affairs, Jerusalem, Israel, Israel Electronic ISSN: 2296-2565 Specialty Chief Editor/s: Per Jesper Sjöström, The Research Institute of the McGill University Health Centre, Canada Mary B Kennedy, Caltech, USA Electronic ISSN: 1663-3563 Specialty Chief Editor/s: Ranulfo Romo, Universidad Nacional Autónoma de México, Mexico Maria V Sanchez-Vives, ICREA-IDIBAPS, Spain Electronic ISSN: 1662-5137 Javascript is disabled. Please enable Javascript in your browser settings in order to see all the content on this page. © 2007 - 2014 Frontiers Media S.A. All Rights Reserved</description>
  </resource-candidate>
  <resource-candidate id="861421" label="bad" score="27">
    <url>http://gbe.oxfordjournals.org/lookup/suppl/doi:10.1093/gbe/evt207/-/DC1</url>
    <description>We use cookies to enhance your experience on our website. By continuing to use our website, you are agreeing to our use of cookies. You can change your cookie settings at any time. Find out more Skip Navigation Genome Biology and Evolution (GBE) publishes leading original research at the interface between evolutionary biology and genomics. Papers considered for publication report novel e volutionary findings that concern natural genome diversity, population genomics, the structure, function, organisation and expression of genomes, comparative genomics, proteomics, and environmental genomic interactions. Major evolutionary insights from the fields of computational biology, structural biology, developmental biology, and cell biology are also c onsidered, as are theoretical advances in the field of genome evolution. GBE’s scope embraces genome-wide evolutionary investigations at all taxonomic levels and for all forms of l ife — within populations or across domains. Its aims are to further the understanding of genomes in their evolutionary context and further the understanding of evolution from a gen ome-wide perspective. GBE is owned by the Society for Molecular Biology and Evolution (SMBE). Motivated by the continued growth of the field, SMBE conducted a grass-roots survey in 2007 to investigate the needs of the field regarding new publication outlets. The survey elicited a resounding response from members of SMBE and other scientists in the fields of genomics and molecula r evolution. The key findings from that survey were that the field wanted an on-line only journal that was devoted specifically to the areas of genome evolution and comparative gen omics and that was published under an Open Access model. The response of SMBE was to launch GBE in order to serve those needs of the field. The SMBE meeting attracts about 800 part icipants each year. As a reflection of the rapid growth of genomic technologies, about half of the science presented at each SMBE meeting is about genomics. With the help of the ev olutionary expertise that is gathered in SMBE, GBE is positioned and designed to set the highest standards for papers in the growing field of evolutionary genomics. GBE is covered by the following services: Biochemistry &amp; Biophysics Citation Index® Biological Abstracts Biotechnology Citation Index® CAB Abstracts Chemical Abstracts Current Contents® /Agriculture, Biology, and Environmental Sciences Current Contents® /Life Sciences Directory of Open Access Journals (DOAJ) Elsevier BIOBASE - Current Awareness in Biological Sciences (CABS) EMBASE GEOBASE Science Citation Index Expanded (SciSearch®) Scopus The Standard Periodical Directory Zoological Record Most read papers in GBE Published on behalf of the Society for Molecular Biology and Evolution</description>
  </resource-candidate>
  <resource-candidate id="861139" label="bad" score="27">
    <url>http://www.elekta.com</url>
    <description>Main Content This page is not meant to keep you from following the link you've clicked on. It is just a warning that you are about to leave this website. To go to this page, click the link below. If you do not wish to follow this link, simply close this message . The statements and opinions expressed on these websites are solely those of their respective authors and do not necessarily reflect the views, nor are they endorsed by Elekta, and its licensors do not guarantee the accuracy of, and are in no way responsible for any content on these websites. Elekta is a human care company pioneering significant innovations and clinical solutions for treating cancer and brain disorders. The company develops sophisticated state of the art tools and treatment planning systems for radiation therapy, radiosurgery and brachytherapy, as well as workflow enhancing software systems across the spectrum of cancer care. Stretching the boundaries of science and technology, providing intelligent and resource-efficient solutions that offer confidence to both healthcare providers and patients, Elekta aims to improve, prolong and even save patient lives, making the future possible today. Elekta is the world leader in image guided and stereotactic clinical solutions for radiosurgery and radiation therapy, giving radiation oncologists and neurosurgeons an unmatched capability to aggressively treat tumors and functional targets with ultra-high precision while sparing healthy tissue. Elekta develops its clinical solutions and information systems through close collaborative relationships with customer partners in research and advanced product development. Through these efforts Elekta is addressing the needs of healthcare systems as well as patients by reducing hospitalization costs and providing less traumatic treatment options. Elekta was founded in 1972 by the late Lars Leksell, Professor of Neurosurgery at the Karolinska Institute in Stockholm, Sweden. Today, Elekta solutions in oncology and neurosurgery are used in 6,000 hospitals globally, and every day more than 100,000 patients receive diagnosis, treatment or follow-up with the help of a solution from the Elekta Group. Elekta employs around 3,400 employees globally. The corporate headquarter is located in Stockholm, Sweden, and the company is listed on the Nordic Exchange under the ticker EKTAb. Elekta's mission is to enhance patient and customer value by providing solutions that improve, prolong and save lives. Everything that Elekta does and represents is about improving, prolonging and saving lives. From the devices we produce to deliver treatment in a precise and adaptive way, to the systems that allow the capture and efficient exchange of information, Elekta is at the forefront of science and technology, delivering clinical advances for improved patient outcome. Elekta's vision is to pioneer cutting-edge cancer care and become the number one partner for the entire spectrum of care in oncology and neurosurgery. Elekta ’s decentralized organization and decision processes give each manager and employee considerable scope in making decisions regarding his or her work. While this implies a large degree of freedom, it also places substantial demands on Elekta ’s employees. The five Elekta Values function as support for decision-making and as general guidelines in the daily internal and external work. Elekta is renowned for building truly collaborative and long-term relationships with our customers. We see our customers as much more than partners and these relationships have yielded the breakthroughs which have and are transforming treatment and practice. These relationships are very much part of how and why we are delivering solutions that redefine clinical care and shape the future of human care. Trust is something that is hard earned and yet so easily lost. Without responsibility there is no trust, and without trust we cannot build the long-term relationships that drive our collaborations and research. For Elekta demonstrating our commitment to the very highest level of service and customer care is about a shared responsibility and a trust we will deliver – to our colleagues and to our customers. The creative spirit of Elekta is at the core of our research and development strategy and the way we do business, the way we work with our customers to forge the relationships that yield the paradigm shifts in treatment and care. Elekta ’s pioneering spirit has enabled the company to push the boundaries of what is possible. Making the most of our resources – whether time, money or simply human endeavor – is key to our competitiveness and the impact of our clinical advances. Whether it ’s the continual refinement of our solutions to benefit patients and providers, the service promise we make to all of our customers, or the collaborations and partnerships we build internally and externally, speed and flexibility of response have been integral to building the reputation for excellence that we have in the market place.</description>
  </resource-candidate>
  <resource-candidate id="859852" label="bad" score="27">
    <url>http://www.measuredhs.com</url>
    <description>Since 1984, The Demographic and Health Surveys (DHS) Program has provided technical assistance to more than 300 surveys in over 90 countries, advancing global understanding of health and population trends in developing countries. The DHS Program has earned a worldwide reputation for collecting and disseminating accurate, nationally representative data on fertility, family planning, maternal and child health, gender, HIV/AIDS, malaria, and nutrition. The DHS Program is funded by the U.S. Agency for International Development (USAID) . Contributions from other donors, as well as funds from participating countries, also support surveys. The project is implemented by  ICF International . Since September 2013, ICF International has been partnering with seven internationally experienced organizations to expand access to and use of the DHS data: ICF International, 530 Gaither Road, Suite 500, Rockville, MD 20850 Tel: +1 301 572-0456 * Fax: +1 301 572-0999 The information provided on this Web site is not official U.S. Government information and does not represent the views or positions of the U.S. Agency for International Development or the U.S. Government.</description>
  </resource-candidate>
  <resource-candidate id="858765" label="good" score="27">
    <url>http://www.energyinst.org/technical/environment/microbiology</url>
    <description>Phase one of the biofuels project 'EI literature review: Implications of biofuels on microbial spoilage and corrosion within the fuel distribution chain and end use' has been published and is available from the publishing website .</description>
  </resource-candidate>
  <resource-candidate id="858853" label="bad" score="27">
    <url>http://en.wikipedia.org/wiki/Thermus_thermophilus</url>
    <description>Thermus thermophilus is a Gram negative eubacterium used in a range of biotechnological applications, including as a model organism for genetic manipulation , structural genomics , and systems biology . The bacterium is extremely thermophilic , with an optimal growth temperature of about 65  °C (149  °F). Thermus thermophilus was originally isolated from a thermal vent within a hot spring in Izu , Japan by Tairo Oshima and Kazutomo Imahori. [ 1 ] The organism has also been found to be important in the degradation of organic materials in the thermogenic phase of composting . [ 2 ] T. thermophilus is classified into several strains, of which HB8 and HB27 are the most commonly used in laboratory environments. Genome analyses of these strains were independently completed in 2004. [ 3 ]</description>
  </resource-candidate>
  <resource-candidate id="861446" label="bad" score="27">
    <url>http://gbe.oxfordjournals.org/lookup/suppl/doi:10.1093/gbe/evt199/-/DC1</url>
    <description>We use cookies to enhance your experience on our website. By continuing to use our website, you are agreeing to our use of cookies. You can change your cookie settings at any time. Find out more Skip Navigation Genome Biology and Evolution (GBE) publishes leading original research at the interface between evolutionary biology and genomics. Papers considered for publication report novel e volutionary findings that concern natural genome diversity, population genomics, the structure, function, organisation and expression of genomes, comparative genomics, proteomics, and environmental genomic interactions. Major evolutionary insights from the fields of computational biology, structural biology, developmental biology, and cell biology are also c onsidered, as are theoretical advances in the field of genome evolution. GBE’s scope embraces genome-wide evolutionary investigations at all taxonomic levels and for all forms of l ife — within populations or across domains. Its aims are to further the understanding of genomes in their evolutionary context and further the understanding of evolution from a gen ome-wide perspective. GBE is owned by the Society for Molecular Biology and Evolution (SMBE). Motivated by the continued growth of the field, SMBE conducted a grass-roots survey in 2007 to investigate the needs of the field regarding new publication outlets. The survey elicited a resounding response from members of SMBE and other scientists in the fields of genomics and molecula r evolution. The key findings from that survey were that the field wanted an on-line only journal that was devoted specifically to the areas of genome evolution and comparative gen omics and that was published under an Open Access model. The response of SMBE was to launch GBE in order to serve those needs of the field. The SMBE meeting attracts about 800 part icipants each year. As a reflection of the rapid growth of genomic technologies, about half of the science presented at each SMBE meeting is about genomics. With the help of the ev olutionary expertise that is gathered in SMBE, GBE is positioned and designed to set the highest standards for papers in the growing field of evolutionary genomics. GBE is covered by the following services: Biochemistry &amp; Biophysics Citation Index® Biological Abstracts Biotechnology Citation Index® CAB Abstracts Chemical Abstracts Current Contents® /Agriculture, Biology, and Environmental Sciences Current Contents® /Life Sciences Directory of Open Access Journals (DOAJ) Elsevier BIOBASE - Current Awareness in Biological Sciences (CABS) EMBASE GEOBASE Science Citation Index Expanded (SciSearch®) Scopus The Standard Periodical Directory Zoological Record Most read papers in GBE Published on behalf of the Society for Molecular Biology and Evolution</description>
  </resource-candidate>
  <resource-candidate id="861485" label="bad" score="27">
    <url>http://gbe.oxfordjournals.org/lookup/suppl/doi:10.1093/gbe/evu004/-/DC1</url>
    <description>We use cookies to enhance your experience on our website. By continuing to use our website, you are agreeing to our use of cookies. You can change your cookie settings at any time. Find out more Skip Navigation Genome Biology and Evolution (GBE) publishes leading original research at the interface between evolutionary biology and genomics. Papers considered for publication report novel e volutionary findings that concern natural genome diversity, population genomics, the structure, function, organisation and expression of genomes, comparative genomics, proteomics, and environmental genomic interactions. Major evolutionary insights from the fields of computational biology, structural biology, developmental biology, and cell biology are also c onsidered, as are theoretical advances in the field of genome evolution. GBE’s scope embraces genome-wide evolutionary investigations at all taxonomic levels and for all forms of l ife — within populations or across domains. Its aims are to further the understanding of genomes in their evolutionary context and further the understanding of evolution from a gen ome-wide perspective. GBE is owned by the Society for Molecular Biology and Evolution (SMBE). Motivated by the continued growth of the field, SMBE conducted a grass-roots survey in 2007 to investigate the needs of the field regarding new publication outlets. The survey elicited a resounding response from members of SMBE and other scientists in the fields of genomics and molecula r evolution. The key findings from that survey were that the field wanted an on-line only journal that was devoted specifically to the areas of genome evolution and comparative gen omics and that was published under an Open Access model. The response of SMBE was to launch GBE in order to serve those needs of the field. The SMBE meeting attracts about 800 part icipants each year. As a reflection of the rapid growth of genomic technologies, about half of the science presented at each SMBE meeting is about genomics. With the help of the ev olutionary expertise that is gathered in SMBE, GBE is positioned and designed to set the highest standards for papers in the growing field of evolutionary genomics. GBE is covered by the following services: Biochemistry &amp; Biophysics Citation Index® Biological Abstracts Biotechnology Citation Index® CAB Abstracts Chemical Abstracts Current Contents® /Agriculture, Biology, and Environmental Sciences Current Contents® /Life Sciences Directory of Open Access Journals (DOAJ) Elsevier BIOBASE - Current Awareness in Biological Sciences (CABS) EMBASE GEOBASE Science Citation Index Expanded (SciSearch®) Scopus The Standard Periodical Directory Zoological Record Most read papers in GBE Published on behalf of the Society for Molecular Biology and Evolution</description>
  </resource-candidate>
  <resource-candidate id="859350" label="good" score="27">
    <url>http://www.ncbi.nlm.nih.gov/projects/Sequin</url>
    <description>Sequin is a stand-alone software tool developed by the NCBI for submitting and updating entries to the GenBank sequence database. It is capable of handling simple submissions that contain a single short mRNA sequence, and complex submissions containing long sequences, multiple annotations, gapped sequences, or phylogenetic and population studies. A single Sequin file should contain less than 10,000 sequences for maximum performance. Larger submissions should be made with tbl2asn . Getting Started with Sequin is a brief overview of the program. Sequin 13.05 is currently available from the NCBI. Sequin runs on Macintosh, PC/Windows, and UNIX computers. Instructions for downloading and installing the program are provided. The program itself, along with its on-line help documentation, is available by anonymous FTP . A window containing the Sequin Help Documentation is opened when the Sequin program is launched. The contents of this scrolling window change as you move within the Sequin program, presenting you with help documentation appropriate for the section of Sequin you are presently visiting. This documentation is also available in a World Wide Web format. Detailed instructions for the various Sequin Wizards are also available. The tbl2asn command line program is available via ftp and is designed as an alternative to the Sequin program for generating large single submissions (complete genomes) containing a great deal of annotation. It can also be used to generate a batch submission containing thousands of individual sequences. More detailed instructions about using this function are provided. When submitting a complete bacterial genome, please review the genome guidelines .</description>
  </resource-candidate>
  <resource-candidate id="858291" label="bad" score="27">
    <url>http://www.landesbioscience.com/journals/psb/article/24685</url>
    <description>We review trapping mechanisms in the carnivorous flowering plant family Droseraceae (order Caryophyllales). Its members are generally known to attract, capture, retain and digest prey animals (mainly arthropods) with active snap-traps ( Aldrovanda, Dionaea ) or with active sticky flypaper traps ( Drosera ) and to absorb the resulting nutrients. Recent investigations revealed how the snap-traps of Aldrovanda vesiculosa (waterwheel plant) and Dionaea muscipula (Venus’ flytrap) work mechanically and how these apparently similar devices differ as to their functional morphology and shutting mechanics. The Sundews ( Drosera spp.) are generally known to possess leaves covered with glue-tentacles that both can bend toward and around stuck prey. Recently, it was shown that there exists in this genus a higher diversity of different tentacle types and trap configurations than previously known which presumably reflect adaptations to different prey spectra. Based on these recent findings, we finally comment on possible ways for intrafamiliar trap evolution. This is an open-access article licensed under a Creative Commons Attribution-NonCommercial 3.0 Unported License . The article may be redistributed, reproduced, and reused for non-commercial purposes, provided the original source is properly cited. If you are seeking permission to republish your own work or portions of it, Landes Bioscience grants it freely via the CC-BY-NC license. There is no need to secure rights from Landes Bioscience or The Copyright Clearance Center. All other permissions may be secured through The Copyright Clearance Center .</description>
  </resource-candidate>
  <resource-candidate id="860414" label="good" score="27">
    <url>http://prime.psc.riken.jp</url>
    <description>PRIMe , the Platform for RIKEN Metabolomics, is a Web-based service for metabolomics and transcriptomics as systems for understanding life. This project measures standard metabolites by means of multi-dimensional NMR spectroscopy, GC/MS, LC/MS, and CE/MS. We also provide unique tools for metabolomics, transcriptomics, and integrated analysis of a range of other "-omics " data.</description>
  </resource-candidate>
  <resource-candidate id="860988" label="bad" score="26">
    <url>http://www.landesbioscience.com/journals/adipocyte/article/26437</url>
    <description>G6PDH is the rate-limiting enzyme of the pentose phosphate pathway and one of the principal source of NADPH, a major cellular reductant. Importantly, in ruminant 's metabolism the aforementioned NADPH provided, is utilized for de novo fatty acid synthesis. Previous work of cloning the ovine ( Ovis aries ) og6pdh gene has revealed the presence of two cDNA transcripts ( og6pda and og6pdb ), og6pdb being a product of alternative splicing not similar to any other previously reported. 1 In the current study the effect of energy balance in the ovine G6PDH protein expression was investigated, shedding light on the biochemical features and potential physiological role of the oG6PDB isoform. Changes in energy balance leads to protein expression changes in both transcripts, to the opposite direction and not in a proportional way. Negative energy balance was not in favor of the presence of any particular isoform, while both protein expression levels were not significantly different ( P &gt; 0.05). In contrast, at the transition point from negative to positive and on the positive energy balance, there is a significant increase of oG6PDA compared with oG6PDB protein expression ( P &lt; 0.001). Both oG6PDH protein isoforms changed significantly toward the positive energy balance. oG6PDA is escalating, while oG6PDB is falling, under the same stimulus (positive energy balance alteration). This change is also positively associated with increasing levels in enzyme activity, 4 weeks post-weaning in ewes’ adipose tissue. Furthermore, regression analysis clearly demonstrated the linear correlation of both proteins in response to the WPW, while energy balance, enzyme activity, and oG6PDA relative protein expression follow the same escalating trend; in contrast, oG6PDB relative protein expression falls in time, similar to both transcripts accumulation pattern, as reported previously. 2 This is an open-access article licensed under a Creative Commons Attribution-NonCommercial 3.0 Unported License . The article may be redistributed, reproduced, and reused for non-commercial purposes, provided the original source is properly cited. If you are seeking permission to republish your own work or portions of it, Landes Bioscience grants it freely via the CC-BY-NC license. There is no need to secure rights from Landes Bioscience or The Copyright Clearance Center. All other permissions may be secured through The Copyright Clearance Center .</description>
  </resource-candidate>
  <resource-candidate id="858546" label="good" score="26">
    <url>http://www.hsph.harvard.edu/liming-liang/software/eqtl</url>
    <description>The overarching mission of Harvard School of Public Health is to advance the public’s health through learning, discovery, and communication. To pursue this mission, the School produces knowledge through research, reproduces knowledge through higher education, and translates knowledge into evidence that can be communicated to the public, policy makers, and practitioners to advance the health of populations. Our objectives are: The field of public health is inherently multi-disciplinary. So, too, are the interests and expertise of the School’s faculty and students, which extend across the biological, quantitative, and social sciences. With our roots in the basic sciences, we are able to confront the most pressing diseases of our time—AIDS, cancer, and heart disease—by adding to our knowledge of the bi ological, chemical, genetic, and societal forces underlying disease. Core quantitative disciplines like epidemiology and biostatistics are fundamental to analyzing the broad impact of health problems, allowing us to look beyond individuals to entire populations. And, because preventing disease is at the heart of public health, we also pursue the social sciences to better unders tand societal influences of health-related behaviors and to inform public policy—both of which are critical elements to educating and empowering people to lead healthier lives. From advancing scientific discovery to educating national and international leaders, the Harvard School of Public Health has been at the forefront of efforts to benefit the health of populations worldwide. Shaping new ideas in our field and communicating them effectively will continue to be priorities in the years ahead as we serve society’s changing health needs.   See also: Core values, concepts, and principles of the Harvard School of Public Health ACA this week Does health insurance lead to better health? Philanthropic impact Sparking innovation</description>
  </resource-candidate>
  <resource-candidate id="860099" label="good" score="26">
    <url>http://qualitysafety.bmj.com/lookup/suppl/doi:10.1136/bmjqs-2013-002218/-/DC1</url>
    <description>Skip to content. | Skip to navigation | Site Map | Accessibility | Contact 16 April, 2013 marked an important change for the BMJ Group.  We revealed our new BMJ branding to the 3,300 delegates at  our biggest annual event, the International Forum on Quality and Safety in Healthcare , which this year took place in London.   For now, we are simply BMJ . Our flagship journal will be known as The  BMJ. The company continues to expand, particularly outside the UK, and we believe this rebrand helps us to better reflect the full extent of the services we offer, the international nature of our markets and the digital platforms that are now the majority of our business.   As a healthcare knowledge provider, we have a clear purpose:   We advance healthcare worldwide by sharing knowledge and expertise to improve experiences, outcomes and value.     The result of all of this is the benefit we bring to patients, medical professionals and to the world as a whole.   Download the new corporate brochure to learn more about our innovative services, information and a range of solutions, each tailored to meet the needs of all our customers. Read our story  and have a look at our new website . We are still proud to be a founder member of Research4Life , a programme by publishers supporting lower and middle income countries with valuable online resources. Watch the Ethiopia case study and read the latest case studies booklet to find out how our resources make a difference. Website Terms and Conditions - Revenue Sources - Accessibility - Privacy policy - Contact us - Sitemap - Home - © BMJ Publishing Group Ltd 2014</description>
  </resource-candidate>
  <resource-candidate id="860324" label="good" score="26">
    <url>https://simtk.org/home/fcanalysis</url>
    <description>Available Downloads and Their Potential Uses: 1) An R package containing code for the project is provided. This package may be used to derive fundamental gene expression modules from new datasets (e.g. for a different species ), or to analyze differential expression using the human fundamental components we have already identified. 2) Gene lists and annotations for our 423 human fundamental gene modules are provided for researchers interested in examining the transcriptional modules identified in our analysis . Purpose/Synopsis: Provides a method for data-driven identification of gene expression modules Audience: Biomedical researchers interested in gene expression analysis Ontology Classification: Gene_Expression (Links display other projects using that ontology classification.) Keywords: gene expression , gene module , independent component analysis (Links display other projects with that keyword anywhere in the project.)</description>
  </resource-candidate>
  <resource-candidate id="858891" label="good" score="26">
    <url>http://workbench.sdsc.edu</url>
    <description>The Biology WorkBench is a web-based tool for biologists. The WorkBench allows biologists to search many popular protein and nucleic acid sequence databases. Database searching is integrated with access to a wide variety of analysis and modeling tools, all within a point and click interface that eliminates file format compatibility problems. Structure Viewing: PDB structures can be viewed for PDBFinder records that are returned from a database search. One way to do this is to use the Rasmol program. The Chime plugin is another option for viewing structures on Windows and Macintosh machines, and we may eventually provide a Java-based structure viewer. For molecules with PDB structures, we also provide links to the PDB Structure Explorer page for that particule molecule, and to the Protein Explorer display for that particule molecule.</description>
  </resource-candidate>
  <resource-candidate id="859591" label="bad" score="26">
    <url>http://www.frontiersin.org/journal/10.3389/fninf.2013.00035/abstract</url>
    <description>Specialty Chief Editor/s: Gemma Casadesus, Case Western Reserve University, USA Rodrigo Orlando Kuljiš, Zdrav Mozak Limitada, Chile Electronic ISSN: 1663-4365 Specialty Chief Editor/s: Carmen Sandi, Ecole Polytechnique Federale De Lausanne, Switzerland Nuno Sousa, ICVS, University of Minho, Portugal Electronic ISSN: 1662-5153 Electronic ISSN: 2296-4185 Electronic ISSN: 2296-634X Specialty Chief Editor/s: Yousef Abu Kwaik, University of Louisville School of Medicine, Department of Microbiology &amp; Immunology, USA Electronic ISSN: 2235-2988 Specialty Chief Editor/s: Egidio D‘Angelo, University of Pavia, Italy Christian Hansel, Erasmus Medical Center, Netherlands Electronic ISSN: 1662-5102 Electronic ISSN: 2296-2646 Specialty Chief Editor/s: Misha Tsodyks, Weizmann Institute of Science, Israel Electronic ISSN: 1662-5188 Electronic ISSN: 2296-6463 Electronic ISSN: 2296-701X Field Chief Editor/s: Jeff M P Holly, University of Bristol, United Kingdom Derek LeRoith, Mt Sinai School of Medicine, USA Electronic ISSN: 1664-2392 Electronic ISSN: 2296-598X Electronic ISSN: 2296-665X Electronic ISSN: 1663-070X Field Chief Editor/s: David B Allison, Distinguished Professor - University of Alabama at Birmingham, USA Electronic ISSN: 1664-8021 Specialty Chief Editor/s: Hauke R Heekeren, Freie Universität Berlin, Germany John J Foxe, Albert Einstein College of Medicine, USA Electronic ISSN: 1662-5161 Field Chief Editor/s: Kendall A Smith, Weill Medical College of Cornell University, USA Electronic ISSN: 1664-3224 Specialty Chief Editor/s: Sidney A Simon, Duke University, USA Electronic ISSN: 1662-5145 Field Chief Editor/s: Carlos M. Duarte, The University of Western Australia, Australia and Spanish National Research Council (CSIC), Australia Electronic ISSN: 2296-7745 Electronic ISSN: 2296-8016 Field Chief Editor/s: Martin G Klotz, University of North Carolina at Charlotte, USA Electronic ISSN: 1664-302X Specialty Chief Editor/s: Jochen C Meier, Max Delbrück Center for Molecular Medicine, Germany Peter H Seeburg, Max Planck Institute for Medical Research, Germany Robert J Harvey, UCL School of Pharmacy, United Kingdom Electronic ISSN: 1662-5099 Specialty Chief Editor/s: Takao K. Hensch, Harvard University, USA Rafael Yuste, Columbia University, USA Electronic ISSN: 1662-5110 Specialty Chief Editor/s: Javier DeFelipe, Cajal Institute, Spain Electronic ISSN: 1662-5129 Specialty Chief Editor/s: Pierre J Magistretti, Ecole Polytechnique Federale De Lausanne, Switzerland Electronic ISSN: 1662-6427 Specialty Chief Editor/s: Laura Ballerini, University of Trieste, Italy Electronic ISSN: 1662-6443 Specialty Chief Editor/s: Jan G Bjaalie, University of Oslo, Norway Sean L Hill, International Neuroinformatics Coordinating Facility (INCF), Sweden Electronic ISSN: 1662-5196 Field Chief Editor/s: Jose Biller, Loyola University Medical Center, USA Electronic ISSN: 1664-2295 Specialty Chief Editor/s: Alois C Knoll, Technische Universität München, Germany Florian Röhrbein, Technische Universität München, Germany Electronic ISSN: 1662-5218 Field Chief Editor/s: Idan Segev, The Hebrew University of Jerusalem, Israel Alex M Thomson, University of London, United Kingdom Henry Markram, Ecole Polytechnique Federale de Lausanne, Switzerland Jon H Kaas, Vanderbilt University, USA Larry Abbott, Columbia University, USA Electronic ISSN: 1662-453X Field Chief Editor/s: Giuseppe Giaccone, Georgetown University, USA Electronic ISSN: 2234-943X Field Chief Editor/s: Antonio Francesco Corno, University Sains Malaysia, Malaysia Electronic ISSN: 2296-2360 Field Chief Editor/s: Théophile Godfraind, Université Catholique de Louvain, Belgium Electronic ISSN: 1663-9812 Field Chief Editor/s: Alex Hansen, Norwegian University of Science and Technology, Norway Electronic ISSN: 2296-424X Field Chief Editor/s: George E Billman, The Ohio State University, USA Electronic ISSN: 1664-042X Field Chief Editor/s: Richard A Jorgensen, Carnegie Institution for Science, USA Electronic ISSN: 1664-462X Electronic ISSN: 1664-0640 Field Chief Editor/s: Axel Cleeremans, Université Libre de Bruxelles, Belgium Electronic ISSN: 1664-1078 Field Chief Editor/s: Joav Merrick, Health Services, Division for Intellectual and Developmental Disabilities, Ministry of Social Affairs, Jerusalem, Israel, Israel Electronic ISSN: 2296-2565 Specialty Chief Editor/s: Per Jesper Sjöström, The Research Institute of the McGill University Health Centre, Canada Mary B Kennedy, Caltech, USA Electronic ISSN: 1663-3563 Specialty Chief Editor/s: Ranulfo Romo, Universidad Nacional Autónoma de México, Mexico Maria V Sanchez-Vives, ICREA-IDIBAPS, Spain Electronic ISSN: 1662-5137 Javascript is disabled. Please enable Javascript in your browser settings in order to see all the content on this page. © 2007 - 2014 Frontiers Media S.A. All Rights Reserved</description>
  </resource-candidate>
  <resource-candidate id="858024" label="bad" score="26">
    <url>http://gut.bmj.com/lookup/suppl/doi:10.1136/gutjnl-2013-304472/-/DC1</url>
    <description>Skip to content. | Skip to navigation | Site Map | Accessibility | Contact 16 April, 2013 marked an important change for the BMJ Group.  We revealed our new BMJ branding to the 3,300 delegates at  our biggest annual event, the International Forum on Quality and Safety in Healthcare , which this year took place in London.   For now, we are simply BMJ . Our flagship journal will be known as The  BMJ. The company continues to expand, particularly outside the UK, and we believe this rebrand helps us to better reflect the full extent of the services we offer, the international nature of our markets and the digital platforms that are now the majority of our business.   As a healthcare knowledge provider, we have a clear purpose:   We advance healthcare worldwide by sharing knowledge and expertise to improve experiences, outcomes and value.     The result of all of this is the benefit we bring to patients, medical professionals and to the world as a whole.   Download the new corporate brochure to learn more about our innovative services, information and a range of solutions, each tailored to meet the needs of all our customers. Read our story  and have a look at our new website . We are still proud to be a founder member of Research4Life , a programme by publishers supporting lower and middle income countries with valuable online resources. Watch the Ethiopia case study and read the latest case studies booklet to find out how our resources make a difference. Website Terms and Conditions - Revenue Sources - Accessibility - Privacy policy - Contact us - Sitemap - Home - © BMJ Publishing Group Ltd 2014</description>
  </resource-candidate>
  <resource-candidate id="858300" label="bad" score="26">
    <url>http://www.landesbioscience.com/journals/psb/article/24686</url>
    <description>Brassinosteroids (BRs) and Gibberellins (GAs) are two principal groups of growth-promoting phytohormones. Accumulating evidence supports that there are crosstalks between BR and GA signaling pathways. However, a molecular mechanism for direct signaling crosstalk between BRs and GAs was not revealed until recently. Works from three different groups demonstrated that an interaction between BZR1/BES1 and DELLAs, two groups of key transcriptional regulators from the BR and GA signaling pathways, respectively, mediates the direct signaling crosstalk between BRs and GAs in controlling cell elongation in Arabidopsis . It was shown that DELLA proteins not only affect the protein stability but also inhibit the transcriptional activity of BZR1. Thus, GAs promote cell elongation, at least in part, through releasing DELLA-mediated inhibition of BZR1. This review aims to introduce these recent advances in our understanding of how BRs and GAs coordinate to regulate plant growth and development at the molecular level. This is an open-access article licensed under a Creative Commons Attribution-NonCommercial 3.0 Unported License . The article may be redistributed, reproduced, and reused for non-commercial purposes, provided the original source is properly cited. If you are seeking permission to republish your own work or portions of it, Landes Bioscience grants it freely via the CC-BY-NC license. There is no need to secure rights from Landes Bioscience or The Copyright Clearance Center. All other permissions may be secured through The Copyright Clearance Center .</description>
  </resource-candidate>
  <resource-candidate id="859954" label="bad" score="26">
    <url>http://www.nature.com/ctg</url>
    <description>Brought to you by the editorial team of the American Journal of Gastroenterology , Clinical and Translational Gastroenterology is a peer-reviewed online journal in the field of clinical and translational gastroenterological diseases. It seeks to promote timely medical research in gastroenterology and hepatology. PubMed is a free and searchable resource that is developed and maintained by the National Center for Biotechnology Information (NCBI), at the US National Library of Medicine (NLM). PubMed comprises over 22 million citations for biomedical literature from MEDLINE, life science journals, and online books. PubMed Central is a free full-text archive of biomedical and life sciences journal literature maintained by the U.S. National Institutes of Health's National Library of Medicine (NIH/NLM).</description>
  </resource-candidate>
  <resource-candidate id="858267" label="bad" score="26">
    <url>http://www.landesbioscience.com/journals/psb/article/24721</url>
    <description>Since the discovery of the CTR1 protein kinase and the endoplasmic reticulum (ER)-localized EIN2 protein nearly 20 y ago, plant biologists have wondered how these proteins respectively serve as negative and positive regulators of ethylene-mediated signal transduction in plants. 1 , 2 Now with the publication of four studies, it can be concluded that in the absence of ethylene (ET) in Arabidopsis thaliana , CTR1 phosphorylates EIN2 thereby inactivating ET signal transduction, while in the presence of ET, CTR1 no longer phosphorylates EIN2 and the cytosolic C-terminus of EIN2 is released from the ER to translocate to the nucleus to promote gene transcription. 3 - 6 Chen et al. (2011) showed that EIN2 is differentially phosphorylated at amino acids (a.a.) S 645 and S 924 after ET treatment. 6 Ju et al. (2012) then proved that CTR1 phosphorylates EIN2 at those positions and that the lack of phosphorylation at S 645 and S 924 leads to the translocation of an EIN2 C-terminus peptide. 5 Wen et al. (2012) and Qiao et al. (2012) also demonstrated ET-induced translocation of an EIN2 C-terminus peptide, while Qiao et al. (2012) proved that EIN2 has a nuclear localization signal sequence required for translocation, confirmed phosphorylation at S 645 and said that proteolytic cleavage occurs at S 645 in absence of phosphorylation there. 3 , 4 Despite the revelation of this elegant switch, there are contradictory indications for specific cleavage at EIN2 S 645 . This article investigates the data and concludes that EIN2 may be cleaved at alternative positions. This is an open-access article licensed under a Creative Commons Attribution-NonCommercial 3.0 Unported License . The article may be redistributed, reproduced, and reused for non-commercial purposes, provided the original source is properly cited. If you are seeking permission to republish your own work or portions of it, Landes Bioscience grants it freely via the CC-BY-NC license. There is no need to secure rights from Landes Bioscience or The Copyright Clearance Center. All other permissions may be secured through The Copyright Clearance Center .</description>
  </resource-candidate>
  <resource-candidate id="860490" label="good" score="26">
    <url>https://bitbucket.org/uamsdbmi/dron</url>
    <description>Atlassian SourceTree is a free Git and Mercurial client for Windows. Atlassian SourceTree is a free Git and Mercurial client for Mac. Bitbucket is a code hosting site with unlimited public and private repositories. We're also free for small teams!</description>
  </resource-candidate>
  <resource-candidate id="861437" label="good" score="25">
    <url>http://zhanglab.ccmb.med.umich.edu/I-TASSER</url>
    <description>How does I-TASSER generate structure and function predictions? In the second step, the continuous fragments excised from the PDB templates are reassembled into full-length models by replica-exchange Monte Carlo simulations with the threading unaligned regions (mainly loops) built by ab initio modeling. In cases where no appropriate template is identified by LOMETS, I-TASSER will build the whole structures by ab initio modeling. The low free-energy states are identified by SPICKER through clustering the simulation decoys. In the third step, the fragment assembly simulation is performed again starting from the SPICKER cluster centroids, where the spatial restrains collected from both the LOMETS templates and the PDB structures by TM-align are used to guide the simulations. The purpose of the second iteration is to remove the steric clash as well as to refine the global topology of the cluster centroids. The decoys generated in the second simulations are then clustered and the lowest energy structures are selected. The final full-atomic models are obtained by REMO which builds the atomic details from the selected I-TASSER decoys through the optimization of the hydrogen-bonding network (see Figure 1). For predicting the biological function of the protein (the last column at Figure 1), the I-TASSER server matches the predicted 3D models to the proteins in 3 independent libraries which consist of proteins of known enzyme classification (EC) number, gene ontology (GO) vocabulary, and ligand-binding sites. The final results of function predictions are deduced from the consensus of top structural matches with the function scores calculated based on the confidence score of the I-TASSER structural models, the structural similarity between model and templates as evaluated by TM-score , and the sequence identity in the structurally aligned regions [A similar approach to structure-based function annotation was proposed by Brylinski and Skolnick (PNAS 2008. 205:129) who tried to match the target structures on the threading templates. Here the I-TASSER server matches the target models on all template proteins in the libraries]. What are the performances of I-TASSER server compared with other methods? The I-TASSER server (as "Zhang-Server") participated in the Server Section of 7th (2006), 8th (2008), 9th (2010), and 10th CASPs (2012), and was ranked as the No 1 server in CASP7 and CASP8. In CASP9 and CASP10, I-TASSER server and QUARK (another server from our lab) were ranked as No 1 and No 2 servers, respectively. The detailed rank results can be seen here for CASP7 , CASP8 , CASP9 , and CASP10 . Figure 2 shows histograms of the Z-score of GDT-TS scores of all servers in CASP7 (68 servers), CASP8 (72 servers), CASP9 (81 servers), and CASP9 (72 servers). Figure 3 is a summary of COFACTOR, a component of I-TASSER server, in the function prediction section of CASP9, where COFACTOR was registered as "I-TASSER_FUNCTION" and "Zhang" in the server and human prediction sections, respectively. The picture was taken from the presentation by the CASP9 assessor Dr. T Schwede, see http://predictioncenter.org/casp9/doc/presentations/CASP9_FN.pdf . How to use known information (e.g. templates and function) to improve I-TASSER modeling? If users know some information about the structure of the modeled proteins, the information can be conveniently uploaded to the I-TASSER server. These information can significantly improve the quality of structural and function predictions. The I-TASSER server currently accepts two types of user-specified restraints: Can I exclude some proteins from the I-TASSER template library? I-TASSER needs templates to generate high-resolution structure predictions. In general, excluding close templates will decrease the quality of the I-TASSER modeling. However, users can exclude some templates from the I-TASSER template library for some special purposes (e.g. knowning some templates are different from target, or benchmark testing of the current algorithms). The I-TASSER server accept two ways of template excludings: The format of the file should be "PDBID:ChainID %Sequence_Identity", e.g. &gt;&gt; Read more I-TASSER news ... Currently, the major time consuming part in the I-TASSER protocol is the structural refinement assembly simulations. For those users who want a quicker reponse or those who do not need a refined models, we recommend them to use our LOMETS (meta-server) or MUSTER (single-server fold-recognition) . Because these two servers do not attempt to refine the threading models, the response time is faster than the I-TASSER server. How to cite I-TASSER Funding support Contact information</description>
  </resource-candidate>
  <resource-candidate id="858971" label="bad" score="25">
    <url>http://genomicscience.energy.gov/pubs/1allabstracts/2008abstracts/index.shtml</url>
    <description>Welcome and Introduction [ PDF ] Table of Contents, Welcome , and Introduction ( PDF , 769 kb)</description>
  </resource-candidate>
  <resource-candidate id="861361" label="bad" score="25">
    <url>http://www.bioinformatics.bbsrc.ac.uk/projects/fastqc</url>
    <description>This is the homepage of the Bioinformatics Group at the Babraham Institute . We provide bioinformatics services to the 30 research groups which form the institute as well as providing an external commercial consultancy service . The group has experience in a wide variety of areas of bioinformatics including genomics, proteomics, statistics and microarrays as well as having extensive experience of custom software development . You can get some idea of the recent activity of the group by seeing a list of publications in which we were involved. Having problems with the site? Please let us know</description>
  </resource-candidate>
  <resource-candidate id="861327" label="good" score="25">
    <url>http://ncascr.griffith.edu.au/pdreview/2009</url>
    <description>The study of Parkinson's disease (PD), like other complex neurodegenerative disorders, is limited by access to brain tissue from patients with a confirmed diagnosis. Alternatively the study of peripheral tissues may offer some insight into the molecular basis of disease susceptibility and progression, but this approach still relies on brain tissue to benchmark relevant molecula r changes against. Several studies have reported whole-genome expression profiling in post-mortem brain but reported concordance between these analyses is lacking. Here we apply a standardised pathway analysis to seven independent case-control studies, and demonstrate increased concordance between data sets. Moreover data convergence increased when the analysis was limited to t he five substantia nigra (SN) data sets; this highlighted the down regulation of dopamine receptor signaling and insulin-like growth factor 1 (IGF1) signaling pathways. We also show that case-control comparisons of affected post mortem brain tissue are more likely to reflect terminal cytoarchitectural differences rather than primary pathogenic mechanisms. The implementation of a correction factor for dopaminergic neuronal loss predictably resulted in the loss of significance of the dopamine signaling pathway while axon guidance pathways increased in significance. Interestingly the IGF1 signaling pathway was also over-represented when data from non-SN areas, unaffected or only terminally affected in PD, were considered. Our findings suggest that there is greater concordance in PD whole-genome expression profiling when standardised pathway membership rather than ranked gene list is used for comparison.</description>
  </resource-candidate>
  <resource-candidate id="859455" label="good" score="25">
    <url>http://www.safetynetmedicalhome.org/resources-tools/assessment</url>
    <description>The Patient-Centered Medical Home (PCMH) is a model of primary care delivery. In PCMH practices, patients receive well-coordinated services and enhanced access to a care team. Providers practicing in PCMHs use decision support tools, measure their performance, engage patients in their own care and conduct quality improvement activities to address patients ' needs. The PCMH Model of Care has the potential to improve clinical quality, improve patient experience and reduce health system costs. The Commonwealth Fund, Qualis Health and the MacColl Center for Health Care Innovation at the Group Health Research Institute supported a five-year initiative to help 65 primary care safety net sites in five states become high-performing patient-centered medical homes. Learn more about the Initiative . The Initiative developed a framework for PCMH transformation, the "Change Concepts for Practice Transformation, " and published a library of resources and tools to help practices understand and implement the PCMH Model of Care. All materials produced by the Initiative are in the public domain. This site provides access to implementation guides, assessment tools, presentations and other materials on the Change Concepts, as well as resources on payment and recognition. Access these tools . »Share a success or ask a question »Sign up to receive medical home news and resources Kathryn Phillips, MPH Director, Safety Net Medical Home Initiative (206) 288-2462 (800) 949-7536 ext. 2462 kathrynp@qualishealth.org</description>
  </resource-candidate>
  <resource-candidate id="860883" label="good" score="25">
    <url>http://www.odamoz.org.mz</url>
    <description>It is a user-friendly database, accessible to all through the internet. Its "Design your own report" function makes it easy to search for specific information through a set of predefined criteria (donor, DAC sector, location, project status, funding type and MDGs) and offers tables and geographic maps (ODAmap) for analysis. ODAdata 2.6d - ODAdata is an aid information management system of the Development Gateway</description>
  </resource-candidate>
  <resource-candidate id="858035" label="good" score="25">
    <url>http://seamap.env.duke.edu</url>
    <description>As part of the Ocean Biogeographic Information System (OBIS), a group of investigators, led by Andrew Read and Patrick Halpin of Duke University, is building Ocean Biogeographic Information System Spatial Ecological Analysis of Megav ertebrate Populations (OBIS-SEAMAP), a spatially, temporally interactive online archive for marine mammal, sea turtle and seabird data. This service is made possible by contributio ns from data providers all over the world. OBIS is one of the projects of Census of Marine Life . Visit Patrick Halpin's Marine Geospatial Ecology Lab web site Visit Andy Read's Marine Conservation Ecology Lab web site OBIS-SEAMAP is aimed at augmenting our understanding of the distribution and the ecology of marine mammals, seabirds and sea turtles by the following approaches: Funding for the OBIS-SEAMAP project has been provided by: The observation data held by OBIS-SEAMAP are collected from various data providers worldwide. They are registered into the OBIS-SEAMAP database and presented on the web site upon d ata providers' permission. The ownership of the data belongs to the data providers. The use of the data is subject to the OBIS-SEAMAP Terms of Use . Please contact the data provider(s) before you use the data downloaded from OBIS-SEAMAP for any publication. [Browse Datasets] button on the front page allows you to quickly browse datasets by data provider. Alternatively, visit Providers to see a list of individual providers. (To cite OBIS-SEAMAP, please take a look at Terms of Use . Also note that individual datasets have their own citations. Please see their Dataset Page for the citation information.) Visit Provider FAQ Visit Online Help Visit User FAQ OBIS-SEAMAP is hosted at Marine Geospatial Ecology Lab , Nicholas School of the Environment, Duke University. The OBIS-SEAMAP project is a node of the Ocean Biogeographic Information System (OBIS) . Copyright © 2002-2013. Please see the OBIS-SEAMAP Terms of Use . We're happy to field your questions, comments or suggestions .</description>
  </resource-candidate>
  <resource-candidate id="859028" label="good" score="25">
    <url>http://www.broad.mit.edu/annotation/genome/aspergillus_nidulans/MultiHome.html</url>
    <description>Human Genome Project ICCB The Broad Institute evolved from a decade of informal and successful research collaborations among scientists in the MIT and Harvard communities. In 1990, the Whitehead Institute/MIT Center for Genome Research (WICGR) was founded, and it soon became an international leader in the field of genomics and a flagship of the Human Genome Project. As early as 1995, WICGR scientists recognized the need to bring the power of genomics to the understanding of human disease. It launched pilot projects in genomic medicine, forming an unofficial collaborative network among scientists from across MIT and Harvard who pioneered new approaches to cancer and human genetics. In parallel, Harvard Medical School-based scientists established the Institute of Chemistry and Cell Biology (ICCB) in 1998, to facilitate the pursuit of chemical genetics as an academic discipline and a tool to further understand human biology and disease. In 2002, the ICCB was awarded an Initiative for Chemical Genetics (ICG) grant from the National Cancer Institute, and it s successful Investigator-Initiated Screening Program facilitated small molecule screening projects for more than 80 research groups worldwide. These projects demonstrated the power of enabling scientists to collaborate to tackle the major challenges in molecular medicine. It was clear that a new type of formal organization was required — open, collaborative, interdisciplinary, and able to organize projects at any scale. In addition, it was important that the complementary expertise of the genomic scientists and the chemical biologists across MIT and Harvard be brought together in one place to drive the transformation of medicine with molecular knowledge. Discussions in 2002-2003 among Eli and Edythe Broad, MIT, Harvard and its affiliated hospitals, and the Whitehead Institute shaped the vision for this new institute. The extraordinary generosity of Eli and Edythe Broad, through their founding gift of $100 million (later doubled to $200 million) made it possible to formally announce the new institute in June 2003 and to launch it in May 2004. Less than four years after its launch, the Broads gave an unprecedented gift of $400 million in September 2008 to permanently endow the institute, providing long-term sustainability for its unique model of collaborative, inter-institutional research. Copyright © 2014 Broad Institute. All Rights Reserved.     Privacy Policy   Terms &amp; Conditions   Intranet              </description>
  </resource-candidate>
  <resource-candidate id="857989" label="bad" score="25">
    <url>http://www.chairs-chaires.gc.ca/home-accueil-eng.aspx</url>
    <description>Here is an alphabetical list of links to current Government of Canada Departments, Agencies, Crown Corporations, Special Operating Agencies and other related organizations. If the organization you are looking for is not on the list, consult the Financial Administration Act . It includes a list of government organizations that no longer exist, or that now operate in the private sector.</description>
  </resource-candidate>
  <resource-candidate id="859477" label="good" score="25">
    <url>http://www.goldcopd.org</url>
    <description>     2013: November 20 The Global Initiative for Chronic Obstructive Lung Disease (GOLD) works with health care professionals and public health officials around the world to raise awareness of Chronic Obstructive Pulmonary Disease (COPD) and to improve prevention and treatment of this lung disease. Through the development of evidence-based guidelines for COPD management, and events such as the annual celebration of World COPD Day, GOLD is working to improve the lives of peo ple with COPD in every corner of the globe.   GOLD was launched in 1997 in collaboration with the National Heart, Lung, and Blood Institute , National Institutes of Health, USA, and the World Health Organization . GOLD ’s program is determined and its guidelines for COPD care are shaped by committees made up of leading experts from around the world. Read more about who is involved with GOLD Committees. Read more about the GOLD Program. Download GOLD Bylaws (PDF)  </description>
  </resource-candidate>
  <resource-candidate id="858207" label="bad" score="24">
    <url>http://rpd.oxfordjournals.org/lookup/suppl/doi:10.1093/rpd/nct222/-/DC1</url>
    <description>We use cookies to enhance your experience on our website. By continuing to use our website, you are agreeing to our use of cookies. You can change your cookie settings at any time. Find out more Skip Navigation Radiation Protection Dosimetry covers all aspects of personal and environmental dosimetry and monitoring, for both ionising and non-ionising radiations. This includes biological aspects, physical concepts, bioph ysical dosimetry, external and internal personal dosimetry and monitoring, environmental and workplace monitoring, accident dosimetry, and dosimetry related to the protection of pa tients. Particular emphasis is placed on papers covering the fundamentals of dosimetry; units, radiation quantities and conversion factors. Papers covering archaeological dating ar e included only if the fundamental measurement method or technique, such as thermoluminescence, has direct application to personal dosimetry measurements. Papers covering the dosim etric aspects of radon or other naturally occurring radioactive materials and low level radiation are included. Animal experiments and ecological sample measurements are not includ ed unless there is a significant relevant content reason. This information is taken from the Journal Citation Reports, published annually as part of the Science Citation Index by ISI. Radiation Protection Dosimetry is covered by the following indexing services: Aquatic Sciences and Fisheries Abstracts Current Contents® /Agriculture, Biology, and Environmental Sciences CAB Abstracts Current Contents® /Physical, Chemical and Earth Sciences Dairy Science Abstracts EMBASE Environment Index Environmental Science and Pollution Management Abstracts in Anthropology Field Crop Abstracts Forest Products Abstracts Forestry Abstracts Global Health Health &amp; Safety Science Abstracts Horticultural Abstracts Index Veterinarius INIS Atomindex Journal Citation Reports /Science Edition Pollution Abstracts Science Citation Index Expanded (SciSearch®) Science Citation Index® Sugar Industry Abstracts The Standard Periodical Directory Toxicology Abstracts Tropical Diseases Bulletin Veterinary Bulletin Wheat, Barley and Triticale Abstracts World Agricultural Economics and Rural Sociology Abstracts Open access options for authors - visit Oxford Open</description>
  </resource-candidate>
  <resource-candidate id="858677" label="bad" score="24">
    <url>http://support.illumina.com/downloads/bcl2fastq_conversion_software_184.ilmn</url>
    <description>This download contains the software, release notes, and user guide for the 1.8.4. version of the Bcl2FastQ conversion software. The Bcl2FastQ conversion software is a tool to handle bcl conversion and demultiplexing. Version 1.8.4 has added ability to mask multiple adapter sequences per read, has standard Illumina adapter sequences included in the bcl2fastq installation, and the stringency of the adapter masking feature is now configurable.</description>
  </resource-candidate>
  <resource-candidate id="858633" label="good" score="24">
    <url>http://www.ntu.edu.sg/home/zhengjie/software/LDsplit.htm</url>
    <description>Introduction LDsplit is an open source Java program that detects SNPs (single nulceotide polymorphisms) associated with meiotic recombination hotspots. The association is measured by the diffe rence of historical recombination rates at a hotspot between two subpopulations with different alleles at a candidate SNP (Figure 1). With interactive data visualization for explor atory analysis (Figure 2), LDsplit can be used to identify cis -regulatory elements of recombination hotspots both in large scale and high resolution.</description>
  </resource-candidate>
  <resource-candidate id="860827" label="good" score="24">
    <url>http://www.ebi.ac.uk/cgi-bin/readseq.cgi</url>
    <description>Copyright © EMBL-EBI 2013 | EBI is an outstation of the European Molecular Biology Laboratory | Privacy | Cookies | Terms of use</description>
  </resource-candidate>
  <resource-candidate id="859682" label="bad" score="24">
    <url>http://www.synthesis.info</url>
    <description>Synthesis was created to help collate and synthesis the information resulting from a literature search. The core philosophy of Synthesis is to automate any of the manual processes involved in a literature review and to bring the latest computer science research into the management of scientific literature. Synthesis Research Inc is located in Calgary, Canada. Inquiries about Synthesis Research Inc: outreach@synthesis.info . Nov 12, 2013 - Calgary, Canada Synthesis was selected to compete in the W21C Innovation Academy. June 15, 2013 - Calgary, Canada Synthesis version 2.2.0c Beta 4. This version of Synthesis addresses a) Annotate Visible Columns which allows a custom column to be created based upon your se arch terms b) Backup of current project created when importing a .ksp file. Located in project directory under \backup. January 31, 2013 - Calgary, Canada Synthesis version 2.2.0b has been released in beta-form. This version of Synthesis adds new key features including the ability to add Gray Literature, Create Randomized subse ts of the Literature and preform Cohen Kappa Scores on user defined columns in the literature repository. September 30, 2012 - Calgary, Canada Synthesis version 2.2.0 has been released. This version of Synthesis added the ability to toggle on/off the PDF viewer to improve screen real estate and enhanced usability fe edback to the user.</description>
  </resource-candidate>
  <resource-candidate id="860424" label="good" score="24">
    <url>http://gallantlab.org/brainviewer/cukuretal2013</url>
    <description>Instructions: On the left is a 3D model of one participant's cortical surface. Use the left mouse button to rotate, right mouse button to zoom, and middle mouse button to pan. The buttons at the bottom change the way the surface is shown. When viewing the 2D flat surface, use the left mouse button to pan.</description>
  </resource-candidate>
  <resource-candidate id="859847" label="bad" score="24">
    <url>http://en.wikipedia.org/wiki/Borneol</url>
    <description>Borneol is a bicyclic organic compound and a terpene . The hydroxyl group in this compound is placed in an endo position. Borneol exists as two enantiomers which have two different CAS numbers . Naturally occurring d-(+)-borneol is optically active . It is also one of the chemical compounds found in castoreum . This compound is gathered from the beaver plant food. [ 3 ] Borneol is a component of many essential oils , [ 4 ] and it is a natural insect repellent . [ 5 ] Borneol is an eye, skin, and respiratory irritant; and is harmful if swallowed. [ 8 ]</description>
  </resource-candidate>
  <resource-candidate id="859234" label="bad" score="24">
    <url>http://pubs.acs.org/cen/coverstory/84/8433chiralchem3.html</url>
    <description>A solution offering a potential 100% yield is dynamic kinetic resolution (DKR). It combines enantioselective resolution and in situ racemization to recycle the unwanted enantiomer. A similar alternative is a deracemization process that, instead of separating enantiomers, turns one into the other. Although biocatalysts needn 't be involved, their enantioselectivity and proclivity for mild operating conditions may be advantageous over chemical resolutions or synthesis. A number of multiton industrial processes still use enzymatic resolution, often with lipases that tolerate different substrates. BASF , for example, makes a range of chiral amines by acylating racemic amines with proprietary esters. Only one enantiomer is acylated to an amide, which can be readily separated from the unreacted amine. Although not a DKR process, the unreacted amine can be racemized off-line and fed back into the process to increase the final yield. B äckvall 's group and others-including Mahn-Joo Kim, Jaiwook Park, and coworkers at South Korea 's Pohang University of Science &amp; Technology-have applied the DKR method to a variety of functionalized alcohols. Changes in ruthenium catalyst ligands and reaction conditions have decreased DKR times by orders of magnitude to just a few hours. Also key to the progress is a catalyst that racemizes alcohols in less than 10 minutes, discovered by B äckvall and coworkers, now in the chemistry department at Stockholm University ( Angew. Chem. Int. Ed . 2004, 43 , 6535 ). Rapid screening and optimization of enzymatic activity, along with available, easy-to-use enzymes, are making biocatalysis a handy tool for chiral synthesis</description>
  </resource-candidate>
  <resource-candidate id="858026" label="bad" score="24">
    <url>http://gut.bmj.com/lookup/suppl/doi:10.1136/gutjnl-2012-304110/-/DC1</url>
    <description>Skip to content. | Skip to navigation | Site Map | Accessibility | Contact 16 April, 2013 marked an important change for the BMJ Group.  We revealed our new BMJ branding to the 3,300 delegates at  our biggest annual event, the International Forum on Quality and Safety in Healthcare , which this year took place in London.   For now, we are simply BMJ . Our flagship journal will be known as The  BMJ. The company continues to expand, particularly outside the UK, and we believe this rebrand helps us to better reflect the full extent of the services we offer, the international nature of our markets and the digital platforms that are now the majority of our business.   As a healthcare knowledge provider, we have a clear purpose:   We advance healthcare worldwide by sharing knowledge and expertise to improve experiences, outcomes and value.     The result of all of this is the benefit we bring to patients, medical professionals and to the world as a whole.   Download the new corporate brochure to learn more about our innovative services, information and a range of solutions, each tailored to meet the needs of all our customers. Read our story  and have a look at our new website . We are still proud to be a founder member of Research4Life , a programme by publishers supporting lower and middle income countries with valuable online resources. Watch the Ethiopia case study and read the latest case studies booklet to find out how our resources make a difference. Website Terms and Conditions - Revenue Sources - Accessibility - Privacy policy - Contact us - Sitemap - Home - © BMJ Publishing Group Ltd 2014</description>
  </resource-candidate>
  <resource-candidate id="860563" label="good" score="24">
    <url>http://www.research4life.org</url>
    <description>The demand for scientific literature in developing countries had gone unfulfilled for many years with thousands of students, researchers and academics struggling to gain access to current scientific information. While students were unable to access the literature and acquire the knowledge they needed, researchers and academics were confronted with mounting difficulties in publi shing their findings in peer-reviewed journals, updating their teaching curricula and identifying funding. The collective name for the four programmes – HINARI , AGORA , OARE and ARDI – Research4Life provides developing countries with free or low cost access to academic and professional peer-reviewed content online. Eligible libraries and their users benefit from: Research4Life is a public-private partnership of the WHO, FAO, UNEP, WIPO, Cornell and Yale Universities and the International Association of Scientific, Technical &amp; Medical Publishers. Working together with technology partner Microsoft, the partnership’s goal is to help attain six of the UN’s eight Millennium Development Goals by 2015 , reducing the scientific knowledge gap between industrialized countries and the developing world. The concept of Research4Life is simple: research in health, agriculture and the environment is better informed when it is based on the most recent, high quality and relevant scientific knowledge. Research4Life applies this, delivering knowledge to the world’s poorest countries. Research4Life is empowering universities, colleges, research institutes and government ministries as well as non-governmental agencies and hospitals, with access to scientific knowledge that was never before imagined. Research4Life is a partnership that functions entirely on the basis of good will. If you have resources that could add to the development of the Research4Life initiative, please contact: partners@research4life.org Research4Life is a highly successful public-private partnership for international development Research4Life is designed to enhance the scholarship, teaching, research and policy-making of the many thousands of students, faculty, scientists, and medical specialists, focusing on Health, Agriculture, Environment and other life, physical and social sciences in the developing world. Institutions in eligible countries are : universities and colleges, research institutes, professional schools, extension centers, government offices, local non-governmental organizations (NGOs), hospitals and national libraries.   Our first strategic plan for Research4Life as a whole, The Path to 2015, was produced in 2006 and was based on the findings and recommendations of the previous year’s user and infrastructure reviews. Our latest plan, Beyond the 2015 Horizon, was published in 2011 and once again has built its content and structure from the findings and recommendations of detailed external review s conducted during the previous year. In addition to outlining the five strategic goals which form the heart of our strategy for the next five years, the plan document also summarises in one place a wide range of basic information about Research4Life, its provenance, mission, and modus operandi. Download:  A PDF file of the complete plan 27th January 2014 4th December 2013 13th November 2013 Follow r4lpartnership on Twitter Research4Life is the collective name for four programmes</description>
  </resource-candidate>
  <resource-candidate id="858322" label="bad" score="24">
    <url>http://brain.oxfordjournals.org/lookup/suppl/doi:10.1093/brain/awt327/-/DC1</url>
    <description>We use cookies to enhance your experience on our website. By continuing to use our website, you are agreeing to our use of cookies. You can change your cookie settings at any time. Find out more Skip Navigation Brain provides researchers and clinicians with the finest original contributions in neurology. Leading studies in neurological science are balanced with practical clinical articles. Its citation rating is one of the highest for neurology journals, and it consistently publishes papers that become classics in the field. The Editorial Board reflects both the journal's truly international readership and wide coverage. Brain is using the latest technology to speed up the publication process and add greater functionality to the published papers. Papers are now submitted online, and manuscripts are post ed online weeks in advance of their appearance in the printed issue. This means you can read the best research without delay, and your papers can start being cited even more rapidl y than before. Brain is covered by the following major indexing services: Abstracts in Anthropology AMED Biological Abstracts BIOSIS Previews Calcium and Calcified Tissue Abstracts Chemoreception Abstracts CINAHL CSA Neurosciences Current Contents® /Clinical Medicine Current Contents® /Life Sciences Derwent Drug File Elsevier BIOBASE - Current Awareness in Biological Sciences (CABS) EMBASE E-psyche Excerpta Medica Abstract Journals Infotrac Journal Citation Reports /Science Edition Journal Watch: Neurology Linguistics &amp; Language Behavior Abstracts Neuroscience Citation Index® Neurosciences Abstracts Pharmacoeconomics and Outcome News PROQUEST DATABASE : MEDLINE with Full Text PROQUEST DATABASE : ProQuest 5000 International PROQUEST DATABASE : ProQuest Central PROQUEST DATABASE : ProQuest Health &amp; Medical Complete PROQUEST DATABASE : ProQuest Medical Library PROQUEST DATABASE : ProQuest Nursing &amp; Allied Health Source PROQUEST DATABASE : ProQuest Pharma Collection PROQUEST DATABASE : ProQuest Psychology Journals PROQUEST DATABASE : PsycINFO Database with Full Text Psychlit PubMed Reactions Weekly Review of Medical and Veterinary Mycology Science Citation Index Expanded (SciSearch®) Science Citation Index® South Pacific Periodicals Index The Standard Periodical Directory This information is taken from the Journal Citation Reports, published annually as part of the Science Citation Index by ISI. The Guarantors of Brain Open access options for authors - visit Oxford Open</description>
  </resource-candidate>
  <resource-candidate id="858025" label="bad" score="24">
    <url>http://gut.bmj.com/lookup/suppl/doi:10.1136/gutjnl-2012-303207/-/DC1</url>
    <description>Skip to content. | Skip to navigation | Site Map | Accessibility | Contact 16 April, 2013 marked an important change for the BMJ Group.  We revealed our new BMJ branding to the 3,300 delegates at  our biggest annual event, the International Forum on Quality and Safety in Healthcare , which this year took place in London.   For now, we are simply BMJ . Our flagship journal will be known as The  BMJ. The company continues to expand, particularly outside the UK, and we believe this rebrand helps us to better reflect the full extent of the services we offer, the international nature of our markets and the digital platforms that are now the majority of our business.   As a healthcare knowledge provider, we have a clear purpose:   We advance healthcare worldwide by sharing knowledge and expertise to improve experiences, outcomes and value.     The result of all of this is the benefit we bring to patients, medical professionals and to the world as a whole.   Download the new corporate brochure to learn more about our innovative services, information and a range of solutions, each tailored to meet the needs of all our customers. Read our story  and have a look at our new website . We are still proud to be a founder member of Research4Life , a programme by publishers supporting lower and middle income countries with valuable online resources. Watch the Ethiopia case study and read the latest case studies booklet to find out how our resources make a difference. Website Terms and Conditions - Revenue Sources - Accessibility - Privacy policy - Contact us - Sitemap - Home - © BMJ Publishing Group Ltd 2014</description>
  </resource-candidate>
  <resource-candidate id="858296" label="bad" score="24">
    <url>http://www.landesbioscience.com/journals/psb/article/24206</url>
    <description>Mitogen-activated protein kinase (MAPK) pathways represent a crucial regulatory mechanism in plant development. The ability to activate and inactivate MAPK pathways rapidly in response to changing conditions helps plants to adapt to a changing environment. AtMKK1 is a stress response kinase that is capable of activating the MAPK proteins AtMPK3, AtMPK4 and AtMPK6. To elucidate its mode of action further, several tests were undertaken to examine the response of AtMKK1 to salt stress using a knockout (KO) mutant of AtMKK1. We found that AtMKK1 mutant plants tolerated elevated levels of salt during both germination and adulthood. Proteomic analysis indicated that the level of the α subunit of mitochrondrial H + -ATPase, mitochrondial NADH dehydrogenase and mitochrondrial formate dehydrogenase was enhanced in AtMKK1 knockout mutants upon high salinity stress. The level of formate dehydrogenase was further confirmed by immunoblotting and enzyme assay. The possible involvement of these enzymes in salt tolerance is discussed. This is an open-access article licensed under a Creative Commons Attribution-NonCommercial 3.0 Unported License . The article may be redistributed, reproduced, and reused for non-commercial purposes, provided the original source is properly cited. If you are seeking permission to republish your own work or portions of it, Landes Bioscience grants it freely via the CC-BY-NC license. There is no need to secure rights from Landes Bioscience or The Copyright Clearance Center. All other permissions may be secured through The Copyright Clearance Center .</description>
  </resource-candidate>
  <resource-candidate id="861439" label="bad" score="24">
    <url>http://gbe.oxfordjournals.org/lookup/suppl/doi:10.1093/gbe/evu006/-/DC1</url>
    <description>We use cookies to enhance your experience on our website. By continuing to use our website, you are agreeing to our use of cookies. You can change your cookie settings at any time. Find out more Skip Navigation Genome Biology and Evolution (GBE) publishes leading original research at the interface between evolutionary biology and genomics. Papers considered for publication report novel e volutionary findings that concern natural genome diversity, population genomics, the structure, function, organisation and expression of genomes, comparative genomics, proteomics, and environmental genomic interactions. Major evolutionary insights from the fields of computational biology, structural biology, developmental biology, and cell biology are also c onsidered, as are theoretical advances in the field of genome evolution. GBE’s scope embraces genome-wide evolutionary investigations at all taxonomic levels and for all forms of l ife — within populations or across domains. Its aims are to further the understanding of genomes in their evolutionary context and further the understanding of evolution from a gen ome-wide perspective. GBE is owned by the Society for Molecular Biology and Evolution (SMBE). Motivated by the continued growth of the field, SMBE conducted a grass-roots survey in 2007 to investigate the needs of the field regarding new publication outlets. The survey elicited a resounding response from members of SMBE and other scientists in the fields of genomics and molecula r evolution. The key findings from that survey were that the field wanted an on-line only journal that was devoted specifically to the areas of genome evolution and comparative gen omics and that was published under an Open Access model. The response of SMBE was to launch GBE in order to serve those needs of the field. The SMBE meeting attracts about 800 part icipants each year. As a reflection of the rapid growth of genomic technologies, about half of the science presented at each SMBE meeting is about genomics. With the help of the ev olutionary expertise that is gathered in SMBE, GBE is positioned and designed to set the highest standards for papers in the growing field of evolutionary genomics. GBE is covered by the following services: Biochemistry &amp; Biophysics Citation Index® Biological Abstracts Biotechnology Citation Index® CAB Abstracts Chemical Abstracts Current Contents® /Agriculture, Biology, and Environmental Sciences Current Contents® /Life Sciences Directory of Open Access Journals (DOAJ) Elsevier BIOBASE - Current Awareness in Biological Sciences (CABS) EMBASE GEOBASE Science Citation Index Expanded (SciSearch®) Scopus The Standard Periodical Directory Zoological Record Most read papers in GBE Published on behalf of the Society for Molecular Biology and Evolution</description>
  </resource-candidate>
  <resource-candidate id="861436" label="bad" score="24">
    <url>http://gbe.oxfordjournals.org/lookup/suppl/doi:10.1093/gbe/evu002/-/DC1</url>
    <description>We use cookies to enhance your experience on our website. By continuing to use our website, you are agreeing to our use of cookies. You can change your cookie settings at any time. Find out more Skip Navigation Genome Biology and Evolution (GBE) publishes leading original research at the interface between evolutionary biology and genomics. Papers considered for publication report novel e volutionary findings that concern natural genome diversity, population genomics, the structure, function, organisation and expression of genomes, comparative genomics, proteomics, and environmental genomic interactions. Major evolutionary insights from the fields of computational biology, structural biology, developmental biology, and cell biology are also c onsidered, as are theoretical advances in the field of genome evolution. GBE’s scope embraces genome-wide evolutionary investigations at all taxonomic levels and for all forms of l ife — within populations or across domains. Its aims are to further the understanding of genomes in their evolutionary context and further the understanding of evolution from a gen ome-wide perspective. GBE is owned by the Society for Molecular Biology and Evolution (SMBE). Motivated by the continued growth of the field, SMBE conducted a grass-roots survey in 2007 to investigate the needs of the field regarding new publication outlets. The survey elicited a resounding response from members of SMBE and other scientists in the fields of genomics and molecula r evolution. The key findings from that survey were that the field wanted an on-line only journal that was devoted specifically to the areas of genome evolution and comparative gen omics and that was published under an Open Access model. The response of SMBE was to launch GBE in order to serve those needs of the field. The SMBE meeting attracts about 800 part icipants each year. As a reflection of the rapid growth of genomic technologies, about half of the science presented at each SMBE meeting is about genomics. With the help of the ev olutionary expertise that is gathered in SMBE, GBE is positioned and designed to set the highest standards for papers in the growing field of evolutionary genomics. GBE is covered by the following services: Biochemistry &amp; Biophysics Citation Index® Biological Abstracts Biotechnology Citation Index® CAB Abstracts Chemical Abstracts Current Contents® /Agriculture, Biology, and Environmental Sciences Current Contents® /Life Sciences Directory of Open Access Journals (DOAJ) Elsevier BIOBASE - Current Awareness in Biological Sciences (CABS) EMBASE GEOBASE Science Citation Index Expanded (SciSearch®) Scopus The Standard Periodical Directory Zoological Record Most read papers in GBE Published on behalf of the Society for Molecular Biology and Evolution</description>
  </resource-candidate>
  <resource-candidate id="861383" label="good" score="24">
    <url>http://www.ks.uiuc.edu/Research/vmd</url>
    <description>VMD is a molecular visualization program for displaying, animating, and analyzing large biomolecular systems using 3-D graphics and built-in scripting. VMD supports com puters running MacOS X, Unix, or Windows, is distributed free of charge, and includes source code. ( more details... ) Spotlight BioCoRE enhances VMD by making it very easy to share molecular views with collaborators. Once you have a desired view in VMD, the view can be saved back to BioCoRE by selecting an option in a special BioCoRE window. Collaborators can then use BioCoRE to load the same view in their own copy of VMD. Other Spotlights</description>
  </resource-candidate>
  <resource-candidate id="861356" label="good" score="24">
    <url>http://www.egappreviews.org</url>
    <description>    The EGAPP initiative was launched by the CDC Office of Public Health Genomics in the fall of 2004.   The initiative's goal is to establish and evaluate a systematic, evidence-based process for assessing genetic tests and other applications of genomic technology in transition from research to clinical and public health practice.   EGAPP also aims to integrate:   The success of the Human Genome Project has led to increasingly rapid translation of genomic information into clinical applications.   Genetic tests for more than 2,000 diseases have been developed, with more than 1,000 currently available for clinical testing.   Most are used for diagnosis of rare genetic disorders, but a growing number have population-based applications, including carrier identification, predictive testing for inherited risk of common diseases, and pharmacogenetic testing for variation in drug response.   These tests and other anticipated applications of genomic technologies for screening and prevention have the potential for broad public health impact.   In recent years, a number of issues have been raised about the current status of genetic testing implementation and oversight, including the need to develop evidence to establish efficacy and cost-effectiveness before tests are commercialized. 1-12  In addition, as new genomic technologies with potential applications in clinical practice continue to become available, there is an increasingly urgent need for timely and reliable information that will allow health care providers and payers, consumers, and policy makers to distinguish tests that are safe and useful.   Recommendations on the development and implementation of safe and effective genetic tests have been produced by expert panels, professional organizations, and clinical experts, including the National Institutes of Health - Department of Energy Task Force on Genetic Testing , the former Secretary's Advisory Committee on Genetic Testing , and the Secretary ’s Advisory Committee on Genetics, Health and Society . However, a coordinated approach for effectively translating genomic applications into clinical practice and health policy is still needed.       File Format Help: How do I view different file formats (PDF, DOC, PPT, MPEG) on this site?   Page last updated: September 24, 2013 Page last reviewed: September 24, 2013 Content Source: OPHG Staff</description>
  </resource-candidate>
  <resource-candidate id="861002" label="good" score="24">
    <url>http://www.facs.org</url>
    <description>The American College of Surgeons is dedicated to improving the care of the surgical patient and to safeguarding standards of care in an optimal and ethical practice environment.     What is the American College of Surgeons?   American College of Surgeons Celebrates Grand Opening of New Building in Washington, DC   Staff Listing of The College     ACS Divisions and Programs     ACS Board of Regents   ACS Advisory Councils   ACS Board of Governors     ACS Committees   Some comments on the ACS Seal   History and Archives   Site Index   American College of Surgeons 2013-2014 Presidential Theme Video:   The Surgeon of the Future: Anchoring Innovation and Science with Moral Values Carlos A. Pellegrini MD, FACS, FRCSI ( Hon)   Watch the video     Improving quality in surgery, trauma and cancer care leads to fewer complications, better outcomes and greater access for patients —at lower costs. Visit ACS Inspiring Quality and Accreditation, Verification, and Quality Improvement Programs to learn more about our surgical initiatives.   “The American College of Surgeons' (ACS) top priority is providing value for its members, ” says Patricia L. Turner, MD, FACS, Director of  the ACS Member Services Division.   Other Membership Categories Young Fellows Surgical Residents   Revised October 17, 2013 This page and all contents are Copyright © 1996-2013 by the American College of Surgeons, Chicago, IL 60611-3211</description>
  </resource-candidate>
  <resource-candidate id="859154" label="good" score="24">
    <url>http://semanticweb.org</url>
    <description>semanticweb.org is a portal for publishing information on research and development related to the topics Semantic Web and Wikis . For more information, have a look at the Main Page . Statistics about this site can be accessed via Special:Statistics . Most content of semanticweb.org is made available under one of two optional licenses, GFDL and CC:BY. See semanticweb.org:Copyrights for details. The Semantic Web Logo is taken from the original W3C Semantic Web Logo collection and is governed by the usage policies specified therein, in particular by the W3C Document License . See also http://www.w3.org/2001/sw/ fro more information on the W3C Semantic Web activity. While semanticweb.org offers the service of publishing digital content online, it is not affiliated with most of its contributors and cannot directly control the publications. Plea se read the general disclaimer for details. Especially, semanticweb.org is not organising events or publishing printed proceedings. If you need more information about some event that is described in this wiki, please contact the specified organisers. semanticweb.org is hosted by AIFB . For contacting the site admins, write to or send an email . The domain semanticweb.org and its subdomains are administered by Stefan Decker . Any requests regarding the domain should go to him.</description>
  </resource-candidate>
  <resource-candidate id="858671" label="good" score="23">
    <url>https://github.com/cbuhay/ExCID</url>
    <description>You can clone with HTTPS or Subversion . The Exome Coverage and Identification Report displays the coverage of every target region in your capture design. It also displays regions below an adjustable coverage threshold. More informative description (README) The Exome Coverage and Identification (ExCID) Report has been developed to analyze the sequence depth of each exome, report the average coverage across each target, and identify bases below 20X. Furthermore, the tool also reports the gene, transcript, and exon captured by the target. The report has the option to output data tracks of sample targets and coverage that can be vi sualized in UCSC and IGV genome browsers. Requirements: Latest version of JAVA and PERL. 1) Run setup.sh script from command line. $./setup.sh The setup script installs the bedtools version 2.17.0 (Released under GNU public license version 2 (GPL v2)) and maintained by the Quinlan Laboratory at the University of Virginia. 1) For using with VCrome regions run the program as: Multiple Bam files can be provided eg. If the minimum threshold is not provided by the user then 20x coverage is assummed by default. 2) For using with a user defined BED file: Multiple Bam files can be provided eg. If the minimum threshold is not provided by the user then 20x coverage is assummed by default. The BED file will be annotated with RefSEQ and HGMD gene annotations. The RefSEQ and HGMD database was obtained in November 2013. To update the RefSEQ and HGMD database please look at the files in database directory for the database format. These are all the entries in the respective databases.</description>
  </resource-candidate>
  <resource-candidate id="860833" label="good" score="23">
    <url>http://www.ebi.ac.uk/clustalw</url>
    <description>Tools &gt; Multiple Sequence Alignment Multiple Sequence Alignment (MSA) is generally the alignment of three or more biological sequences (protein or nucleic acid) of similar length. From the output, homology can be inferred and the evolutionary relationships between the sequences studied. By contrast, Pairwise Sequence Alignment tools are used to identify regions of similarity that may indicate functional, structural and/or evolutionary relationships between two biological sequences. New MSA tool that uses seeded guide trees and HMM profile-profile techniques to generate alignments. Suitable for medium-large alignments. Launch  Clustal Omega Popular MSA tool that uses tree-based progressive alignments. Suitable for medium alignments. Launch  ClustalW2 Create a Multiple Sequence Alignment from a protein BLAST result using the DbClustal program. Launch  DbClustal Very fast MSA tool that concentrates on local regions. Suitable for large alignments. Launch  Kalign MSA tool that uses Fast Fourier Transforms. Suitable for medium-large alignments. Launch  MAFFT Accurate MSA tool, especially good with proteins. Suitable for medium alignments. Launch  MUSCLE Transform a Sequence Similarity Search result into a Multiple Sequence Alignment or reformat a Multiple Sequence Alignment using the MView program. Launch  MView Consistency-based MSA tool that attempts to mitigate the pitfalls of progressive alignment methods. Suitable for small alignments. Launch  T-Coffee The EBI has a new phylogeny-aware multiple sequence alignment program which makes use of evolutionary information to help place insertions and deletions. Try it out at WebPRANK . The tools described on this page are provided using our new bioinformatics analysis tools framework . If you have any feedback or encounter any issues please let us know via EMBL-EBI support . EMBL-EBI, Wellcome Trust Genome Campus, Hinxton, Cambridgeshire, CB10 1SD, UK     +44 (0)1223 49 44 44 Copyright © EMBL-EBI 2013 | EBI is an outstation of the European Molecular Biology Laboratory | Privacy | Cookies | Terms of use</description>
  </resource-candidate>
  <resource-candidate id="860136" label="good" score="23">
    <url>http://www.clinicaltrials.gov/ct2/results?term=NCT01711931&amp;Search=Search</url>
    <description>Example: "Heart attack" AND "Los Angeles" Modify this search | How to Use Search Results</description>
  </resource-candidate>
  <resource-candidate id="860842" label="good" score="23">
    <url>http://nt.ars-grin.gov/fungaldatabases</url>
    <description>United States Department of Agriculture Agricultural Research Service Mission Statement ARS conducts research to develop and transfer solutions to agricultural problems of high national priority and provide information access and dissemination to: ensure high-quality, safe food, and other agricultural products assess the nutritional needs of Americans sustain a competitive agricultural economy enhance the natural resource base and the environment, and provide economic opportunities for rural citizens, communities, and society as a whole. Vision The ARS vision is to lead America towards a better future through agricultural research and information. Administrators The ARS Administrator is Dr. Chavonda Jacobs-Young. Dr. Caird E. Rexroad, Jr.   is the Associate Administrator, Research Management and Operations and Dr. Kay Simmons is the Acting Associate Administrator,  Office of National Programs. For more information see Biographical Sketches of our  Administrators .     Research We take great care in designing and organizing  our research effort,  and we listen—and respond—to those with a stake in the outcome.   More information can be found in The Research Enterprise  and The Big Picture of ARS Research . Plans and Reports We follow  a strategic plan we develop to meet our stakeholders' needs and support USDA's mission. We check our progress in carrying out that plan, and we modify it as circumstances require. See all our Plans and Reports . Research, Education and Economics ARS is one of four agencies in USDA's Research, Education and Economics (REE) mission area. The others are National Institute of Food and Agriculture (NIFA) , Economic Research Service (ERS) , and National Agricultural Statistics Service (NASS) . Budget Since we are an agency of the Research, Education and Economics mission area of USDA, Congress establishes our annual budget on the basis of the President's proposed budget and research priorities. Our budget for fiscal year 2012 is about $1.1 billion. Partnering Our scientists frequently collaborate with research partners from universities, companies, other organizations and other countries. See more about Partnering and Technology Transfer .</description>
  </resource-candidate>
  <resource-candidate id="860782" label="good" score="23">
    <url>http://www.force11.org/AmsterdamManifesto</url>
    <description>In support of this assertion, and to encourage good practice, we offer a set of guiding principles for data within scholarly literature, another dataset, or any other research object.  </description>
  </resource-candidate>
  <resource-candidate id="858478" label="good" score="23">
    <url>http://apps.who.int/medicinedocs/en</url>
    <description>Please visit our frequently asked questions if you have a query about WHO. If your question is not answered, please use the list below to contact us. Please note that due to the high volume of queries received, an individual response may not be possible. If you would like to request information about WHO web site or if you are encountering technical problems with the web site, please use the feedback form . Please visit the online book shop to look for or order a WHO publication. If you would like to request information about WHO publications, please e-mail publications@who.int . Visit the media contacts page if you want to contact a communication officer about WHO's media products. Please visit the permissions and licensing page if you need information on copyright and licensing. World Health Organization Avenue Appia 20 1211 Geneva 27 Switzerland Telephone: + 41 22 791 21 11 Facsimile (fax): + 41 22 791 31 11 © WHO 2014</description>
  </resource-candidate>
  <resource-candidate id="859143" label="good" score="23">
    <url>http://evolution.gs.washington.edu/phylip.html</url>
    <description>PHYLIP is a free package of programs for inferring phylogenies. It is distributed as source code, documentation files, and a number of different types of executables. These Web pages, by Joe Felsenstein of the Department of Genome Sciences and the Department of Biology at the University of Washington , contain information on PHYLIP and ways to transfer the executables, source code and documentation to your computer. This is access number of this page since 1 January 2014 To see the number of accesses in previous years look here .</description>
  </resource-candidate>
  <resource-candidate id="858273" label="bad" score="23">
    <url>http://www.TILL-Photonics.de</url>
    <description>Learn More Dental Floss Events Calendar Learn More Events Calendar Learn More Spider Skin Events Calendar Learn More Events Calendar Learn More Events Calendar Date: January 20, 2014 Dear valued customer, Since its acquisition in 2011 TILL Photonics, now FEI Munich GmbH has become an integral part of FEI Life Sciences. TILL Photonics' 20 years of experience in developing light microscopy systems has resulted in a unique technology portfolio which was recently successfully applied to standard setting correlative light- and electron microscopy (CLEM) solutions, - solutions which are greatly received by our customers. We will further build on this success and increase efficiency and speed in developing and deploying new correlative solutions to the market. This requires focusing our efforts. Therefore, from January 31st, 2014 onwards, all our light microscopy technologies and techniques will be based on the CorrSight platform in order to offer an even broader range of innovative cutting-edge correlative solutions. All technology and know-how of the light microscopy systems will continue to be used and will be further developed in our CLEM offerings. The non-CorrSight based stand-alone product lines iMIC and its options (iMIC Andromeda, TIRF, 42, and 2P), more, Intravital and the Calcium Imaging systems will be discontinued. This strategy will not affect our ability to support and service our installed base of the above mentioned light microscopy product lines, - we will continue to support your valuable research and will make sure that the instruments you have are living up to your and our expectations. As this decision also comes with some organizational changes, please direct any questions to lm.sales@fei.com  in the future. For service, the existing contacts will remain unchanged ( lm.service@fei.com , US: Tel. +1 866 547 8455, all other territories Tel. +49 89 895 662 0). We are honored that you have chosen to work with us in the past and we hope that we can continue this relationship - and we would be delighted to tell you more about our new products in the future. Best Regards,   Dr. Peter Fruhstorfer Managing Director FEI Munich GmbH Vice President and Managing Director FEI Life Sciences FEI has changed the way correlative microscopy is conducted, with new solutions designed for ease of use, accuracy and efficiency. Both light and electron microscopists will appreciate FEI's comprehensive methods. Take a moment to discover which workflow is right for you. Learn more   Send general questions to lm.sales@fei.com For service: Email: lm.service@fei.com Phone (US): +1 866 547 8455 Phone (rest of world): +49 89 895 662 0</description>
  </resource-candidate>
  <resource-candidate id="861529" label="good" score="23">
    <url>http://www.case.edu/affil/tbru/research_naa2m.html</url>
    <description>Previous studies have compared different solid media for diagnosis of TB but no literature is available comparing solid media for specimens from partly treated patients. Understan ding the comparative characteristics of different media in detection of mycobacteria from specimens treated with standard techniques in a single laboratory may help to explain diff erences in response to treatment found between different sites and different studies that use the different media. Quantifying these differences may also help to develop approache s to understanding differences between mycobacterial populations.</description>
  </resource-candidate>
  <resource-candidate id="861417" label="bad" score="23">
    <url>http://gbe.oxfordjournals.org/lookup/suppl/doi:10.1093/gbe/evu007/-/DC1</url>
    <description>We use cookies to enhance your experience on our website. By continuing to use our website, you are agreeing to our use of cookies. You can change your cookie settings at any time. Find out more Skip Navigation Genome Biology and Evolution (GBE) publishes leading original research at the interface between evolutionary biology and genomics. Papers considered for publication report novel e volutionary findings that concern natural genome diversity, population genomics, the structure, function, organisation and expression of genomes, comparative genomics, proteomics, and environmental genomic interactions. Major evolutionary insights from the fields of computational biology, structural biology, developmental biology, and cell biology are also c onsidered, as are theoretical advances in the field of genome evolution. GBE’s scope embraces genome-wide evolutionary investigations at all taxonomic levels and for all forms of l ife — within populations or across domains. Its aims are to further the understanding of genomes in their evolutionary context and further the understanding of evolution from a gen ome-wide perspective. GBE is owned by the Society for Molecular Biology and Evolution (SMBE). Motivated by the continued growth of the field, SMBE conducted a grass-roots survey in 2007 to investigate the needs of the field regarding new publication outlets. The survey elicited a resounding response from members of SMBE and other scientists in the fields of genomics and molecula r evolution. The key findings from that survey were that the field wanted an on-line only journal that was devoted specifically to the areas of genome evolution and comparative gen omics and that was published under an Open Access model. The response of SMBE was to launch GBE in order to serve those needs of the field. The SMBE meeting attracts about 800 part icipants each year. As a reflection of the rapid growth of genomic technologies, about half of the science presented at each SMBE meeting is about genomics. With the help of the ev olutionary expertise that is gathered in SMBE, GBE is positioned and designed to set the highest standards for papers in the growing field of evolutionary genomics. GBE is covered by the following services: Biochemistry &amp; Biophysics Citation Index® Biological Abstracts Biotechnology Citation Index® CAB Abstracts Chemical Abstracts Current Contents® /Agriculture, Biology, and Environmental Sciences Current Contents® /Life Sciences Directory of Open Access Journals (DOAJ) Elsevier BIOBASE - Current Awareness in Biological Sciences (CABS) EMBASE GEOBASE Science Citation Index Expanded (SciSearch®) Scopus The Standard Periodical Directory Zoological Record Most read papers in GBE Published on behalf of the Society for Molecular Biology and Evolution</description>
  </resource-candidate>
  <resource-candidate id="861464" label="good" score="23">
    <url>http://bioinf.nuim.ie/tiger</url>
    <description>In late 2012, I got the idea that there were a few points to make about homology that were either not in the literature or they were there, but in relatively obscure places.  I tho ught it was time to pull these ideas together and see if there was something to be said about how homology was being treated in the literature and perhaps how we might think about it in its totality. I talked to some people in my research group – notably Leanne Haggerty – about the possibility of writing a paper on the subject.  We took a look at the gene similarity data coming out of her PhD project and decided that it made sense. We have been looking at gene similarity networks since 2010, when I spent 2 months in Eric Bapteste and Philippe Lopez ’s lab in Paris thinking about gene similarity networks and what they might show us. The main problem was that homologs were really being treated as a “thing ”, a “real thing ”.  Like a species.  Indivisible. Perhaps derived from the philosophical idea of essentialism . That last sentence was excised from the actual paper by my co-authors as it seemed inflammatory. Most people would say that they don ’t think of homologs in that way, but if you read the literature, you can see that this is the way in which they are being treated. So, in late 2012, I began drafting this manuscript and I invited some lovely people to co-author the manuscript and most accepted the task. Some others I had coffee with told me that this was a pretty silly idea and that we knew all we needed to know about homology.  Some warned me that the area was a complete mess and I would be best leaving it alone. I discovered later that indeed the area was a complete mess and I would have to steer clear of some of the work of developmental biologists and anatomists if I was to keep my sanit y. Therefore, in the end, we only wrote about homology as it really relates to molecular data.  Pierre-Alain Jachiet, Leanne Haggerty and David Fitzpatrick contributed cold, hard data and analyses, but even with such great data, it was a heck of a job to write the actual manuscript. The first draft was a bolshie effort on my behalf, written in a slightly haranguing style and fortunately, my co-authors generally hated it.  I have rarely gotten comments back fro m people where the total length of the comments exceeded the total length of the manuscript by approximately one order of magnitude. Approximately half the original text is on the cutting-room floor. Over a period of 14 months we had several attempts at including what we felt was important and deleting parts that were either inflammatory or plain wrong. In the end, the manuscript is one that I am very pleased with. Given the number of emails I have gotten about it, it seems that several of you are also pleased with it. I hope it prompts people with a good knowledge of programming and clustering and fuzzy clustering and networks to have another go at understanding homology. Perhaps we might consider adding to our store of knowledge of molecular evolution by including transitive relationships between proteins (relationships that are not direct homology relationships, but relationships of non-homologs to one another through composite genes/proteins).  Anyway, the paper is published this month in M.B.E. where it is completely Open Access and they were lovely enough to put one of our networks on the front cover. Haggerty, L.S., Jachiet, P.A.,  Hanage, W.P., Fitzpatrick, D., Lopez, P., O’Connell, M.J., Pisani, D., Wilkinson, M., Bapteste, E., and McInerney, J.O., (2014) A pluralistic account of homology: adapting the models to the data. Molecular Biology and Evolution  31 (3): 501-516. Prof. McInerney on "Goods Thinking". from James McInerney on Vimeo . Ernst Mayr Plenary Denver2013 from James McInerney on Vimeo . TV3 Vaccine Debate from James McInerney on Vimeo . Prof McInerney and Dr. Fitzpatrick Lecturing in Hungary 2004 from James McInerney on Vimeo . ©2014 Bioinformatics and Molecular Evolution Unit</description>
  </resource-candidate>
  <resource-candidate id="861233" label="good" score="23">
    <url>http://www.fmrib.ox.ac.uk/fsl/flirt</url>
    <description>FLIRT (FMRIB's Linear Image Registration Tool) is a fully automated robust and accurate tool for linear (affine) intra- and inter-modal brain image registration. Use the image with the best quality (tissue contrast and resolution) as the Reference image, otherwise poor registrations may occur (the inverse transformation can be found afterwa rds using the InvertXFM gui or the convert_xfm command-line utility). Do use the default settings (especially in the GUI advanced options) as they have been carefully chosen. Do use it for registering to the MNI standard brains as it has been extensively tested with these images. For images showing pathology, consider using binary cost function weighting images - a zero for areas of a pathological nature and one elsewhere (do not put zero outside the brain) . Consider using the Group facility (GUI only) for running the registration on a collection of images (this is also easily achieved with the command-line version by scripting).</description>
  </resource-candidate>
  <resource-candidate id="858274" label="bad" score="23">
    <url>http://www.landesbioscience.com/journals/psb/article/24259</url>
    <description>The involvement of chloride in salt stress symptoms and salt tolerance mechanisms in plants has been less investigated in the past. Therefore, we studied the salt-induced chloride influx in Arabidopsis expressing the GFP-based anion indicator Clomeleon. High salt concentrations induce two phases of chloride influx. The fast kinetic phase is likely caused by membrane depolarization, and is assumed to be mediated by channels. This is followed by a slower "saturation" phase, where chloride is accumulated in the cytoplasm. Both phases of chloride uptake are dependent on the presence of external calcium. In general: with high [Ca 2+ ] less chloride is accumulated in the cytoplasm. Surprisingly, also the internal calcium availability has an impact on chloride transport. A complete block of the second phase of chloride influx is achieved by the anion channel blocker A9C and trivalent cations (La 3+ , Gd 3+ , and Al 3+ ). Other channel blockers and diuretics were found to inhibit the process partially. The results suggest that several transporter species are involved here, including electroneutral cation-chloride-cotransporters, and a part of chloride possibly enters the cells through cation channels after salt application. This is an open-access article licensed under a Creative Commons Attribution-NonCommercial 3.0 Unported License . The article may be redistributed, reproduced, and reused for non-commercial purposes, provided the original source is properly cited. If you are seeking permission to republish your own work or portions of it, Landes Bioscience grants it freely via the CC-BY-NC license. There is no need to secure rights from Landes Bioscience or The Copyright Clearance Center. All other permissions may be secured through The Copyright Clearance Center .</description>
  </resource-candidate>
  <resource-candidate id="859248" label="good" score="23">
    <url>http://www.ebi.ac.uk/Tools/clustalw</url>
    <description>Tools &gt; Multiple Sequence Alignment Multiple Sequence Alignment (MSA) is generally the alignment of three or more biological sequences (protein or nucleic acid) of similar length. From the output, homology can be inferred and the evolutionary relationships between the sequences studied. By contrast, Pairwise Sequence Alignment tools are used to identify regions of similarity that may indicate functional, structural and/or evolutionary relationships between two biological sequences. New MSA tool that uses seeded guide trees and HMM profile-profile techniques to generate alignments. Suitable for medium-large alignments. Launch  Clustal Omega Popular MSA tool that uses tree-based progressive alignments. Suitable for medium alignments. Launch  ClustalW2 Create a Multiple Sequence Alignment from a protein BLAST result using the DbClustal program. Launch  DbClustal Very fast MSA tool that concentrates on local regions. Suitable for large alignments. Launch  Kalign MSA tool that uses Fast Fourier Transforms. Suitable for medium-large alignments. Launch  MAFFT Accurate MSA tool, especially good with proteins. Suitable for medium alignments. Launch  MUSCLE Launch  MView Consistency-based MSA tool that attempts to mitigate the pitfalls of progressive alignment methods. Suitable for small alignments. Launch  T-Coffee The EBI has a new phylogeny-aware multiple sequence alignment program which makes use of evolutionary information to help place insertions and deletions. Try it out at WebPRANK . The tools described on this page are provided using our new bioinformatics analysis tools framework . If you have any feedback or encounter any issues please let us know via EMBL-EBI support . EMBL-EBI, Wellcome Trust Genome Campus, Hinxton, Cambridgeshire, CB10 1SD, UK     +44 (0)1223 49 44 44 Copyright © EMBL-EBI 2013 | EBI is an outstation of the European Molecular Biology Laboratory | Privacy | Cookies | Terms of use</description>
  </resource-candidate>
  <resource-candidate id="859548" label="bad" score="23">
    <url>http://www.tac.org.za/community/node/2742</url>
    <description>Issue 42: May '12 Learn About HIV   Issue 41: Dec '11 Fix The Laws-Save Our Lives   Issue 40: Oct '11 Vision A unified quality health care system which provides equal access to HIV prevention and treatment services for all people Mission   To ensure that every person living with HIV has access to quality comprehensive prevention and treatment services to live a healthy life Strategic Approach TAC will achieve its mission by –   Overview of TAC Founde d on 10 December 1998 in Cape Town, South Africa, The Treatment Action Campaign (TAC) advocates for increased access to treatment, care and support services for people living with HIV and campaigns to reduce new HIV infections. With more than 16,000 members, 267 branches and 72 full time staff members, TAC has become the leading civil society force behind comprehensive hea lth care services for people living with HIV &amp;AIDS in South Africa.   Since 1998, TAC has held government accountable for health care service delivery; campaigned against official AIDS denialism; challenged the world ’s leading pharmaceutical companies to make treatment more affordable and cultivated community leadership on HIV and AIDS. Our efforts have resulted in many life-saving interventions, including the implementation of country-wide mother-to-child transmission prevention and antiretroviral treatment progr ammes. For our efforts TAC has received world-wide acclaim and numerous international accolades, including a nomi nation for a Nobel Peace Prize in 2004. On 30 August 2006 the New York Times named TAC, “the world ’s most effective AIDS group ”. ·                 Prevention and Treatment Literacy (PTL): The PTL programme provides high quality training and public-health education on the science of HIV and TB prevention and treatment to patients and partner organisations. TAC ’s PTL programme also monitors access to ess ential HIV and TB services and treatment at a facility-level in the districts in which we operate. To read more about our PTL programme please click here. Together TAC ’s programmes facilitate access to comprehensive HIV and TB prevention, treatment, care and support services; provide scientific literacy training on prevention and treatment on an increasingly mass scale; coordinate, distil and disseminate scientific research and policy developments on HIV &amp;AIDS and TB at the community grass-roots level ; and organize and advocate with member communities to mobilise and take up issues of health policy and service delivery. TAC ’s Strategic Objectives The TAC's objectives are described in the organisation's Constitution and are as follows:   TAC is a registered Section 21 company. Registration: 2000/029181/08. NPO: 043-770. VAT: 4070239977. Materials produced by TAC are published under the Creative Commons Attribution Share Alike 3.0 Unported license and are the copyright of TAC. Materials published on this website under the by-line of current TAC staff or National Council members are also published under the Creative Commons Attribution Share Alike 3.0 Unported license and are the copyright of the author. Some materials on this site are copyrighted by third-parties under different licensing terms and either reproduced here with permission or for fair use. Check back soon   &lt;!-- function setToUnsubscribe() { document.subscribeform.action = "http://maillist.tac.org.za/lists/?p=unsubscribe"; return true; } function setToSubscribe() { document.subscribeform.action = "http://maillist.tac.org.za/lists/index.php?p=subscribe"; return true; } //--&gt; Receive our newsletters: Receive our press releases:</description>
  </resource-candidate>
  <resource-candidate id="858235" label="bad" score="23">
    <url>http://www.bodytrace.com</url>
    <description>Security is a must for all wireless applications. Our system handles data encryption, key management and provisioning automatically and transparently. You never have to worry about the complexities of cryptography, because we have built in the state-of-the-art. With automatic subscription activation on first use, device management becomes much simpler. Switching devices on and off is also simple and we don't charge you any fees for suspended accounts.</description>
  </resource-candidate>
  <resource-candidate id="859172" label="good" score="22">
    <url>http://www.afdc.energy.gov/afdc</url>
    <description>Search Help   The Alternative Fuels Data Center (AFDC) is a comprehensive clearinghouse of information about advanced transportation technologies. The AFDC offers transportation decision makers unbiased information, data, and tools related to the deployment of alternative fuels and advanced vehicles. The AFDC launched in 1991 in response to the Alternative Motor Fuels Act of 1988 and the Clean Air Act Amendments of 1990. It originally served as a repository for alternative fuel performance data. The AFDC has since evolved to offer a broad array of information resources that support efforts to reduce petroleum use in transportation. The AFDC serves Clean Cities stakeholders, fleets regulated by the Energy Policy Act , businesses, policymakers, government agencies, and the general public. The AFDC is a resource of the U.S. Department of Energy's Clean Cities program and administered by the National Renewable Energy Laboratory . Project assistance is available through Clean Cities, the deployment arm of the U.S. Department of Energy's Vehicle Technologies Office. Clean Cities works with thousands of stakeholders in communities across the country to reduce petroleum use in transportation. Find links to alternative transportation news and an archive of features on the AFDC. Read publications and access tools in Spanish about alternative fuels and advanced vehicle technologies. Find contacts for questions or comments about the Alternative Fuels Data Center.</description>
  </resource-candidate>
  <resource-candidate id="858550" label="bad" score="22">
    <url>http://hdl.handle.net/2027.42/60830</url>
    <description>The handle you requested -- 2027.42/60830/static/about/index.html -- cannot be found. Please contact us if you wish to report this error. Please include information regarding where you found the handle Handle System Web Site</description>
  </resource-candidate>
  <resource-candidate id="860875" label="bad" score="22">
    <url>http://www.landesbioscience.com/journals/worm/article/26276</url>
[truncated: 689,869 more chars]
