# Supplementary material for: Resource Disambiguator for the Web: Extracting Biomedical Resources and Their Citations from the Scientific Literature
Source: PLoS One. 2016 Jan 5;11(1):e0146300. doi: 10.1371/journal.pone.0146300 (PMC5156472; doi:10.1371/journal.pone.0146300)
Supplement: S5 Text — An XML file listing sentence fragments with their corresponding parse trees for the methods sections from four Elsevier journals (Neuroimage, Brain Research, Neurobiology of Disease and Journal of Neuroscience Methods) and resource name entities for them. (XML) [file pone.0146300.s005.xml]

<index>
    <!--
      An XML file listing sentence fragments with their corresponding parse trees 
      from the methods sections of papers from four Elsevier journals and 
      resource name entities for them.

      The results for 10 70% training/30% testing random splits are shown below;

      P,R,F1
      89.73,89.73,89.73
      96.15,95.42,95.79
      90.08,88.62,89.34
      89.09,89.09,89.09
      85.94,85.94,85.94
      89.93,89.93,89.93
      92.68,92.68,92.68
      81.73,80.19,80.95
      85.71,85.71,85.71
      90.53,90.53,90.53

   --> 

  <file xml="" in="" out="">
    <document idx="4" PMID="23416150">
      <sentence>
        <text idx="0">concentration was determined by Bio-Rad protein assay</text>
        <pt idx="0" src="ch">(S1 (S (NP (NN concentration)) (VP (VBD was) (VP (VBN determined) (PP (IN by) (NP (JJ Bio-Rad) (NN protein) (NN assay)))))))</pt>
        <ne start="32" end="39" type="resource" status="lt" />
      </sentence>
      <sentence>
        <text idx="0">rabbit anti-goat IgG ( Bio-Rad ; 1:2500 dilution</text>
        <pt idx="0" src="ch">(S1 (FRAG (NP (NN rabbit) (NN anti-goat)) (NP (NP (NNP IgG) (-LRB- -LRB-) (NNP Bio-Rad)) (: ;) (NP (CD 1:2500) (NN dilution)))))</pt>
        <ne start="23" end="30" type="resource" status="lt" />
      </sentence>
      <sentence>
        <text idx="0">were analyzed with NIH ImageJ</text>
        <pt idx="0" src="ch">(S1 (SINV (VP (VBD were) (VP (VBN analyzed) (PP (IN with)))) (NP (NNP NIH) (NNP ImageJ))))</pt>
        <ne start="23" end="29" type="resource" status="lt" />
      </sentence>
      <sentence>
        <text idx="0">rabbit anti-goat IgG ( Bio-Rad ; 1:2500 dilution</text>
        <pt idx="0" src="ch">(S1 (FRAG (NP (NN rabbit) (NN anti-goat)) (NP (NP (NNP IgG) (-LRB- -LRB-) (NNP Bio-Rad)) (: ;) (NP (CD 1:2500) (NN dilution)))))</pt>
        <ne start="23" end="30" type="resource" status="lt" />
      </sentence>
      <sentence>
        <text idx="0">Invitrogen ; 1:500 dilution</text>
        <pt idx="0" src="ch">(S1 (NP (NP (NNP Invitrogen)) (: ;) (NP (CD 1:500) (NN dilution))))</pt>
        <ne start="0" end="9" type="resource" status="lt" />
      </sentence>
    </document>
    <document idx="5" PMID="23419890">
      <sentence>
        <text idx="0">agarose ( Ultra-pure Bio-Rad , Hercules</text>
        <pt idx="0" src="ch">(S1 (NP (NP (NN agarose)) (PRN (-LRB- -LRB-) (NP (NNP Ultra-pure) (NNP Bio-Rad)) (, ,) (NP (NNP Hercules)))))</pt>
        <ne start="21" end="28" type="resource" status="lt" />
      </sentence>
    </document>
    <document idx="6" PMID="23428569">
      <sentence>
        <text idx="0">Blocks of 20 stimuli</text>
        <pt idx="0" src="ch">(S1 (NP (NP (NNS Blocks)) (PP (IN of) (NP (CD 20) (NNS stimuli)))))</pt>
        <ne start="0" end="6" type="resource" status="human" />
      </sentence>
    </document>
    <document idx="7" PMID="23428543">
      <sentence>
        <text idx="0">non-infarcted brain using NIH Image J software 1.62</text>
        <pt idx="0" src="ch">(S1 (FRAG (NP (JJ non-infarcted) (NN brain)) (S (VP (VBG using) (NP (NNP NIH) (NNP Image) (NNP J) (NN software) (CD 1.62))))))</pt>
        <ne start="30" end="37" type="resource" status="human" />
      </sentence>
    </document>
    <document idx="8" PMID="23416152">
      <sentence>
        <text idx="0">microplate reader ( Bio-Rad , Hercules</text>
        <pt idx="0" src="ch">(S1 (NP (NP (JJ microplate) (NN reader)) (PRN (-LRB- -LRB-) (NP (NNP Bio-Rad)) (, ,) (NP (NNP Hercules)))))</pt>
        <ne start="20" end="27" type="resource" status="lt" />
      </sentence>
    </document>
    <document idx="9" PMID="23419891">
      <sentence>
        <text idx="0">nitrocellulose membrane ( Bio-Rad ) at 120 V</text>
        <pt idx="0" src="ch">(S1 (S (VP (VB nitrocellulose) (NP (NNP membrane) (-LRB- -LRB-) (NNP Bio-Rad) (-RRB- -RRB-)) (PP (IN at) (NP (QP (CD 120) (CD V)))))))</pt>
        <ne start="26" end="33" type="resource" status="lt" />
      </sentence>
      <sentence>
        <text idx="0">Chemiluminescent Substrate ( Thermo Fisher Scientific , Rockford</text>
        <pt idx="0" src="ch">(S1 (NP (NP (NNP Chemiluminescent) (NNP Substrate)) (PRN (-LRB- -LRB-) (NP (NNP Thermo) (NNP Fisher) (NNP Scientific)) (, ,) (NP (NNP Rockford)))))</pt>
        <ne start="36" end="53" type="resource" status="lt" />
      </sentence>
      <sentence>
        <text idx="0">donkey anti-rabbit IgG ( Invitrogen , San Diego</text>
        <pt idx="0" src="ch">(S1 (NP (NP (JJ donkey) (JJ anti-rabbit) (NN IgG)) (PRN (-LRB- -LRB-) (NP (NNP Invitrogen)) (, ,) (NP (NNP San) (NNP Diego)))))</pt>
        <ne start="25" end="35" type="resource" status="lt" />
      </sentence>
    </document>
    <document idx="11" PMID="23416149">
      <sentence>
        <text idx="0">stripping buffer ( Thermo Fisher Scientific , Yokohama</text>
        <pt idx="0" src="ch">(S1 (NP (NP (JJ stripping) (NN buffer)) (PRN (-LRB- -LRB-) (NP (NNP Thermo) (NNP Fisher) (NNP Scientific)) (, ,) (NP (NNP Yokohama)))))</pt>
        <ne start="26" end="43" type="resource" status="lt" />
      </sentence>
    </document>
    <document idx="17" PMID="23415650">
      <sentence>
        <text idx="0">Eagle 's Medium ( DMEM ; Invitrogen , Carlsbad , CA ) supplemented with 8.5 % fetal bovine serum ( FBS ; Invitrogen ) , 50 U\/ml penicillin , and 50 ? g \/ ? l streptomycin ( Invitrogen ) at 37 C</text>
        <pt idx="0" src="ch">(S1 (NP (NP (NP (NP (NNP Eagle) (POS 's)) (NNP Medium) (PRN (-LRB- -LRB-) (NP (NNP DMEM) (, ;) (NNP Invitrogen)) (, ,) (NP (NNP Carlsbad)) (, ,) (NP (NNP CA)) (-RRB- -RRB-)) (NN supplemented)) (PP (IN with) (NP (NP (NP (ADJP (CD 8.5) (NN %)) (JJ fetal) (JJ bovine) (NN serum)) (PRN (-LRB- -LRB-) (NP (NP (NNP FBS)) (: ;) (NP (NNP Invitrogen))) (-RRB- -RRB-))) (, ,) (NP (CD 50) (JJ U\/ml) (NN penicillin)) (, ,) (CC and) (NP (NP (CD 50)) (. ?) (NP (NNP g) (NNP \) (NNP \/)) (. ?)))) (NP-TMP (NN l))) (NP (NP (NP (NN streptomycin)) (PRN (-LRB- -LRB-) (NP (NNP Invitrogen)) (-RRB- -RRB-))) (PP (IN at) (NP (CD 37) (NNS C))))))</pt>
        <ne start="25" end="35" type="resource" status="lt" />
        <ne start="105" end="115" type="resource" status="lt" />
        <ne start="175" end="185" type="resource" status="lt" />
      </sentence>
      <sentence>
        <text idx="0">were purchased from Jackson Laboratory ( Bar Harbor</text>
        <pt idx="0" src="ch">(S1 (SINV (VP (VBD were) (VP (VBN purchased) (PP (IN from) (NP (NNP Jackson))))) (NP (NP (NNP Laboratory) (-LRB- -LRB-) (NNP Bar)) (NP (NNP Harbor)))))</pt>
        <ne start="20" end="38" type="resource" status="lt" />
      </sentence>
      <sentence>
        <text idx="0">chlormethyl-X-rosamine ) ; ( Invitrogen ) dissolved</text>
        <pt idx="0" src="ch">(S1 (NP (NP (JJ chlormethyl-X-rosamine) (NNS -RRB-)) (: ;) (NP (PRN (-LRB- -LRB-) (NP (NNP Invitrogen)) (-RRB- -RRB-)) (NNS dissolved))))</pt>
        <ne start="29" end="39" type="resource" status="lt" />
      </sentence>
      <sentence>
        <text idx="0">mg\/ml JC-1 ( T-3168 , Invitrogen ) was prepared</text>
        <pt idx="0" src="ch">(S1 (S (NP (NP (JJ mg\/ml) (NN JC-1)) (PRN (-LRB- -LRB-) (NP (NNP T-3168)) (, ,) (NP (NNP Invitrogen)) (-RRB- -RRB-))) (VP (VBD was) (VP (VBN prepared)))))</pt>
        <ne start="23" end="33" type="resource" status="lt" />
      </sentence>
      <sentence>
        <text idx="0">Invitrogen ) and RNeasy</text>
        <pt idx="0" src="ch">(S1 (VP (VB Invitrogen) (-RRB- -RRB-) (NP (NNP and)) (ADVP (RB RNeasy))))</pt>
        <ne start="0" end="10" type="resource" status="human" />
      </sentence>
      <sentence>
        <text idx="0">PCR Detection System ( Bio-Rad Laboratories</text>
        <pt idx="0" src="ch">(S1 (NP (NP (NNP PCR) (NNP Detection)) (NP (NNP System) (-LRB- -LRB-) (NNP Bio-Rad)) (NP (NNP Laboratories))))</pt>
        <ne start="23" end="30" type="resource" status="lt" />
      </sentence>
      <sentence>
        <text idx="0">serum free OPTI-MEM ( Invitrogen</text>
        <pt idx="0" src="ch">(S1 (NP (NP (NN serum)) (NP (JJ free)) (NP (NNP OPTI-MEM) (-LRB- -LRB-) (NNP Invitrogen))))</pt>
        <ne start="22" end="32" type="resource" status="lt" />
      </sentence>
    </document>
    <document idx="19" PMID="23416733">
      <sentence>
        <text idx="0">Blocks consisted</text>
        <pt idx="0" src="ch">(S1 (S (NP (NNS Blocks)) (VP (VBD consisted))))</pt>
        <ne start="0" end="6" type="resource" status="human" />
      </sentence>
    </document>
    <document idx="21" PMID="23454049">
      <sentence>
        <text idx="0">performed with group ICA ( GIFT , http:\/\/icatb.sourceforge.net\/</text>
        <pt idx="0" src="ch">(S1 (SINV (VP (VBN performed) (PP (IN with) (NP (NP (NN group) (NN ICA)) (PRN (-LRB- -LRB-) (NP (NNP GIFT)) (, ,) (NP (NN http)))))) (: :) (NP (NNP \) (NNP \/) (NNP \) (NNP \/) (NN icatb.sourceforge.net) (NNP \) (NNP \/))))</pt>
        <ne start="27" end="31" type="resource" status="lt" />
      </sentence>
      <sentence>
        <text idx="0">estimated using the GIFT dimensionality</text>
        <pt idx="0" src="ch">(S1 (VP (VBN estimated) (S (VP (VBG using) (NP (DT the) (JJ GIFT) (NN dimensionality))))))</pt>
        <ne start="20" end="24" type="resource" status="lt" />
      </sentence>
    </document>
    <document idx="27" PMID="23419892">
      <sentence>
        <text idx="0">Alzheimer ? s disease ( by CERAD , Braak stageing</text>
        <pt idx="0" src="ch">(S1 (SINV (FRAG (ADJP (FW Alzheimer) (. ?))) (VP (VBZ s) (NP (NP (NN disease)) (-LRB- -LRB-) (PP (IN by) (NP (NNP CERAD))) (, ,))) (NP (NNP Braak) (NNP stageing))))</pt>
        <ne start="27" end="32" type="resource" status="lt" />
      </sentence>
    </document>
    <document idx="28" PMID="23416151">
      <sentence>
        <text idx="0">Eagle 's medium ( DMEM , Invitrogen , Carlsbad</text>
        <pt idx="0" src="ch">(S1 (S (NP (NNP Eagle)) (VP (VBZ 's) (NP (NP (NN medium)) (PRN (-LRB- -LRB-) (NP (NNP DMEM)) (, ,) (NP (NNP Invitrogen) (, ,) (NNP Carlsbad)))))))</pt>
        <ne start="25" end="35" type="resource" status="lt" />
      </sentence>
      <sentence>
        <text idx="0">using a TRIzol reagent ( Invitrogen , Carlsbad</text>
        <pt idx="0" src="ch">(S1 (S (VP (VBG using) (NP (NP (DT a) (JJ TRIzol) (NN reagent)) (PRN (-LRB- -LRB-) (NP (NNP Invitrogen)) (, ,) (NP (NNP Carlsbad)))))))</pt>
        <ne start="25" end="35" type="resource" status="lt" />
      </sentence>
      <sentence>
        <text idx="0">protein assay kit ( Bio-Rad , Hercules</text>
        <pt idx="0" src="ch">(S1 (NP (NP (NN protein) (NN assay) (NN kit)) (PRN (-LRB- -LRB-) (NP (NNP Bio-Rad)) (, ,) (NP (NNP Hercules)))))</pt>
        <ne start="20" end="27" type="resource" status="lt" />
      </sentence>
      <sentence>
        <text idx="0">12 % Bis ? Tris gel ( Invitrogen ) and transferred to a 0.2 - ? m nitrocellulose membrane ( Invitrogen</text>
        <pt idx="0" src="ch">(S1 (NP (NP (CD 12) (NN %)) (NP (NP (NP (NNP Bis) (. ?) (NNP Tris) (NNP gel)) (PRN (-LRB- -LRB-) (NP (NNP Invitrogen)) (-RRB- -RRB-))) (CC and) (NP (NP (NNP transferred)) (PP (TO to) (NP (DT a) (CD 0.2) (NNP -) (. ?) (NN m) (NN nitrocellulose))))) (NP (NNP membrane) (-LRB- -LRB-) (NNP Invitrogen))))</pt>
        <ne start="22" end="32" type="resource" status="lt" />
        <ne start="92" end="102" type="resource" status="lt" />
      </sentence>
    </document>
    <document idx="33" PMID="23428542">
      <sentence>
        <text idx="0">Experion RNA analysis kit ( Bio-Rad , Hercules</text>
        <pt idx="0" src="ch">(S1 (NP (NP (NNP Experion) (NNP RNA) (NN analysis) (NN kit)) (PRN (-LRB- -LRB-) (NP (NNP Bio-Rad)) (, ,) (NP (NNP Hercules)))))</pt>
        <ne start="28" end="35" type="resource" status="lt" />
      </sentence>
      <sentence>
        <text idx="0">ChemiDoc XRS System ( Bio-Rad , Hercules</text>
        <pt idx="0" src="ch">(S1 (NP (NP (NNP ChemiDoc) (NNP XRS) (NNP System)) (PRN (-LRB- -LRB-) (NP (NNP Bio-Rad)) (, ,) (NP (NNP Hercules)))))</pt>
        <ne start="22" end="29" type="resource" status="lt" />
      </sentence>
    </document>
    <document idx="37" PMID="23416252">
      <sentence>
        <text idx="0">Thy1-GFP-M transgenic mice ( Jackson Laboratory , Bar Harbor</text>
        <pt idx="0" src="ch">(S1 (NP (NP (JJ Thy1-GFP-M) (JJ transgenic) (NNS mice)) (PRN (-LRB- -LRB-) (NP (NNP Jackson) (NNP Laboratory)) (, ,) (NP (NNP Bar) (NNP Harbor)))))</pt>
        <ne start="29" end="47" type="resource" status="lt" />
      </sentence>
      <sentence>
        <text idx="0">completed interactively in Amira visualization</text>
        <pt idx="0" src="ch">(S1 (VP (VBN completed) (ADVP (RB interactively)) (PP (IN in) (NP (NNP Amira) (NN visualization)))))</pt>
        <ne start="27" end="32" type="resource" status="lt" />
      </sentence>
      <sentence>
        <text idx="0">Amira , the LargeDiskData</text>
        <pt idx="0" src="ch">(S1 (NP (NP (NNP Amira)) (, ,) (NP (DT the) (NNP LargeDiskData))))</pt>
        <ne start="0" end="5" type="resource" status="human" />
      </sentence>
      <sentence>
        <text idx="0">image enhancement using Amira ( Fig . 3</text>
        <pt idx="0" src="ch">(S1 (FRAG (NP (NN image) (NN enhancement)) (S (VP (VBG using) (S (NP (NNP Amira)) (NP (-LRB- -LRB-) (NNP Fig) (. .) (NNP 3)))))))</pt>
        <ne start="24" end="29" type="resource" status="lt" />
      </sentence>
      <sentence>
        <text idx="0">affine registration in Amira</text>
        <pt idx="0" src="ch">(S1 (S (VP (VB affine) (NP (NN registration)) (PP (IN in) (NP (NNP Amira))))))</pt>
        <ne start="23" end="28" type="resource" status="lt" />
      </sentence>
      <sentence>
        <text idx="0">brains were completed in Amira , and the</text>
        <pt idx="0" src="ch">(S1 (S (NP (NNS brains)) (VP (VBD were) (VP (VBN completed) (PP (IN in) (NP (NP (NNP Amira)) (, ,) (CC and) (NP (DT the))))))))</pt>
        <ne start="25" end="30" type="resource" status="lt" />
      </sentence>
    </document>
    <document idx="38" PMID="23435214">
      <sentence>
        <text idx="0">T Achieva scanner ( Philips Healthcare , Best , The</text>
        <pt idx="0" src="ch">(S1 (NP (NP (NNP T) (NNP Achieva) (NNP scanner)) (PRN (-LRB- -LRB-) (NP (NNP Philips) (NNP Healthcare)) (, ,) (NP (NNP Best) (, ,) (NNP The)))))</pt>
        <ne start="20" end="38" type="resource" status="lt" />
      </sentence>
    </document>
    <document idx="39" PMID="23454048">
      <sentence>
        <text idx="0">were analyzed with the Statistical Parametric Mapping Program ( SPM 5 ,</text>
        <pt idx="0" src="ch">(S1 (SINV (VP (VBD were) (VP (VBN analyzed) (PP (IN with) (NP (DT the) (NNP Statistical) (NNP Parametric) (NNP Mapping))))) (NP (NP (NN Program)) (PRN (-LRB- -LRB-) (ADVP (RB SPM)) (NP (CD 5)) (, ,)))))</pt>
        <ne start="23" end="61" type="resource" status="human" />
      </sentence>
    </document>
    <document idx="45" PMID="23454471">
      <sentence>
        <text idx="0">) were obtained from EMBL , Monterotondo</text>
        <pt idx="0" src="ch">(S1 (S (NP (NNP -RRB-)) (VP (VBD were) (VP (VBN obtained) (PP (IN from) (NP (NNP EMBL) (, ,) (NNP Monterotondo)))))))</pt>
        <ne start="21" end="25" type="resource" status="lt" />
      </sentence>
    </document>
    <document idx="49" PMID="23439313">
      <sentence>
        <text idx="0">in donkey ( 1\/500 , Invitrogen</text>
        <pt idx="0" src="ch">(S1 (PP (IN in) (NP (NP (NN donkey)) (PRN (-LRB- -LRB-) (NP (CD 1\/500)) (, ,) (NP (NNP Invitrogen))))))</pt>
        <ne start="21" end="31" type="resource" status="lt" />
      </sentence>
      <sentence>
        <text idx="0">Alexa 647 ( 1:500 , Invitrogen , Life Technologies</text>
        <pt idx="0" src="ch">(S1 (NP (NP (NNP Alexa) (CD 647)) (PRN (-LRB- -LRB-) (NP (NNP 1:500) (, ,) (NNP Invitrogen)) (, ,) (NP (NNP Life) (NNP Technologies)))))</pt>
        <ne start="20" end="30" type="resource" status="lt" />
      </sentence>
    </document>
    <document idx="52" PMID="23454232">
      <sentence>
        <text idx="0">slab gel apparatus ( Bio-Rad , Munich ,</text>
        <pt idx="0" src="ch">(S1 (FRAG (NP (NN slab) (NN gel)) (PP (VBG apparatus) (NP (-LRB- -LRB-) (JJ Bio-Rad) (, ,) (NNP Munich) (, ,)))))</pt>
        <ne start="21" end="28" type="resource" status="lt" />
      </sentence>
      <sentence>
        <text idx="0">chemiluminescence imager ( Bio-Rad , Munich ,</text>
        <pt idx="0" src="ch">(S1 (S (VP (VB chemiluminescence) (NP (NP (NNP imager) (-LRB- -LRB-) (NNP Bio-Rad)) (, ,) (NP (NNP Munich)) (, ,)))))</pt>
        <ne start="27" end="34" type="resource" status="lt" />
      </sentence>
      <sentence>
        <text idx="0">Western C standard ( Bio-Rad , Germany</text>
        <pt idx="0" src="ch">(S1 (NP (NP (NNP Western) (NNP C) (NN standard)) (PRN (-LRB- -LRB-) (NP (NNP Bio-Rad)) (, ,) (NP (NNP Germany)))))</pt>
        <ne start="21" end="28" type="resource" status="lt" />
      </sentence>
      <sentence>
        <text idx="0">chemiluminescence imager ( Bio-Rad , Germany</text>
        <pt idx="0" src="ch">(S1 (NP (NP (JJ chemiluminescence) (NN imager)) (PRN (-LRB- -LRB-) (NP (NNP Bio-Rad)) (, ,) (NP (NNP Germany)))))</pt>
        <ne start="27" end="34" type="resource" status="lt" />
      </sentence>
      <sentence>
        <text idx="0">Quantity One software ( Bio-Rad , Germany</text>
        <pt idx="0" src="ch">(S1 (NP (NP (NNP Quantity) (CD One) (NN software)) (PRN (-LRB- -LRB-) (NP (NNP Bio-Rad)) (, ,) (NP (NNP Germany)))))</pt>
        <ne start="24" end="31" type="resource" status="lt" />
      </sentence>
    </document>
    <document idx="54" PMID="23454569">
      <sentence>
        <text idx="0">MRIcron software package ( Rorden and Brett , 2000 ) , an ACC ROI was manually drawn based on the standard T1-weighted scan provided by MRIcron , with boundary</text>
        <pt idx="0" src="ch">(S1 (NP (NP (NP (NP (NN MRIcron) (NN software) (NN package)) (PRN (-LRB- -LRB-) (NP (NNP Rorden) (CC and) (NNP Brett)) (, ,) (NP (CD 2000)) (-RRB- -RRB-))) (PRN (, ,) (S (NP (DT an) (NNP ACC) (NNP ROI)) (VP (VBD was) (ADVP (RB manually)) (VP (VBN drawn) (PP (VBN based) (PP (IN on) (NP (NP (DT the) (JJ standard) (NN T1-weighted) (NN scan)) (VP (VBN provided) (PP (IN by) (NP (NNP MRIcron)))))))))) (, ,))) (PP (IN with) (NP (NN boundary)))))</pt>
        <ne start="0" end="7" type="resource" status="human" />
        <ne start="136" end="143" type="resource" status="human" />
      </sentence>
      <sentence>
        <text idx="0">manually segmented in MRIcron based on the</text>
        <pt idx="0" src="ch">(S1 (FRAG (ADVP (RB manually)) (NP (NP (NP (JJ segmented)) (PP (IN in) (NP (NNP MRIcron)))) (VP (VBN based) (PP (IN on) (NP (DT the)))))))</pt>
        <ne start="22" end="29" type="resource" status="lt" />
      </sentence>
    </document>
    <document idx="55" PMID="23438513">
      <sentence>
        <text idx="0">CD OptiCHO medium ( Invitrogen , Carlsbad , CA ) containing 2 mM CaCl2 , 10 ? g\/ml vitamin K and 2 mM GlutaMAX ( Invitrogen</text>
        <pt idx="0" src="ch">(S1 (S (NP (NP (NP (NNP CD) (NNP OptiCHO) (NN medium)) (PRN (-LRB- -LRB-) (NP (NNP Invitrogen)) (, ,) (NP (NNP Carlsbad)) (, ,) (NP (NNP CA)) (-RRB- -RRB-))) (VP (VBG containing) (NP (QP (CD 2) (CD mM)) (NNS CaCl2)) (, ,) (FRAG (NP (CD 10)) (. ?)))) (VP (VBP g\/ml) (NP (NP (NNP vitamin) (NNP K)) (CC and) (NP (NP (CD 2) (NN mM)) (NP (NNP GlutaMAX) (-LRB- -LRB-) (NNP Invitrogen)))))))</pt>
        <ne start="20" end="30" type="resource" status="lt" />
        <ne start="114" end="124" type="resource" status="lt" />
      </sentence>
      <sentence>
        <text idx="0">Invitrogen , Carlsbad</text>
        <pt idx="0" src="ch">(S1 (NP (NP (NNP Invitrogen)) (, ,) (NP (NNP Carlsbad))))</pt>
        <ne start="0" end="10" type="resource" status="human" />
      </sentence>
      <sentence>
        <text idx="0">at the University of Rochester</text>
        <pt idx="0" src="ch">(S1 (PP (IN at) (NP (NP (DT the) (NNP University)) (PP (IN of) (NP (NNP Rochester))))))</pt>
        <ne start="21" end="30" type="resource" status="lt" />
      </sentence>
      <sentence>
        <text idx="0">C57Bl\/6 mice ( The Jackson Laboratory ) and male</text>
        <pt idx="0" src="ch">(S1 (UCP (VP (VBG C57Bl\/6) (NP (NP (NNS mice)) (PRN (-LRB- -LRB-) (NP (DT The) (NNP Jackson) (NNP Laboratory)) (-RRB- -RRB-)))) (CC and) (ADJP (NN male))))</pt>
        <ne start="20" end="38" type="resource" status="lt" />
      </sentence>
      <sentence>
        <text idx="0">determined using the NIH Image J analysis system</text>
        <pt idx="0" src="ch">(S1 (VP (VBN determined) (S (VP (VBG using) (NP (DT the) (NNP NIH) (NNP Image) (NNP J) (NN analysis) (NN system))))))</pt>
        <ne start="25" end="32" type="resource" status="human" />
      </sentence>
      <sentence>
        <text idx="0">analyzed by the NIH Image J system ( Bethesda</text>
        <pt idx="0" src="ch">(S1 (VP (VBN analyzed) (PP (IN by) (NP (DT the) (NNP NIH) (NNP Image) (NNP J))) (S (NP (NP (NN system)) (-LRB- -LRB-) (PP (IN Bethesda))))))</pt>
        <ne start="20" end="27" type="resource" status="human" />
      </sentence>
    </document>
    <document idx="57" PMID="23454197">
      <sentence>
        <text idx="0">Vision 360 Autostainer ( Fisher Scientific , Toronto</text>
        <pt idx="0" src="ch">(S1 (NP (NP (NNP Vision) (NNP 360) (NNP Autostainer)) (PRN (-LRB- -LRB-) (NP (NNP Fisher) (NNP Scientific)) (, ,) (NP (NNP Toronto)))))</pt>
        <ne start="25" end="42" type="resource" status="lt" />
      </sentence>
    </document>
    <document idx="58" PMID="23438514">
      <sentence>
        <text idx="0">bovine serum ( FBS ; Invitrogen , Carlsbad , CA , USA ) and 1 Penicillin\/Streptomycin ( Invitrogen , Carlsbad</text>
        <pt idx="0" src="ch">(S1 (NP (NP (JJ bovine)) (NP (NP (NP (NN serum)) (PRN (-LRB- -LRB-) (NP (NP (NNP FBS)) (: ;) (NP (NNP Invitrogen) (, ,) (NNP Carlsbad) (, ,) (NNP CA) (, ,) (NNP USA))) (-RRB- -RRB-))) (CC and) (NP (CD 1) (NNP Penicillin\/Streptomycin) (-LRB- -LRB-) (NNP Invitrogen) (, ,) (NNP Carlsbad)))))</pt>
        <ne start="21" end="31" type="resource" status="lt" />
        <ne start="89" end="99" type="resource" status="lt" />
      </sentence>
      <sentence>
        <text idx="0">with N 2 supplement ( Invitrogen ) , B27 supplement ( Invitrogen ) , recombinant</text>
        <pt idx="0" src="ch">(S1 (PP (IN with) (NP (NP (NP (NNP N) (CD 2) (NN supplement)) (PRN (-LRB- -LRB-) (NP (NNP Invitrogen)) (-RRB- -RRB-))) (, ,) (NP (CD B27) (NN supplement) (PRN (-LRB- -LRB-) (NP (NNP Invitrogen)) (-RRB- -RRB-))) (, ,) (NP (JJ recombinant)))))</pt>
        <ne start="22" end="32" type="resource" status="lt" />
        <ne start="54" end="64" type="resource" status="lt" />
      </sentence>
    </document>
    <document idx="64" PMID="23454231">
      <sentence>
        <text idx="0">volume was analyzed by ( Amira ? , Mercury</text>
        <pt idx="0" src="ch">(S1 (S (NP (NN volume)) (VP (VBD was) (VP (VBN analyzed) (PP (IN by) (NP (-LRB- -LRB-) (NP (NNP Amira) (. ?)) (, ,) (SBAR (S (VP (VBZ Mercury))))))))))</pt>
        <ne start="25" end="30" type="resource" status="lt" />
      </sentence>
      <sentence>
        <text idx="0">antibodies ( 1:100 , Jackson Laboratory , Bar Harbor</text>
        <pt idx="0" src="ch">(S1 (NP (NP (NNS antibodies)) (PRN (-LRB- -LRB-) (NP (CD 1:100)) (, ,) (NP (NNP Jackson))) (NP (NNP Laboratory) (, ,) (NNP Bar) (NNP Harbor))))</pt>
        <ne start="21" end="39" type="resource" status="lt" />
      </sentence>
      <sentence>
        <text idx="0">analysis was done with ImageJ</text>
        <pt idx="0" src="ch">(S1 (S (NP (NN analysis)) (VP (VBD was) (VP (VBN done) (PP (IN with) (NP (NNP ImageJ)))))))</pt>
        <ne start="23" end="29" type="resource" status="lt" />
      </sentence>
      <sentence>
        <text idx="0">density was measured with ImageJ software and</text>
        <pt idx="0" src="ch">(S1 (S (NP (NN density)) (VP (VBD was) (VP (VBN measured) (PP (IN with) (NP (JJ ImageJ) (NX (NX (NN software)) (CC and))))))))</pt>
        <ne start="26" end="32" type="resource" status="lt" />
      </sentence>
    </document>
    <document idx="65" PMID="23501048">
      <sentence>
        <text idx="0">Face Stimulus Set ( MacArthur Foundation Research Network</text>
        <pt idx="0" src="ch">(S1 (NP (NP (NNP Face) (NNPS Stimulus) (NNP Set)) (NP (-LRB- -LRB-) (NNP MacArthur) (NNP Foundation) (NNP Research) (NNP Network))))</pt>
        <ne start="20" end="40" type="resource" status="lt" />
      </sentence>
      <sentence>
        <text idx="0">conducted on a 3.0 Tesla Philips MR scanner with an SENSE 8-channel head coil and body coil transmission ( Philips Intera ; Philips Medical Systems</text>
        <pt idx="0" src="ch">(S1 (SINV (VP (VBD conducted) (PP (IN on) (NP (NP (DT a) (CD 3.0) (NNP Tesla) (NNP Philips) (NNP MR) (NN scanner)) (PP (IN with) (NP (NP (NP (DT an) (JJ SENSE) (JJ 8-channel) (NN head) (NN coil)) (CC and) (NP (NN body) (NN coil) (NN transmission))) (-LRB- -LRB-) (NP (NNP Philips) (NNP Intera)) (: ;)))))) (NP (NNP Philips) (NNP Medical) (NNPS Systems))))</pt>
        <ne start="25" end="32" type="resource" status="lt" />
        <ne start="107" end="114" type="resource" status="lt" />
        <ne start="124" end="131" type="resource" status="lt" />
      </sentence>
    </document>
    <document idx="67" PMID="23500635">
      <sentence>
        <text idx="0">were analyzed using ImageJ software (</text>
        <pt idx="0" src="ch">(S1 (SINV (VP (VBD were) (VP (VBN analyzed) (S (VP (VBG using))))) (NP (CD ImageJ) (NN software) (NN -LRB-))))</pt>
        <ne start="20" end="26" type="resource" status="lt" />
      </sentence>
    </document>
    <document idx="73" PMID="23454472">
      <sentence>
        <text idx="0">) available from the MRIcron software (</text>
        <pt idx="0" src="ch">(S1 (NP (ADJP (RB -RRB-) (JJ available) (PP (IN from) (NP (DT the) (NNP MRIcron) (NN software)))) (NNPS -LRB-)))</pt>
        <ne start="21" end="28" type="resource" status="lt" />
      </sentence>
      <sentence>
        <text idx="0">) available from the MRIcron software (</text>
        <pt idx="0" src="ch">(S1 (NP (ADJP (RB -RRB-) (JJ available) (PP (IN from) (NP (DT the) (NNP MRIcron) (NN software)))) (NNPS -LRB-)))</pt>
        <ne start="21" end="28" type="resource" status="lt" />
      </sentence>
    </document>
    <document idx="74" PMID="23507381">
      <sentence>
        <text idx="0">MCell models diffusion</text>
        <pt idx="0" src="ch">(S1 (NP (NP (JJ MCell) (NNS models)) (NP (NN diffusion))))</pt>
        <ne start="0" end="5" type="resource" status="human" />
      </sentence>
    </document>
    <document idx="75" PMID="23500636">
      <sentence>
        <text idx="0">densitometer ( GS-700 , Bio-Rad Laboratories ) and a computer</text>
        <pt idx="0" src="ch">(S1 (X (NP (NP (NP (NN densitometer)) (PRN (-LRB- -LRB-) (NP (NNP GS-700)) (, ,) (NP (NNP Bio-Rad) (NNP Laboratories)) (-RRB- -RRB-))) (CC and) (NP (DT a) (NX (NN computer))))))</pt>
        <ne start="24" end="44" type="resource" status="lt" />
      </sentence>
    </document>
    <document idx="76" PMID="23501051">
      <sentence>
        <text idx="0">interests ( ROIs ) using the WFU PickAtlas toolbox ,</text>
        <pt idx="0" src="ch">(S1 (PRN (S (NP (NP (NNS interests)) (PRN (-LRB- -LRB-) (NP (NNP ROIs)) (-RRB- -RRB-))) (VP (VBG using) (NP (DT the) (NNP WFU) (NNP PickAtlas) (NN toolbox)))) (, ,)))</pt>
        <ne start="29" end="42" type="resource" status="lt" />
      </sentence>
      <sentence>
        <text idx="0">as implemented in the WFU PickAtlas and based</text>
        <pt idx="0" src="ch">(S1 (SBAR (IN as) (S (S (VP (VBN implemented) (PP (IN in) (NP (DT the) (NNP WFU) (NNPS PickAtlas))))) (CC and) (S (VP (VBN based))))))</pt>
        <ne start="22" end="35" type="resource" status="lt" />
      </sentence>
      <sentence>
        <text idx="0">interests ( ROIs ) using the WFU PickAtlas toolbox ,</text>
        <pt idx="0" src="ch">(S1 (PRN (S (NP (NP (NNS interests)) (PRN (-LRB- -LRB-) (NP (NNP ROIs)) (-RRB- -RRB-))) (VP (VBG using) (NP (DT the) (NNP WFU) (NNP PickAtlas) (NN toolbox)))) (, ,)))</pt>
        <ne start="29" end="42" type="resource" status="lt" />
      </sentence>
      <sentence>
        <text idx="0">as implemented in the WFU PickAtlas and based</text>
        <pt idx="0" src="ch">(S1 (SBAR (IN as) (S (S (VP (VBN implemented) (PP (IN in) (NP (DT the) (NNP WFU) (NNPS PickAtlas))))) (CC and) (S (VP (VBN based))))))</pt>
        <ne start="22" end="35" type="resource" status="lt" />
      </sentence>
    </document>
    <document idx="77" PMID="23507393">
      <sentence>
        <text idx="0">were purchased from Jackson Laboratory ( stock number</text>
        <pt idx="0" src="ch">(S1 (SINV (VP (VBD were) (VP (VBN purchased) (PP (IN from)))) (NP (NP (NNP Jackson)) (NP (NP (NNP Laboratory)) (-LRB- -LRB-) (NP (NP (NN stock)) (NP (NN number)))))))</pt>
        <ne start="20" end="38" type="resource" status="lt" />
      </sentence>
      <sentence>
        <text idx="0">ImageJ software ( Rasband , W.S. , ImageJ</text>
        <pt idx="0" src="ch">(S1 (NP (NP (JJ ImageJ) (NN software)) (PRN (-LRB- -LRB-) (NP (NNP Rasband)) (, ,) (NP (NNP W.S.) (, ,) (NNP ImageJ)))))</pt>
        <ne start="0" end="6" type="resource" status="human" />
        <ne start="35" end="41" type="resource" status="human" />
      </sentence>
      <sentence>
        <text idx="0">Analysis Calculator ImageJ plugin by</text>
        <pt idx="0" src="ch">(S1 (FRAG (NP (NNP Analysis) (NNP Calculator) (NN ImageJ) (NN plugin)) (PP (IN by))))</pt>
        <ne start="20" end="26" type="resource" status="lt" />
      </sentence>
      <sentence>
        <text idx="0">monoclonal NeuN clone A6 , Fisher Scientific UK Ltd ,</text>
        <pt idx="0" src="ch">(S1 (S (VP (VB monoclonal) (NP (NP (NNP NeuN) (NNP clone) (NNP A6)) (, ,) (NP (NNP Fisher) (NNP Scientific) (NNP UK) (NNP Ltd)) (, ,)))))</pt>
        <ne start="27" end="44" type="resource" status="human" />
      </sentence>
      <sentence>
        <text idx="0">they were up-sized in ImageJ using pixel replication and not interpolation so that the pixel data was unchanged . Using the Line Tool in ImageJ the length</text>
        <pt idx="0" src="ch">(S1 (S (NP (PRP they)) (VP (VBD were) (VP (VBN up-sized) (PP (IN in) (NP (NP (NNP ImageJ)) (VP (VBG using) (NP (JJ pixel) (NN replication)) (PRN (CC and) (ADJP (ADJP (RB not) (JJ interpolation)) (SBAR (RB so) (IN that) (S (NP (DT the) (JJ pixel) (NNS data)) (VP (VBD was) (ADJP (JJ unchanged)))) (. .)))) (S (VP (VBG Using) (NP (DT the) (NNP Line) (NNP Tool)) (PP (IN in) (S (VP (VBG ImageJ) (NP (DT the) (NN length))))))))))))))</pt>
        <ne start="22" end="28" type="resource" status="lt" />
        <ne start="137" end="143" type="resource" status="lt" />
      </sentence>
      <sentence>
        <text idx="0">without interpolation ) in ImageJ</text>
        <pt idx="0" src="ch">(S1 (FRAG (S (VP (ADVP (IN without)) (VBD interpolation) (-RRB- -RRB-) (NP (NP (IN in)) (ADJP (JJ ImageJ)))))))</pt>
        <ne start="27" end="33" type="resource" status="lt" />
      </sentence>
      <sentence>
        <text idx="0">strips were examined in ImageJ with the plot</text>
        <pt idx="0" src="ch">(S1 (S (NP (NNS strips)) (VP (VBD were) (VP (VBN examined) (PP (IN in) (NP (NNP ImageJ))) (PP (IN with) (NP (DT the) (NN plot)))))))</pt>
        <ne start="24" end="30" type="resource" status="lt" />
      </sentence>
      <sentence>
        <text idx="0">profile function in ImageJ was then used</text>
        <pt idx="0" src="ch">(S1 (S (NP (NP (NN profile) (NN function)) (PP (IN in) (NP (NNP ImageJ)))) (VP (VBD was) (VP (ADVP (RB then)) (VBN used)))))</pt>
        <ne start="20" end="26" type="resource" status="lt" />
      </sentence>
      <sentence>
        <text idx="0">variables were reported in ImageJ as levels</text>
        <pt idx="0" src="ch">(S1 (S (NP (NNS variables)) (VP (VBD were) (VP (VBN reported) (PP (IN in) (NP (NNP ImageJ))) (PP (IN as) (NP (NNS levels)))))))</pt>
        <ne start="27" end="33" type="resource" status="lt" />
      </sentence>
    </document>
    <document idx="81" PMID="23466698">
      <sentence>
        <text idx="0">were obtained from The Jackson Laboratory ( http:\/\/jaxmice.jax.org\/strain\/002726.html</text>
        <pt idx="0" src="ch">(S1 (SINV (VP (VBD were) (VP (VBN obtained) (PP (IN from) (NP (NP (DT The) (NNP Jackson) (NNP Laboratory)) (-LRB- -LRB-) (NP (NN http)) (: :))))) (NP (NNP \) (NNP \/) (NNP \) (NNP \/) (NNP jaxmice.jax.org) (NNP \) (NNP \/) (NNP strain\/002726) (. .) (NNP html))))</pt>
        <ne start="23" end="41" type="resource" status="lt" />
      </sentence>
      <sentence>
        <text idx="0">protocol as stated by The Jackson Laboratory ( http:\/\/jaxmice.jax.org\/protocolsdb\/f?p=116:2:3006631337136840::NO:2:P2_MASTER_PROTOCOL_ID,P2_JRS_CODE:523,002726</text>
        <pt idx="0" src="ch">(S1 (NP (NP-TMP (NP (NN protocol) (RB as)) (VP (VBN stated) (PP (IN by) (NP (NP (NP (DT The) (NNP Jackson) (NNP Laboratory)) (-LRB- -LRB-) (NP (NP (NN http)) (: :) (NP (NP (NNP \) (NNP \/) (NNP \) (NNP \/)) (VP (VBG jaxmice.jax.org) (S (VP (VBG \) (S (NP (NNP \/) (NNPS protocolsdb\/f) (. ?) (NNPS p)) (VP (SYM =) (NP (CD 116:2:3006631337136840))))))))) (: :)) (: :) (NP (DT NO) (CD :2)))))) (: :) (NP (NP (NNP P2_MASTER_PROTOCOL_ID)) (, ,) (NP (QP (CD P2_JRS_CODE) (CD :523,002726))))))</pt>
        <ne start="26" end="44" type="resource" status="lt" />
      </sentence>
      <sentence>
        <text idx="0">streptavidin-Cy3 ( 1:400 , Invitrogen ) overnight</text>
        <pt idx="0" src="ch">(S1 (NP (NP (JJ streptavidin-Cy3)) (PRN (-LRB- -LRB-) (NP (CD 1:400)) (, ,) (NP (NNP Invitrogen)) (-RRB- -RRB-)) (NP (JJ overnight))))</pt>
        <ne start="27" end="37" type="resource" status="lt" />
      </sentence>
      <sentence>
        <text idx="0">( H + L ) ( 1\/400 , Invitrogen SARL , Cergy</text>
        <pt idx="0" src="ch">(S1 (NP (NP (-LRB- -LRB-) (NNP H) (NNP +) (NNP L) (-RRB- -RRB-)) (PRN (-LRB- -LRB-) (NP (CD 1\/400)) (, ,) (NP (NNP Invitrogen))) (NP (NNP SARL) (, ,) (NNP Cergy))))</pt>
        <ne start="21" end="31" type="resource" status="lt" />
      </sentence>
      <sentence>
        <text idx="0">were performed with Neurolucida confocal module ( MBF Bioscience Inc. , Williston , VT , USA ) . Morphometric parameters , characterizing morphologic and topologic features of MN dendritic arborization , were harvested with the Neurolucida Explorer software</text>
        <pt idx="0" src="ch">(S1 (SINV (VP (VBD were) (VP (VBN performed) (PP (IN with) (NP (NP (NNP Neurolucida) (JJ confocal) (NN module)) (PRN (-LRB- -LRB-) (NP (NNP MBF) (NNP Bioscience) (NNP Inc.)) (, ,) (NP (NNP Williston)) (, ,) (NP (NNP VT) (, ,) (NNP USA)) (-RRB- -RRB-)))) (. .))) (NP (NP (JJ Morphometric) (NNS parameters)) (, ,) (VP (VBG characterizing) (NP (NP (ADJP (JJ morphologic) (CC and) (JJ topologic)) (NNS features)) (PP (IN of) (NP (NNP MN) (JJ dendritic) (NN arborization))) (, ,) (SBAR (S (VP (VBD were) (VP (VBN harvested) (PP (IN with) (NP (DT the) (NNP Neurolucida) (NNP Explorer) (NN software))))))))))))</pt>
        <ne start="20" end="31" type="resource" status="lt" />
        <ne start="228" end="239" type="resource" status="lt" />
      </sentence>
      <sentence>
        <text idx="0">were performed with Neurolucida confocal module ( MBF Bioscience Inc. , Williston , VT , USA ) . Morphometric parameters , characterizing morphologic and topologic features of MN dendritic arborization , were harvested with the Neurolucida Explorer software</text>
        <pt idx="0" src="ch">(S1 (SINV (VP (VBD were) (VP (VBN performed) (PP (IN with) (NP (NP (NNP Neurolucida) (JJ confocal) (NN module)) (PRN (-LRB- -LRB-) (NP (NNP MBF) (NNP Bioscience) (NNP Inc.)) (, ,) (NP (NNP Williston)) (, ,) (NP (NNP VT) (, ,) (NNP USA)) (-RRB- -RRB-)))) (. .))) (NP (NP (JJ Morphometric) (NNS parameters)) (, ,) (VP (VBG characterizing) (NP (NP (ADJP (JJ morphologic) (CC and) (JJ topologic)) (NNS features)) (PP (IN of) (NP (NNP MN) (JJ dendritic) (NN arborization))) (, ,) (SBAR (S (VP (VBD were) (VP (VBN harvested) (PP (IN with) (NP (DT the) (NNP Neurolucida) (NNP Explorer) (NN software))))))))))))</pt>
        <ne start="20" end="31" type="resource" status="lt" />
        <ne start="228" end="239" type="resource" status="lt" />
      </sentence>
    </document>
    <document idx="82" PMID="23501054">
      <sentence>
        <text idx="0">the PC algorithm in R ( Kalisch et</text>
        <pt idx="0" src="ch">(S1 (FRAG (NP (DT the) (NN PC) (NN algorithm)) (PP (IN in) (NP (NP (NNP R) (-LRB- -LRB-) (NNP Kalisch)) (VP (VBN et))))))</pt>
        <ne start="20" end="21" type="resource" status="human" />
      </sentence>
    </document>
    <document idx="84" PMID="23499928">
      <sentence>
        <text idx="0">SuperFrost Plus slides ( Fisher Scientific ; Atlanta</text>
        <pt idx="0" src="ch">(S1 (NP (NP (NNP SuperFrost)) (NP (NP (NNP Plus) (NNP slides)) (-LRB- -LRB-) (NP (NP (NNP Fisher) (NNP Scientific)) (: ;) (NP (NNP Atlanta))))))</pt>
        <ne start="25" end="42" type="resource" status="lt" />
      </sentence>
    </document>
    <document idx="85" PMID="23470260">
      <sentence>
        <text idx="0">and B27 ( 100 ? l , Invitrogen , Carlsbad</text>
        <pt idx="0" src="ch">(S1 (FRAG (CC and) (NP (NP (NNP B27)) (SBAR (S (-LRB- -LRB-) (NP (CD 100) (. ?)) (VP (VBZ l) (PRN (, ,) (NP (NNP Invitrogen)) (, ,)) (NP (NNP Carlsbad))))))))</pt>
        <ne start="20" end="30" type="resource" status="lt" />
      </sentence>
      <sentence>
        <text idx="0">were designed using Invitrogen online BLOCK-iT</text>
        <pt idx="0" src="ch">(S1 (SINV (VP (VBD were) (VP (VBN designed) (S (VP (VBG using) (NP (NNP Invitrogen)))))) (NP (NNP online) (NNP BLOCK-iT))))</pt>
        <ne start="20" end="30" type="resource" status="lt" />
      </sentence>
      <sentence>
        <text idx="0">using Trizol reagent ( Invitrogen ) according</text>
        <pt idx="0" src="ch">(S1 (S (VP (VBG using) (PP (IN Trizol) (NP (NP (NN reagent)) (PRN (-LRB- -LRB-) (NP (NNP Invitrogen)) (-RRB- -RRB-))) (PP (VBG according))))))</pt>
        <ne start="23" end="33" type="resource" status="lt" />
      </sentence>
    </document>
    <document idx="86" PMID="23458502">
      <sentence>
        <text idx="0">using TRIzol Reagent ( Invitrogen Life Technologies</text>
        <pt idx="0" src="ch">(S1 (S (VP (VBG using) (S (NP (NNP TRIzol) (NNP Reagent)) (NP (-LRB- -LRB-) (NNP Invitrogen) (NN Life) (NNP Technologies))))))</pt>
        <ne start="23" end="33" type="resource" status="lt" />
      </sentence>
      <sentence>
        <text idx="0">transcriptase ( 200 U ) ( Invitrogen ) , 4 ? l 5 First-Strand buffer ( Invitrogen ) , 5 ? l ( 10 mM ) dNTP Mix with dTTP ( 2.5 mM each , Applied Biosystems , Warrington , UK ) , 2 ? l ( 0.1 M ) DTT and 2 ? l ( 40 U \/ ? l ) RNaseOUT ( Invitrogen ) were added</text>
        <pt idx="0" src="ch">(S1 (S (S (VP (VB transcriptase) (NP (NP (-LRB- -LRB-) (QP (CD 200) (CD U)) (-RRB- -RRB-)) (PRN (-LRB- -LRB-) (NP (NNP Invitrogen)) (-RRB- -RRB-))))) (, ,) (NP (CD 4) (. ?)) (VP (VBZ l) (NP (NP (CD 5) (JJ First-Strand) (NN buffer)) (PRN (-LRB- -LRB-) (NP (NNP Invitrogen)) (-RRB- -RRB-)) (, ,) (NP (CD 5)) (. ?) (SBARQ (WHNP (WP l)) (SQ (VP (PRN (-LRB- -LRB-) (ADJP (QP (CD 10) (CD mM))) (-RRB- -RRB-)) (VBZ dNTP) (NP (NP (NP (NNP Mix)) (PP (IN with) (NP (NP (NN dTTP)) (PRN (-LRB- -LRB-) (NP (NP (NP (CD 2.5) (NN mM)) (NP (DT each))) (, ,) (NP (NNP Applied) (NNP Biosystems)) (, ,) (NP (NNP Warrington)) (, ,) (FW UK)) (-RRB- -RRB-)))) (, ,) (NP (CD 2)) (. ?)) (PP (VBG l) (PRN (-LRB- -LRB-) (ADJP (QP (CD 0.1) (CD M))) (-RRB- -RRB-)) (NP (NP (NNP DTT)) (CC and) (NP (CD 2))))))) (. ?))) (NP (NP (NN l)) (PRN (-LRB- -LRB-) (NP (NP (CD 40)) (NP (NP (NNP U) (NNP \) (NNP \/) (. ?)) (NP-TMP (NN l)))) (-RRB- -RRB-)) (SBAR (S (NP (NP (NNP RNaseOUT)) (PRN (-LRB- -LRB-) (NP (NNP Invitrogen)) (-RRB- -RRB-))) (VP (VBD were) (VP (VBN added)))))))))</pt>
        <ne start="26" end="36" type="resource" status="lt" />
        <ne start="71" end="81" type="resource" status="lt" />
        <ne start="235" end="245" type="resource" status="lt" />
      </sentence>
    </document>
    <document idx="88" PMID="23466696">
      <sentence>
        <text idx="0">was measured using the Bio-Rad Protein Assay according to the manufacturer 's instructions using an iMARK microplate reader ( Bio-Rad , Munich ,</text>
        <pt idx="0" src="ch">(S1 (SINV (VP (VBD was) (VP (VBN measured) (S (VP (VBG using) (NP (DT the) (JJ Bio-Rad) (NNP Protein) (NNP Assay)) (PP (VBG according) (PP (TO to) (NP (NP (DT the) (NN manufacturer) (POS 's)) (NNS instructions) (S (VP (VBG using) (NP (DT an) (NN iMARK) (NN microplate))))))))))) (NP (NP (NNP reader) (-LRB- -LRB-) (NNP Bio-Rad)) (, ,) (NP (NNP Munich)) (, ,))))</pt>
        <ne start="23" end="30" type="resource" status="lt" />
        <ne start="126" end="133" type="resource" status="lt" />
      </sentence>
      <sentence>
        <text idx="0">msn . exe ( Thermo , Fisher Scientific , released</text>
        <pt idx="0" src="ch">(S1 (S (NP (NP (NNP msn) (. .) (NN exe)) (PRN (-LRB- -LRB-) (NP (NNP Thermo)) (, ,) (NP (NNP Fisher) (NNP Scientific))) (, ,)) (VP (VBD released))))</pt>
        <ne start="21" end="38" type="resource" status="lt" />
      </sentence>
      <sentence>
        <text idx="0">Analysis software ( QIAGEN , SA Bioscience</text>
        <pt idx="0" src="ch">(S1 (NP (NP (NN Analysis) (NN software)) (PRN (-LRB- -LRB-) (NP (NNP QIAGEN)) (, ,) (NP (NNP SA) (NNP Bioscience)))))</pt>
        <ne start="20" end="26" type="resource" status="lt" />
      </sentence>
      <sentence>
        <text idx="0">( Molecular Probes , Invitrogen ) following</text>
        <pt idx="0" src="ch">(S1 (VP (-LRB- -LRB-) (VB Molecular) (PRN (S (NP (NNP Probes) (, ,)) (VP (VBN Invitrogen))) (-RRB- -RRB-)) (NP (NN following))))</pt>
        <ne start="21" end="31" type="resource" status="lt" />
      </sentence>
      <sentence>
        <text idx="0">analysis was performed with ImageJ software (</text>
        <pt idx="0" src="ch">(S1 (S (NP (NN analysis)) (VP (VBD was) (VP (VBN performed) (PP (IN with) (NP (JJ ImageJ) (NN software) (NNS -LRB-)))))))</pt>
        <ne start="28" end="34" type="resource" status="lt" />
      </sentence>
    </document>
    <document idx="91" PMID="23473797">
      <sentence>
        <text idx="0">1:600 , Molecular Probes Invitrogen ) were used</text>
        <pt idx="0" src="ch">(S1 (S (ADVP (RB 1:600)) (, ,) (NP (NNP Molecular) (NNP Probes) (NNP Invitrogen) (-RRB- -RRB-)) (VP (VBD were) (VP (VBN used)))))</pt>
        <ne start="25" end="35" type="resource" status="lt" />
      </sentence>
      <sentence>
        <text idx="0">were extracted with NeuroExplorer ( Nex Technologies</text>
        <pt idx="0" src="ch">(S1 (SINV (VP (VBD were) (VP (VBN extracted) (PP (IN with)))) (NP (NP (NNP NeuroExplorer) (-LRB- -LRB-) (NNP Nex)) (NP (NNP Technologies)))))</pt>
        <ne start="20" end="33" type="resource" status="lt" />
      </sentence>
    </document>
    <document idx="92" PMID="23499563">
      <sentence>
        <text idx="0">anti-rabbit 488 ( 1:200 , Invitrogen , Molecular Probes ) and\/or Alexa donkey anti-goat 555 ( 1:200 , Invitrogen , Molecular Probes ) and mounted with ProLong Gold anti-fade mounting medium with 4 ? ,6 - diamidino-2-phenylindole ( DAPI ) ( P36931 , Invitrogen , Molecular</text>
        <pt idx="0" src="ch">(S1 (S (NP (NP (JJ anti-rabbit) (NNS 488)) (PRN (-LRB- -LRB-) (NP (CD 1:200)) (, ,) (NP (NNP Invitrogen)) (, ,) (NP (NNP Molecular) (NNP Probes)) (-RRB- -RRB-))) (VP (CC and\/or) (VP (VBD Alexa) (NP (NP (ADJP (RB donkey) (JJ anti-goat)) (NNS 555)) (PRN (-LRB- -LRB-) (NP (CD 1:200)) (, ,) (NP (NNP Invitrogen)) (, ,) (NP (NNP Molecular) (NNP Probes)) (-RRB- -RRB-)))) (CC and) (VP (VBD mounted) (PP (IN with) (NP (NP (NNP ProLong) (NNP Gold)) (NP (NP (NP (JJ anti-fade) (VBG mounting) (NN medium)) (PP (IN with) (NP (CD 4)))) (. ?) (NP (NP (NP (CD ,6) (: -) (CD diamidino-2-phenylindole)) (PRN (-LRB- -LRB-) (NP (NNP DAPI)) (-RRB- -RRB-))) (PRN (-LRB- -LRB-) (NP (NNP P36931)) (, ,) (NP (NNP Invitrogen) (, ,) (NNP Molecular)))))))))))</pt>
        <ne start="26" end="36" type="resource" status="lt" />
        <ne start="103" end="113" type="resource" status="lt" />
        <ne start="250" end="260" type="resource" status="lt" />
      </sentence>
    </document>
    <document idx="93" PMID="23473743">
      <sentence>
        <text idx="0">on superfrost slides ( Fisher Scientific , Toronto</text>
        <pt idx="0" src="ch">(S1 (PP (IN on) (NP (NP (JJ superfrost) (NNS slides)) (PRN (-LRB- -LRB-) (NP (NNP Fisher) (NNP Scientific)) (, ,) (NP (NNP Toronto))))))</pt>
        <ne start="23" end="40" type="resource" status="human" />
      </sentence>
      <sentence>
        <text idx="0">were imported into NIH ImageJ software</text>
        <pt idx="0" src="ch">(S1 (SINV (VP (VBD were) (VP (VBN imported) (PP (IN into) (NP (NNP NIH))))) (NP (CD ImageJ) (NN software))))</pt>
        <ne start="23" end="29" type="resource" status="human" />
      </sentence>
      <sentence>
        <text idx="0">Lipofectamine 2000 ( Invitrogen , Burlington</text>
        <pt idx="0" src="ch">(S1 (NP (NP (NNP Lipofectamine) (CD 2000)) (PRN (-LRB- -LRB-) (NP (NNP Invitrogen)) (, ,) (NP (NNP Burlington)))))</pt>
        <ne start="21" end="31" type="resource" status="lt" />
      </sentence>
      <sentence>
        <text idx="0">the Bradford assay ( Bio-Rad</text>
        <pt idx="0" src="ch">(S1 (NP (NP (DT the) (NNP Bradford)) (NP (NNP assay) (-LRB- -LRB-) (NNP Bio-Rad))))</pt>
        <ne start="21" end="28" type="resource" status="lt" />
      </sentence>
      <sentence>
        <text idx="0">were purchased from ATCC and cultured</text>
        <pt idx="0" src="ch">(S1 (FRAG (VP (VBD were) (VP (VP (VBN purchased) (PP (IN from) (NP (NNP ATCC)))) (CC and) (VP (VBN cultured))))))</pt>
        <ne start="20" end="24" type="resource" status="lt" />
      </sentence>
      <sentence>
        <text idx="0">were made using NIH ImageJ software (</text>
        <pt idx="0" src="ch">(S1 (SINV (VP (VBD were) (VP (VBN made) (S (VP (VBG using) (NP (NNP NIH)))))) (NP (CD ImageJ) (NN software) (NN -LRB-))))</pt>
        <ne start="20" end="26" type="resource" status="lt" />
      </sentence>
    </document>
    <document idx="97" PMID="23466699">
      <sentence>
        <text idx="0">G93A ) ) 1Gur ( The Jackson Laboratory , Bar Harbor</text>
        <pt idx="0" src="ch">(S1 (NP (NP (NNP G93A) (NNP -RRB-) (-RRB- -RRB-) (NNP 1Gur)) (PRN (-LRB- -LRB-) (NP (DT The) (NNP Jackson) (NNP Laboratory)) (, ,) (NP (NNP Bar) (NNP Harbor)))))</pt>
        <ne start="20" end="38" type="resource" status="lt" />
      </sentence>
      <sentence>
        <text idx="0">Canada ) and analyzed with ImageJ ( National</text>
        <pt idx="0" src="ch">(S1 (NP (NP (NNP Canada) (NNP -RRB-)) (CC and) (VP (VBN analyzed) (PP (IN with) (NP (NNP ImageJ) (NNP -LRB-) (NNP National))))))</pt>
        <ne start="27" end="33" type="resource" status="human" />
      </sentence>
    </document>
    <document idx="98" PMID="23458505">
      <sentence>
        <text idx="0">were purchased from Invitrogen Corporation</text>
        <pt idx="0" src="ch">(S1 (SINV (VP (VBD were) (VP (VBN purchased) (PP (IN from)))) (NP (NNP Invitrogen) (NNP Corporation))))</pt>
        <ne start="20" end="30" type="resource" status="lt" />
      </sentence>
    </document>
    <document idx="105" PMID="23473938">
      <sentence>
        <text idx="0">was calculated using FreeSurfer 5.1 ( http:\/\/surfer.nmr.mgh.harvard.edu\/</text>
        <pt idx="0" src="ch">(S1 (SINV (VP (VBD was) (VP (VBN calculated) (PP (VBG using) (NP (NP (NNP FreeSurfer) (CD 5.1)) (-LRB- -LRB-) (NP (NN http)) (: :))))) (NP (NNP \) (NNP \/) (NNP \) (NNP \/) (NNP surfer.nmr.mgh.harvard.edu) (NNP \) (NNP \/))))</pt>
        <ne start="21" end="31" type="resource" status="lt" />
      </sentence>
    </document>
    <document idx="106" PMID="23454433">
      <sentence>
        <text idx="0">herein were from the Jackson Laboratory ( Bar Harbor</text>
        <pt idx="0" src="ch">(S1 (S (NP (NN herein)) (VP (VBD were) (PP (IN from) (NP (NP (DT the) (NNP Jackson) (NNP Laboratory)) (-LRB- -LRB-) (NP (NNP Bar)) (ADVP (RB Harbor)))))))</pt>
        <ne start="21" end="39" type="resource" status="lt" />
      </sentence>
    </document>
    <document idx="107" PMID="23499197">
      <sentence>
        <text idx="0">fMRI dataset from the ADNI online data</text>
        <pt idx="0" src="ch">(S1 (NP (NP (NNS fMRI)) (NP (NP (NN dataset)) (PP (IN from) (NP (DT the) (CD ADNI) (JJ online) (NNS data))))))</pt>
        <ne start="22" end="26" type="resource" status="lt" />
      </sentence>
    </document>
    <document idx="108" PMID="23454194">
      <sentence>
        <text idx="0">with random hexamers ( Invitrogen , Carlsbad</text>
        <pt idx="0" src="ch">(S1 (PP (IN with) (NP (NP (JJ random) (NNS hexamers)) (PRN (-LRB- -LRB-) (NP (NNP Invitrogen)) (, ,) (NP (NNP Carlsbad))))))</pt>
        <ne start="23" end="33" type="resource" status="lt" />
      </sentence>
      <sentence>
        <text idx="0">supermix with ROX ( Bio-Rad , Hercules</text>
        <pt idx="0" src="ch">(S1 (S (VP (VB supermix) (PP (IN with) (NP (NP (NNP ROX)) (PRN (-LRB- -LRB-) (NP (NNP Bio-Rad)) (, ,) (NP (NNP Hercules))))))))</pt>
        <ne start="20" end="27" type="resource" status="lt" />
      </sentence>
      <sentence>
        <text idx="0">TGATGGATGTGTAAGGGTTCACT-3 ′ ( Primer Bank 12331400a1 , GenBank</text>
        <pt idx="0" src="ch">(S1 (NP (NP (NNP TGATGGATGTGTAAGGGTTCACT-3) (NNP ′) (-LRB- -LRB-) (NNP Primer) (NNP Bank) (CD 12331400a1)) (, ,) (NP (NNP GenBank))))</pt>
        <ne start="55" end="62" type="resource" status="human" />
      </sentence>
      <sentence>
        <text idx="0">GGAGGAAGTGAGCAGAGGTG-3 ′ ( GenBank accession</text>
        <pt idx="0" src="ch">(S1 (NP (NP (NN GGAGGAAGTGAGCAGAGGTG-3)) (NP (NNP ′) (-LRB- -LRB-) (NNP GenBank)) (NP (NN accession))))</pt>
        <ne start="27" end="34" type="resource" status="human" />
      </sentence>
      <sentence>
        <text idx="0">CATCGGGGAAGTCGAAACGG-3 ′ ( GenBank accession</text>
        <pt idx="0" src="ch">(S1 (NP (NP (NN CATCGGGGAAGTCGAAACGG-3)) (NP (NNP ′) (-LRB- -LRB-) (NNP GenBank)) (NP (NN accession))))</pt>
        <ne start="27" end="34" type="resource" status="human" />
      </sentence>
      <sentence>
        <text idx="0">GGCAGCAAGCCATGTATTTA-3 ′ ( GenBank accession</text>
        <pt idx="0" src="ch">(S1 (NP (NP (NN GGCAGCAAGCCATGTATTTA-3)) (NP (NNP ′) (-LRB- -LRB-) (NNP GenBank)) (NP (NN accession))))</pt>
        <ne start="27" end="34" type="resource" status="human" />
      </sentence>
    </document>
    <document idx="112" PMID="23473800">
      <sentence>
        <text idx="0">plotting module written in Python ( the Python OpenGL mmap</text>
        <pt idx="0" src="ch">(S1 (S (VP (VBG plotting) (NP (NP (NN module)) (VP (VBN written) (PP (IN in) (NP (NP (NNP Python)) (NP (-LRB- -LRB-) (DT the) (JJ Python) (JJ OpenGL) (NN mmap)))))))))</pt>
        <ne start="27" end="33" type="resource" status="lt" />
        <ne start="40" end="46" type="resource" status="lt" />
      </sentence>
      <sentence>
        <text idx="0">Python 2.7 together with the libraries NumPy and pyglet</text>
        <pt idx="0" src="ch">(S1 (UCP (VP (VBN Python) (PP (ADVP (NP (CD 2.7)) (RB together)) (IN with) (NP (DT the) (NNP libraries) (NNP NumPy)))) (CC and) (ADJP (JJ pyglet))))</pt>
        <ne start="0" end="6" type="resource" status="human" />
        <ne start="39" end="44" type="resource" status="human" />
      </sentence>
      <sentence>
        <text idx="0">supported by Matlab and Python on all platforms</text>
        <pt idx="0" src="ch">(S1 (VP (VBN supported) (PP (IN by) (NP (NNP Matlab) (CC and) (NNP Python))) (PP (IN on) (NP (DT all) (NNS platforms)))))</pt>
        <ne start="24" end="30" type="resource" status="lt" />
      </sentence>
      <sentence>
        <text idx="0">both the Matlab and Python side of each plugin ; and ( ii ) a FIFO buffer that holds processed data buffers specific to each plugin and channel , in case the data can not currently be transmitted via the mmap files ( which may happen if the Python side blocks</text>
        <pt idx="0" src="ch">(S1 (S (NP (NP (PDT both) (DT the) (NN Matlab)) (CC and) (NP (NP (JJ Python) (NN side)) (PP (IN of) (NP (NP (DT each) (NN plugin)) (: ;) (CC and) (PRN (-LRB- -LRB-) (NP (NN ii)) (-RRB- -RRB-)) (NP (DT a) (NNP FIFO) (NN buffer)))) (SBAR (WHNP (WDT that)) (S (VP (VBZ holds) (NP (NP (VBN processed) (NN data) (NNS buffers)) (ADJP (JJ specific) (PP (TO to) (NP (NP (DT each) (NN plugin)) (CC and) (NP (NN channel)))) (, ,) (PP (IN in) (NP (NP (NN case)) (SBAR (S (NP (DT the) (NNS data)) (VP (MD can) (RB not) (ADVP (RB currently)) (VP (VB be) (VP (VBN transmitted) (PP (IN via) (NP (DT the) (NN mmap))))))))))))))))) (VP (VBZ files) (SBAR (S (-LRB- -LRB-) (NP (WDT which)) (VP (MD may) (VP (VB happen) (SBAR (IN if) (S (NP (DT the) (NNP Python) (NN side)) (VP (VBZ blocks)))))))))))</pt>
        <ne start="20" end="26" type="resource" status="lt" />
        <ne start="241" end="247" type="resource" status="lt" />
      </sentence>
      <sentence>
        <text idx="0">Python</text>
        <pt idx="0" src="ch">(S1 (NP (NNP Python)))</pt>
        <ne start="0" end="6" type="resource" status="human" />
      </sentence>
      <sentence>
        <text idx="0">been picked up by the Python</text>
        <pt idx="0" src="ch">(S1 (VP (VBN been) (VP (VBN picked) (PRT (RP up)) (PP (IN by) (NP (DT the) (NNP Python))))))</pt>
        <ne start="22" end="28" type="resource" status="lt" />
      </sentence>
      <sentence>
        <text idx="0">Python</text>
        <pt idx="0" src="ch">(S1 (NP (NNP Python)))</pt>
        <ne start="0" end="6" type="resource" status="human" />
      </sentence>
      <sentence>
        <text idx="0">Python plotting is</text>
        <pt idx="0" src="ch">(S1 (S (NP (NNP Python) (NNP plotting)) (VP (VBZ is))))</pt>
        <ne start="0" end="6" type="resource" status="human" />
      </sentence>
      <sentence>
        <text idx="0">server is implemented in Python using the</text>
        <pt idx="0" src="ch">(S1 (S (NP (NN server)) (VP (VBZ is) (VP (VBN implemented) (PP (IN in) (NP (NNP Python))) (S (VP (VBG using) (NP (DT the))))))))</pt>
        <ne start="25" end="31" type="resource" status="lt" />
      </sentence>
      <sentence>
        <text idx="0">the stimuli ) and the Python TCP server</text>
        <pt idx="0" src="ch">(S1 (NP (NP (DT the) (NNP stimuli) (-RRB- -RRB-) (NNP and)) (NP (DT the) (NNP Python) (NNP TCP) (NN server))))</pt>
        <ne start="22" end="28" type="resource" status="lt" />
      </sentence>
      <sentence>
        <text idx="0">and the mmap class in Python</text>
        <pt idx="0" src="ch">(S1 (PRN (CC and) (NP (NP (DT the) (NN mmap) (NN class)) (PP (IN in) (NP (NNP Python))))))</pt>
        <ne start="22" end="28" type="resource" status="lt" />
      </sentence>
    </document>
    <document idx="116" PMID="23466695">
      <sentence>
        <text idx="0">( 10 % , 10,000 MW ; Invitrogen ) was injected</text>
        <pt idx="0" src="ch">(S1 (S (NP (NP (PRN (-LRB- -LRB-) (NP (CD 10) (NN %)) (, ,) (NP (CD 10,000))) (NNS MW)) (SBAR (S (S (CC ;) (NP (NNP Invitrogen)) (-RRB- -RRB-) (VP (VBD was))) (VP (VBD injected)))))))</pt>
        <ne start="21" end="31" type="resource" status="lt" />
      </sentence>
      <sentence>
        <text idx="0">antibody for 1 h ( 1:400 ; Invitrogen , Burlington</text>
        <pt idx="0" src="ch">(S1 (NP (NP (NP (NN antibody)) (PP (IN for) (NP (NP (CD 1) (NN h)) (-LRB- -LRB-) (NP (CD 1:400)) (: ;)))) (NP (NNP Invitrogen) (, ,) (NNP Burlington))))</pt>
        <ne start="27" end="37" type="resource" status="lt" />
      </sentence>
      <sentence>
        <text idx="0">anti-mouse\/rabbit ( 1:400 ; Invitrogen , Burlington</text>
        <pt idx="0" src="ch">(S1 (NP (NP (NNP anti-mouse\/rabbit) (-LRB- -LRB-) (NNP 1:400)) (: ;) (NP (NNP Invitrogen) (, ,) (NNP Burlington))))</pt>
        <ne start="29" end="39" type="resource" status="lt" />
      </sentence>
      <sentence>
        <text idx="0">ImageJ Software (</text>
        <pt idx="0" src="ch">(S1 (NP (NNP ImageJ) (NNP Software) (NNP -LRB-)))</pt>
        <ne start="0" end="6" type="resource" status="human" />
      </sentence>
      <sentence>
        <text idx="0">for each image using ImageJ to determine</text>
        <pt idx="0" src="ch">(S1 (PP (IN for) (NP (NP (DT each) (NN image)) (VP (VBG using) (ADVP (RB ImageJ)) (S (VP (TO to) (VP (VB determine))))))))</pt>
        <ne start="21" end="27" type="resource" status="lt" />
      </sentence>
      <sentence>
        <text idx="0">ImageJ analysis system</text>
        <pt idx="0" src="ch">(S1 (S (VP (VB ImageJ) (NP (NN analysis) (NN system)))))</pt>
        <ne start="0" end="6" type="resource" status="human" />
      </sentence>
      <sentence>
        <text idx="0">for each image using ImageJ to determine</text>
        <pt idx="0" src="ch">(S1 (PP (IN for) (NP (NP (DT each) (NN image)) (VP (VBG using) (ADVP (RB ImageJ)) (S (VP (TO to) (VP (VB determine))))))))</pt>
        <ne start="21" end="27" type="resource" status="lt" />
      </sentence>
      <sentence>
        <text idx="0">determined by the Lowry method ( Bio-Rad Laboratories , Hercules</text>
        <pt idx="0" src="ch">(S1 (VP (VBN determined) (PP (IN by) (NP (NP (DT the) (NNP Lowry) (NN method)) (PRN (-LRB- -LRB-) (NP (NNP Bio-Rad) (NNP Laboratories)) (, ,) (NP (NNP Hercules)))))))</pt>
        <ne start="28" end="48" type="resource" status="lt" />
      </sentence>
    </document>
    <document idx="117" PMID="23411123">
      <sentence>
        <text idx="0">gelatine foam ( GelFoam , Pfizer , New York</text>
        <pt idx="0" src="ch">(S1 (NP (NP (JJ gelatine) (NN foam)) (PRN (-LRB- -LRB-) (NP (NNP GelFoam) (, ,) (NNP Pfizer)) (, ,) (NP (NNP New) (NNP York)))))</pt>
        <ne start="26" end="32" type="resource" status="lt" />
      </sentence>
    </document>
    <document idx="119" PMID="23473840">
      <sentence>
        <text idx="0">CERAD ( The Consortium</text>
        <pt idx="0" src="ch">(S1 (NP (NP (NNP CERAD) (-LRB- -LRB-) (NNP The)) (NP (NNP Consortium))))</pt>
        <ne start="0" end="5" type="resource" status="human" />
      </sentence>
    </document>
    <document idx="121" PMID="23454196">
      <sentence>
        <text idx="0">2 dpf with Trizol ( Invitrogen , San Diego</text>
        <pt idx="0" src="ch">(S1 (NP (NP (CD 2) (NN dpf)) (PP (IN with) (NP (NNP Trizol) (PRN (-LRB- -LRB-) (NP (NNP Invitrogen)) (, ,) (NP (NNP San))) (NNP Diego)))))</pt>
        <ne start="20" end="30" type="resource" status="lt" />
      </sentence>
      <sentence>
        <text idx="0">out with R 2.7.0 and Bioconductor 2.2 packages</text>
        <pt idx="0" src="ch">(S1 (PP (RB out) (IN with) (NP (NP (NN R) (CD 2.7.0)) (CC and) (NP (NNP Bioconductor) (CD 2.2) (NNS packages)))))</pt>
        <ne start="21" end="33" type="resource" status="lt" />
      </sentence>
      <sentence>
        <text idx="0">were enriched in any KEGG pathways or</text>
        <pt idx="0" src="ch">(S1 (SINV (VP (VBD were) (VP (VBN enriched) (PP (IN in) (NP (DT any) (NNP KEGG))))) (NP (NP (NNS pathways)) (ADVP (CC or)))))</pt>
        <ne start="21" end="25" type="resource" status="lt" />
      </sentence>
      <sentence>
        <text idx="0">out with R 2.7.0 and Bioconductor 2.2 packages</text>
        <pt idx="0" src="ch">(S1 (PP (RB out) (IN with) (NP (NP (NN R) (CD 2.7.0)) (CC and) (NP (NNP Bioconductor) (CD 2.2) (NNS packages)))))</pt>
        <ne start="21" end="33" type="resource" status="lt" />
      </sentence>
      <sentence>
        <text idx="0">were enriched in any KEGG pathways or</text>
        <pt idx="0" src="ch">(S1 (SINV (VP (VBD were) (VP (VBN enriched) (PP (IN in) (NP (DT any) (NNP KEGG))))) (NP (NP (NNS pathways)) (ADVP (CC or)))))</pt>
        <ne start="21" end="25" type="resource" status="lt" />
      </sentence>
      <sentence>
        <text idx="0">chicken IgY fraction ( Invitrogen , Carlsbad</text>
        <pt idx="0" src="ch">(S1 (NP (NP (NN chicken) (NN IgY) (NN fraction)) (PRN (-LRB- -LRB-) (NP (NNP Invitrogen)) (, ,) (NP (NNP Carlsbad)))))</pt>
        <ne start="23" end="33" type="resource" status="lt" />
      </sentence>
      <sentence>
        <text idx="0">the BCA assay ( Thermo Fisher Scientific , IL , USA</text>
        <pt idx="0" src="ch">(S1 (NP (NP (DT the) (NNP BCA) (NN assay)) (PRN (-LRB- -LRB-) (NP (NNP Thermo) (NNP Fisher) (NNP Scientific)) (, ,) (NP (NNP IL) (, ,) (NNP USA)))))</pt>
        <ne start="23" end="40" type="resource" status="lt" />
      </sentence>
      <sentence>
        <text idx="0">reverse transcriptase-II ( Invitrogen ) primed with</text>
        <pt idx="0" src="ch">(S1 (S (VP (VB reverse) (NP (NP (NN transcriptase-II)) (PRN (-LRB- -LRB-) (NP (NNP Invitrogen)) (-RRB- -RRB-)) (VP (VBN primed) (PP (IN with)))))))</pt>
        <ne start="27" end="37" type="resource" status="lt" />
      </sentence>
    </document>
    <document idx="122" PMID="23454195">
      <sentence>
        <text idx="0">components were from Invitrogen ( Paisley</text>
        <pt idx="0" src="ch">(S1 (S (NP (NNS components)) (VP (VBD were) (VP (ADVP (IN from)) (VBN Invitrogen) (-LRB- -LRB-) (NP (NNP Paisley))))))</pt>
        <ne start="21" end="31" type="resource" status="lt" />
      </sentence>
      <sentence>
        <text idx="0">from Molecular Probes , Invitrogen ( Paisley</text>
        <pt idx="0" src="ch">(S1 (PP (IN from) (NP (NP (NNP Molecular) (NNP Probes)) (, ,) (NP (NNP Invitrogen) (-LRB- -LRB-) (NNP Paisley)))))</pt>
        <ne start="24" end="34" type="resource" status="lt" />
      </sentence>
      <sentence>
        <text idx="0">was determined using ImageJ</text>
        <pt idx="0" src="ch">(S1 (SINV (VP (VBD was) (VP (VBN determined))) (NP (VBG using) (NNS ImageJ))))</pt>
        <ne start="21" end="27" type="resource" status="lt" />
      </sentence>
    </document>
    <document idx="124" PMID="23473795">
      <sentence>
        <text idx="0">MRIcro freeware was</text>
        <pt idx="0" src="ch">(S1 (S (NP (NNP MRIcro) (NNP freeware)) (VP (VBD was))))</pt>
        <ne start="0" end="6" type="resource" status="human" />
      </sentence>
    </document>
    <document idx="125" PMID="23458503">
      <sentence>
        <text idx="0">Deoxynucleotidyl Transferase ( Invitrogen ) and purified</text>
        <pt idx="0" src="ch">(S1 (S (VP (VP (VB Deoxynucleotidyl) (NP (NNP Transferase) (-LRB- -LRB-) (NNP Invitrogen) (-RRB- -RRB-))) (CC and) (VP (VBN purified)))))</pt>
        <ne start="31" end="41" type="resource" status="lt" />
      </sentence>
      <sentence>
        <text idx="0">using camera coupled to Scion Image</text>
        <pt idx="0" src="ch">(S1 (S (VP (VBG using) (NP (NN camera)) (PP (VBN coupled) (PP (TO to) (NP (NNP Scion) (NNP Image)))))))</pt>
        <ne start="24" end="35" type="resource" status="lt" />
      </sentence>
    </document>
    <document idx="127" PMID="23470982">
      <sentence>
        <text idx="0">were prepared using MRIcron ( www.mccauslandcenter.sc.edu\/mricro\/mricron\/</text>
        <pt idx="0" src="ch">(S1 (SINV (VP (VBD were) (VP (VBN prepared) (S (VP (VBG using) (NP (NP (NNP MRIcron) (-LRB- -LRB-) (NNP www.mccauslandcenter.sc.edu)) (VP (VBG \) (NP (JJ \/) (NN mricro\/mricron)))))))) (NP (NNP \) (NNP \/))))</pt>
        <ne start="20" end="27" type="resource" status="lt" />
      </sentence>
    </document>
    <document idx="128" PMID="23466938">
      <sentence>
        <text idx="0">, Natick , MA ) and EEGLAB 9.0.8.6 b</text>
        <pt idx="0" src="ch">(S1 (PRN (, ,) (S (NP (NNP Natick) (, ,) (NNP MA) (-RRB- -RRB-) (NNP and)) (VP (VBG EEGLAB) (NP (CD 9.0.8.6)) (X (SYM b))))))</pt>
        <ne start="20" end="26" type="resource" status="lt" />
      </sentence>
      <sentence>
        <text idx="0">algorithm implemented in EEGLAB</text>
        <pt idx="0" src="ch">(S1 (S (NP (NN algorithm)) (VP (VBN implemented) (PP (IN in) (NP (NNP EEGLAB))))))</pt>
        <ne start="25" end="31" type="resource" status="lt" />
      </sentence>
      <sentence>
        <text idx="0">afterwards , by using the EEGLAB function jointprob</text>
        <pt idx="0" src="ch">(S1 (NP (NP (NNP afterwards)) (, ,) (PP (IN by) (S (VP (VBG using) (NP (DT the) (NNP EEGLAB) (NN function) (NN jointprob)))))))</pt>
        <ne start="26" end="32" type="resource" status="lt" />
      </sentence>
    </document>
    <document idx="129" PMID="23791838">
      <sentence>
        <text idx="0">plane orientation by BrainVoyager QX v2 .3 ( Brain</text>
        <pt idx="0" src="ch">(S1 (NP (NP (NP (NN plane) (NN orientation)) (PP (IN by) (NP (NNP BrainVoyager) (NNP QX) (NNPS v2)))) (NP (NNP .3) (-LRB- -LRB-) (NNP Brain))))</pt>
        <ne start="21" end="36" type="resource" status="lt" />
      </sentence>
      <sentence>
        <text idx="0">was performed by using BrainVoyager QX</text>
        <pt idx="0" src="ch">(S1 (SINV (VP (VBD was) (VP (VBN performed) (PP (IN by) (S (VP (VBG using)))))) (NP (NNP BrainVoyager) (NNP QX))))</pt>
        <ne start="23" end="38" type="resource" status="lt" />
      </sentence>
      <sentence>
        <text idx="0">were extracted through BrainVoyager QX</text>
        <pt idx="0" src="ch">(S1 (SINV (VP (VBD were) (VP (VBN extracted) (PP (IN through)))) (NP (NNP BrainVoyager) (NNP QX))))</pt>
        <ne start="23" end="38" type="resource" status="lt" />
      </sentence>
      <sentence>
        <text idx="0">nearest coordinate using a Talairach Daemon ( Lancaster</text>
        <pt idx="0" src="ch">(S1 (S (ADVP (RB nearest)) (VP (VB coordinate) (S (VP (VBG using) (NP (NP (DT a) (NNP Talairach)) (NP (NNP Daemon) (-LRB- -LRB-) (NNP Lancaster))))))))</pt>
        <ne start="27" end="43" type="resource" status="lt" />
      </sentence>
      <sentence>
        <text idx="0">connectivity analysis using the BrainVoyager QX</text>
        <pt idx="0" src="ch">(S1 (FRAG (NP (JJ connectivity) (NN analysis)) (S (VP (VBG using) (NP (DT the) (NNP BrainVoyager) (NNP QX))))))</pt>
        <ne start="32" end="47" type="resource" status="lt" />
      </sentence>
    </document>
    <document idx="130" PMID="23454199">
      <sentence>
        <text idx="0">siRNA ) against nNOS ( GenBank accession</text>
        <pt idx="0" src="ch">(S1 (FRAG (NP (NNP siRNA) (NNP -RRB-)) (PP (IN against) (NP (NP (NNP nNOS) (-LRB- -LRB-) (NNP GenBank)) (VP (VBN accession))))))</pt>
        <ne start="23" end="30" type="resource" status="lt" />
      </sentence>
      <sentence>
        <text idx="0">the Bradford reagent ( Bio-Rad Laboratories , Segrate</text>
        <pt idx="0" src="ch">(S1 (NP (NP (DT the) (NNP Bradford) (NN reagent)) (PRN (-LRB- -LRB-) (NP (NNP Bio-Rad) (NNP Laboratories)) (, ,) (NP (NNP Segrate)))))</pt>
        <ne start="23" end="43" type="resource" status="lt" />
      </sentence>
      <sentence>
        <text idx="0">% non-fat dry milk ( Bio-Rad Laboratories , Segrate</text>
        <pt idx="0" src="ch">(S1 (NP (NP (JJ %) (JJ non-fat) (JJ dry) (NN milk)) (PRN (-LRB- -LRB-) (NP (NNP Bio-Rad) (NNP Laboratories)) (, ,) (NP (NNP Segrate)))))</pt>
        <ne start="21" end="41" type="resource" status="lt" />
      </sentence>
      <sentence>
        <text idx="0">Chemi-Doc Imaging System ( Bio-Rad Laboratories , Segrate</text>
        <pt idx="0" src="ch">(S1 (NP (NP (NNP Chemi-Doc) (NNP Imaging) (NNP System)) (PRN (-LRB- -LRB-) (NP (NNP Bio-Rad) (NNP Laboratories)) (, ,) (NP (NNP Segrate)))))</pt>
        <ne start="27" end="47" type="resource" status="lt" />
      </sentence>
    </document>
    <document idx="132" PMID="23501053">
      <sentence>
        <text idx="0">were performed with BrainVoyager QX 2.2.1 ( Brain</text>
        <pt idx="0" src="ch">(S1 (SINV (VP (VBD were) (VP (VBN performed) (PP (IN with) (NP (NNP BrainVoyager))))) (NP (NP (NNP QX)) (NP (NNP 2.2.1) (-LRB- -LRB-) (NNP Brain)))))</pt>
        <ne start="20" end="35" type="resource" status="lt" />
      </sentence>
    </document>
    <document idx="134" PMID="23466456">
      <sentence>
        <text idx="0">transfection reagent ( Invitrogen</text>
        <pt idx="0" src="ch">(S1 (NP (NP (NN transfection)) (NP (NNP reagent) (-LRB- -LRB-) (NNP Invitrogen))))</pt>
        <ne start="23" end="33" type="resource" status="lt" />
      </sentence>
      <sentence>
        <text idx="0">Invitrogen , Carlsbad</text>
        <pt idx="0" src="ch">(S1 (NP (NP (NNP Invitrogen)) (, ,) (NP (NNP Carlsbad))))</pt>
        <ne start="0" end="10" type="resource" status="human" />
      </sentence>
    </document>
    <document idx="135" PMID="23454198">
      <sentence>
        <text idx="0">obtained using the NIH ImageJ 1.36 b imaging</text>
        <pt idx="0" src="ch">(S1 (SINV (VP (VBD obtained) (S (VP (VBG using) (NP (DT the) (NNP NIH) (NNP ImageJ))))) (NP (CD 1.36) (JJ b) (NN imaging))))</pt>
        <ne start="23" end="29" type="resource" status="lt" />
      </sentence>
      <sentence>
        <text idx="0">Trans-Blot Cell system ( Bio-Rad Laboratories Inc. , Hercules</text>
        <pt idx="0" src="ch">(S1 (NP (NP (JJ Trans-Blot) (JJ Cell) (NN system)) (PRN (-LRB- -LRB-) (NP (NNP Bio-Rad) (NNP Laboratories) (NNP Inc.)) (, ,) (NP (NNP Hercules)))))</pt>
        <ne start="25" end="45" type="resource" status="lt" />
      </sentence>
      <sentence>
        <text idx="0">-- were obtained from Invitrogen Life Technologies</text>
        <pt idx="0" src="ch">(S1 (PRN (: --) (S (VP (VBD were) (VP (VBN obtained) (PP (IN from) (NP (NNP Invitrogen) (NNP Life) (NNPS Technologies))))))))</pt>
        <ne start="22" end="32" type="resource" status="human" />
      </sentence>
    </document>
    <document idx="137" PMID="23523635">
      <sentence>
        <text idx="0">hisB - pyrF - rpoZ - ( Addgene Plasmid 18049</text>
        <pt idx="0" src="ch">(S1 (NP (NP (NN hisB)) (PRN (: -) (NP (NP (NN pyrF)) (: -) (NP (NN rpoZ))) (: -)) (NP (-LRB- -LRB-) (NNP Addgene) (NNP Plasmid) (CD 18049))))</pt>
        <ne start="23" end="30" type="resource" status="lt" />
      </sentence>
      <sentence>
        <text idx="0">1352wUV2-kpn1-bamH1-stop vector ( Addgene Plasmid 20704</text>
        <pt idx="0" src="ch">(S1 (NP (NP (JJ 1352wUV2-kpn1-bamH1-stop) (NN vector)) (NP (-LRB- -LRB-) (NNP Addgene) (NNP Plasmid) (CD 20704))))</pt>
        <ne start="34" end="41" type="resource" status="lt" />
      </sentence>
      <sentence>
        <text idx="0">AlexaFluor 555 ( 1:1000 Invitrogen #A 31570 )</text>
        <pt idx="0" src="ch">(S1 (NP (NP (NNP AlexaFluor) (CD 555)) (PRN (-LRB- -LRB-) (NP (CD 1:1000) (NNP Invitrogen) (NN #A) (NNS 31570)) (-RRB- -RRB-))))</pt>
        <ne start="24" end="34" type="resource" status="lt" />
      </sentence>
      <sentence>
        <text idx="0">Invitrogen T3605 ) diluted</text>
        <pt idx="0" src="ch">(S1 (VP (PRN (NP (NP (NNP Invitrogen)) (NP (NNP T3605))) (-RRB- -RRB-)) (VBN diluted)))</pt>
        <ne start="0" end="10" type="resource" status="human" />
      </sentence>
      <sentence>
        <text idx="0">to AlexaFluor 546 ( Invitrogen A22283 ) ,</text>
        <pt idx="0" src="ch">(S1 (FRAG (PP (TO to) (NP (NP (NNP AlexaFluor) (CD 546)) (PRN (-LRB- -LRB-) (NP (NNP Invitrogen) (NNP A22283)) (-RRB- -RRB-)))) (, ,)))</pt>
        <ne start="20" end="30" type="resource" status="lt" />
      </sentence>
      <sentence>
        <text idx="0">Photoshop CS3 and\/or Imaris × 64 7.4.0</text>
        <pt idx="0" src="ch">(S1 (FRAG (NP (NNP Photoshop) (NNP CS3) (NNP and\/or) (NNP Imaris) (NNP ×)) (NP (CD 64) (CD 7.4.0))))</pt>
        <ne start="22" end="28" type="resource" status="lt" />
      </sentence>
      <sentence>
        <text idx="0">stored in RNAlater ( Ambion AM7021 ) at</text>
        <pt idx="0" src="ch">(S1 (VP (VBN stored) (PP (IN in) (NP (NP (NNP RNAlater)) (PRN (-LRB- -LRB-) (NP (NNP Ambion) (NNP AM7021)) (-RRB- -RRB-)))) (PP (IN at))))</pt>
        <ne start="21" end="27" type="resource" status="lt" />
      </sentence>
      <sentence>
        <text idx="0">Taq hot start enzyme ( Invitrogen ) ) , 2.5</text>
        <pt idx="0" src="ch">(S1 (NP (NP (NNP Taq)) (NP (NP (NP (JJ hot) (NN start) (NN enzyme)) (PRN (-LRB- -LRB-) (NP (NNP Invitrogen)) (-RRB- -RRB-)) (-RRB- -RRB-)) (, ,) (NP (CD 2.5)))))</pt>
        <ne start="23" end="33" type="resource" status="human" />
      </sentence>
    </document>
    <document idx="139" PMID="23542510">
      <sentence>
        <text idx="0">in DMEM-F12 ( Gibco , Invitrogen , Carlsbad , CA ) with 10 % FBS , 2 mM l - glutamine and 100 mg\/ml penicillin -- streptomycin ( Invitrogen , Carlsbad</text>
        <pt idx="0" src="ch">(S1 (PP (IN in) (NP (NP (NP (NN DMEM-F12)) (PRN (-LRB- -LRB-) (NP (NNP Gibco)) (, ,) (NP (NNP Invitrogen)) (, ,) (NP (NNP Carlsbad) (, ,) (NNP CA)) (-RRB- -RRB-))) (PP (IN with) (NP (NP (ADJP (CD 10) (NN %)) (JJ FBS) (, ,) (ADJP (CD 2) (JJ mM)) (NNP l) (PRN (: -) (NP (NP (NN glutamine)) (CC and) (NP (CD 100) (JJ mg\/ml) (NN penicillin))) (: --)) (NN streptomycin)) (PRN (-LRB- -LRB-) (NP (NNP Invitrogen)) (, ,) (NP (NNP Carlsbad))))))))</pt>
        <ne start="22" end="32" type="resource" status="lt" />
        <ne start="130" end="140" type="resource" status="lt" />
      </sentence>
      <sentence>
        <text idx="0">α-cytochrome c ( Zymed , Invitrogen , Carlsbad</text>
        <pt idx="0" src="ch">(S1 (NP (NP (JJ α-cytochrome) (NN c)) (PRN (-LRB- -LRB-) (NP (NNP Zymed)) (, ,) (NP (NNP Invitrogen) (, ,) (NNP Carlsbad)))))</pt>
        <ne start="25" end="35" type="resource" status="lt" />
      </sentence>
      <sentence>
        <text idx="0">( Molecular Probes , Invitrogen , Carlsbad</text>
        <pt idx="0" src="ch">(S1 (NP (NP (-LRB- -LRB-) (NNP Molecular) (NNP Probes) (, ,) (NNP Invitrogen)) (, ,) (NP (NNP Carlsbad))))</pt>
        <ne start="21" end="31" type="resource" status="lt" />
      </sentence>
      <sentence>
        <text idx="0">with the public domain ImageJ program (</text>
        <pt idx="0" src="ch">(S1 (FRAG (PP (IN with) (NP (DT the) (JJ public) (NN domain))) (NP (JJ ImageJ) (NN program) (NN -LRB-))))</pt>
        <ne start="23" end="29" type="resource" status="lt" />
      </sentence>
      <sentence>
        <text idx="0">previously described using ImageJ and Plugins</text>
        <pt idx="0" src="ch">(S1 (SINV (ADVP (RB previously)) (VP (VBD described) (S (VP (VBG using)))) (NP (NNS ImageJ) (CC and) (NNS Plugins))))</pt>
        <ne start="27" end="33" type="resource" status="lt" />
      </sentence>
      <sentence>
        <text idx="0">using JACoP Plugin of ImageJ to obtain</text>
        <pt idx="0" src="ch">(S1 (S (VP (VBG using) (NP (NP (NNP JACoP) (NNP Plugin)) (PP (IN of) (NP (NNP ImageJ)))) (S (VP (TO to) (VP (VB obtain)))))))</pt>
        <ne start="22" end="28" type="resource" status="lt" />
      </sentence>
      <sentence>
        <text idx="0">System and analyzed using Image</text>
        <pt idx="0" src="ch">(S1 (NP (NP (NNP System)) (CC and) (VP (VBN analyzed) (S (VP (VBG using) (NP (NNP Image)))))))</pt>
        <ne start="26" end="31" type="resource" status="human" />
      </sentence>
      <sentence>
        <text idx="0">Volume J Plugin for ImageJ ( Abramoff</text>
        <pt idx="0" src="ch">(S1 (NP (NP (NN Volume)) (NP (NP (NNP J) (NNP Plugin)) (PP (IN for))) (NP (NNP ImageJ) (-LRB- -LRB-) (NNP Abramoff))))</pt>
        <ne start="20" end="26" type="resource" status="lt" />
      </sentence>
      <sentence>
        <text idx="0">each cell line using ImageJ Plugin Radial</text>
        <pt idx="0" src="ch">(S1 (FRAG (NP (DT each) (NN cell) (NN line)) (S (VP (VBG using) (NP (NNP ImageJ) (NNP Plugin) (NNP Radial))))))</pt>
        <ne start="21" end="27" type="resource" status="lt" />
      </sentence>
      <sentence>
        <text idx="0">ratiometric GEM-GECO-1 ( Addgene plasmid</text>
        <pt idx="0" src="ch">(S1 (FRAG (NP (NP (JJ ratiometric) (NN GEM-GECO-1)) (SBAR (S (-LRB- -LRB-) (NP (NNP Addgene)) (VP (VBD plasmid)))))))</pt>
        <ne start="25" end="32" type="resource" status="human" />
      </sentence>
      <sentence>
        <text idx="0">were analyzed using ImageJ or MetaMorph</text>
        <pt idx="0" src="ch">(S1 (FRAG (VP (VBD were) (VP (VBN analyzed) (S (VP (VBG using) (NP (NNP ImageJ) (CC or) (NNP MetaMorph))))))))</pt>
        <ne start="20" end="26" type="resource" status="lt" />
      </sentence>
    </document>
    <document idx="140" PMID="23537937">
      <sentence>
        <text idx="0">data were imported to MRIcron ( Rorden et</text>
        <pt idx="0" src="ch">(S1 (S (NP (NNS data)) (VP (VBD were) (VP (VBN imported) (PP (TO to) (NP (NP (NNP MRIcron) (-LRB- -LRB-) (NNP Rorden)) (NP (FW et))))))))</pt>
        <ne start="22" end="29" type="resource" status="lt" />
      </sentence>
    </document>
    <document idx="144" PMID="23542586">
      <sentence>
        <text idx="0">LV-Lac was obtained from Addgene ( Cambridge</text>
        <pt idx="0" src="ch">(S1 (S (NP (NNP LV-Lac)) (VP (VBD was) (VP (VBN obtained) (S (VP (ADVP (IN from)) (VB Addgene) (-LRB- -LRB-) (NP (NNP Cambridge))))))))</pt>
        <ne start="25" end="32" type="resource" status="lt" />
      </sentence>
      <sentence>
        <text idx="0">psPAX2 and pCMV-VSVg ( Addgene</text>
        <pt idx="0" src="ch">(S1 (NP (NP (NNS psPAX2)) (CC and) (NP (NNP pCMV-VSVg) (-LRB- -LRB-) (NNP Addgene))))</pt>
        <ne start="23" end="30" type="resource" status="lt" />
      </sentence>
      <sentence>
        <text idx="0">in trypLE express ( Invitrogen , Carlsbad</text>
        <pt idx="0" src="ch">(S1 (PP (IN in) (NP (NP (JJ trypLE) (NNS express)) (PRN (-LRB- -LRB-) (NP (NNP Invitrogen)) (, ,) (NP (NNP Carlsbad))))))</pt>
        <ne start="20" end="30" type="resource" status="lt" />
      </sentence>
    </document>
    <document idx="146" PMID="23541799">
      <sentence>
        <text idx="0">system Gemini GXL 10 ( Philips Healthcare , Andover</text>
        <pt idx="0" src="ch">(S1 (NP (NP (NN system) (NNP Gemini) (NNP GXL) (CD 10)) (PRN (-LRB- -LRB-) (NP (NNP Philips) (NNP Healthcare)) (, ,) (NP (NNP Andover)))))</pt>
        <ne start="23" end="41" type="resource" status="lt" />
      </sentence>
      <sentence>
        <text idx="0">an Allegro scanner ( Philips Healthcare , Andover</text>
        <pt idx="0" src="ch">(S1 (NP (NP (DT an) (NNP Allegro) (NN scanner)) (PRN (-LRB- -LRB-) (NP (NNP Philips) (NNP Healthcare)) (, ,) (NP (NNP Andover)))))</pt>
        <ne start="21" end="39" type="resource" status="lt" />
      </sentence>
    </document>
    <document idx="149" PMID="23541994">
      <sentence>
        <text idx="0">TmillSerialInterface ) was written in Python that allows</text>
        <pt idx="0" src="ch">(S1 (S (NP (NNP TmillSerialInterface) (NNP -RRB-)) (VP (VBD was) (VP (VBN written) (PP (IN in) (NP (NP (NNP Python)) (SBAR (WHNP (WDT that)) (S (VP (VBZ allows))))))))))</pt>
        <ne start="38" end="44" type="resource" status="lt" />
      </sentence>
      <sentence>
        <text idx="0">Python class TmillTracker</text>
        <pt idx="0" src="ch">(S1 (NP (NNP Python) (NNP class) (NNP TmillTracker)))</pt>
        <ne start="0" end="6" type="resource" status="human" />
      </sentence>
      <sentence>
        <text idx="0">, called from within Python</text>
        <pt idx="0" src="ch">(S1 (PRN (, ,) (S (VP (VBN called) (PP (IN from) (PP (IN within) (NP (NNP Python))))))))</pt>
        <ne start="21" end="27" type="resource" status="lt" />
      </sentence>
      <sentence>
        <text idx="0">Python at high frame</text>
        <pt idx="0" src="ch">(S1 (VP (VBN Python) (PP (IN at) (NP (JJ high) (NN frame)))))</pt>
        <ne start="0" end="6" type="resource" status="human" />
      </sentence>
      <sentence>
        <text idx="0">synchronization , short Python scripts that</text>
        <pt idx="0" src="ch">(S1 (NP (NP (JJ synchronization) (, ,) (JJ short) (JJ Python) (NNS scripts)) (NP (DT that))))</pt>
        <ne start="24" end="30" type="resource" status="lt" />
      </sentence>
    </document>
    <document idx="150" PMID="23528267">
      <sentence>
        <text idx="0">GreenER ™ qPCR SuperMixes ( Invitrogen , Carlsbad</text>
        <pt idx="0" src="ch">(S1 (NP (NP (NNP GreenER) (NNP ™) (NNP qPCR) (NNP SuperMixes)) (PRN (-LRB- -LRB-) (NP (NNP Invitrogen)) (, ,) (NP (NNP Carlsbad)))))</pt>
        <ne start="28" end="38" type="resource" status="human" />
      </sentence>
      <sentence>
        <text idx="0">PCR detection system ( Bio-Rad</text>
        <pt idx="0" src="ch">(S1 (SINV (VP (VBP PCR)) (NP (NN detection) (NN system) (NNP -LRB-) (NNP Bio-Rad))))</pt>
        <ne start="23" end="30" type="resource" status="lt" />
      </sentence>
      <sentence>
        <text idx="0">luminescence reagent ( Thermo Fisher Scientific , Rockford</text>
        <pt idx="0" src="ch">(S1 (NP (NP (JJ luminescence) (NN reagent)) (PRN (-LRB- -LRB-) (NP (NNP Thermo) (NNP Fisher) (NNP Scientific)) (, ,) (NP (NNP Rockford)))))</pt>
        <ne start="30" end="47" type="resource" status="lt" />
      </sentence>
    </document>
    <document idx="153" PMID="23537713">
      <sentence>
        <text idx="0">experimental groups ( Jackson Laboratory , Bar Harbor</text>
        <pt idx="0" src="ch">(S1 (NP (NP (JJ experimental) (NNS groups)) (PRN (-LRB- -LRB-) (NP (NNP Jackson) (NNP Laboratory)) (, ,) (NP (NNP Bar) (NNP Harbor)))))</pt>
        <ne start="22" end="40" type="resource" status="lt" />
      </sentence>
      <sentence>
        <text idx="0">the Bradford assay ( Bio-Rad , Hercules</text>
        <pt idx="0" src="ch">(S1 (NP (NP (DT the) (NNP Bradford) (NN assay)) (PRN (-LRB- -LRB-) (NP (NNP Bio-Rad)) (, ,) (NP (NNP Hercules)))))</pt>
        <ne start="21" end="28" type="resource" status="lt" />
      </sentence>
      <sentence>
        <text idx="0">Harvard Medical School ) , pro- or active caspases-3 and caspase-9 ( Cell Signaling Technology , Beverly , MA ) , Rip-2 ( ΨProSci , Poway , CA ) , MT1 and MT2 ( MBL , Woburn , MA ) , cytochrome c ( BD PharMingen , San Diego , CA ) , or Smac\/Diablo ( Novus Biologicals , Littleton</text>
        <pt idx="0" src="ch">(S1 (NP (NP (NP (NNP Harvard) (NNP Medical) (NNP School) (-RRB- -RRB-)) (, ,) (ADJP (JJ pro-) (CC or) (JJ active))) (NP (NP (NP (ADJP (JJ caspases-3) (CC and) (JJ caspase-9))) (PRN (-LRB- -LRB-) (NP (NNP Cell) (NNP Signaling) (NNP Technology)) (, ,) (NP (NNP Beverly)) (, ,) (NP (NNP MA)) (-RRB- -RRB-))) (, ,) (NP (NP (NNS Rip-2)) (PRN (-LRB- -LRB-) (NP (NNP ΨProSci)) (, ,) (NP (NNP Poway)) (, ,) (NP (NNP CA)) (-RRB- -RRB-))) (, ,) (NP (NP (NNP MT1) (CC and) (NNP MT2)) (PRN (-LRB- -LRB-) (NP (NNP MBL)) (, ,) (NP (NNP Woburn)) (, ,) (NP (NNP MA)) (-RRB- -RRB-))) (, ,) (NP (NP (JJ cytochrome) (NN c)) (PRN (-LRB- -LRB-) (NP (NNP BD) (NNP PharMingen)) (, ,) (NP (NNP San) (NNP Diego)) (, ,) (NP (NNP CA)) (-RRB- -RRB-))) (, ,) (CC or) (NP (NP (NNP Smac\/Diablo)) (PRN (-LRB- -LRB-) (NP (NNP Novus) (NNP Biologicals)) (, ,) (NP (NNP Littleton)))))))</pt>
        <ne start="0" end="7" type="resource" status="human" />
        <ne start="251" end="268" type="resource" status="human" />
      </sentence>
    </document>
    <document idx="158" PMID="23511129">
      <sentence>
        <text idx="0">anti-rabbit IgG ( 1:250 , Invitrogen , USA ) for</text>
        <pt idx="0" src="ch">(S1 (S (VP (VB anti-rabbit) (NP (NP (NNP IgG)) (PRN (-LRB- -LRB-) (NP (CD 1:250)) (, ,) (NP (NNP Invitrogen)) (, ,) (NP (NNP USA)) (-RRB- -RRB-))) (PP (IN for)))))</pt>
        <ne start="26" end="36" type="resource" status="human" />
      </sentence>
      <sentence>
        <text idx="0">antibodies ( 1:250 , Invitrogen , USA ) for</text>
        <pt idx="0" src="ch">(S1 (NP (NP (NNS antibodies)) (PRN (-LRB- -LRB-) (NP (CD 1:250)) (, ,) (NP (NNP Invitrogen)) (, ,) (NP (NNP USA)) (-RRB- -RRB-)) (NP (IN for))))</pt>
        <ne start="21" end="31" type="resource" status="lt" />
      </sentence>
    </document>
    <document idx="160" PMID="23524190">
      <sentence>
        <text idx="0">the Bradford method ( Bio-Rad , Hercules</text>
        <pt idx="0" src="ch">(S1 (NP (NP (DT the) (NNP Bradford) (NN method)) (PRN (-LRB- -LRB-) (NP (NNP Bio-Rad)) (, ,) (NP (NNP Hercules)))))</pt>
        <ne start="22" end="29" type="resource" status="lt" />
      </sentence>
      <sentence>
        <text idx="0">a 10 % Tris -- HCL ( Invitrogen , Carlsbad , CA ) SDS-PAGE and transferred to an iBlot stack membrane ( Invitrogen , Carlsbad</text>
        <pt idx="0" src="ch">(S1 (FRAG (NP (NP (DT a) (ADJP (CD 10) (NN %)) (NNS Tris)) (: --) (S (NP (NP (NNP HCL)) (PRN (-LRB- -LRB-) (NP (NNP Invitrogen)) (, ,) (NP (NNP Carlsbad)) (, ,) (NP (NNP CA)) (-RRB- -RRB-))) (VP (VP (VBZ SDS-PAGE)) (CC and) (VP (VBN transferred) (PP (TO to) (NP (NP (DT an) (ADJP (JJ iBlot) (JJ stack)) (NN membrane)) (PRN (-LRB- -LRB-) (NP (NNP Invitrogen)) (, ,) (NP (NNP Carlsbad)))))))))))</pt>
        <ne start="21" end="31" type="resource" status="human" />
        <ne start="104" end="114" type="resource" status="human" />
      </sentence>
    </document>
    <document idx="161" PMID="23523634">
      <sentence>
        <text idx="0">bis-Tris gel was from Invitrogen ( Carlsbad</text>
        <pt idx="0" src="ch">(S1 (S (NP (JJ bis-Tris) (NN gel)) (VP (VBD was) (VP (ADVP (IN from)) (VBN Invitrogen) (-LRB- -LRB-) (NP (NNP Carlsbad))))))</pt>
        <ne start="22" end="32" type="resource" status="human" />
      </sentence>
      <sentence>
        <text idx="0">and transfer buffer ( Invitrogen ) were used</text>
        <pt idx="0" src="ch">(S1 (FRAG (CC and) (NP (NP (NN transfer)) (SBAR (S (NP (NP (NN buffer)) (PRN (-LRB- -LRB-) (NP (NNP Invitrogen)) (-RRB- -RRB-))) (VP (VBD were) (VP (VBN used))))))))</pt>
        <ne start="22" end="32" type="resource" status="human" />
      </sentence>
      <sentence>
        <text idx="0">to PVDF membranes ( Bio-Rad , Hercules</text>
        <pt idx="0" src="ch">(S1 (PP (TO to) (NP (NP (JJ PVDF) (NNS membranes)) (PRN (-LRB- -LRB-) (NP (NNP Bio-Rad)) (, ,) (NP (NNP Hercules))))))</pt>
        <ne start="20" end="27" type="resource" status="lt" />
      </sentence>
      <sentence>
        <text idx="0">with Neurobasal media ( Invitrogen ) supplemented</text>
        <pt idx="0" src="ch">(S1 (PP (IN with) (NP (NP (JJ Neurobasal) (NNS media)) (PRN (-LRB- -LRB-) (NP (NNP Invitrogen)) (-RRB- -RRB-)) (VP (VBN supplemented)))))</pt>
        <ne start="24" end="34" type="resource" status="lt" />
      </sentence>
    </document>
    <document idx="162" PMID="23523636">
      <sentence>
        <text idx="0">Lipofectamine Plus reagent ( Invitrogen</text>
        <pt idx="0" src="ch">(S1 (NP (NP (NNP Lipofectamine) (NNP Plus)) (NP (NNP reagent) (-LRB- -LRB-) (NNP Invitrogen))))</pt>
        <ne start="29" end="39" type="resource" status="lt" />
      </sentence>
      <sentence>
        <text idx="0">Lipofectamine Plus reagent ( Invitrogen</text>
        <pt idx="0" src="ch">(S1 (NP (NP (NNP Lipofectamine) (NNP Plus)) (NP (NNP reagent) (-LRB- -LRB-) (NNP Invitrogen))))</pt>
        <ne start="29" end="39" type="resource" status="lt" />
      </sentence>
      <sentence>
        <text idx="0">Bradford protein assay ( Bio-Rad</text>
        <pt idx="0" src="ch">(S1 (NP (NP (NNP Bradford)) (NP (NN protein)) (NP (NNP assay) (-LRB- -LRB-) (NNP Bio-Rad))))</pt>
        <ne start="25" end="32" type="resource" status="lt" />
      </sentence>
      <sentence>
        <text idx="0">BD ) , and mouse Y12 ( Novus Biological</text>
        <pt idx="0" src="ch">(S1 (NP (NP (NP (NNP BD) (NNP -RRB-)) (, ,) (CC and) (NP (NN mouse))) (NP (NP (NNP Y12) (-LRB- -LRB-) (NNP Novus)) (NP (NNP Biological)))))</pt>
        <ne start="22" end="39" type="resource" status="lt" />
      </sentence>
      <sentence>
        <text idx="0">gel elecrophoresis ( Invitroge</text>
        <pt idx="0" src="ch">(S1 (S (VP (ADVP (RB gel)) (VB elecrophoresis) (-LRB- -LRB-) (NP (NNP Invitroge)))))</pt>
        <ne start="20" end="30" type="resource" status="lt" />
      </sentence>
      <sentence>
        <text idx="0">mouse Y12 ( 1:500 , Novus Biologicals</text>
        <pt idx="0" src="ch">(S1 (NP (NP (NN mouse) (NN Y12)) (PRN (-LRB- -LRB-) (NP (CD 1:500)) (, ,) (NP (NNP Novus) (NNP Biologicals)))))</pt>
        <ne start="20" end="37" type="resource" status="lt" />
      </sentence>
      <sentence>
        <text idx="0">488 goat anti-mouse ( Invitrogen ) and Cy3</text>
        <pt idx="0" src="ch">(S1 (NP (NP (CD 488) (NN goat)) (NP (NP (NP (NN anti-mouse)) (PRN (-LRB- -LRB-) (NP (NNP Invitrogen)) (-RRB- -RRB-))) (CC and) (NP (NNS Cy3)))))</pt>
        <ne start="22" end="32" type="resource" status="lt" />
      </sentence>
      <sentence>
        <text idx="0">MegaScriptT7 and SP6 kit , Ambion ) , in the</text>
        <pt idx="0" src="ch">(S1 (NP (NP (NNP MegaScriptT7)) (NP (NP (NP (NP (QP (CC and) (CD SP6))) (NP (NN kit))) (, ,) (NP (NNP Ambion)) (-RRB- -RRB-)) (, ,) (PP (IN in) (NP (DT the))))))</pt>
        <ne start="27" end="33" type="resource" status="lt" />
      </sentence>
      <sentence>
        <text idx="0">III first strand kit ( Invitrogen ) using a</text>
        <pt idx="0" src="ch">(S1 (NP (NP (NNP III)) (VP (ADVP (RB first)) (VBN strand) (NP (NP (NP (NN kit)) (PRN (-LRB- -LRB-) (NP (NNP Invitrogen)) (-RRB- -RRB-))) (VP (VBG using)))) (X (SYM a))))</pt>
        <ne start="23" end="33" type="resource" status="lt" />
      </sentence>
      <sentence>
        <text idx="0">with Trizol Reagent ( Invitrogen</text>
        <pt idx="0" src="ch">(S1 (PP (IN with) (NP (NP (NNP Trizol)) (NP (NNP Reagent) (-LRB- -LRB-) (NNP Invitrogen)))))</pt>
        <ne start="22" end="32" type="resource" status="lt" />
      </sentence>
    </document>
    <document idx="164" PMID="23531680">
      <sentence>
        <text idx="0">visualization tool within the FreeSurfer software application</text>
        <pt idx="0" src="ch">(S1 (NP (NP (NN visualization) (NN tool)) (PP (IN within) (NP (DT the) (NNP FreeSurfer) (NN software) (NN application)))))</pt>
        <ne start="30" end="40" type="resource" status="lt" />
      </sentence>
      <sentence>
        <text idx="0">source space using the FreeSurfer brain imaging</text>
        <pt idx="0" src="ch">(S1 (FRAG (NP (NN source) (NN space)) (S (VP (VBG using) (NP (DT the) (NNP FreeSurfer) (NN brain) (NN imaging))))))</pt>
        <ne start="23" end="33" type="resource" status="lt" />
      </sentence>
    </document>
    <document idx="165" PMID="23523775">
      <sentence>
        <text idx="0">activations were made by xjView , an automated</text>
        <pt idx="0" src="ch">(S1 (S (NP (NNS activations)) (VP (VBD were) (VP (VBN made) (PP (IN by) (NP (NP (NN xjView)) (, ,) (NP (DT an) (JJ automated))))))))</pt>
        <ne start="25" end="31" type="resource" status="lt" />
      </sentence>
    </document>
    <document idx="169" PMID="23507382">
      <sentence>
        <text idx="0">AD Research Center ( ADRC</text>
        <pt idx="0" src="ch">(S1 (NP (NP (NNP AD) (NNP Research)) (NP (NNP Center) (-LRB- -LRB-) (NNP ADRC))))</pt>
        <ne start="21" end="25" type="resource" status="lt" />
      </sentence>
      <sentence>
        <text idx="0">clinicians assessed each ADRC participant</text>
        <pt idx="0" src="ch">(S1 (S (NP (NNS clinicians)) (VP (VBD assessed) (NP (DT each) (NNP ADRC) (NN participant)))))</pt>
        <ne start="25" end="29" type="resource" status="lt" />
      </sentence>
    </document>
    <document idx="170" PMID="23523801">
      <sentence>
        <text idx="0">juvenile A. californica ( National Resource for Aplysia , Miami ,</text>
        <pt idx="0" src="ch">(S1 (NP (NP (JJ juvenile) (NN A.) (NN californica)) (PRN (-LRB- -LRB-) (NP (NNP National) (NNP Resource)) (PP (IN for) (NP (NNP Aplysia) (, ,) (NNP Miami))) (, ,))))</pt>
        <ne start="26" end="55" type="resource" status="human" />
      </sentence>
    </document>
    <document idx="171" PMID="23523776">
      <sentence>
        <text idx="0">potential error margins , LORETA solutions</text>
        <pt idx="0" src="ch">(S1 (NP (NP (JJ potential) (NN error) (NNS margins)) (, ,) (NP (NNP LORETA) (NNS solutions))))</pt>
        <ne start="26" end="32" type="resource" status="lt" />
      </sentence>
      <sentence>
        <text idx="0">non-parametric mapping ( SnPM ) tool , as</text>
        <pt idx="0" src="ch">(S1 (NP (NP (JJ non-parametric) (NN mapping) (-LRB- -LRB-) (NNP SnPM) (-RRB- -RRB-) (NN tool)) (, ,) (NP (IN as))))</pt>
        <ne start="25" end="29" type="resource" status="lt" />
      </sentence>
    </document>
    <document idx="173" PMID="23507380">
      <sentence>
        <text idx="0">Talairach Daemon database (</text>
        <pt idx="0" src="ch">(S1 (NP (NNP Talairach) (NNP Daemon) (NNP database) (NNP -LRB-)))</pt>
        <ne start="0" end="16" type="resource" status="human" />
      </sentence>
    </document>
    <document idx="174" PMID="23523810">
      <sentence>
        <text idx="0">were prepared using Audacity ( audacity.sourceforge.net</text>
        <pt idx="0" src="ch">(S1 (FRAG (VP (VBD were) (VP (VBN prepared) (NP (VBG using) (NP (NNP Audacity) (-LRB- -LRB-) (NNP audacity.sourceforge.net)))))))</pt>
        <ne start="20" end="28" type="resource" status="lt" />
      </sentence>
    </document>
    <document idx="179" PMID="23523774">
      <sentence>
        <text idx="0">Neuroimaging Initiative ( ADNI ) database</text>
        <pt idx="0" src="ch">(S1 (NP (NP (NNP Neuroimaging) (NNP Initiative)) (PRN (-LRB- -LRB-) (NP (NNP ADNI)) (-RRB- -RRB-)) (NP (NN database))))</pt>
        <ne start="26" end="30" type="resource" status="lt" />
      </sentence>
      <sentence>
        <text idx="0">ADNI study , brain</text>
        <pt idx="0" src="ch">(S1 (NP (NP (CD ADNI) (NN study)) (, ,) (NP (NN brain))))</pt>
        <ne start="0" end="4" type="resource" status="human" />
      </sentence>
      <sentence>
        <text idx="0">detailed description of the ADNI study is given</text>
        <pt idx="0" src="ch">(S1 (S (NP (NP (JJ detailed) (NN description)) (PP (IN of) (NP (DT the) (NNP ADNI) (NN study)))) (VP (VBZ is) (VP (VBN given)))))</pt>
        <ne start="28" end="32" type="resource" status="lt" />
      </sentence>
      <sentence>
        <text idx="0">are available through ADNI</text>
        <pt idx="0" src="ch">(S1 (FRAG (VP (VBP are) (ADJP (JJ available) (PP (IN through) (NP (NNP ADNI)))))))</pt>
        <ne start="22" end="26" type="resource" status="lt" />
      </sentence>
      <sentence>
        <text idx="0">representative of the whole ADNI dataset as</text>
        <pt idx="0" src="ch">(S1 (S (NP (NP (NN representative)) (PP (IN of) (NP (DT the) (JJ whole) (NNP ADNI) (NN dataset)))) (ADJP (IN as))))</pt>
        <ne start="28" end="32" type="resource" status="lt" />
      </sentence>
      <sentence>
        <text idx="0">subject groups of the ADNI</text>
        <pt idx="0" src="ch">(S1 (NP (NP (NN subject) (NNS groups)) (PP (IN of) (NP (DT the) (NNP ADNI)))))</pt>
        <ne start="22" end="26" type="resource" status="lt" />
      </sentence>
      <sentence>
        <text idx="0">subject groups of the ADNI</text>
        <pt idx="0" src="ch">(S1 (NP (NP (NN subject) (NNS groups)) (PP (IN of) (NP (DT the) (NNP ADNI)))))</pt>
        <ne start="22" end="26" type="resource" status="lt" />
      </sentence>
      <sentence>
        <text idx="0">segmentations on the 202 ADNI images were</text>
        <pt idx="0" src="ch">(S1 (S (NP (NP (NNS segmentations)) (PP (IN on) (NP (DT the) (CD 202) (NNP ADNI) (NNS images)))) (VP (VBD were))))</pt>
        <ne start="25" end="29" type="resource" status="lt" />
      </sentence>
    </document>
    <document idx="180" PMID="23507378">
      <sentence>
        <text idx="0">bilateral Heschl 's gyrus ( Harvard -- Oxford cortical structural atlas ) was applied</text>
        <pt idx="0" src="ch">(S1 (S (NP (NP (NP (NNP bilateral) (NNP Heschl) (POS 's)) (NNS gyrus)) (PRN (-LRB- -LRB-) (NP (NNP Harvard)) (: --) (NP (NP (NNP Oxford)) (NP (JJ cortical) (JJ structural) (NNS atlas))) (-RRB- -RRB-))) (VP (VBD was) (VP (VBN applied)))))</pt>
        <ne start="28" end="71" type="resource" status="human" />
      </sentence>
    </document>
    <document idx="184" PMID="23507376">
      <sentence>
        <text idx="0">medetomidine ( Domitor ® , Pfizer GmbH , Karlsruhe</text>
        <pt idx="0" src="ch">(S1 (NP (NP (NN medetomidine)) (PRN (-LRB- -LRB-) (NP (NNP Domitor) (NNP ®)) (, ,) (NP (NNP Pfizer))) (NP (NNP GmbH) (, ,) (NNP Karlsruhe))))</pt>
        <ne start="27" end="33" type="resource" status="lt" />
      </sentence>
      <sentence>
        <text idx="0">steps implemented in the BrainVoyager QX software (</text>
        <pt idx="0" src="ch">(S1 (NP (NP (NNS steps)) (VP (VBN implemented) (PP (IN in) (NP (DT the) (NNP BrainVoyager) (NNP QX) (NN software)))) (X (SYM -LRB-))))</pt>
        <ne start="25" end="40" type="resource" status="lt" />
      </sentence>
      <sentence>
        <text idx="0">-- implemented in the BrainVoyager QX software ,</text>
        <pt idx="0" src="ch">(S1 (PRN (: --) (S (VP (VBN implemented) (PP (IN in) (NP (DT the) (NNP BrainVoyager) (NNP QX) (NN software))) (, ,)))))</pt>
        <ne start="22" end="37" type="resource" status="lt" />
      </sentence>
      <sentence>
        <text idx="0">analysis , implemented in BrainVoyager QX software )</text>
        <pt idx="0" src="ch">(S1 (FRAG (NP (NP (NN analysis)) (, ,) (VP (VBN implemented) (PP (IN in) (NP (NNP BrainVoyager) (NNP QX) (NN software) (-RRB- -RRB-)))))))</pt>
        <ne start="26" end="41" type="resource" status="lt" />
      </sentence>
    </document>
    <document idx="185" PMID="23523803">
      <sentence>
        <text idx="0">were segmented using FreeSurfer ( Dale et al. , 1999 ) and the functional data was projected onto the cortical surface using FreeSurfer 's mri_vol2surf</text>
        <pt idx="0" src="ch">(S1 (SINV (VBD were) (NP (NP (NP (JJ segmented) (VBG using) (NN FreeSurfer)) (PRN (-LRB- -LRB-) (NP (NNP Dale) (CC et) (NNP al.)) (, ,) (NP (CD 1999)) (-RRB- -RRB-))) (CC and) (NP (NP (DT the) (JJ functional) (NNS data)) (SBAR (S (VP (VBD was) (VP (VBN projected) (PP (IN onto) (NP (NP (DT the) (JJ cortical) (NN surface)) (VP (VBG using) (NP (NP (NNP FreeSurfer) (POS 's)) (NNS mri_vol2surf)))))))))))))</pt>
        <ne start="21" end="31" type="resource" status="lt" />
        <ne start="125" end="135" type="resource" status="lt" />
      </sentence>
      <sentence>
        <text idx="0">FreeSurfer cortical surface</text>
        <pt idx="0" src="ch">(S1 (S (VP (VB FreeSurfer) (NP (JJ cortical) (NN surface)))))</pt>
        <ne start="0" end="10" type="resource" status="human" />
      </sentence>
      <sentence>
        <text idx="0">i.e. the data on the FreeSurfer surface that</text>
        <pt idx="0" src="ch">(S1 (SINV (VP (VBD i.e.) (NP (DT the) (NNS data)) (PP (IN on) (NP (DT the) (NNP FreeSurfer) (NN surface)))) (NP (DT that))))</pt>
        <ne start="21" end="31" type="resource" status="lt" />
      </sentence>
    </document>
    <document idx="186" PMID="23523633">
      <sentence>
        <text idx="0">proteins ( 60 μg per lane ; Bio-Rad Protein Assay , Bio-Rad Laboratories , Munchen</text>
        <pt idx="0" src="ch">(S1 (FRAG (NP (NP (NP (NNS proteins)) (-LRB- -LRB-) (NP (NP (CD 60) (NN μg)) (PP (IN per) (NP (NN lane))))) (: ;) (NP (NP (NNP Bio-Rad) (NNP Protein) (NNP Assay) (, ,) (NNP Bio-Rad) (NNPS Laboratories)) (, ,) (NP (NNP Munchen))))))</pt>
        <ne start="28" end="35" type="resource" status="lt" />
        <ne start="52" end="72" type="resource" status="lt" />
      </sentence>
      <sentence>
        <text idx="0">nitrocellulose membranes ( Bio-Rad Laboratories ) by electroblotting</text>
        <pt idx="0" src="ch">(S1 (S (VP (VB nitrocellulose) (NP (NP (NNS membranes)) (PRN (-LRB- -LRB-) (NP (NNP Bio-Rad) (NNP Laboratories)) (-RRB- -RRB-))) (PP (IN by) (S (VP (VBG electroblotting)))))))</pt>
        <ne start="27" end="47" type="resource" status="lt" />
      </sentence>
      <sentence>
        <text idx="0">Quantity One software ( Bio-Rad Laboratories ) to quantify</text>
        <pt idx="0" src="ch">(S1 (ADJP (RB Quantity) (SBAR (S (NP (NP (CD One) (NN software)) (PRN (-LRB- -LRB-) (NP (NNP Bio-Rad) (NNP Laboratories)) (-RRB- -RRB-))) (VP (TO to) (VP (VB quantify)))))))</pt>
        <ne start="24" end="44" type="resource" status="lt" />
      </sentence>
      <sentence>
        <text idx="0">confocal microscope ( Bio-Rad ; MRC1024</text>
        <pt idx="0" src="ch">(S1 (FRAG (NP (NN confocal)) (NP (NP (NNP microscope) (-LRB- -LRB-) (NNP Bio-Rad)) (: ;) (NP (NNP MRC1024)))))</pt>
        <ne start="22" end="29" type="resource" status="lt" />
      </sentence>
    </document>
    <document idx="187" PMID="23523811">
      <sentence>
        <text idx="0">ICA of fMRI Toolbox ( GIFT software package</text>
        <pt idx="0" src="ch">(S1 (NP (NP (NP (NNP ICA)) (PP (IN of) (NP (NNS fMRI)))) (NP (NP (NNP Toolbox) (-LRB- -LRB-) (NNP GIFT)) (NP (NN software) (NN package)))))</pt>
        <ne start="22" end="26" type="resource" status="lt" />
      </sentence>
      <sentence>
        <text idx="0">components estimated by the GIFT</text>
        <pt idx="0" src="ch">(S1 (S (NP (NNS components)) (VP (VBN estimated) (PP (IN by) (NP (DT the) (NNP GIFT))))))</pt>
        <ne start="28" end="32" type="resource" status="human" />
      </sentence>
    </document>
    <document idx="189" PMID="23507377">
      <sentence>
        <text idx="0">s\/mm 2 ) , generated in TrackVis ( Wang et</text>
        <pt idx="0" src="ch">(S1 (S (VP (VB s\/mm) (NP (NP (LST (LS 2) (-RRB- -RRB-)) (, ,) (NP (NP (VBG generated)) (PP (IN in)))) (NP (NP (NNP TrackVis) (-LRB- -LRB-) (NNP Wang)) (NP (FW et)))))))</pt>
        <ne start="25" end="33" type="resource" status="lt" />
      </sentence>
    </document>
    <document idx="191" PMID="23518199">
      <sentence>
        <text idx="0">blot analysis using a Bio-Rad apparatus ( Bio-Rad Laboratories , Richmond</text>
        <pt idx="0" src="ch">(S1 (S (VP (VB blot) (NP (NP (NN analysis)) (VP (VBG using) (NP (NP (DT a) (JJ Bio-Rad) (NN apparatus)) (PRN (-LRB- -LRB-) (NP (NNP Bio-Rad) (NNP Laboratories)) (, ,) (NP (NNP Richmond)))))))))</pt>
        <ne start="22" end="29" type="resource" status="human" />
        <ne start="42" end="62" type="resource" status="human" />
      </sentence>
      <sentence>
        <text idx="0">charge-coupled device camera ( Bio-Rad Laboratories ) in a dark</text>
        <pt idx="0" src="ch">(S1 (NP (NP (JJ charge-coupled) (NN device)) (NP (NP (NP (NN camera)) (PRN (-LRB- -LRB-) (NP (NNP Bio-Rad) (NNP Laboratories)) (-RRB- -RRB-))) (PP (IN in) (NP (DT a) (NN dark))))))</pt>
        <ne start="31" end="51" type="resource" status="human" />
      </sentence>
      <sentence>
        <text idx="0">software version 4.6.2 ( Bio-Rad Laboratories</text>
        <pt idx="0" src="ch">(S1 (NP (NP (NN software) (NN version)) (NP (NP (CD 4.6.2)) (-LRB- -LRB-) (NP (NP (NNP Bio-Rad)) (NP (NNP Laboratories))))))</pt>
        <ne start="25" end="45" type="resource" status="lt" />
      </sentence>
      <sentence>
        <text idx="0">Takara , Japan ) using Bio-Rad CFX Real Time System ( Bio-Rad , Hercules</text>
        <pt idx="0" src="ch">(S1 (VP (VB Takara) (, ,) (NP (NNP Japan)) (-RRB- -RRB-) (PP (VBG using) (NP (NP (NNP Bio-Rad) (NNP CFX) (NNP Real) (NNP Time) (NNP System)) (PRN (-LRB- -LRB-) (NP (NNP Bio-Rad)) (, ,) (NP (NNP Hercules)))))))</pt>
        <ne start="23" end="30" type="resource" status="human" />
        <ne start="54" end="61" type="resource" status="human" />
      </sentence>
      <sentence>
        <text idx="0">β-actin was analyzed by Bio-Rad CFX Manager ( Bio-Rad , Hercules</text>
        <pt idx="0" src="ch">(S1 (S (NP (NN β-actin)) (VP (VBD was) (VP (VBN analyzed) (PP (IN by) (NP (NP (NNP Bio-Rad) (NNP CFX) (NNP Manager)) (PRN (-LRB- -LRB-) (NP (NNP Bio-Rad)) (, ,) (NP (NNP Hercules)))))))))</pt>
        <ne start="24" end="31" type="resource" status="lt" />
        <ne start="46" end="53" type="resource" status="lt" />
      </sentence>
    </document>
    <document idx="196" PMID="23524191">
      <sentence>
        <text idx="0">ImageJ ( Rasband</text>
        <pt idx="0" src="ch">(S1 (NP (NNP ImageJ) (NNP -LRB-) (NNP Rasband)))</pt>
        <ne start="0" end="6" type="resource" status="human" />
      </sentence>
      <sentence>
        <text idx="0">manually counted using ImageJ</text>
        <pt idx="0" src="ch">(S1 (VP (ADVP (RB manually)) (VBN counted) (S (VP (VBG using) (NP (NNS ImageJ))))))</pt>
        <ne start="23" end="29" type="resource" status="lt" />
      </sentence>
      <sentence>
        <text idx="0">Germany ) version of EEGLAB 9.0 ( Delorme</text>
        <pt idx="0" src="ch">(S1 (NP (NP (NNP Germany) (NNP -RRB-)) (NP (NP (NN version)) (PP (IN of) (NP (NNP EEGLAB)))) (NP (NNP 9.0) (-LRB- -LRB-) (NNP Delorme))))</pt>
        <ne start="21" end="27" type="resource" status="lt" />
      </sentence>
      <sentence>
        <text idx="0">microscopic images using ImageJ ( Rasband</text>
        <pt idx="0" src="ch">(S1 (S (NP (NP (NP (JJ microscopic) (NNS images)) (VP (VBG using))) (NP (NNP ImageJ) (-LRB- -LRB-) (NNP Rasband)))))</pt>
        <ne start="25" end="31" type="resource" status="lt" />
      </sentence>
    </document>
    <document idx="198" PMID="23507387">
      <sentence>
        <text idx="0">Department of Imaging Neuroscience , London ,</text>
        <pt idx="0" src="ch">(S1 (NP (NP (NNP Department)) (PP (IN of) (NP (NP (NNP Imaging) (NNP Neuroscience)) (, ,) (NP (NNP London)) (, ,)))))</pt>
        <ne start="22" end="34" type="resource" status="lt" />
      </sentence>
    </document>
    <document idx="199" PMID="23507394">
      <sentence>
        <text idx="0">initially identified using a PubMed search on</text>
        <pt idx="0" src="ch">(S1 (VP (ADVP (RB initially)) (VBN identified) (S (VP (VBG using) (NP (DT a) (NNP PubMed) (NN search)) (PP (IN on))))))</pt>
        <ne start="29" end="35" type="resource" status="lt" />
      </sentence>
    </document>
    <document idx="200" PMID="23507388">
      <sentence>
        <text idx="0">data were analyzed with BrainVoyager QX 2.3.1 ( Brain</text>
        <pt idx="0" src="ch">(S1 (S (NP (NNS data)) (VP (VBD were) (VP (VBN analyzed) (PP (IN with) (NP (NP (NNP BrainVoyager) (NNP QX)) (NP (NNP 2.3.1) (-LRB- -LRB-) (NNP Brain))))))))</pt>
        <ne start="24" end="39" type="resource" status="lt" />
      </sentence>
    </document>
    <document idx="201" PMID="23501216">
      <sentence>
        <text idx="0">components using the GIFT software (</text>
        <pt idx="0" src="ch">(S1 (S (NP (NP (NNS components)) (VP (VBG using) (NP (DT the) (JJ GIFT) (NN software) (NN -LRB-))))))</pt>
        <ne start="21" end="25" type="resource" status="lt" />
      </sentence>
    </document>
    <document idx="202" PMID="23518007">
      <sentence>
        <text idx="0">imported from Matlab to Blender ( www.blender.org</text>
        <pt idx="0" src="ch">(S1 (VP (VBN imported) (PP (IN from) (NP (NP (NNP Matlab)) (TO to) (NP (NNP Blender) (-LRB- -LRB-) (NNP www.blender.org))))))</pt>
        <ne start="24" end="31" type="resource" status="lt" />
      </sentence>
      <sentence>
        <text idx="0">brain was inflated using FreeSurfer ( http:\/\/surfer.nmr.mgh.harvard.edu</text>
        <pt idx="0" src="ch">(S1 (S (NP (NN brain)) (VP (VBD was) (VP (VBN inflated) (S (VP (VBG using) (NP (NP (NNP FreeSurfer) (-LRB- -LRB-) (NNP http)) (: :) (NP (NNP \) (NNP \/) (NNP \) (NNP \/) (NNP surfer.nmr.mgh.harvard.edu)))))))))</pt>
        <ne start="25" end="35" type="resource" status="lt" />
      </sentence>
      <sentence>
        <text idx="0">for each monkey with FreeSurfer</text>
        <pt idx="0" src="ch">(S1 (PP (IN for) (NP (NP (DT each) (NN monkey)) (PP (IN with) (NP (NNP FreeSurfer))))))</pt>
        <ne start="21" end="31" type="resource" status="lt" />
      </sentence>
    </document>
    <document idx="205" PMID="23507392">
      <sentence>
        <text idx="0">cortical and subcortical Harvard -- Oxford atlases as provided</text>
        <pt idx="0" src="ch">(S1 (FRAG (NP (NP (ADJP (JJ cortical) (CC and) (JJ subcortical)) (NNP Harvard)) (: --) (S (NP (NNP Oxford)) (VP (VBZ atlases) (ADJP (RB as) (VBN provided)))))))</pt>
        <ne start="25" end="50" type="resource" status="human" />
      </sentence>
    </document>
  </file>
</index>
