# Supplementary material for: Resource Disambiguator for the Web: Extracting Biomedical Resources and Their Citations from the Scientific Literature
Source: PLoS One. 2016 Jan 5;11(1):e0146300. doi: 10.1371/journal.pone.0146300 (PMC5156472; doi:10.1371/journal.pone.0146300)
Supplement: S6 Text — An XML file containing resource mentions detected by Springer, Nature, NIF search API searches for a resource’s name, synonyms and URL for the resource ModelDB annotated with a good/bad label used for active learning experiments. Besides the label each entry includes a title, publication name, description (if returned by the search API) and Mesh headings (only for NIF searches). (XML) [file pone.0146300.s006.xml]

<!--
    Annotated data set for ModelDB mentions from publisher and NIF searches.
    The classification tests are done using 
    https://github.com/SciCrunch/rdw/blob/master/src/java/org/neuinfo/rdw/classification/text/PRCTrainTestUtils.java
-->
<dataset>
  <pri id="621" label="bad" resourceName="ModelDB">
    <title>Selectivity assessment of DB-200 and DB-VRX open-tubular capillary columns.</title>
    <publicationName>Journal of chromatography. A</publicationName>
  </pri>
  <pri id="622" label="good" resourceName="ModelDB">
    <title>Evaluation of the separation characteristics of application-specific (pesticides and dioxins) open-tubular columns for gas chromatography.</title>
    <publicationName>Journal of chromatography. A</publicationName>
  </pri>
  <pri id="623" label="bad" resourceName="ModelDB">
    <title>Evaluation of the separation characteristics of application-specific (volatile organic compounds) open-tubular columns for gas chromatography.</title>
    <publicationName>Journal of chromatography. A</publicationName>
  </pri>
  <pri id="624" label="bad" resourceName="ModelDB">
    <title>Selectivity assessment of popular stationary phases for open-tubular column gas chromatography.</title>
    <publicationName>Journal of chromatography. A</publicationName>
  </pri>
  <pri id="625" label="bad" resourceName="ModelDB">
    <title>An ECG storage and retrieval system embedded in client server HIS utilizing object-oriented DB.</title>
    <publicationName>Journal of medical systems</publicationName>
  </pri>
  <pri id="626" label="bad" resourceName="ModelDB">
    <title>Relative risk of elevated hearing threshold compared to ISO1999 normative populations for Royal Australian Air Force male personnel.</title>
    <publicationName>Hearing research</publicationName>
  </pri>
  <pri id="627" label="bad" resourceName="ModelDB">
    <title>System constants for the bis(cyanopropylsiloxane)-co-methylsilarylene HP-88 and poly(siloxane) Rtx-440 stationary phases.</title>
    <publicationName>Journal of chromatography. A</publicationName>
  </pri>
  <pri id="628" label="bad" resourceName="ModelDB">
    <title>Automatic identification of various nuclei in the basal ganglia for Parkinson's disease neurosurgery.</title>
    <publicationName>Conference proceedings : ... Annual International Conference of the IEEE Engineering in Medicine and Biology Society. IEEE Engineering in Medicine and Biology Society. Conference</publicationName>
  </pri>
  <pri id="629" label="bad" resourceName="ModelDB">
    <title>MIPS Arabidopsis thaliana Database (MAtDB): an integrated biological knowledge resource based on the first complete plant genome.</title>
    <publicationName>Nucleic acids research</publicationName>
  </pri>
  <pri id="630" label="bad" resourceName="ModelDB">
    <title>A computerized surveillance system for asthma.</title>
    <publicationName>International journal of health care quality assurance</publicationName>
  </pri>
  <pri id="631" label="bad" resourceName="ModelDB">
    <title>TEOAE recording protocols revised: data from adult subjects.</title>
    <publicationName>International journal of audiology</publicationName>
  </pri>
  <pri id="632" label="bad" resourceName="ModelDB">
    <title>MaXML: mouse annotation XML.</title>
    <publicationName>In silico biology</publicationName>
  </pri>
  <pri id="633" label="bad" resourceName="ModelDB">
    <title>AHD2.0: an update version of Arabidopsis Hormone Database for plant systematic studies.</title>
    <publicationName>Nucleic acids research</publicationName>
  </pri>
  <pri id="634" label="bad" resourceName="ModelDB">
    <title>ApiEST-DB: analyzing clustered EST data of the apicomplexan parasites.</title>
    <publicationName>Nucleic acids research</publicationName>
  </pri>
  <pri id="635" label="bad" resourceName="ModelDB">
    <title>Energetic particle fluxes data base of "CORONAS-I" satellite observations.</title>
    <publicationName>Advances in space research : the official journal of the Committee on Space Research (COSPAR)</publicationName>
  </pri>
  <pri id="636" label="bad" resourceName="ModelDB">
    <title>Automatic annotation of BIND molecular interactions from three-dimensional structures.</title>
    <publicationName>Biopolymers</publicationName>
  </pri>
  <pri id="637" label="bad" resourceName="ModelDB">
    <title>Analysis of low complex region peptides derived from mollusk shell matrix proteins using CID, high-energy collisional dissociation, and electron transfer dissociation on an LTQ-orbitrap: implications for peptide to spectrum match.</title>
    <publicationName>Proteomics</publicationName>
  </pri>
  <pri id="638" label="bad" resourceName="ModelDB">
    <title>BiomarkerDigger: a versatile disease proteome database and analysis platform for the identification of plasma cancer biomarkers.</title>
    <publicationName>Proteomics</publicationName>
  </pri>
  <pri id="639" label="bad" resourceName="ModelDB">
    <title>Extension of the system constants database for open-tubular columns: system maps at low and intermediate temperatures for four new columns.</title>
    <publicationName>Journal of chromatography. A</publicationName>
  </pri>
  <pri id="640" label="bad" resourceName="ModelDB">
    <title>CDD: a curated Entrez database of conserved domain alignments.</title>
    <publicationName>Nucleic acids research</publicationName>
  </pri>
  <pri id="641" label="bad" resourceName="ModelDB">
    <title>The hepatitis C sequence database in Los Alamos.</title>
    <publicationName>Nucleic acids research</publicationName>
  </pri>
  <pri id="642" label="bad" resourceName="ModelDB">
    <title>Hypothalamic expression of ART, a novel gene related to agouti, is up-regulated in obese and diabetic mutant mice.</title>
    <publicationName>Genes &amp; development</publicationName>
  </pri>
  <pri id="643" label="bad" resourceName="ModelDB">
    <title>RiDs db: Repeats in diseases database.</title>
    <publicationName>Bioinformation</publicationName>
  </pri>
  <pri id="598" label="bad" resourceName="ModelDB">
    <title>A7DB: a relational database for mutational, physiological and pharmacological data related to the alpha7 nicotinic acetylcholine receptor.</title>
    <publicationName>BMC neuroscience</publicationName>
  </pri>
  <pri id="599" label="bad" resourceName="ModelDB">
    <title>Assessment of the selectivity equivalence of DB-608 and DB-624 open-tubular columns for gas chromatography.</title>
    <publicationName>Journal of separation science</publicationName>
  </pri>
  <pri id="600" label="bad" resourceName="ModelDB">
    <title>Entrez Gene: gene-centered information at NCBI.</title>
    <publicationName>Nucleic acids research</publicationName>
  </pri>
  <pri id="601" label="bad" resourceName="ModelDB">
    <title>Organelle DB: a cross-species database of protein localization and function.</title>
    <publicationName>Nucleic acids research</publicationName>
  </pri>
  <pri id="602" label="bad" resourceName="ModelDB">
    <title>Classification of protein sequences by homology modeling and quantitative analysis of electrostatic similarity.</title>
    <publicationName>Proteins</publicationName>
  </pri>
  <pri id="603" label="bad" resourceName="ModelDB">
    <title>AH-DB: collecting protein structure pairs before and after binding.</title>
    <publicationName>Nucleic acids research</publicationName>
  </pri>
  <pri id="604" label="bad" resourceName="ModelDB">
    <title>Discrete breathers in protein structures.</title>
    <publicationName>Physical biology</publicationName>
  </pri>
  <pri id="605" label="bad" resourceName="ModelDB">
    <title>Systems pharmacology of adverse event mitigation by drug combinations.</title>
    <publicationName>Science translational medicine</publicationName>
  </pri>
  <pri id="606" label="bad" resourceName="ModelDB">
    <title>Obesity and diabetes: Two-for-one strike at incretins</title>
    <publicationName>Nature Reviews Drug Discovery</publicationName>
    <description>A recent paper published in  Science Translational Medicine  has shown that an investigational diabetes drug that targets two members of the incretin family of hormone receptors could have better metabolic effects than approved diabetes drugs such as exenatide (Byetta; Amylin) and liraglutide (Victoza; Novo Nordisk). Exenatide and liraglutide are agonists at the glucagon-like peptide 1 (GLP1) receptor.</description>
  </pri>
  <pri id="607" label="bad" resourceName="ModelDB">
    <title>Thermosensitive Hydrogel PEG–PLGA–PEG Enhances Engraftment of Muscle-derived Stem Cells and Promotes Healing in Diabetic Wound</title>
    <publicationName>Molecular Therapy</publicationName>
    <description>Regenerating new tissue using cell transplantation has relied on successful cell engraftment in the host; however, cell engraftment into the diabetic skin wound is not as successful as in many other tissues. We used a biodegradable and biocompatible triblock co-polymer poly(ethylene glycol-b-[dl-lactic acid-co-glycolic acid]-b-ethylene glycol) (PEG–PLGA–PEG), which forms a thermosensitive hydrogel, as a wound dressing and scaffold. We found that the thermosensitive hydrogel increased the engraftment of muscle-derived stem cells (MDSCs) by 20- to 30-fold until day 20, when the wound was completely closed in a db/db genetically diabetic mouse model. At day 9, 30% of the transplanted MDSCs were found to remain, and 15% remained at day 20 after transplantation. The increased engraftment resulted in enhanced wound healing, as indicated by the wound closure rate, epithelium migration, and collagen deposition. Using MDSCs stably expressing β-gal and immunofluorescence, we found that 25% of MDSCs differentiated into fibroblasts, 10% into myofibroblasts, and 10% into endothelial cells. We conclude that using the thermosensitive hydrogel as a scaffold increased the engraftment of MDSCs, which leads to improved diabetic wound healing, possibly by retaining the cells at the wound site for longer.</description>
  </pri>
  <pri id="608" label="good" resourceName="ModelDB">
    <title>Template Construction Grammar: From Visual Scene Description to Language Comprehension and Agrammatism</title>
    <publicationName>Neuroinformatics</publicationName>
    <description>Summary One of the more important recent additions to the NEURON simulation environment is a tool called ModelView, which simplifies the task of understanding exactly what biological attributes are represented in a computational model. Here, we illustrate how ModelView contributes to the understanding of models and discuss its utility as a neuroinformatics tool for analyzing models in online databases and as a means for facilitating interoperability among simulators in computational neuroscience. Abstract Background Increasingly, biologists and biochemists use computational tools to design experiments to probe the function of proteins and/or to engineer them for a variety of different purposes. The most effective strategies rely on the knowledge of the threedimensional structure of the protein of interest. However it is often the case that an experimental structure is not available and that models of different quality are used instead. On the other hand, the relationship between the quality of a model and its appropriate use is not easy to derive in general, and so far it has been analyzed in detail only for specific application. Results This paper describes a database and related software tools that allow testing of a given structure based method on models of a protein representing different levels of accuracy. The comparison of the results of a computational experiment on the experimental structure and on a set of its decoy models will allow developers and users to assess which is the specific threshold of accuracy required to perform the task effectively. Conclusions The ModelDB server automatically builds decoy models of different accuracy for a given protein of known structure and provides a set of useful tools for their analysis. Precomputed data for a nonredundant set of deposited protein structures are available for analysis and download in the ModelDB database. Implementation, availability and requirements Project name: A resource for benchmarking the usefulness of protein structure models. Project home page:  
                     http://bl210.caspur.it/MODELDB/MODELDB_web/MODindex.php 
                     
                   .
Operating system(s): Platform independent. Programming language: PerlBioPerl (program); mySQL, Perl DBI and DBD modules (database); php, JavaScript, Jmol scripting (web server). Other requirements: Java Runtime Environment v1.4 or later, Perl, BioPerl, CPAN modules, HHsearch, Modeller, LGA, NCBI Blast package, DSSP, Speedfill (Surfnet) and PSAIA. License: Free. Any restrictions to use by nonacademics: No. Abstract Reproducible experiments are the cornerstone of science: only observations that can be independently confirmed enter the body of scientific knowledge. Computational science should excel in reproducibility, as simulations on digital computers avoid many of the small variations that are beyond the control of the experimental biologist or physicist. However, in reality, computational science has its own challenges for reproducibility: many computational scientists find it difficult to reproduce results published in the literature, and many authors have met problems replicating even the figures in their own papers. We present a distinction between different levels of replicability and reproducibility of findings in computational neuroscience. We also demonstrate that simulations of neural models can be highly sensitive to numerical details, and conclude that often it is futile to expect exact replicability of simulation results across simulator software packages. Thus, the computational neuroscience community needs to discuss how to define successful reproduction of simulation studies. Any investigation of failures to reproduce published results will benefit significantly from the ability to track the provenance of the original results. We present tools and best practices developed over the past 2 decades that facilitate provenance tracking and model sharing. Abstract This paper describes the NIF LinkOut Broker (NLB) that has been built as part of the Neuroscience Information Framework (NIF) project. The NLB is designed to coordinate the assembly of links to neuroscience information items (e.g., experimental data, knowledge bases, and software tools) that are (1) accessible via the Web, and (2) related to entries in the National Center for Biotechnology Information’s (NCBI’s) Entrez system. The NLB collects these links from each resource and passes them to the NCBI which incorporates them into its Entrez LinkOut service. In this way, an Entrez user looking at a specific Entrez entry can LinkOut directly to related neuroscience information. The information stored in the NLB can also be utilized in other ways. A second approach, which is operational on a pilot basis, is for the NLB Web server to create dynamically its own Web page of LinkOut links for each NCBI identifier in the NLB database. This approach can allow other resources (in addition to the NCBI Entrez) to LinkOut to related neuroscience information. The paper describes the current NLB system and discusses certain design issues that arose during its implementation. Abstract Neuroscience increasingly uses computational models to assist in the exploration and interpretation of complex phenomena. As a result, considerable effort is invested in the development of software tools and technologies for numerical simulations and for the creation and publication of models. The diversity of related tools leads to the duplication of effort and hinders model reuse. Development practices and technologies that support interoperability between software systems therefore play an important role in making the modeling process more efficient and in ensuring that published models can be reliably and easily reused. Various forms of interoperability are possible including the development of portable model description standards, the adoption of common simulation languages or the use of standardized middleware. Each of these approaches finds applications within the broad range of current modeling activity. However more effort is required in many areas to enable new scientific questions to be addressed. Here we present the conclusions of the “NeuroIT Interoperability of Simulators” workshop, held at the 11th computational neuroscience meeting in Edinburgh (July 19–20 2006; http://www.cnsorg.org). We assess the current state of interoperability of neural simulation software and explore the future directions that will enable the field to advance. Abstract Cells are the basic units of biological structure and functions. They make up tissues and our bodies. A single cell includes organelles and intracellular solutions, and it is separated from outer environment of extracellular liquid surrounding the cell by its cell membrane (plasma membrane), generating differences in concentrations of ions and molecules including enzymes. The differences in charges of ions and concentrations cause, respectively, electrical and chemical potentials, generating transportations of materials across the membrane. Here we look at cores of mathematical modeling associated with dynamic behaviors of single cells as well as bases of numerical simulations. Abstract Wider dissemination and testing of computational models are crucial to the field of computational neuroscience. Databases are being developed to meet this need. ModelDB is a webaccessible database for convenient entry, retrieval, and running of published models on different platforms. This article provides a guide to entering a new model into ModelDB. Abstract In this chapter, usage of the  insilico  platform is demonstrated. The  insilico  platform is composed of three blocks, i.e.  insilico ML,  insilico IDE and  insilico DB.  Insilico ML (ISML) (Asai et al. 2008) is a language specification based on XML to describe mathematical models of physiological functions.  Insilico IDE (ISIDE) (Kawazu et al. 2007; Suzuki et al. 2008, 2009) is a software program on which users can simulate and/or create a model with graphical representations corresponding to the concept of ISML, such as modules and edges. ISIDE also has a command line interface to manipulate large scale models based on Python, which is a powerful script computer language. ISIDE exports ISML models into C 
                 
                   
                 
                 
$$++$$
 
                source codes, CellML format and FreeFEM 
                 
                   
                 
                 
$$++$$
 
                format for further analysis or simulation.  Insilico Sim (ISSim) (Heien et al. 2009), which is a part of ISIDE, is a simulator for models written in ISML.  Insilico DB is formed from three databases, i.e. database of ISML models (Model DB), timeseries data (Timeseries DB) and morphological data (Morphology DB). These databases are open to the public at the website  
                 www.physiome.jp 
                 
               . Abstract Science requires that results are reproducible. This is naturally expected for wetlab experiments and it is equally important for modelbased results published in the literature. Reproducibility, in general, requires standards that provide the information necessary and tools that enable others to reuse this information. In computational biology, reproducibility requires not only a coded form of the model but also a coded form of the experimental setup to reproduce the analysis of the model. Wellestablished databases and repositories store and provide mathematical models. Recently, these databases started to distribute simulation setups together with the model code. These developments facilitate the reproduction of results. In this chapter, we outline the necessary steps towards reproducing modelbased results in computational biology. We exemplify the workflow using a prominent example model of the Cell Cycle and stateoftheart tools and standards. Abstract Citations play an important role in medical and scientific databases by indicating the authoritative source of the data. Manual citation entry is tedious and prone to errors. We describe a method and make available computer scripts which automate the process of citation entry. We use an open citation project PERL module (PARSER) for parsing citation data that is then used to retrieve PubMed records to supply the (validated) reference. Our PERL scripts are available via a link in the web references section of this article. Abstract The accurate simulation of a neuron’s ability to integrate distributed synaptic input typically requires the simultaneous solution of tens of thousands of ordinary differential equations. For, in order to understand how a cell distinguishes between input patterns we apparently need a model that is biophysically accurate down to the space scale of a single spine, i.e., 1 μm. We argue here that one can retain this highly detailed input structure while dramatically reducing the overall system dimension if one is content to accurately reproduce the associated membrane potential at a small number of places, e.g., at the site of action potential initiation, under subthreshold stimulation. The latter hypothesis permits us to approximate the active cell model with an associated quasiactive model, which in turn we reduce by both timedomain (Balanced Truncation) and frequencydomain ( 
                            
 
 ${\cal H}_2$ 
  approximation of the transfer function) methods. We apply and contrast these methods on a suite of typical cells, achieving up to four orders of magnitude in dimension reduction and an associated speedup in the simulation of dendritic democratization and resonance. We also append a threshold mechanism and indicate that this reduction has the potential to deliver an accurate quasiintegrate and fire model. Abstract Biomedical databases are a major resource of knowledge for research in the life sciences. The biomedical knowledge is stored in a network of thousands of databases, repositories and ontologies. These data repositories differ substantially in granularity of data, storage formats, database systems, supported data models and interfaces. In order to make full use of available data resources, the high number of heterogeneous query methods and frontends requires high bioinformatic skills. Consequently, the manual inspection of database entries and citations is a timeconsuming task for which methods from computer science should be applied.Concepts and algorithms from information retrieval (IR) play a central role in facing those challenges. While originally developed to manage and query less structured data, information retrieval techniques become increasingly important for the integration of life science data repositories and associated information. This chapter provides an overview of IR concepts and their current applications in life sciences. Enriched by a high number of selected references to pursuing literature, the following sections will successively build a practical guide for biologists and bioinformaticians. Abstract NeuroML is a language based on XML for describing detailed neuronal models, which can contain multiple active conductances and complex morphologies. Networks of such cells positioned and synaptically connected in 3D can also be described. In this chapter we present an overview of the history of NeuroML, a brief description of the current version of the language, plans for future developments and the relationship to other standardisation initiatives in the wider computational neuroscience field. We also present a list of NeuroML resources which are currently available, such as language specifications, services on the NeuroML website, examples of models in this format, simulation platform support, and other applications for generating and visualising highly detailed neuronal networks. These resources illustrate how NeuroML can be a key part of the toolchain for researchers addressing complex questions of neuronal system function. Abstract We present principles for an integrated neuroinformatics framework which makes explicit how models are grounded on empirical evidence, explain (or not) existing empirical results and make testable predictions. The new ontological framework makes explicit how models bring together structural, functional, and related empirical observations. We emphasize schematics of the model’s operation linked to summaries of empirical data (SEDs) used in both the design and testing of the model, with tests comparing SEDs to summaries of simulation results (SSRs) from the model. We stress the importance of protocols for models as well as experiments. We complement the  structural  ontology of nested brain structures with a  functional  ontology of Brain Operating Principles (BOPs) for observed neural function and an ontological framework for grounding models in empirical data. We present an implementation of this ontological framework in the Brain Operation Database (BODB), an environment in which modelers and experimentalists can work together by making use of their shared empirical data, models and expertise. Abstract We assess the challenges of studying action and language mechanisms in the brain, both singly and in relation to each other to provide a novel perspective on neuroinformatics, integrating the development of databases for encoding – separately or together – neurocomputational models and empirical data that serve systems and cognitive neuroscience. Summary A key challenge for neuroinformatics is to devise methods for representing, accessing, and integrating vast amounts of diverse and complex data. A useful approach to represent and integrate complex data sets is to develop mathematical models [Arbib ( The Handbook of Brain Theory and Neural Networks , pp. 741–745, 2003); Arbib and Grethe ( Computing the Brain: A Guide to Neuroinformatics , 2001); Ascoli ( Computational Neuroanatomy: Principles and Methods , 2002); Bower and Bolouri ( Computational Modeling of Genetic and Biochemical Networks , 2001); Hines et al. ( J. Comput. Neurosci. 
                 17 , 7–11, 2004); Shepherd et al. ( Trends Neurosci. 
                 21 , 460–468, 1998); Sivakumaran et al. ( Bioinformatics 
                 19 , 408–415, 2003); Smolen et al. ( Neuron 
                 26 , 567–580, 2000); Vadigepalli et al. ( OMICS 
                 7 , 235–252, 2003)]. Models of neural systems provide quantitative and modifiable frameworks for representing data and analyzing neural function. These models can be developed and solved using neurosimulators. One such neurosimulator is simulator for neural networks and action potentials (SNNAP) [Ziv ( J. Neurophysiol. 
                 71 , 294–308, 1994)]. SNNAP is a versatile and userfriendly tool for developing and simulating models of neurons and neural networks. SNNAP simulates many features of neuronal function, including ionic currents and their modulation by intracellular ions and/or second messengers, and synaptic transmission and synaptic plasticity. SNNAP is written in Java and runs on most computers. Moreover, SNNAP provides a graphical user interface (GUI) and does not require programming skills. This chapter describes several capabilities of SNNAP and illustrates methods for simulating neurons and neural networks. SNNAP is available at  
                   http://snnap.uth.tmc.edu 
                   
                 . Conclusion ModelDB provides a resource for the computational neuroscience community that enables investigators to increase their understanding of published models by enabling them o run the models as published and build on them for further research. Its use can aid the field of computational neuroscience to enter a new era of expedited numerical experimentation. Abstract Pairedpulse inhibition (PPI) of the population spike observed in extracellular field recordings is widely used as a readout of hippocampal network inhibition. PPI reflects GABA A  receptormediated inhibition of principal neurons through local interneurons. However, because of its polysynaptic nature, it is difficult to assign PPI changes to precise synaptic mechanisms. Here we used a detailed network model of the dentate gyrus to simulate PPI of granule cell action potentials and analyze its network properties. Our computational analysis indicates that PPI results mainly from a combination of perisomatic feedforward and feedback inhibition of granule cells by basket cells. Feedforward inhibition mediated by basket cells appeared to be the most significant source of PPI. Our simulations suggest that PPI depends more on somatic than on dendritic inhibition of granule cells. Furthermore, PPI was modulated by changes in GABA A  reversal potential (E GABA ) and by alterations in intrinsic excitability of granule cells. In summary, computer modeling provides a useful tool for determining the role of synaptic and intrinsic cellular mechanisms in pairedpulse field potential responses. Abstract Translating basic neuroscience research into experimental neurology applications often requires functional interfacing of the central nervous system (CNS) with artificial devices designed to monitor and/or stimulate brain electrical activity. Ideally, such interfaces should provide a high temporal and spatial resolution over a large area of tissue during stimulation and/or recording of neuronal activity, with the ultimate goal to elicit/detect the electrical excitation at the singlecell level and to observe the emerging spatiotemporal correlations within a given functional area. Activity patterns generated by CNS neurons have been typically correlated with a sensory stimulus, a motor response, or a potentially cognitive process. Abstract Digital reconstruction of neuronal arborizations is an important step in the quantitative investigation of cellular neuroanatomy. In this process, neurites imaged by microscopy are semimanually traced through the use of specialized computer software and represented as binary trees of branching cylinders (or truncated cones). Such form of the reconstruction files is efficient and parsimonious, and allows extensive morphometric analysis as well as the implementation of biophysical models of electrophysiology. Here, we describe Neuron_Morpho, a plugin for the popular Java application ImageJ that mediates the digital reconstruction of neurons from image stacks. Both the executable and code of Neuron_Morpho are freely distributed (www.maths.soton.ac.uk/staff/D’Alessandro/morpho or www.krasnow.gmu.edu/LNeuron), and are compatible with all major computer platforms (including Windows, Mac, and Linux). We tested Neuron_Morpho by reconstructing two neurons from each of the two preparations representing different brain areas (hippocampus and cerebellum), neuritic type (pyramidal cell dendrites and olivar axonal projection terminals), and labeling method (rapid Golgi impregnation and anterograde dextran amine), and quantitatively comparing the resulting morphologies to those of the same cells reconstructed with the standard commercial system, Neurolucida. None of the numerous morphometric measures that were analyzed displayed any significant or systematic difference between the two reconstructing systems. The aim of the study to elucidate the biophysical mechanisms able to determine specific transformations of the patterns of output signals of neurons (neuronal impulse codes) depending on the spatiotemporal organization of synaptic actions coming to the dendrites. We studied mathematical models of the neocortical layer 5 pyramidal neurons built according to the results of computer reconstruction of their dendritic arborizations and experimental data on the voltagedependent conductivities of their dendritic membrane. This work is a continuation of our previous studies that showed the existence of certain relations between the complexity of neural impulse codes, on the one hand, and the complexity, size, metrical asymmetry of branching, and nonlinear membrane properties of the dendrites, on the other hand. This relation determines synchronous (with some phase shifts) or asynchronous transitions of asymmetrical dendritic subtrees between high and low depolarization states during the generation of output impulse patterns in response to distributed tonic activation of dendritic inputs. In this work we demonstrate the first time that the appearance and pattern of transformations of complex periodical impulse trains at the neuron’s output associated with receiving a short series of presynaptic action potentials are determined not only by the time of arrival of such a series, but also by their spatial addressing to asymmetric dendritic subtrees; the latter, in this case, may be in the same (synchronous transitions) or different (asynchronous transitions) electrical states. Biophysically, this phenomenon is based on a significant excess of the driving potential for a synaptic excitatory current in lowdepolarization regions, as compared with that in highdepolarization dendritic regions receiving phasic synaptic stimuli. These findings open a novel aspect of the functioning of neurons and neuronal networks. Abstract Electrical models of neurons are one of the rather rare cases in Biology where a concise quantitative theory accounts for a huge range of observations and works well to predict and understand physiological properties. The mark of a successful theory is that people take it for granted and use it casually. Single neuronal models are no longer remarkable: with the theory well in hand, most interesting questions using models have moved to the networks of neurons in which they are embedded, and the networks of signalling pathways that are in turn embedded in neurons. Nevertheless, good singleneuron models are still rather rare and valuable entities, and it is an important goal in neuroinformatics (and this chapter) to make their generation a welltuned process.The electrical properties of single neurons can be acurately modeled using multicompartmental modeling. Such models are biologically motivated and have a close correspondence with the underlying biophysical properties of neurons and their ion channels. These multicompartment models are also important as building blocks for detailed network models. Finally, the compartmental modeling framework is also well suited for embedding molecular signaling pathway models which are important for studying synaptic plasticity. This chapter introduces the theory and practice of multicompartmental modeling. Abstract Dopaminergic neuron activity has been modeled during learning and appetitive behavior, most commonly using the temporaldifference (TD) algorithm. However, a proper representation of elapsed time and of the exact task is usually required for the model to work. Most models use timing elements such as delayline representations of time that are not biologically realistic for intervals in the range of seconds. The intervaltiming literature provides several alternatives. One of them is that timing could emerge from general network dynamics, instead of coming from a dedicated circuit. Here, we present a general ratebased learning model based on long shortterm memory (LSTM) networks that learns a time representation when needed. Using a naïve network learning its environment in conjunction with TD, we reproduce dopamine activity in appetitive trace conditioning with a constant CSUS interval, including probe trials with unexpected delays. The proposed model learns a representation of the environment dynamics in an adaptive biologically plausible framework, without recourse to delay lines or other specialpurpose circuits. Instead, the model predicts that the taskdependent representation of time is learned by experience, is encoded in ramplike changes in singleneuron activity distributed across small neural networks, and reflects a temporal integration mechanism resulting from the inherent dynamics of recurrent loops within the network. The model also reproduces the known finding that trace conditioning is more difficult than delay conditioning and that the learned representation of the task can be highly dependent on the types of trials experienced during training. Finally, it suggests that the phasic dopaminergic signal could facilitate learning in the cortex. On mathematical models of pyramidal neurons localized in the neocortical layers 2/3, whose reconstructed dendritic arborization possessed passive linear or active nonlinear membrane properties, we studied the effect of morphology of the dendrites on their passive electrical transfer characteristics and also on the formation of patterns of spike discharges at the output of the cell under conditions of tonic activation via uniformly distributed excitatory synapses along the dendrites. For this purpose, we calculated morphometric characteristics of the size, complexity, metric asymmetry, and function of effectiveness of somatopetal transmission of the current (with estimation of the sensitivity of this efficacy to changes in the uniform membrane conductance) for the reconstructed dendritic arborization in general and also for its apical and basal subtrees. Spatial maps of the membrane potential and intracellular calcium concentration, which corresponded to certain temporal patterns of spike discharges generated by the neuron upon different intensities of synaptic activation, were superimposed on the 3D image and dendrograms of the neuron. These maps were considered “spatial autographs” of the above patterns. The main discharge pattern included periodic twospike bursts (dublets) generated with relatively stable intraburst interspike intervals and interburst intervals decreasing with a rise in the intensity of activation. Under conditions of intense activation, the interburst intervals became close to the intraburst intervals, so the cell began to generate continuous trains of action potentials. Such a repertoire (consisting of two patterns of the activity, periodical dublets and continuous discharges) is considerably scantier than that described earlier in pyramidal neurons of the neocortical layer 5. Under analogous conditions of activation, we observed in the latter cells a variety of patterns of output discharges of different complexities, including stochastic ones. A relatively short length of the apical dendrite subtree of layer 2/3 neurons and, correspondingly, a smaller metric asymmetry (differences between the lengths of the apical and basal dendritic branches and paths), as compared with those in layer 5 pyramidal neurons, are morphological factors responsible for the predominance of periodic spike dublets. As a result, there were two combinations of different electrical states of the sites of dendritic arborization (“spatial autographs”). In the case of dublets, these were high depolarization of the apical dendrites vs. low depolarization of the basal dendrites and a reverse combination; only the latter (reverse) combination corresponded to the case of continuous discharges. The relative simplicity and uniformity of spike patterns in the cells, apparently, promotes the predominance of network interaction in the processes of formation of the activity of pyramidal neurons of layers 2/3 and, thereby, a higher efficiency of the processes of intracortical association. Abstract Phase precession is one of the most well known examples within the temporal coding hypothesis. Here we present a biophysical spiking model for phase precession in hippocampal CA1 which focuses on the interaction between place cells and local inhibitory interneurons. The model’s functional block is composed of a place cell (PC) connected with a local inhibitory cell (IC) which is modulated by the population theta rhythm. Both cells receive excitatory inputs from the entorhinal cortex (EC). These inputs are both theta modulated and space modulated. The dynamics of the two neuron types are described by integrateandfire models with conductance synapses, and the EC inputs are described using nonhomogeneous Poisson processes. Phase precession in our model is caused by increased drive to specific PC/IC pairs when the animal is in their place field. The excitation increases the IC’s firing rate, and this modulates the PC’s firing rate such that both cells precess relative to theta. Our model implies that phase coding in place cells may not be independent from rate coding. The absence of restrictive connectivity constraints in this model predicts the generation of phase precession in any network with similar architecture and subject to a clocking rhythm, independently of the involvement in spatial tasks. Abstract We have discussed several types of active (voltagegated) channels for specific neuron models. The Hodgkin–Huxley model for the squid axon consisted of three different ion channels: a passive leak, a transient sodium channel, and the delayed rectifier potassium channel. Similarly, the Morris–Lecar model has a delayed rectifier and a simple calcium channel (with no dynamics). Hodgkin and Huxley were smart and supremely lucky that they used the squid axon as a model to analyze the action potential, as it turns out that most neurons have dozens of different ion channels. In this chapter, we briefly describe a number of them, provide some instances of their formulas, and describe how they influence a cell’s firing properties. The reader who is interested in finding out about other channels and other models for the channels described here should consult http://senselab.med.yale.edu/modeldb/default.asp, which is a database for neural models. Abstract Detailed cell and network morphologies are becoming increasingly important in Computational Neuroscience. Great efforts have been undertaken to systematically record and store the anatomical data of cells. This effort is visible in databases, such as  NeuroMorpho.org . In order to make use of these fast growing data within computational models of networks, it is vital to include detailed data of morphologies when generating those cell and network geometries. For this purpose we developed the Neuron Network Generator  NeuGen 2.0 , that is designed to include known and published anatomical data of cells and to automatically generate large networks of neurons. It offers export functionality to classic simulators, such as the NEURON Simulator by Hines and Carnevale ( 2003 ).  NeuGen 2.0  is designed in a modular way, so any new and available data can be included into  NeuGen 2.0 . Also, new brain areas and cell types can be defined with the possibility of constructing userdefined cell types and networks. Therefore,  NeuGen 2.0  is a software package that grows with each new piece of anatomical data, which subsequently will continue to increase the morphological detail of automatically generated networks. In this paper we introduce  NeuGen 2.0  and apply its functionalities to the CA1 hippocampus. Runtime and memory benchmarks show that  NeuGen 2.0  is applicable to generating very large networks, with high morphological detail. Abstract This chapter provides a brief history of the development of software for simulating biologically realistic neurons and their networks, beginning with the pioneering work of Hodgkin and Huxley and others who developed the computational models and tools that are used today. I also present a personal and subjective view of some of the issues that came up during the development of GENESIS, NEURON, and other general platforms for neural simulation. This is with the hope that developers and users of the next generation of simulators can learn from some of the good and bad design elements of the last generation. New simulator architectures such as GENESIS 3 allow the use of standard wellsupported external modules or specialized tools for neural modeling that are implemented independently from the means of the running the model simulation. This allows not only sharing of models but also sharing of research tools. Other promising recent developments during the past few years include standard simulatorindependent declarative representations for neural models, the use of modern scripting languages such as Python in place of simulatorspecific ones and the increasing use of opensource software solutions. Abstract Modeling is a means for integrating the results from Genomics, Transcriptomics, Proteomics, and Metabolomics experiments and for gaining insights into the interaction of the constituents of biological systems. However, sharing such large amounts of frequently heterogeneous and distributed experimental data needs both standard data formats and public repositories. Standardization and a public storage system are also important for modeling due to the possibility of sharing models irrespective of the used software tools. Furthermore, rapid model development strongly benefits from available software packages that relieve the modeler of recurring tasks like numerical integration of rate equations or parameter estimation.In this chapter, the most common standard formats used for model encoding and some of the major public databases in this scientific field are presented. The main features of currently available modeling software are discussed and proposals for the application of such tools are given. Abstract When a multicompartment neuron is divided into subtrees such that no subtree has more than two connection points to other subtrees, the subtrees can be on different processors and the entire system remains amenable to direct Gaussian elimination with only a modest increase in complexity. Accuracy is the same as with standard Gaussian elimination on a single processor. It is often feasible to divide a 3D reconstructed neuron model onto a dozen or so processors and experience almost linear speedup. We have also used the method for purposes of load balance in network simulations when some cells are so large that their individual computation time is much longer than the average processor computation time or when there are many more processors than cells. The method is available in the standard distribution of the NEURON simulation program. Conclusion The Axiope team has found a well defined niche in the neuroscience software environment and is in the process of writing a software suite that may fill it. It is too early to say whether they will succeed as the main components of the software suite are not yet available. However they may fare, they have thrown the gauntlet to the neuroscience community: “Tools for efficient data analysis are coming online: will you use them?” Abstract The recent development of large multielectrode recording arrays has made it affordable for an increasing number of laboratories to record from multiple brain regions simultaneously. The development of analytical tools for array data, however, lags behind these technological advances in hardware. In this paper, we present a method based on forward modeling for estimating current source density from electrophysiological signals recorded on a twodimensional grid using multielectrode rectangular arrays. This new method, which we call twodimensional inverse Current Source Density (iCSD 2D), is based upon and extends our previous one and threedimensional techniques. We test several variants of our method, both on surrogate data generated from a collection of Gaussian sources, and on model data from a population of layer 5 neocortical pyramidal neurons. We also apply the method to experimental data from the rat subiculum. The main advantages of the proposed method are the explicit specification of its assumptions, the possibility to include systemspecific information as it becomes available, the ability to estimate CSD at the grid boundaries, and lower reconstruction errors when compared to the traditional approach. These features make iCSD 2D a substantial improvement over the approaches used so far and a powerful new tool for the analysis of multielectrode array data. We also provide a free GUIbased MATLAB toolbox to analyze and visualize our test data as well as user datasets. Abstract Under sustained input current of increasing strength neurons eventually stop firing, entering a depolarization block. This is a robust effect that is not usually explored in experiments or explicitly implemented or tested in models. However, the range of current strength needed for a depolarization block could be easily reached with a random background activity of only a few hundred excitatory synapses. Depolarization block may thus be an important property of neurons that should be better characterized in experiments and explicitly taken into account in models at all implementation scales. Here we analyze the spiking dynamics of CA1 pyramidal neuron models using the same set of ionic currents on both an accurate morphological reconstruction and on its reduction to a singlecompartment. The results show the specific ion channel properties and kinetics that are needed to reproduce the experimental findings, and how their interplay can drastically modulate the neuronal dynamics and the input current range leading to a depolarization block. We suggest that this can be one of the ratelimiting mechanisms protecting a CA1 neuron from excessive spiking activity. Abstract Neuronal recordings and computer simulations produce ever growing amounts of data, impeding conventional analysis methods from keeping pace. Such large datasets can be automatically analyzed by taking advantage of the wellestablished relational database paradigm. Raw electrophysiology data can be entered into a database by extracting its interesting characteristics (e.g., firing rate). Compared to storing the raw data directly, this database representation is several orders of magnitude higher efficient in storage space and processing time. Using two large electrophysiology recording and simulation datasets, we demonstrate that the database can be queried, transformed and analyzed. This process is relatively simple and easy to learn because it takes place entirely in Matlab, using our database analysis toolbox, PANDORA. It is capable of acquiring data from common recording and simulation platforms and exchanging data with external database engines and other analysis toolboxes, which make analysis simpler and highly interoperable. PANDORA is available to be freely used and modified because it is opensource ( 
                            http://software.incf.org/software/pandora/home 
                            
                         ). Abstract This chapter is devoted to the detailed discussion of several numerical simulations wherein we use a model to generate data, and then we examine how well we can use  L  = 1, 2,  …  of the time series for state variables of the model to estimate fixed parameters within the model and the time series of the state variables not presented to or known to the model. These are “twin experiments” and have often been used to exercise the methods one adopts for approximating the path integral for the statistical data assimilation problem. Abstract Sensitization of the defensive shortening reflex in the leech has been linked to a segmentally repeated trisynaptic positive feedback loop. Serotonin from the Rcell enhances Scell excitability, Scell impulses cross an electrical synapse into the Cinterneuron, and the Cinterneuron excites the Rcell via a glutamatergic synapse. The Cinterneuron has two unusual characteristics. First, impulses take longer to propagate from the S soma to the C soma than in the reverse direction. Second, impulses recorded from the electrically unexcitable C soma vary in amplitude when extracellular divalent cation concentrations are elevated, with smaller impulses failing to induce synaptic potentials in the Rcell. A compartmental, computational model was developed to test the sufficiency of multiple, independent spike initiation zones in the Cinterneuron to explain these observations. The model displays asymmetric delays in impulse propagation across the S–C electrical synapse and graded impulse amplitudes in the Cinterneuron in simulated high divalent cation concentrations. Abstract Before we delve into the general structure of using information from measurements to complete models of those measurements, we will illustrate many of the questions involved by taking a look at some welltrodden ground. Completing a model means that we have estimated all the unknown parameters in the model, allowing us to predict the development of the model in its state space given a set of initial conditions and a statement of the forces acting to drive it. Abstract Significant inroads have been made to understand cerebellar cortical processing but neural coding at the output stage of the cerebellum in the deep cerebellar nuclei (DCN) remains poorly understood. The DCN are unlikely to just present a relay nucleus because Purkinje cell inhibition has to be turned into an excitatory output signal, and DCN neurons exhibit complex intrinsic properties. In particular, DCN neurons exhibit a range of rebound spiking properties following hyperpolarizing current injection, raising the question how this could contribute to signal processing in behaving animals. Computer modeling presents an ideal tool to investigate how intrinsic voltagegated conductances in DCN neurons could generate the heterogeneous firing behavior observed, and what input conditions could result in rebound responses. To enable such an investigation we built a compartmental DCN neuron model with a full dendritic morphology and appropriate active conductances. We generated a good match of our simulations with DCN current clamp data we recorded in acute slices, including the heterogeneity in the rebound responses. We then examined how inhibitory and excitatory synaptic input interacted with these intrinsic conductances to control DCN firing. We found that the output spiking of the model reflected the ongoing balance of excitatory and inhibitory input rates and that changing the level of inhibition performed an additive operation. Rebound firing following strong Purkinje cell input bursts was also possible, but only if the chloride reversal potential was more negative than −70 mV to allow deinactivation of rebound currents. Fast rebound bursts due to Ttype calcium current and slow rebounds due to persistent sodium current could be differentially regulated by synaptic input, and the pattern of these rebounds was further influenced by HCN current. Our findings suggest that active properties of DCN neurons could play a crucial role for signal processing in the cerebellum. Abstract Making use of very detailed neurophysiological, anatomical, and behavioral data to build biologicallyrealistic computational models of animal behavior is often a difficult task. Until recently, many software packages have tried to resolve this mismatched granularity with different approaches. This paper presents KInNeSS, the KDE Integrated NeuroSimulation Software environment, as an alternative solution to bridge the gap between data and model behavior. This open source neural simulation software package provides an expandable framework incorporating features such as ease of use, scalability, an XML based schema, and multiple levels of granularity within a modern object oriented programming design. KInNeSS is best suited to simulate networks of hundreds to thousands of branched multicompartmental neurons with biophysical properties such as membrane potential, voltagegated and ligandgated channels, the presence of gap junctions or ionic diffusion, neuromodulation channel gating, the mechanism for habituative or depressive synapses, axonal delays, and synaptic plasticity. KInNeSS outputs include compartment membrane voltage, spikes, localfield potentials, and current source densities, as well as visualization of the behavior of a simulated agent. An explanation of the modeling philosophy and plugin development is also presented. Further development of KInNeSS is ongoing with the ultimate goal of creating a modular framework that will help researchers across different disciplines to effectively collaborate using a modern neural simulation platform. Abstract No Abstract Available Abstract We have developed a simulation tool within the NEURON simulator to assist in organization, verification, and analysis of simulations. This tool, denominated Neural Query System (NQS), provides a relational database system, a query function based on the SELECT function of Structured Query Language, and datamining tools. We show how NQS can be used to organize, manage, verify, and visualize parameters for both single cell and network simulations. We demonstrate an additional use of NQS to organize simulation output and relate outputs to parameters in a network model. The NQS software package is available at http://senselab. med.yale.edu/senselab/SimToolDB. *** DIRECT SUPPORT *** A11U5014 00003 Abstract Networks of cells form tissues and organs, where aggregations of cells operate as systems. It is similar to how single cells function as systems of protein networks, where, for example, ion channel currents of a single cell are integrated to produce a whole cell membrane potential. A cell in a network may behave differently from what it does alone. Dynamics of a single cell affect to those of others and vice versa, that is, cells interact with each other. Interactions are made by different mechanisms. Cardiac cells forming a cardiac tissues and heart interact electrochemically through celltocell connections called  gap junctions , by which an action potential generated at the sinoatrial node conducts through the heart, allowing coordinated muscle contractions from the atrium to the ventricle. They interact also mechanically because every cell contracts mechanically to produce heart beats. Neuronal cells in the nervous system interact via chemical  synapses , by which neuronal networks exhibit spatiotemporal spiking dynamics, representing neural information. In a neuronal network in charge of movement control of a musculoskeletal system, such spatiotemporal dynamics directly correspond to coordinated contractions of a number of skeletal muscles so that a desired motion of limbs can be performed. This chapter illustrates several mathematical techniques through examples from modeling of cellular networks. Abstract Despite the central position of CA3 pyramidal cells in the hippocampal circuit, the experimental investigation of their synaptic properties has been limited. Recent slice experiments from adult rats characterized AMPA and NMDA receptor unitary synaptic responses in CA3b pyramidal cells. Here, excitatory synaptic activation is modeled to infer biophysical parameters, aid analysis interpretation, explore mechanisms, and formulate predictions by contrasting simulated somatic recordings with experimental data. Reconstructed CA3b pyramidal cells from the public repository NeuroMorpho.Org were used to allow for cellspecific morphological variation. For each cell, synaptic responses were simulated for perforant pathway and associational/commissural synapses. Means and variability for peak amplitude, timetopeak, and halfheight width in these responses were compared with equivalent statistics from experimental recordings. Synaptic responses mediated by AMPA receptors are best fit with properties typical of previously characterized glutamatergic receptors where perforant path synapses have conductances twice that of associational/commissural synapses (0.9 vs. 0.5 nS) and more rapid peak times (1.0 vs. 3.3 ms). Reanalysis of passivecell experimental traces using the model shows no evidence of a CA1like increase of associational/commissural AMPA receptor conductance with increasing distance from the soma. Synaptic responses mediated by NMDA receptors are best fit with rapid kinetics, suggestive of NR2A subunits as expected in mature animals. Predictions were made for passivecell current clamp recordings, combined AMPA and NMDA receptor responses, and local dendritic depolarization in response to unitary stimulations. Models of synaptic responses in active cells suggest altered axial resistivity and the presence of synaptically activated potassium channels in spines. Abstract What is the role of higherorder spike correlations for neuronal information processing? Common data analysis methods to address this question are devised for the application to spike recordings from multiple single neurons. Here, we present a new method which evaluates the subthreshold membrane potential fluctuations of one neuron, and infers higherorder correlations among the neurons that constitute its presynaptic population. This has two important advantages: Very large populations of up to several thousands of neurons can be studied, and the spike sorting is obsolete. Moreover, this new approach truly emphasizes the functional aspects of higherorder statistics, since we infer exactly those correlations which are seen by a neuron. Our approach is to represent the subthreshold membrane potential fluctuations as presynaptic activity filtered with a fixed kernel, as it would be the case for a leaky integrator neuron model. This allows us to adapt the recently proposed method CuBIC (cumulant based inference of higherorder correlations from the population spike count; Staude et al., J Comput Neurosci 29(1–2):327–350,  2010c ) with which the maximal order of correlation can be inferred. By numerical simulation we show that our new method is reasonably sensitive to weak higherorder correlations, and that only short stretches of membrane potential are required for their reliable inference. Finally, we demonstrate its remarkable robustness against violations of the simplifying assumptions made for its construction, and discuss how it can be employed to analyze  in vivo  intracellular recordings of membrane potentials. Abstract The precise mapping of how complex patterns of synaptic inputs are integrated into specific patterns of spiking output is an essential step in the characterization of the cellular basis of network dynamics and function. Relative to other principal neurons of the hippocampus, the electrophysiology of CA1 pyramidal cells has been extensively investigated. Yet, the precise inputoutput relationship is to date unknown even for this neuronal class. CA1 pyramidal neurons receive laminated excitatory inputs from three distinct pathways: recurrent CA1 collaterals on basal dendrites, CA3 Schaffer collaterals, mostly on oblique and proximal apical dendrites, and entorhinal perforant pathway on distal apical dendrites. We implemented detailed computer simulations of pyramidal cell electrophysiology based on threedimensional anatomical reconstructions and compartmental models of available biophysical properties from the experimental literature. To investigate the effect of synaptic input on axosomatic firing, we stochastically distributed a realistic number of excitatory synapses in each of the three dendritic layers. We then recorded the spiking response to different stimulation patterns. For all dendritic layers, synchronous stimuli resulted in trains of spiking output and a linear relationship between input and output firing frequencies. In contrast, asynchronous stimuli evoked nonbursting spike patterns and the corresponding firing frequency inputoutput function was logarithmic. The regular/irregular nature of the input synaptic intervals was only reflected in the regularity of output interburst intervals in response to synchronous stimulation, and never affected firing frequency. Synaptic stimulations in the basal and proximal apical trees across individual neuronal morphologies yielded remarkably similar inputoutput relationships. Results were also robust with respect to the detailed distributions of dendritic and synaptic conductances within a plausible range constrained by experimental evidence. In contrast, the inputoutput relationship in response to distal apical stimuli showed dramatic differences from the other dendritic locations as well as among neurons, and was more sensible to the exact channel densities. Abstract Background Quantitative models of biochemical and cellular systems are used to answer a variety of questions in the biological sciences. The number of published quantitative models is growing steadily thanks to increasing interest in the use of models as well as the development of improved software systems and the availability of better, cheaper computer hardware. To maximise the benefits of this growing body of models, the field needs centralised model repositories that will encourage, facilitate and promote model dissemination and reuse. Ideally, the models stored in these repositories should be extensively tested and encoded in communitysupported and standardised formats. In addition, the models and their components should be crossreferenced with other resources in order to allow their unambiguous identification. Description BioModels Database  http://www.ebi.ac.uk/biomodels/  is aimed at addressing exactly these needs. It is a freelyaccessible online resource for storing, viewing, retrieving, and analysing published, peerreviewed quantitative models of biochemical and cellular systems. The structure and behaviour of each simulation model distributed by BioModels Database are thoroughly checked; in addition, model elements are annotated with terms from controlled vocabularies as well as linked to relevant data resources. Models can be examined online or downloaded in various formats. Reaction network diagrams generated from the models are also available in several formats. BioModels Database also provides features such as online simulation and the extraction of components from large scale models into smaller submodels. Finally, the system provides a range of web services that external software systems can use to access uptodate data from the database. Conclusions BioModels Database has become a recognised reference resource for systems biology. It is being used by the community in a variety of ways; for example, it is used to benchmark different simulation systems, and to study the clustering of models based upon their annotations. Model deposition to the database today is advised by several publishers of scientific journals. The models in BioModels Database are freely distributed and reusable; the underlying software infrastructure is also available from SourceForge  https://sourceforge.net/projects/biomodels/  under the GNU General Public License. Abstract How does the language system coordinate with our visual system to yield flexible integration of linguistic, perceptual, and worldknowledge information when we communicate about the world we perceive? Schema theory is a computational framework that allows the simulation of perceptuomotor coordination programs on the basis of known brain operating principles such as cooperative computation and distributed processing. We present first its application to a model of language production, SemRep/TCG, which combines a semantic representation of visual scenes (SemRep) with Template Construction Grammar (TCG) as a means to generate verbal descriptions of a scene from its associated SemRep graph. SemRep/TCG combines the neurocomputational framework of schema theory with the representational format of construction grammar in a model linking eyetracking data to visual scene descriptions. We then offer a conceptual extension of TCG to include language comprehension and address data on the role of both world knowledge and grammatical semantics in the comprehension performances of agrammatic aphasic patients. This extension introduces a distinction between heavy and light semantics. The TCG model of language comprehension offers a computational framework to quantitatively analyze the distributed dynamics of language processes, focusing on the interactions between grammatical, world knowledge, and visual information. In particular, it reveals interesting implications for the understanding of the various patterns of comprehension performances of agrammatic aphasics measured using sentencepicture matching tasks. This new step in the life cycle of the model serves as a basis for exploring the specific challenges that neurolinguistic computational modeling poses to the neuroinformatics community.</description>
  </pri>
  <pri id="609" label="good" resourceName="ModelDB">
    <title>Mechanisms of very fast oscillations in networks of axons coupled by gap junctions</title>
    <publicationName>Journal of Computational Neuroscience</publicationName>
    <description>Summary One of the more important recent additions to the NEURON simulation environment is a tool called ModelView, which simplifies the task of understanding exactly what biological attributes are represented in a computational model. Here, we illustrate how ModelView contributes to the understanding of models and discuss its utility as a neuroinformatics tool for analyzing models in online databases and as a means for facilitating interoperability among simulators in computational neuroscience. Abstract Background Increasingly, biologists and biochemists use computational tools to design experiments to probe the function of proteins and/or to engineer them for a variety of different purposes. The most effective strategies rely on the knowledge of the threedimensional structure of the protein of interest. However it is often the case that an experimental structure is not available and that models of different quality are used instead. On the other hand, the relationship between the quality of a model and its appropriate use is not easy to derive in general, and so far it has been analyzed in detail only for specific application. Results This paper describes a database and related software tools that allow testing of a given structure based method on models of a protein representing different levels of accuracy. The comparison of the results of a computational experiment on the experimental structure and on a set of its decoy models will allow developers and users to assess which is the specific threshold of accuracy required to perform the task effectively. Conclusions The ModelDB server automatically builds decoy models of different accuracy for a given protein of known structure and provides a set of useful tools for their analysis. Precomputed data for a nonredundant set of deposited protein structures are available for analysis and download in the ModelDB database. Implementation, availability and requirements Project name: A resource for benchmarking the usefulness of protein structure models. Project home page:  
                     http://bl210.caspur.it/MODELDB/MODELDB_web/MODindex.php 
                     
                   .
Operating system(s): Platform independent. Programming language: PerlBioPerl (program); mySQL, Perl DBI and DBD modules (database); php, JavaScript, Jmol scripting (web server). Other requirements: Java Runtime Environment v1.4 or later, Perl, BioPerl, CPAN modules, HHsearch, Modeller, LGA, NCBI Blast package, DSSP, Speedfill (Surfnet) and PSAIA. License: Free. Any restrictions to use by nonacademics: No. Abstract Reproducible experiments are the cornerstone of science: only observations that can be independently confirmed enter the body of scientific knowledge. Computational science should excel in reproducibility, as simulations on digital computers avoid many of the small variations that are beyond the control of the experimental biologist or physicist. However, in reality, computational science has its own challenges for reproducibility: many computational scientists find it difficult to reproduce results published in the literature, and many authors have met problems replicating even the figures in their own papers. We present a distinction between different levels of replicability and reproducibility of findings in computational neuroscience. We also demonstrate that simulations of neural models can be highly sensitive to numerical details, and conclude that often it is futile to expect exact replicability of simulation results across simulator software packages. Thus, the computational neuroscience community needs to discuss how to define successful reproduction of simulation studies. Any investigation of failures to reproduce published results will benefit significantly from the ability to track the provenance of the original results. We present tools and best practices developed over the past 2 decades that facilitate provenance tracking and model sharing. Abstract This paper describes the NIF LinkOut Broker (NLB) that has been built as part of the Neuroscience Information Framework (NIF) project. The NLB is designed to coordinate the assembly of links to neuroscience information items (e.g., experimental data, knowledge bases, and software tools) that are (1) accessible via the Web, and (2) related to entries in the National Center for Biotechnology Information’s (NCBI’s) Entrez system. The NLB collects these links from each resource and passes them to the NCBI which incorporates them into its Entrez LinkOut service. In this way, an Entrez user looking at a specific Entrez entry can LinkOut directly to related neuroscience information. The information stored in the NLB can also be utilized in other ways. A second approach, which is operational on a pilot basis, is for the NLB Web server to create dynamically its own Web page of LinkOut links for each NCBI identifier in the NLB database. This approach can allow other resources (in addition to the NCBI Entrez) to LinkOut to related neuroscience information. The paper describes the current NLB system and discusses certain design issues that arose during its implementation. Abstract Neuroscience increasingly uses computational models to assist in the exploration and interpretation of complex phenomena. As a result, considerable effort is invested in the development of software tools and technologies for numerical simulations and for the creation and publication of models. The diversity of related tools leads to the duplication of effort and hinders model reuse. Development practices and technologies that support interoperability between software systems therefore play an important role in making the modeling process more efficient and in ensuring that published models can be reliably and easily reused. Various forms of interoperability are possible including the development of portable model description standards, the adoption of common simulation languages or the use of standardized middleware. Each of these approaches finds applications within the broad range of current modeling activity. However more effort is required in many areas to enable new scientific questions to be addressed. Here we present the conclusions of the “NeuroIT Interoperability of Simulators” workshop, held at the 11th computational neuroscience meeting in Edinburgh (July 19–20 2006; http://www.cnsorg.org). We assess the current state of interoperability of neural simulation software and explore the future directions that will enable the field to advance. Abstract Cells are the basic units of biological structure and functions. They make up tissues and our bodies. A single cell includes organelles and intracellular solutions, and it is separated from outer environment of extracellular liquid surrounding the cell by its cell membrane (plasma membrane), generating differences in concentrations of ions and molecules including enzymes. The differences in charges of ions and concentrations cause, respectively, electrical and chemical potentials, generating transportations of materials across the membrane. Here we look at cores of mathematical modeling associated with dynamic behaviors of single cells as well as bases of numerical simulations. Abstract Wider dissemination and testing of computational models are crucial to the field of computational neuroscience. Databases are being developed to meet this need. ModelDB is a webaccessible database for convenient entry, retrieval, and running of published models on different platforms. This article provides a guide to entering a new model into ModelDB. Abstract In this chapter, usage of the  insilico  platform is demonstrated. The  insilico  platform is composed of three blocks, i.e.  insilico ML,  insilico IDE and  insilico DB.  Insilico ML (ISML) (Asai et al. 2008) is a language specification based on XML to describe mathematical models of physiological functions.  Insilico IDE (ISIDE) (Kawazu et al. 2007; Suzuki et al. 2008, 2009) is a software program on which users can simulate and/or create a model with graphical representations corresponding to the concept of ISML, such as modules and edges. ISIDE also has a command line interface to manipulate large scale models based on Python, which is a powerful script computer language. ISIDE exports ISML models into C 
                 
                   
                 
                 
$$++$$
 
                source codes, CellML format and FreeFEM 
                 
                   
                 
                 
$$++$$
 
                format for further analysis or simulation.  Insilico Sim (ISSim) (Heien et al. 2009), which is a part of ISIDE, is a simulator for models written in ISML.  Insilico DB is formed from three databases, i.e. database of ISML models (Model DB), timeseries data (Timeseries DB) and morphological data (Morphology DB). These databases are open to the public at the website  
                 www.physiome.jp 
                 
               . Abstract Science requires that results are reproducible. This is naturally expected for wetlab experiments and it is equally important for modelbased results published in the literature. Reproducibility, in general, requires standards that provide the information necessary and tools that enable others to reuse this information. In computational biology, reproducibility requires not only a coded form of the model but also a coded form of the experimental setup to reproduce the analysis of the model. Wellestablished databases and repositories store and provide mathematical models. Recently, these databases started to distribute simulation setups together with the model code. These developments facilitate the reproduction of results. In this chapter, we outline the necessary steps towards reproducing modelbased results in computational biology. We exemplify the workflow using a prominent example model of the Cell Cycle and stateoftheart tools and standards. Abstract Citations play an important role in medical and scientific databases by indicating the authoritative source of the data. Manual citation entry is tedious and prone to errors. We describe a method and make available computer scripts which automate the process of citation entry. We use an open citation project PERL module (PARSER) for parsing citation data that is then used to retrieve PubMed records to supply the (validated) reference. Our PERL scripts are available via a link in the web references section of this article. Abstract The accurate simulation of a neuron’s ability to integrate distributed synaptic input typically requires the simultaneous solution of tens of thousands of ordinary differential equations. For, in order to understand how a cell distinguishes between input patterns we apparently need a model that is biophysically accurate down to the space scale of a single spine, i.e., 1 μm. We argue here that one can retain this highly detailed input structure while dramatically reducing the overall system dimension if one is content to accurately reproduce the associated membrane potential at a small number of places, e.g., at the site of action potential initiation, under subthreshold stimulation. The latter hypothesis permits us to approximate the active cell model with an associated quasiactive model, which in turn we reduce by both timedomain (Balanced Truncation) and frequencydomain ( 
                            
 
 ${\cal H}_2$ 
  approximation of the transfer function) methods. We apply and contrast these methods on a suite of typical cells, achieving up to four orders of magnitude in dimension reduction and an associated speedup in the simulation of dendritic democratization and resonance. We also append a threshold mechanism and indicate that this reduction has the potential to deliver an accurate quasiintegrate and fire model. Abstract Biomedical databases are a major resource of knowledge for research in the life sciences. The biomedical knowledge is stored in a network of thousands of databases, repositories and ontologies. These data repositories differ substantially in granularity of data, storage formats, database systems, supported data models and interfaces. In order to make full use of available data resources, the high number of heterogeneous query methods and frontends requires high bioinformatic skills. Consequently, the manual inspection of database entries and citations is a timeconsuming task for which methods from computer science should be applied.Concepts and algorithms from information retrieval (IR) play a central role in facing those challenges. While originally developed to manage and query less structured data, information retrieval techniques become increasingly important for the integration of life science data repositories and associated information. This chapter provides an overview of IR concepts and their current applications in life sciences. Enriched by a high number of selected references to pursuing literature, the following sections will successively build a practical guide for biologists and bioinformaticians. Abstract NeuroML is a language based on XML for describing detailed neuronal models, which can contain multiple active conductances and complex morphologies. Networks of such cells positioned and synaptically connected in 3D can also be described. In this chapter we present an overview of the history of NeuroML, a brief description of the current version of the language, plans for future developments and the relationship to other standardisation initiatives in the wider computational neuroscience field. We also present a list of NeuroML resources which are currently available, such as language specifications, services on the NeuroML website, examples of models in this format, simulation platform support, and other applications for generating and visualising highly detailed neuronal networks. These resources illustrate how NeuroML can be a key part of the toolchain for researchers addressing complex questions of neuronal system function. Abstract We present principles for an integrated neuroinformatics framework which makes explicit how models are grounded on empirical evidence, explain (or not) existing empirical results and make testable predictions. The new ontological framework makes explicit how models bring together structural, functional, and related empirical observations. We emphasize schematics of the model’s operation linked to summaries of empirical data (SEDs) used in both the design and testing of the model, with tests comparing SEDs to summaries of simulation results (SSRs) from the model. We stress the importance of protocols for models as well as experiments. We complement the  structural  ontology of nested brain structures with a  functional  ontology of Brain Operating Principles (BOPs) for observed neural function and an ontological framework for grounding models in empirical data. We present an implementation of this ontological framework in the Brain Operation Database (BODB), an environment in which modelers and experimentalists can work together by making use of their shared empirical data, models and expertise. Abstract We assess the challenges of studying action and language mechanisms in the brain, both singly and in relation to each other to provide a novel perspective on neuroinformatics, integrating the development of databases for encoding – separately or together – neurocomputational models and empirical data that serve systems and cognitive neuroscience. Summary A key challenge for neuroinformatics is to devise methods for representing, accessing, and integrating vast amounts of diverse and complex data. A useful approach to represent and integrate complex data sets is to develop mathematical models [Arbib ( The Handbook of Brain Theory and Neural Networks , pp. 741–745, 2003); Arbib and Grethe ( Computing the Brain: A Guide to Neuroinformatics , 2001); Ascoli ( Computational Neuroanatomy: Principles and Methods , 2002); Bower and Bolouri ( Computational Modeling of Genetic and Biochemical Networks , 2001); Hines et al. ( J. Comput. Neurosci. 
                 17 , 7–11, 2004); Shepherd et al. ( Trends Neurosci. 
                 21 , 460–468, 1998); Sivakumaran et al. ( Bioinformatics 
                 19 , 408–415, 2003); Smolen et al. ( Neuron 
                 26 , 567–580, 2000); Vadigepalli et al. ( OMICS 
                 7 , 235–252, 2003)]. Models of neural systems provide quantitative and modifiable frameworks for representing data and analyzing neural function. These models can be developed and solved using neurosimulators. One such neurosimulator is simulator for neural networks and action potentials (SNNAP) [Ziv ( J. Neurophysiol. 
                 71 , 294–308, 1994)]. SNNAP is a versatile and userfriendly tool for developing and simulating models of neurons and neural networks. SNNAP simulates many features of neuronal function, including ionic currents and their modulation by intracellular ions and/or second messengers, and synaptic transmission and synaptic plasticity. SNNAP is written in Java and runs on most computers. Moreover, SNNAP provides a graphical user interface (GUI) and does not require programming skills. This chapter describes several capabilities of SNNAP and illustrates methods for simulating neurons and neural networks. SNNAP is available at  
                   http://snnap.uth.tmc.edu 
                   
                 . Conclusion ModelDB provides a resource for the computational neuroscience community that enables investigators to increase their understanding of published models by enabling them o run the models as published and build on them for further research. Its use can aid the field of computational neuroscience to enter a new era of expedited numerical experimentation. Abstract Pairedpulse inhibition (PPI) of the population spike observed in extracellular field recordings is widely used as a readout of hippocampal network inhibition. PPI reflects GABA A  receptormediated inhibition of principal neurons through local interneurons. However, because of its polysynaptic nature, it is difficult to assign PPI changes to precise synaptic mechanisms. Here we used a detailed network model of the dentate gyrus to simulate PPI of granule cell action potentials and analyze its network properties. Our computational analysis indicates that PPI results mainly from a combination of perisomatic feedforward and feedback inhibition of granule cells by basket cells. Feedforward inhibition mediated by basket cells appeared to be the most significant source of PPI. Our simulations suggest that PPI depends more on somatic than on dendritic inhibition of granule cells. Furthermore, PPI was modulated by changes in GABA A  reversal potential (E GABA ) and by alterations in intrinsic excitability of granule cells. In summary, computer modeling provides a useful tool for determining the role of synaptic and intrinsic cellular mechanisms in pairedpulse field potential responses. Abstract Translating basic neuroscience research into experimental neurology applications often requires functional interfacing of the central nervous system (CNS) with artificial devices designed to monitor and/or stimulate brain electrical activity. Ideally, such interfaces should provide a high temporal and spatial resolution over a large area of tissue during stimulation and/or recording of neuronal activity, with the ultimate goal to elicit/detect the electrical excitation at the singlecell level and to observe the emerging spatiotemporal correlations within a given functional area. Activity patterns generated by CNS neurons have been typically correlated with a sensory stimulus, a motor response, or a potentially cognitive process. Abstract Digital reconstruction of neuronal arborizations is an important step in the quantitative investigation of cellular neuroanatomy. In this process, neurites imaged by microscopy are semimanually traced through the use of specialized computer software and represented as binary trees of branching cylinders (or truncated cones). Such form of the reconstruction files is efficient and parsimonious, and allows extensive morphometric analysis as well as the implementation of biophysical models of electrophysiology. Here, we describe Neuron_Morpho, a plugin for the popular Java application ImageJ that mediates the digital reconstruction of neurons from image stacks. Both the executable and code of Neuron_Morpho are freely distributed (www.maths.soton.ac.uk/staff/D’Alessandro/morpho or www.krasnow.gmu.edu/LNeuron), and are compatible with all major computer platforms (including Windows, Mac, and Linux). We tested Neuron_Morpho by reconstructing two neurons from each of the two preparations representing different brain areas (hippocampus and cerebellum), neuritic type (pyramidal cell dendrites and olivar axonal projection terminals), and labeling method (rapid Golgi impregnation and anterograde dextran amine), and quantitatively comparing the resulting morphologies to those of the same cells reconstructed with the standard commercial system, Neurolucida. None of the numerous morphometric measures that were analyzed displayed any significant or systematic difference between the two reconstructing systems. The aim of the study to elucidate the biophysical mechanisms able to determine specific transformations of the patterns of output signals of neurons (neuronal impulse codes) depending on the spatiotemporal organization of synaptic actions coming to the dendrites. We studied mathematical models of the neocortical layer 5 pyramidal neurons built according to the results of computer reconstruction of their dendritic arborizations and experimental data on the voltagedependent conductivities of their dendritic membrane. This work is a continuation of our previous studies that showed the existence of certain relations between the complexity of neural impulse codes, on the one hand, and the complexity, size, metrical asymmetry of branching, and nonlinear membrane properties of the dendrites, on the other hand. This relation determines synchronous (with some phase shifts) or asynchronous transitions of asymmetrical dendritic subtrees between high and low depolarization states during the generation of output impulse patterns in response to distributed tonic activation of dendritic inputs. In this work we demonstrate the first time that the appearance and pattern of transformations of complex periodical impulse trains at the neuron’s output associated with receiving a short series of presynaptic action potentials are determined not only by the time of arrival of such a series, but also by their spatial addressing to asymmetric dendritic subtrees; the latter, in this case, may be in the same (synchronous transitions) or different (asynchronous transitions) electrical states. Biophysically, this phenomenon is based on a significant excess of the driving potential for a synaptic excitatory current in lowdepolarization regions, as compared with that in highdepolarization dendritic regions receiving phasic synaptic stimuli. These findings open a novel aspect of the functioning of neurons and neuronal networks. Abstract Electrical models of neurons are one of the rather rare cases in Biology where a concise quantitative theory accounts for a huge range of observations and works well to predict and understand physiological properties. The mark of a successful theory is that people take it for granted and use it casually. Single neuronal models are no longer remarkable: with the theory well in hand, most interesting questions using models have moved to the networks of neurons in which they are embedded, and the networks of signalling pathways that are in turn embedded in neurons. Nevertheless, good singleneuron models are still rather rare and valuable entities, and it is an important goal in neuroinformatics (and this chapter) to make their generation a welltuned process.The electrical properties of single neurons can be acurately modeled using multicompartmental modeling. Such models are biologically motivated and have a close correspondence with the underlying biophysical properties of neurons and their ion channels. These multicompartment models are also important as building blocks for detailed network models. Finally, the compartmental modeling framework is also well suited for embedding molecular signaling pathway models which are important for studying synaptic plasticity. This chapter introduces the theory and practice of multicompartmental modeling. Abstract Dopaminergic neuron activity has been modeled during learning and appetitive behavior, most commonly using the temporaldifference (TD) algorithm. However, a proper representation of elapsed time and of the exact task is usually required for the model to work. Most models use timing elements such as delayline representations of time that are not biologically realistic for intervals in the range of seconds. The intervaltiming literature provides several alternatives. One of them is that timing could emerge from general network dynamics, instead of coming from a dedicated circuit. Here, we present a general ratebased learning model based on long shortterm memory (LSTM) networks that learns a time representation when needed. Using a naïve network learning its environment in conjunction with TD, we reproduce dopamine activity in appetitive trace conditioning with a constant CSUS interval, including probe trials with unexpected delays. The proposed model learns a representation of the environment dynamics in an adaptive biologically plausible framework, without recourse to delay lines or other specialpurpose circuits. Instead, the model predicts that the taskdependent representation of time is learned by experience, is encoded in ramplike changes in singleneuron activity distributed across small neural networks, and reflects a temporal integration mechanism resulting from the inherent dynamics of recurrent loops within the network. The model also reproduces the known finding that trace conditioning is more difficult than delay conditioning and that the learned representation of the task can be highly dependent on the types of trials experienced during training. Finally, it suggests that the phasic dopaminergic signal could facilitate learning in the cortex. On mathematical models of pyramidal neurons localized in the neocortical layers 2/3, whose reconstructed dendritic arborization possessed passive linear or active nonlinear membrane properties, we studied the effect of morphology of the dendrites on their passive electrical transfer characteristics and also on the formation of patterns of spike discharges at the output of the cell under conditions of tonic activation via uniformly distributed excitatory synapses along the dendrites. For this purpose, we calculated morphometric characteristics of the size, complexity, metric asymmetry, and function of effectiveness of somatopetal transmission of the current (with estimation of the sensitivity of this efficacy to changes in the uniform membrane conductance) for the reconstructed dendritic arborization in general and also for its apical and basal subtrees. Spatial maps of the membrane potential and intracellular calcium concentration, which corresponded to certain temporal patterns of spike discharges generated by the neuron upon different intensities of synaptic activation, were superimposed on the 3D image and dendrograms of the neuron. These maps were considered “spatial autographs” of the above patterns. The main discharge pattern included periodic twospike bursts (dublets) generated with relatively stable intraburst interspike intervals and interburst intervals decreasing with a rise in the intensity of activation. Under conditions of intense activation, the interburst intervals became close to the intraburst intervals, so the cell began to generate continuous trains of action potentials. Such a repertoire (consisting of two patterns of the activity, periodical dublets and continuous discharges) is considerably scantier than that described earlier in pyramidal neurons of the neocortical layer 5. Under analogous conditions of activation, we observed in the latter cells a variety of patterns of output discharges of different complexities, including stochastic ones. A relatively short length of the apical dendrite subtree of layer 2/3 neurons and, correspondingly, a smaller metric asymmetry (differences between the lengths of the apical and basal dendritic branches and paths), as compared with those in layer 5 pyramidal neurons, are morphological factors responsible for the predominance of periodic spike dublets. As a result, there were two combinations of different electrical states of the sites of dendritic arborization (“spatial autographs”). In the case of dublets, these were high depolarization of the apical dendrites vs. low depolarization of the basal dendrites and a reverse combination; only the latter (reverse) combination corresponded to the case of continuous discharges. The relative simplicity and uniformity of spike patterns in the cells, apparently, promotes the predominance of network interaction in the processes of formation of the activity of pyramidal neurons of layers 2/3 and, thereby, a higher efficiency of the processes of intracortical association. Abstract Phase precession is one of the most well known examples within the temporal coding hypothesis. Here we present a biophysical spiking model for phase precession in hippocampal CA1 which focuses on the interaction between place cells and local inhibitory interneurons. The model’s functional block is composed of a place cell (PC) connected with a local inhibitory cell (IC) which is modulated by the population theta rhythm. Both cells receive excitatory inputs from the entorhinal cortex (EC). These inputs are both theta modulated and space modulated. The dynamics of the two neuron types are described by integrateandfire models with conductance synapses, and the EC inputs are described using nonhomogeneous Poisson processes. Phase precession in our model is caused by increased drive to specific PC/IC pairs when the animal is in their place field. The excitation increases the IC’s firing rate, and this modulates the PC’s firing rate such that both cells precess relative to theta. Our model implies that phase coding in place cells may not be independent from rate coding. The absence of restrictive connectivity constraints in this model predicts the generation of phase precession in any network with similar architecture and subject to a clocking rhythm, independently of the involvement in spatial tasks. Abstract We have discussed several types of active (voltagegated) channels for specific neuron models. The Hodgkin–Huxley model for the squid axon consisted of three different ion channels: a passive leak, a transient sodium channel, and the delayed rectifier potassium channel. Similarly, the Morris–Lecar model has a delayed rectifier and a simple calcium channel (with no dynamics). Hodgkin and Huxley were smart and supremely lucky that they used the squid axon as a model to analyze the action potential, as it turns out that most neurons have dozens of different ion channels. In this chapter, we briefly describe a number of them, provide some instances of their formulas, and describe how they influence a cell’s firing properties. The reader who is interested in finding out about other channels and other models for the channels described here should consult http://senselab.med.yale.edu/modeldb/default.asp, which is a database for neural models. Abstract Detailed cell and network morphologies are becoming increasingly important in Computational Neuroscience. Great efforts have been undertaken to systematically record and store the anatomical data of cells. This effort is visible in databases, such as  NeuroMorpho.org . In order to make use of these fast growing data within computational models of networks, it is vital to include detailed data of morphologies when generating those cell and network geometries. For this purpose we developed the Neuron Network Generator  NeuGen 2.0 , that is designed to include known and published anatomical data of cells and to automatically generate large networks of neurons. It offers export functionality to classic simulators, such as the NEURON Simulator by Hines and Carnevale ( 2003 ).  NeuGen 2.0  is designed in a modular way, so any new and available data can be included into  NeuGen 2.0 . Also, new brain areas and cell types can be defined with the possibility of constructing userdefined cell types and networks. Therefore,  NeuGen 2.0  is a software package that grows with each new piece of anatomical data, which subsequently will continue to increase the morphological detail of automatically generated networks. In this paper we introduce  NeuGen 2.0  and apply its functionalities to the CA1 hippocampus. Runtime and memory benchmarks show that  NeuGen 2.0  is applicable to generating very large networks, with high morphological detail. Abstract This chapter provides a brief history of the development of software for simulating biologically realistic neurons and their networks, beginning with the pioneering work of Hodgkin and Huxley and others who developed the computational models and tools that are used today. I also present a personal and subjective view of some of the issues that came up during the development of GENESIS, NEURON, and other general platforms for neural simulation. This is with the hope that developers and users of the next generation of simulators can learn from some of the good and bad design elements of the last generation. New simulator architectures such as GENESIS 3 allow the use of standard wellsupported external modules or specialized tools for neural modeling that are implemented independently from the means of the running the model simulation. This allows not only sharing of models but also sharing of research tools. Other promising recent developments during the past few years include standard simulatorindependent declarative representations for neural models, the use of modern scripting languages such as Python in place of simulatorspecific ones and the increasing use of opensource software solutions. Abstract Modeling is a means for integrating the results from Genomics, Transcriptomics, Proteomics, and Metabolomics experiments and for gaining insights into the interaction of the constituents of biological systems. However, sharing such large amounts of frequently heterogeneous and distributed experimental data needs both standard data formats and public repositories. Standardization and a public storage system are also important for modeling due to the possibility of sharing models irrespective of the used software tools. Furthermore, rapid model development strongly benefits from available software packages that relieve the modeler of recurring tasks like numerical integration of rate equations or parameter estimation.In this chapter, the most common standard formats used for model encoding and some of the major public databases in this scientific field are presented. The main features of currently available modeling software are discussed and proposals for the application of such tools are given. Abstract When a multicompartment neuron is divided into subtrees such that no subtree has more than two connection points to other subtrees, the subtrees can be on different processors and the entire system remains amenable to direct Gaussian elimination with only a modest increase in complexity. Accuracy is the same as with standard Gaussian elimination on a single processor. It is often feasible to divide a 3D reconstructed neuron model onto a dozen or so processors and experience almost linear speedup. We have also used the method for purposes of load balance in network simulations when some cells are so large that their individual computation time is much longer than the average processor computation time or when there are many more processors than cells. The method is available in the standard distribution of the NEURON simulation program. Conclusion The Axiope team has found a well defined niche in the neuroscience software environment and is in the process of writing a software suite that may fill it. It is too early to say whether they will succeed as the main components of the software suite are not yet available. However they may fare, they have thrown the gauntlet to the neuroscience community: “Tools for efficient data analysis are coming online: will you use them?” Abstract The recent development of large multielectrode recording arrays has made it affordable for an increasing number of laboratories to record from multiple brain regions simultaneously. The development of analytical tools for array data, however, lags behind these technological advances in hardware. In this paper, we present a method based on forward modeling for estimating current source density from electrophysiological signals recorded on a twodimensional grid using multielectrode rectangular arrays. This new method, which we call twodimensional inverse Current Source Density (iCSD 2D), is based upon and extends our previous one and threedimensional techniques. We test several variants of our method, both on surrogate data generated from a collection of Gaussian sources, and on model data from a population of layer 5 neocortical pyramidal neurons. We also apply the method to experimental data from the rat subiculum. The main advantages of the proposed method are the explicit specification of its assumptions, the possibility to include systemspecific information as it becomes available, the ability to estimate CSD at the grid boundaries, and lower reconstruction errors when compared to the traditional approach. These features make iCSD 2D a substantial improvement over the approaches used so far and a powerful new tool for the analysis of multielectrode array data. We also provide a free GUIbased MATLAB toolbox to analyze and visualize our test data as well as user datasets. Abstract Under sustained input current of increasing strength neurons eventually stop firing, entering a depolarization block. This is a robust effect that is not usually explored in experiments or explicitly implemented or tested in models. However, the range of current strength needed for a depolarization block could be easily reached with a random background activity of only a few hundred excitatory synapses. Depolarization block may thus be an important property of neurons that should be better characterized in experiments and explicitly taken into account in models at all implementation scales. Here we analyze the spiking dynamics of CA1 pyramidal neuron models using the same set of ionic currents on both an accurate morphological reconstruction and on its reduction to a singlecompartment. The results show the specific ion channel properties and kinetics that are needed to reproduce the experimental findings, and how their interplay can drastically modulate the neuronal dynamics and the input current range leading to a depolarization block. We suggest that this can be one of the ratelimiting mechanisms protecting a CA1 neuron from excessive spiking activity. Abstract Neuronal recordings and computer simulations produce ever growing amounts of data, impeding conventional analysis methods from keeping pace. Such large datasets can be automatically analyzed by taking advantage of the wellestablished relational database paradigm. Raw electrophysiology data can be entered into a database by extracting its interesting characteristics (e.g., firing rate). Compared to storing the raw data directly, this database representation is several orders of magnitude higher efficient in storage space and processing time. Using two large electrophysiology recording and simulation datasets, we demonstrate that the database can be queried, transformed and analyzed. This process is relatively simple and easy to learn because it takes place entirely in Matlab, using our database analysis toolbox, PANDORA. It is capable of acquiring data from common recording and simulation platforms and exchanging data with external database engines and other analysis toolboxes, which make analysis simpler and highly interoperable. PANDORA is available to be freely used and modified because it is opensource ( 
                            http://software.incf.org/software/pandora/home 
                            
                         ). Abstract This chapter is devoted to the detailed discussion of several numerical simulations wherein we use a model to generate data, and then we examine how well we can use  L  = 1, 2,  …  of the time series for state variables of the model to estimate fixed parameters within the model and the time series of the state variables not presented to or known to the model. These are “twin experiments” and have often been used to exercise the methods one adopts for approximating the path integral for the statistical data assimilation problem. Abstract Sensitization of the defensive shortening reflex in the leech has been linked to a segmentally repeated trisynaptic positive feedback loop. Serotonin from the Rcell enhances Scell excitability, Scell impulses cross an electrical synapse into the Cinterneuron, and the Cinterneuron excites the Rcell via a glutamatergic synapse. The Cinterneuron has two unusual characteristics. First, impulses take longer to propagate from the S soma to the C soma than in the reverse direction. Second, impulses recorded from the electrically unexcitable C soma vary in amplitude when extracellular divalent cation concentrations are elevated, with smaller impulses failing to induce synaptic potentials in the Rcell. A compartmental, computational model was developed to test the sufficiency of multiple, independent spike initiation zones in the Cinterneuron to explain these observations. The model displays asymmetric delays in impulse propagation across the S–C electrical synapse and graded impulse amplitudes in the Cinterneuron in simulated high divalent cation concentrations. Abstract Before we delve into the general structure of using information from measurements to complete models of those measurements, we will illustrate many of the questions involved by taking a look at some welltrodden ground. Completing a model means that we have estimated all the unknown parameters in the model, allowing us to predict the development of the model in its state space given a set of initial conditions and a statement of the forces acting to drive it. Abstract Significant inroads have been made to understand cerebellar cortical processing but neural coding at the output stage of the cerebellum in the deep cerebellar nuclei (DCN) remains poorly understood. The DCN are unlikely to just present a relay nucleus because Purkinje cell inhibition has to be turned into an excitatory output signal, and DCN neurons exhibit complex intrinsic properties. In particular, DCN neurons exhibit a range of rebound spiking properties following hyperpolarizing current injection, raising the question how this could contribute to signal processing in behaving animals. Computer modeling presents an ideal tool to investigate how intrinsic voltagegated conductances in DCN neurons could generate the heterogeneous firing behavior observed, and what input conditions could result in rebound responses. To enable such an investigation we built a compartmental DCN neuron model with a full dendritic morphology and appropriate active conductances. We generated a good match of our simulations with DCN current clamp data we recorded in acute slices, including the heterogeneity in the rebound responses. We then examined how inhibitory and excitatory synaptic input interacted with these intrinsic conductances to control DCN firing. We found that the output spiking of the model reflected the ongoing balance of excitatory and inhibitory input rates and that changing the level of inhibition performed an additive operation. Rebound firing following strong Purkinje cell input bursts was also possible, but only if the chloride reversal potential was more negative than −70 mV to allow deinactivation of rebound currents. Fast rebound bursts due to Ttype calcium current and slow rebounds due to persistent sodium current could be differentially regulated by synaptic input, and the pattern of these rebounds was further influenced by HCN current. Our findings suggest that active properties of DCN neurons could play a crucial role for signal processing in the cerebellum. Abstract Making use of very detailed neurophysiological, anatomical, and behavioral data to build biologicallyrealistic computational models of animal behavior is often a difficult task. Until recently, many software packages have tried to resolve this mismatched granularity with different approaches. This paper presents KInNeSS, the KDE Integrated NeuroSimulation Software environment, as an alternative solution to bridge the gap between data and model behavior. This open source neural simulation software package provides an expandable framework incorporating features such as ease of use, scalability, an XML based schema, and multiple levels of granularity within a modern object oriented programming design. KInNeSS is best suited to simulate networks of hundreds to thousands of branched multicompartmental neurons with biophysical properties such as membrane potential, voltagegated and ligandgated channels, the presence of gap junctions or ionic diffusion, neuromodulation channel gating, the mechanism for habituative or depressive synapses, axonal delays, and synaptic plasticity. KInNeSS outputs include compartment membrane voltage, spikes, localfield potentials, and current source densities, as well as visualization of the behavior of a simulated agent. An explanation of the modeling philosophy and plugin development is also presented. Further development of KInNeSS is ongoing with the ultimate goal of creating a modular framework that will help researchers across different disciplines to effectively collaborate using a modern neural simulation platform. Abstract No Abstract Available Abstract We have developed a simulation tool within the NEURON simulator to assist in organization, verification, and analysis of simulations. This tool, denominated Neural Query System (NQS), provides a relational database system, a query function based on the SELECT function of Structured Query Language, and datamining tools. We show how NQS can be used to organize, manage, verify, and visualize parameters for both single cell and network simulations. We demonstrate an additional use of NQS to organize simulation output and relate outputs to parameters in a network model. The NQS software package is available at http://senselab. med.yale.edu/senselab/SimToolDB. *** DIRECT SUPPORT *** A11U5014 00003 Abstract Networks of cells form tissues and organs, where aggregations of cells operate as systems. It is similar to how single cells function as systems of protein networks, where, for example, ion channel currents of a single cell are integrated to produce a whole cell membrane potential. A cell in a network may behave differently from what it does alone. Dynamics of a single cell affect to those of others and vice versa, that is, cells interact with each other. Interactions are made by different mechanisms. Cardiac cells forming a cardiac tissues and heart interact electrochemically through celltocell connections called  gap junctions , by which an action potential generated at the sinoatrial node conducts through the heart, allowing coordinated muscle contractions from the atrium to the ventricle. They interact also mechanically because every cell contracts mechanically to produce heart beats. Neuronal cells in the nervous system interact via chemical  synapses , by which neuronal networks exhibit spatiotemporal spiking dynamics, representing neural information. In a neuronal network in charge of movement control of a musculoskeletal system, such spatiotemporal dynamics directly correspond to coordinated contractions of a number of skeletal muscles so that a desired motion of limbs can be performed. This chapter illustrates several mathematical techniques through examples from modeling of cellular networks. Abstract Despite the central position of CA3 pyramidal cells in the hippocampal circuit, the experimental investigation of their synaptic properties has been limited. Recent slice experiments from adult rats characterized AMPA and NMDA receptor unitary synaptic responses in CA3b pyramidal cells. Here, excitatory synaptic activation is modeled to infer biophysical parameters, aid analysis interpretation, explore mechanisms, and formulate predictions by contrasting simulated somatic recordings with experimental data. Reconstructed CA3b pyramidal cells from the public repository NeuroMorpho.Org were used to allow for cellspecific morphological variation. For each cell, synaptic responses were simulated for perforant pathway and associational/commissural synapses. Means and variability for peak amplitude, timetopeak, and halfheight width in these responses were compared with equivalent statistics from experimental recordings. Synaptic responses mediated by AMPA receptors are best fit with properties typical of previously characterized glutamatergic receptors where perforant path synapses have conductances twice that of associational/commissural synapses (0.9 vs. 0.5 nS) and more rapid peak times (1.0 vs. 3.3 ms). Reanalysis of passivecell experimental traces using the model shows no evidence of a CA1like increase of associational/commissural AMPA receptor conductance with increasing distance from the soma. Synaptic responses mediated by NMDA receptors are best fit with rapid kinetics, suggestive of NR2A subunits as expected in mature animals. Predictions were made for passivecell current clamp recordings, combined AMPA and NMDA receptor responses, and local dendritic depolarization in response to unitary stimulations. Models of synaptic responses in active cells suggest altered axial resistivity and the presence of synaptically activated potassium channels in spines. Abstract What is the role of higherorder spike correlations for neuronal information processing? Common data analysis methods to address this question are devised for the application to spike recordings from multiple single neurons. Here, we present a new method which evaluates the subthreshold membrane potential fluctuations of one neuron, and infers higherorder correlations among the neurons that constitute its presynaptic population. This has two important advantages: Very large populations of up to several thousands of neurons can be studied, and the spike sorting is obsolete. Moreover, this new approach truly emphasizes the functional aspects of higherorder statistics, since we infer exactly those correlations which are seen by a neuron. Our approach is to represent the subthreshold membrane potential fluctuations as presynaptic activity filtered with a fixed kernel, as it would be the case for a leaky integrator neuron model. This allows us to adapt the recently proposed method CuBIC (cumulant based inference of higherorder correlations from the population spike count; Staude et al., J Comput Neurosci 29(1–2):327–350,  2010c ) with which the maximal order of correlation can be inferred. By numerical simulation we show that our new method is reasonably sensitive to weak higherorder correlations, and that only short stretches of membrane potential are required for their reliable inference. Finally, we demonstrate its remarkable robustness against violations of the simplifying assumptions made for its construction, and discuss how it can be employed to analyze  in vivo  intracellular recordings of membrane potentials. Abstract The precise mapping of how complex patterns of synaptic inputs are integrated into specific patterns of spiking output is an essential step in the characterization of the cellular basis of network dynamics and function. Relative to other principal neurons of the hippocampus, the electrophysiology of CA1 pyramidal cells has been extensively investigated. Yet, the precise inputoutput relationship is to date unknown even for this neuronal class. CA1 pyramidal neurons receive laminated excitatory inputs from three distinct pathways: recurrent CA1 collaterals on basal dendrites, CA3 Schaffer collaterals, mostly on oblique and proximal apical dendrites, and entorhinal perforant pathway on distal apical dendrites. We implemented detailed computer simulations of pyramidal cell electrophysiology based on threedimensional anatomical reconstructions and compartmental models of available biophysical properties from the experimental literature. To investigate the effect of synaptic input on axosomatic firing, we stochastically distributed a realistic number of excitatory synapses in each of the three dendritic layers. We then recorded the spiking response to different stimulation patterns. For all dendritic layers, synchronous stimuli resulted in trains of spiking output and a linear relationship between input and output firing frequencies. In contrast, asynchronous stimuli evoked nonbursting spike patterns and the corresponding firing frequency inputoutput function was logarithmic. The regular/irregular nature of the input synaptic intervals was only reflected in the regularity of output interburst intervals in response to synchronous stimulation, and never affected firing frequency. Synaptic stimulations in the basal and proximal apical trees across individual neuronal morphologies yielded remarkably similar inputoutput relationships. Results were also robust with respect to the detailed distributions of dendritic and synaptic conductances within a plausible range constrained by experimental evidence. In contrast, the inputoutput relationship in response to distal apical stimuli showed dramatic differences from the other dendritic locations as well as among neurons, and was more sensible to the exact channel densities. Abstract Background Quantitative models of biochemical and cellular systems are used to answer a variety of questions in the biological sciences. The number of published quantitative models is growing steadily thanks to increasing interest in the use of models as well as the development of improved software systems and the availability of better, cheaper computer hardware. To maximise the benefits of this growing body of models, the field needs centralised model repositories that will encourage, facilitate and promote model dissemination and reuse. Ideally, the models stored in these repositories should be extensively tested and encoded in communitysupported and standardised formats. In addition, the models and their components should be crossreferenced with other resources in order to allow their unambiguous identification. Description BioModels Database  http://www.ebi.ac.uk/biomodels/  is aimed at addressing exactly these needs. It is a freelyaccessible online resource for storing, viewing, retrieving, and analysing published, peerreviewed quantitative models of biochemical and cellular systems. The structure and behaviour of each simulation model distributed by BioModels Database are thoroughly checked; in addition, model elements are annotated with terms from controlled vocabularies as well as linked to relevant data resources. Models can be examined online or downloaded in various formats. Reaction network diagrams generated from the models are also available in several formats. BioModels Database also provides features such as online simulation and the extraction of components from large scale models into smaller submodels. Finally, the system provides a range of web services that external software systems can use to access uptodate data from the database. Conclusions BioModels Database has become a recognised reference resource for systems biology. It is being used by the community in a variety of ways; for example, it is used to benchmark different simulation systems, and to study the clustering of models based upon their annotations. Model deposition to the database today is advised by several publishers of scientific journals. The models in BioModels Database are freely distributed and reusable; the underlying software infrastructure is also available from SourceForge  https://sourceforge.net/projects/biomodels/  under the GNU General Public License. Abstract How does the language system coordinate with our visual system to yield flexible integration of linguistic, perceptual, and worldknowledge information when we communicate about the world we perceive? Schema theory is a computational framework that allows the simulation of perceptuomotor coordination programs on the basis of known brain operating principles such as cooperative computation and distributed processing. We present first its application to a model of language production, SemRep/TCG, which combines a semantic representation of visual scenes (SemRep) with Template Construction Grammar (TCG) as a means to generate verbal descriptions of a scene from its associated SemRep graph. SemRep/TCG combines the neurocomputational framework of schema theory with the representational format of construction grammar in a model linking eyetracking data to visual scene descriptions. We then offer a conceptual extension of TCG to include language comprehension and address data on the role of both world knowledge and grammatical semantics in the comprehension performances of agrammatic aphasic patients. This extension introduces a distinction between heavy and light semantics. The TCG model of language comprehension offers a computational framework to quantitatively analyze the distributed dynamics of language processes, focusing on the interactions between grammatical, world knowledge, and visual information. In particular, it reveals interesting implications for the understanding of the various patterns of comprehension performances of agrammatic aphasics measured using sentencepicture matching tasks. This new step in the life cycle of the model serves as a basis for exploring the specific challenges that neurolinguistic computational modeling poses to the neuroinformatics community. Abstract Background The "inverse" problem is related to the determination of unknown causes on the bases of the observation of their effects. This is the opposite of the corresponding "direct" problem, which relates to the prediction of the effects generated by a complete description of some agencies. The solution of an inverse problem entails the construction of a mathematical model and takes the moves from a number of experimental data. In this respect, inverse problems are often illconditioned as the amount of experimental conditions available are often insufficient to unambiguously solve the mathematical model. Several approaches to solving inverse problems are possible, both computational and experimental, some of which are mentioned in this article. In this work, we will describe in details the attempt to solve an inverse problem which arose in the study of an intracellular signaling pathway. Results Using the Genetic Algorithm to find the suboptimal solution to the optimization problem, we have estimated a set of unknown parameters describing a kinetic model of a signaling pathway in the neuronal cell. The model is composed of mass action ordinary differential equations, where the kinetic parameters describe proteinprotein interactions, protein synthesis and degradation. The algorithm has been implemented on a parallel platform. Several potential solutions of the problem have been computed, each solution being a set of model parameters. A subset of parameters has been selected on the basis on their small coefficient of variation across the ensemble of solutions. Conclusion Despite the lack of sufficiently reliable and homogeneous experimental data, the genetic algorithm approach has allowed to estimate the approximate value of a number of model parameters in a kinetic model of a signaling pathway: these parameters have been assessed to be relevant for the reproduction of the available experimental data. Abstract Theta (4–12 Hz) and gamma (30–80 Hz) rhythms are considered important for cortical and hippocampal function. Although several neuron types are implicated in rhythmogenesis, the exact cellular mechanisms remain unknown. Subthreshold electric fields provide a flexible, areaspecific tool to modulate neural activity and directly test functional hypotheses. Here we present experimental and computational evidence of the interplay among hippocampal synaptic circuitry, neuronal morphology, external electric fields, and network activity. Electrophysiological data are used to constrain and validate an anatomically and biophysically realistic model of area CA1 containing pyramidal cells and two interneuron types: dendritic and perisomatictargeting. We report two lines of results: addressing the network structure capable of generating thetamodulated gamma rhythms, and demonstrating electric field effects on those rhythms. First, thetamodulated gamma rhythms require specific inhibitory connectivity. In one configuration, GABAergic axodendritic feedback on pyramidal cells is only effective in proximal but not distal layers. An alternative configuration requires two distinct perisomatic interneuron classes, one exclusively receiving excitatory contacts, the other additionally targeted by inhibition. These observations suggest novel roles for particular classes of oriens and basket cells. The second major finding is that subthreshold electric fields robustly alter the balance between different rhythms. Independent of network configuration, positive electric fields decrease, while negative fields increase the theta/gamma ratio. Moreover, electric fields differentially affect average theta frequency depending on specific synaptic connectivity. These results support the testable prediction that subthreshold electric fields can alter hippocampal rhythms, suggesting new approaches to explore their cognitive functions and underlying circuitry. Abstract The brain is extraordinarily complex, containing 10 11  neurons linked with 10 14  connections. We can improve our understanding of individual neurons and neuronal networks by describing their behavior in mathematical and computational models. This chapter provides an introduction to neural modeling, laying the foundation for several basic models and surveying key topics. After some discussion on the motivations of modelers and the uses of neural models, we explore the properties of electrically excitable membranes. We describe in some detail the Hodgkin–Huxley model, the first neural model to describe biophysically the behavior of biological membranes. We explore how this model can be extended to describe a variety of excitable membrane behaviors, including axonal propagation, dendritic processing, and synaptic communication. This chapter also covers mathematical models that replicate basic neural behaviors through more abstract mechanisms. We briefly explore efforts to extend singleneuron models to the network level and provide several examples of insights gained through this process. Finally, we list common resources, including modeling environments and repositories, that provide the guidance and parameter sets necessary to begin building neural models. Abstract We have developed a program NeuroText to populate the neuroscience databases in SenseLab (http://senselab.med.yale.edu/senselab) by mining the natural language text of neuroscience articles. NeuroText uses a twostep approach to identify relevant articles. The first step (preprocessing), aimed at 100% sensitivity, identifies abstracts containing database keywords. In the second step, potentially relveant abstracts identified in the first step are processed for specificity dictated by database architecture, and neuroscience, lexical and semantic contexts. NeuroText results were presented to the experts for validation using a dynamically generated interface that also allows expertvalidated articles to be automatically deposited into the databases. Of the test set of 912 articles, 735 were rejected at the preprocessing step. For the remaining articles, the accuracy of predicting databaserelevant articles was 85%. Twentytwo articles were erroneously identified. NeuroText deferred decisions on 29 articles to the expert. A comparison of NeuroText results versus the experts’ analyses revealed that the program failed to correctly identify articles’ relevance due to concepts that did not yet exist in the knowledgebase or due to vaguely presented information in the abstracts. NeuroText uses two “evolution” techniques (supervised and unsupervised) that play an important role in the continual improvement of the retrieval results. Software that uses the NeuroText approach can facilitate the creation of curated, specialinterest, bibliography databases. Abstract Dendrites play an important role in neuronal function and connectivity. This chapter introduces the first section of the book focusing on the morphological features of dendritic tree structures and the role of dendritic trees in the circuit. We provide an overview of quantitative procedures for data collection, analysis, and modeling of dendrite shape. Our main focus lies on the description of morphological complexity and how one can use this description to unravel neuronal function in dendritic trees and neural circuits. Abstract The chapter is organised in two parts: In the first part, the focus is on a combined power spectral and nonlinear behavioural analysis of a neural mass model of the thalamocortical circuitry. The objective is to study the effectiveness of such “multimodal” analytical techniques in modelbased studies investigating the neural correlates of abnormal brain oscillations in Alzheimer’s disease (AD). The power spectral analysis presented here is a study of the “slowing” (decreasing dominant frequency of oscillation) within the alpha frequency band (8–13 Hz), a hallmark of electroencephalogram (EEG) dynamics in AD. Analysis of the nonlinear dynamical behaviour focuses on the bifurcating property of the model. The results show that the alpha rhythmic content is maximal at close proximity to the bifurcation point—an observation made possible by the “multimodal” approach adopted herein. Furthermore, a slowing in alpha rhythm is observed for increasing inhibitory connectivity—a consistent feature of our research into neuropathological oscillations associated with AD. In the second part, we have presented power spectral analysis on a model that implements multiple feedforward and feedback connectivities in the thalamocorticothalamic circuitry, and is thus more advanced in terms of biological plausibility. This study looks at the effects of synaptic connectivity variation on the power spectra within the delta (1–3 Hz), theta (4–7 Hz), alpha (8–13 Hz) and beta (14–30 Hz) bands. An overall slowing of EEG with decreasing synaptic connectivity is observed, indicated by a decrease of power within alpha and beta bands and increase in power within the theta and delta bands. Thus, the model behaviour conforms to longitudinal studies in AD indicating an overall slowing of EEG. Abstract Neuronal processes grow under a variety of constraints, both immediate and evolutionary. Their pattern of growth provides insight into their function. This chapter begins by reviewing morphological metrics used in analyses and computational models. Molecular mechanisms underlying growth and plasticity are then discussed, followed by several types of modeling approaches. Computer simulation of morphology can be used to describe and reproduce the statistics of neuronal types or to evaluate growth and functional hypotheses. For instance, models in which branching is probabilistically determined by diameter produce realistic virtual dendrites of most neuronal types, though more complicated statistical models are required for other types. Virtual dendrites grown under environmental and/or functional constraints are also discussed, offering a broad perspective on dendritic morphology. Abstract Chopper neurons in the cochlear nucleus are characterized by intrinsic oscillations with short average interspike intervals (ISIs) and relative level independence of their response (Pfeiffer, Exp Brain Res 1:220–235, 1966; Blackburn and Sachs, J Neurophysiol 62:1303–1329, 1989), properties which are unattained by models of  single  chopper neurons (e.g., Rothman and Manis, J Neurophysiol 89:3070–3082, 2003a). In order to achieve short ISIs, we optimized the time constants of Rothman and Manis single neuron model with genetic algorithms. Some parameters in the optimization, such as the temperature and the capacity of the cell, turned out to be crucial for the required acceleration of their response. In order to achieve the relative level independence, we have simulated an interconnected network consisting of Rothman and Manis neurons. The results indicate that by stabilization of intrinsic oscillations, it is possible to simulate the physiologically observed level independence of ISIs. As previously reviewed and demonstrated (Bahmer and Langner, Biol Cybern 95:371–379, 2006a), chopper neurons show a preference for ISIs which are multiples of 0.4 ms. It was also demonstrated that the network consisting of two optimized Rothman and Manis neurons which activate each other with synaptic delays of 0.4 ms shows a preference for ISIs of 0.8 ms. Oscillations with various multiples of 0.4 ms as ISIs may be derived from neurons in a more complex network that is activated by simultaneous input of an onset neuron and several auditory nerve fibers. Abstract Recently, a class of twodimensional integrate and fire models has been used to faithfully model spiking neurons. This class includes the Izhikevich model, the adaptive exponential integrate and fire model, and the quartic integrate and fire model. The bifurcation types for the individual neurons have been thoroughly analyzed by Touboul (SIAM J Appl Math 68(4):1045–1079,  2008 ). However, when the models are coupled together to form networks, the networks can display bifurcations that an uncoupled oscillator cannot. For example, the networks can transition from firing with a constant rate to burst firing. This paper introduces a technique to reduce a full network of this class of neurons to a mean field model, in the form of a system of switching ordinary differential equations. The reduction uses population density methods and a quasisteady state approximation to arrive at the mean field system. Reduced models are derived for networks with different topologies and different model neurons with biologically derived parameters. The mean field equations are able to qualitatively and quantitatively describe the bifurcations that the full networks display. Extensions and higher order approximations are discussed. Conclusions Our proposed database schema for managing heterogeneous data is a significant departure from conventional approaches. It is suitable only when the following conditions hold:
 
                         
                            • 
                            
                               The number of classes of entity is numerous, while the number of actual instances in most classes is expected to be very modest. 
                            
                         
                         
                            • 
                            
                               The number (and nature) of the axes describing an arbitrary fact (as an Nary association) varies greatly. 
                            
                         
                      
                  We believe that nervous system data is an appropriate problem domain to test such an approach. Abstract Stereotactic human brain atlases, either in print or electronic form, are useful not only in functional neurosurgery, but also in neuroradiology, human brain mapping, and neuroscience education. The existing atlases represent structures on 2D plates taken at variable, often large intervals, which limit their applications. To overcome this problem, we propose ahybrid interpolation approach to build highresolution brain atlases from the existing ones. In this approach, all section regions of each object are grouped into two types of components: simple and complex. A NURBSbased method is designed for interpolation of the simple components, and a distance mapbased method for the complex components. Once all individual objects in the atlas are interpolated, the results are combined hierarchically in a bottomup manner to produce the interpolation of the entire atlas. In the procedure, different knowledgebased and heuristic strategies are used to preserve various topological relationships. The proposed approach has been validated quantitatively and used for interpolation of two stereotactic brain atlases: the TalairachTournouxatlas and SchaltenbrandWahren atlas. The interpolations produced are of high resolution and feature high accuracy, 3D consistency, smooth surface, and preserved topology. They potentially open new applications for electronic stereotactic brain atlases, such as atlas reformatting, accurate 3D display, and 3D nonlinear warping against normal and pathological scans. The proposed approach is also potentially useful in other applications, which require interpolation and 3D modeling from sparse and/or variable intersection interval data. An example of 3D modeling of an infarct from MR diffusion images is presented. Abstract Quantitative neuroanatomical data are important for the study of many areas of neuroscience, and the complexity of problems associated with neuronal structure requires that research from multiple groups across many disciplines be combined. However, existing neurontracing systems, simulation environments, and tools for the visualization and analysis of neuronal morphology data use a variety of data formats, making it difficult to exchange data in a readily usable way. The NeuroML project was initiated to address these issues, and here we describe an extensible markup language standard, MorphML, which defines a common data format for neuronal morphology data and associated metadata to facilitate data and model exchange, database creation, model publication, and data archiving. We describe the elements of the standard in detail and outline the mappings between this format and those used by a number of popular applications for reconstruction, simulation, and visualization of neuronal morphology. Abstract A major part of biology has become a class of physical and mathematical sciences. We have started to feel, though still a little suspicious yet, that it will become possible to predict biological events that will happen in the future of one’s life and to control some of them if desired so, based upon the understanding of genomic information of individuals and physical and chemical principles governing physiological functions of living organisms at multiple scale and level, from molecules to cells and organs. Abstract A halfcenter oscillator (HCO) is a common circuit building block of central pattern generator networks that produce rhythmic motor patterns in animals. Here we constructed an efficient relational database table with the resulting characteristics of the Hill et al.’s (J Comput Neurosci 10:281–302,  2001 ) HCO simple conductancebased model. The model consists of two reciprocally inhibitory neurons and replicates the electrical activity of the oscillator interneurons of the leech heartbeat central pattern generator under a variety of experimental conditions. Our longrange goal is to understand how this basic circuit building block produces functional activity under a variety of parameter regimes and how different parameter regimes influence stability and modulatability. By using the latest developments in computer technology, we simulated and stored large amounts of data (on the order of terabytes). We systematically explored the parameter space of the HCO and corresponding isolated neuron models using a bruteforce approach. We varied a set of selected parameters (maximal conductance of intrinsic and synaptic currents) in all combinations, resulting in about 10 million simulations. We classified these HCO and isolated neuron model simulations by their activity characteristics into identifiable groups and quantified their prevalence. By querying the database, we compared the activity characteristics of the identified groups of our simulated HCO models with those of our simulated isolated neuron models and found that regularly bursting neurons compose only a small minority of functional HCO models; the vast majority was composed of spiking neurons. Abstract This paper describes how an emerging standard neural network modelling language can be used to configure a generalpurpose neural multichip system by describing the process of writing and loading neural network models on the SpiNNaker neuromimetic hardware. It focuses on the implementation of a SpiNNaker module for PyNN, a simulatorindependent language for neural networks modelling. We successfully extend PyNN to deal with different nonstandard (eg. Izhikevich) cell types, rapidly switch between them and load applications on a parallel hardware by orchestrating the software layers below it, so that they will be abstracted to the final user. Finally we run some simulations in PyNN and compare them against other simulators, successfully reproducing single neuron and network dynamics and validating the implementation. Abstract The present study examines the biophysical properties and functional implications of  I 
                         h  in hippocampal area CA3 interneurons with somata in  strata radiatum  and  lacunosummoleculare . Characterization studies showed a small maximum hconductance (2.6 ± 0.3 nS,  n  = 11), shallow voltage dependence with a hyperpolarized halfmaximal activation ( V 
                         1/2  = −91 mV), and kinetics characterized by doubleexponential functions. The functional consequences of  I 
                         h  were examined with regard to temporal summation and impedance measurements. For temporal summation experiments, 5pulse mossy fiber input trains were activated. Blocking  I 
                         h  with 50 μM ZD7288 resulted in an increase in temporal summation, suggesting that  I 
                         h  supports sensitivity of response amplitude to relative input timing. Impedance was assessed by applying sinusoidal current commands. From impedance measurements, we found that  I 
                         h  did not confer thetaband resonance, but flattened the impedance–frequency relations instead. Double immunolabeling for hyperpolarizationactivated cyclic nucleotidegated proteins and glutamate decarboxylase 67 suggests that all four subunits are present in GABAergic interneurons from the strata considered for electrophysiological studies. Finally, a model of  I 
                         h  was employed in computational analyses to confirm and elaborate upon the contributions of  I 
                         h  to impedance and temporal summation. Abstract Modelling and simulation methods gain increasing importance for the understanding of biological systems. The growing number of available computational models makes support in maintenance and retrieval of those models essential to the community. This article discusses which model information are helpful for efficient retrieval and how existing similarity measures and ranking techniques can be used to enhance the retrieval process, i. e. the model reuse. With the development of new tools and modelling formalisms, there also is an increasing demand for performing search independent of the models’ encoding. Therefore, the presented approach is not restricted to certain model storage formats. Instead, the model metainformation is used for retrieval and ranking of the search result. Metainformation include general information about the model, its encoded species and reactions, but also information about the model behaviour and related simulation experiment descriptions. Abstract To understand the details of brain function, a large scale system model that reflects anatomical and neurophysiological characteristics needs to be implemented. Though numerous computational models of different brain areas have been proposed, these integration for the development of a large scale model have not yet been accomplished because these models were described by different programming languages, and mostly because they used different data formats. This paper introduces a platform for a collaborative brain system modeling (PLATO) where one can construct computational models using several programming languages and connect them at the I/O level with a common data format. As an example, a whole visual system model including eye movement, eye optics, retinal network and visual cortex is being developed. Preliminary results demonstrate that the integrated model successfully simulates the signal processing flow at the different stages of visual system. Abstract Brain rhythms are the most prominent signal measured noninvasively in humans with magneto/electroencephalography (MEG/EEG). MEG/EEG measured rhythms have been shown to be functionally relevant and signature changes are used as markers of disease states. Despite the importance of understanding the underlying neural mechanisms creating these rhythms, relatively little is known about their in vivo origin in humans. There are obvious challenges in linking the extracranially measured signals directly to neural activity with invasive studies in humans, and although animal models are well suited for such studies, the connection to human brain function under cognitively relevant tasks is often lacking. Biophysically principled computational neural modeling provides an attractive means to bridge this critical gap. Here, we describe a method for creating a computational neural model capturing the laminar structure of cortical columns and how this model can be used to make predictions on the cellular and circuit level mechanisms of brain oscillations measured with MEG/EEG. Specifically, we describe how the model can be used to simulate current dipole activity, the common macroscopic signal inferred from MEG/EEG data. We detail the development and application of the model to study the spontaneous somatosensory murhythm, containing mualpha (7–14 Hz) and mubeta (15–29 Hz) components. We describe a novel prediction on the neural origin on the murhythm that accurately reproduces many characteristic features of MEG data and accounts for changes in the rhythm with attention, detection, and healthy aging. While the details of the model are specific to the somatosensory system, the model design and application are based on general principles of cortical circuitry and MEG/EEG physics, and are thus amenable to the study of rhythms in other frequency bands and sensory systems. Abstract GABAergic interneurons in cortical circuits control the activation of principal cells and orchestrate network activity patterns, including oscillations at different frequency ranges. Recruitment of interneurons depends on integration of convergent synaptic inputs along the dendrosomatic axis; however, dendritic processing in these cells is still poorly understood.In this chapter, we summarise our results on the cable properties, electrotonic structure and dendritic processing in “basket cells” (BCs; Nörenberg et al. 2010), one of the most prevalent types of cortical interneurons mediating perisomatic inhibition. In order to investigate integrative properties, we have performed twoelectrode wholecell patch clamp recordings, visualised and reconstructed the recorded interneurons and created passive singlecell models with biophysical properties derived from the experiments. Our results indicate that membrane properties, in particular membrane resistivity, are inhomogeneous along the somatodendritic axis of the cell. Derived values and the gradient of membrane resistivity are different from those obtained for excitatory principal cells. The divergent passive membrane properties of BCs facilitate rapid signalling from proximal basal dendritic inputs but at the same time increase synapsetosoma transfer for slow signals from the distal apical dendrites.Our results demonstrate that BCs possess distinct integrative properties. Future computational models investigating the diverse functions of neuronal circuits need to consider this diversity and incorporate realistic dendritic properties not only of excitatory principal cells but also various types of inhibitory interneurons. Abstract New surgical and localization techniques allow for precise and personalized evaluation and treatment of intractable epilepsies. These techniques include the use of subdural and depth electrodes for localization, and the potential use for celltargeted stimulation using optogenetics as part of treatment. Computer modeling of seizures, also individualized to the patient, will be important in order to make full use of the potential of these new techniques. This is because epilepsy is a complex dynamical disease involving multiple scales across both time and space. These complex dynamics make prediction extremely difficult. Cause and effect are not cleanly separable, as multiple embedded causal loops allow for many scales of unintended consequence. We demonstrate here a small model of sensory neocortex which can be used to look at the effects of microablations or microstimulation. We show that ablations in this network can either prevent spread or prevent occurrence of the seizure. In this example, focal electrical stimulation was not able to terminate a seizure but selective stimulation of inhibitory cells, a future possibility through use of optogenetics, was efficacious. Abstract The basal ganglia nuclei form a complex network of nuclei often assumed to perform selection, yet their individual roles and how they influence each other is still largely unclear. In particular, the ties between the external and internal parts of the globus pallidus are paradoxical, as anatomical data suggest a potent inhibitory projection between them while electrophysiological recordings indicate that they have similar activities. Here we introduce a theoretical study that reconciles both views on the intrapallidal projection, by providing a plausible characterization of the relationship between the external and internal globus pallidus. Specifically, we developed a meanfield model of the whole basal ganglia, whose parameterization is optimized to respect best a collection of numerous anatomical and electrophysiological data. We first obtained models respecting all our constraints, hence anatomical and electrophysiological data on the intrapallidal projection are globally consistent. This model furthermore predicts that both aforementioned views about the intrapallidal projection may be reconciled when this projection is weakly inhibitory, thus making it possible to support similar neural activity in both nuclei and for the entire basal ganglia to select between actions. Second, we predicts that afferent projections are substantially unbalanced towards the external segment, as it receives the strongest excitation from STN and the weakest inhibition from the striatum. Finally, our study strongly suggests that the intrapallidal connection pattern is not focused but diffuse, as this latter pattern is more efficient for the overall selection performed in the basal ganglia. Abstract Background The information coming from biomedical ontologies and computational pathway models is expanding continuously: research communities keep this process up and their advances are generally shared by means of dedicated resources published on the web. In fact, such models are shared to provide the characterization of molecular processes, while biomedical ontologies detail a semantic context to the majority of those pathways. Recent advances in both fields pave the way for a scalable information integration based on aggregate knowledge repositories, but the lack of overall standard formats impedes this progress. Indeed, having different objectives and different abstraction levels, most of these resources "speak" different languages. Semantic web technologies are here explored as a means to address some of these problems. Methods Employing an extensible collection of interpreters, we developed OREMP (Ontology Reasoning Engine for Molecular Pathways), a system that abstracts the information from different resources and combines them together into a coherent ontology. Continuing this effort we present OREMPdb; once different pathways are fed into OREMP, species are linked to the external ontologies referred and to reactions in which they participate. Exploiting these links, the system builds speciessets, which encapsulate species that operate together. Composing all of the reactions together, the system computes all of the reaction paths fromandto all of the speciessets. Results OREMP has been applied to the curated branch of BioModels (2011/04/15 release) which overall contains 326 models, 9244 reactions, and 5636 species. OREMPdb is the semantic dictionary created as a result, which is made of 7360 speciessets. For each one of these sets, OREMPdb links the original pathway and the link to the original paper where this information first appeared. Abstract Conductancebased neuron models are frequently employed to study the dynamics of biological neural networks. For speed and ease of use, these models are often reduced in morphological complexity. Simplified dendritic branching structures may process inputs differently than full branching structures, however, and could thereby fail to reproduce important aspects of biological neural processing. It is not yet well understood which processing capabilities require detailed branching structures. Therefore, we analyzed the processing capabilities of full or partially branched reduced models. These models were created by collapsing the dendritic tree of a full morphological model of a globus pallidus (GP) neuron while preserving its total surface area and electrotonic length, as well as its passive and active parameters. Dendritic trees were either collapsed into single cables (unbranched models) or the full complement of branch points was preserved (branched models). Both reduction strategies allowed us to compare dynamics between all models using the same channel density settings. Full model responses to somatic inputs were generally preserved by both types of reduced model while dendritic input responses could be more closely preserved by branched than unbranched reduced models. However, features strongly influenced by local dendritic input resistance, such as active dendritic sodium spike generation and propagation, could not be accurately reproduced by any reduced model. Based on our analyses, we suggest that there are intrinsic differences in processing capabilities between unbranched and branched models. We also indicate suitable applications for different levels of reduction, including fast searches of full model parameter space. Summary Processing text from scientific literature has become a necessity due to the burgeoning amounts of information that are fast becoming available, stemming from advances in electronic information technology. We created a program, NeuroText ( 
                   http://senselab.med.yale.edu/textmine/neurotext.pl 
                   
                 ), designed specifically to extract information relevant to neurosciencespecific databases, NeuronDB and CellPropDB ( 
                   http://senselab.med.yale.edu/senselab/ 
                   
                 ), housed at the Yale University School of Medicine. NeuroText extracts relevant information from the Neuroscience literature in a twostep process: each step parses text at different levels of granularity. NeuroText uses an expertmediated knowledgebase and combines the techniques of indexing, contextual parsing, semantic and lexical parsing, and supervised and nonsupervised learning to extract information. The constrains, metadata elements, and rules for information extraction are stored in the knowledgebase. NeuroText was created as a pilot project to process 3 years of publications in  Journal of Neuroscience  and was subsequently tested for 40,000 PubMed abstracts. We also present here a template to create domain nonspecific knowledgebase that when linked to a textprocessing tool like NeuroText can be used to extract knowledge in other fields of research. Abstract Background We present a software tool called SENB, which allows the geometric and biophysical neuronal properties in a simple computational model of a HodgkinHuxley (HH) axon to be changed. The aim of this work is to develop a didactic and easytouse computational tool in the NEURON simulation environment, which allows graphical visualization of both the passive and active conduction parameters and the geometric characteristics of a cylindrical axon with HH properties. Results The SENB software offers several advantages for teaching and learning electrophysiology. First, SENB offers ease and flexibility in determining the number of stimuli. Second, SENB allows immediate and simultaneous visualization, in the same window and time frame, of the evolution of the electrophysiological variables. Third, SENB calculates parameters such as time and space constants, stimuli frequency, cellular area and volume, sodium and potassium equilibrium potentials, and propagation velocity of the action potentials. Furthermore, it allows the user to see all this information immediately in the main window. Finally, with just one click SENB can save an image of the main window as evidence. Conclusions The SENB software is didactic and versatile, and can be used to improve and facilitate the teaching and learning of the underlying mechanisms in the electrical activity of an axon using the biophysical properties of the squid giant axon. Abstract Grid cells (GCs) in the medial entorhinal cortex (mEC) have the property of having their firing activity spatially tuned to a regular triangular lattice. Several theoretical models for grid field formation have been proposed, but most assume that place cells (PCs) are a product of the grid cell system. There is, however, an alternative possibility that is supported by various strands of experimental data. Here we present a novel model for the emergence of gridlike firing patterns that stands on two key hypotheses: (1) spatial information in GCs is provided from PC activity and (2) grid fields result from a combined synaptic plasticity mechanism involving inhibitory and excitatory neurons mediating the connections between PCs and GCs. Depending on the spatial location, each PC can contribute with excitatory or inhibitory inputs to GC activity. The nature and magnitude of the PC input is a function of the distance to the place field center, which is inferred from rate decoding. A biologically plausible learning rule drives the evolution of the connection strengths from PCs to a GC. In this model, PCs compete for GC activation, and the plasticity rule favors efficient packing of the space representation. This leads to gridlike firing patterns. In a new environment, GCs continuously recruit new PCs to cover the entire space. The model described here makes important predictions and can represent the feedforward connections from hippocampus CA1 to deeper mEC layers. Abstract Because of its highly branched dendrite, the Purkinje neuron requires significant computational resources if coupled electrical and biochemical activity are to be simulated. To address this challenge, we developed a scheme for reducing the geometric complexity; while preserving the essential features of activity in both the soma and a remote dendritic spine. We merged our previously published biochemical model of calcium dynamics and lipid signaling in the Purkinje neuron, developed in the Virtual Cell modeling and simulation environment, with an electrophysiological model based on a Purkinje neuron model available in NEURON. A novel reduction method was applied to the Purkinje neuron geometry to obtain a model with fewer compartments that is tractable in Virtual Cell. Most of the dendritic tree was subject to reduction, but we retained the neuron’s explicit electrical and geometric features along a specified path from spine to soma. Further, unlike previous simplification methods, the dendrites that branch off along the preserved explicit path are retained as reduced branches. We conserved axial resistivity and adjusted passive properties and active channel conductances for the reduction in surface area, and cytosolic calcium for the reduction in volume. Rallpacks are used to validate the reduction algorithm and show that it can be generalized to other complex neuronal geometries. For the Purkinje cell, we found that current injections at the soma were able to produce similar trains of action potentials and membrane potential propagation in the full and reduced models in NEURON; the reduced model produces identical spiking patterns in NEURON and Virtual Cell. Importantly, our reduced model can simulate communication between the soma and a distal spine; an alpha function applied at the spine to represent synaptic stimulation gave similar results in the full and reduced models for potential changes associated with both the spine and the soma. Finally, we combined phosphoinositol signaling and electrophysiology in the reduced model in Virtual Cell. Thus, a strategy has been developed to combine electrophysiology and biochemistry as a step toward merging neuronal and systems biology modeling. Abstract The advent of techniques with the ability to scan massive changes in cellular makeup (genomics, proteomics, etc.) has revealed the compelling need for analytical methods to interpret and make sense of those changes. Computational models built on sound physicochemical mechanistic basis are unavoidable at the time of integrating, interpreting, and simulating highthroughput experimental data. Another powerful role of computational models is predicting new behavior provided they are adequately validated.Mitochondrial energy transduction has been traditionally studied with thermodynamic models. More recently, kinetic or thermokinetic models have been proposed, leading the path toward an understanding of the control and regulation of mitochondrial energy metabolism and its interaction with cytoplasmic and other compartments. In this work, we outline the methods, stepbystep, that should be followed to build a computational model of mitochondrial energetics in isolation or integrated to a network of cellular processes. Depending on the question addressed by the modeler, the methodology explained herein can be applied with different levels of detail, from the mitochondrial energy producing machinery in a network of cellular processes to the dynamics of a single enzyme during its catalytic cycle. Abstract The voltage and time dependence of ion channels can be regulated, notably by phosphorylation, interaction with phospholipids, and binding to auxiliary subunits. Many parameter variation studies have set conductance densities free while leaving kinetic channel properties fixed as the experimental constraints on the latter are usually better than on the former. Because individual cells can tightly regulate their ion channel properties, we suggest that kinetic parameters may be profitably set free during model optimization in order to both improve matches to data and refine kinetic parameters. To this end, we analyzed the parameter optimization of reduced models of three electrophysiologically characterized and morphologically reconstructed globus pallidus neurons. We performed two automated searches with different types of free parameters. First, conductance density parameters were set free. Even the best resulting models exhibited unavoidable problems which were due to limitations in our channel kinetics. We next set channel kinetics free for the optimized density matches and obtained significantly improved model performance. Some kinetic parameters consistently shifted to similar new values in multiple runs across three models, suggesting the possibility for tailored improvements to channel models. These results suggest that optimized channel kinetics can improve model matches to experimental voltage traces, particularly for channels characterized under different experimental conditions than recorded data to be matched by a model. The resulting shifts in channel kinetics from the original template provide valuable guidance for future experimental efforts to determine the detailed kinetics of channel isoforms and possible modulated states in particular types of neurons. Abstract Electrical synapses continuously transfer signals bidirectionally from one cell to another, directly or indirectly via intermediate cells. Electrical synapses are common in many brain structures such as the inferior olive, the subcoeruleus nucleus and the neocortex, between neurons and between glial cells. In the cortex, interneurons have been shown to be electrically coupled and proposed to participate in large, continuous cortical syncytia, as opposed to smaller spatial domains of electrically coupled cells. However, to explore the significance of these findings it is imperative to map the electrical synaptic microcircuits, in analogy with  in vitro  studies on monosynaptic and disynaptic chemical coupling. Since “walking” from cell to cell over large distances with a glass pipette is challenging, microinjection of (fluorescent) dyes diffusing through gapjunctions remains so far the only method available to decipher such microcircuits even though technical limitations exist. Based on circuit theory, we derive analytical descriptions of the AC electrical coupling in networks of isopotential cells. We then suggest an operative electrophysiological protocol to distinguish between direct electrical connections and connections involving one or more intermediate cells. This method allows inferring the number of intermediate cells, generalizing the conventional coupling coefficient, which provides limited information. We validate our method through computer simulations, theoretical and numerical methods and electrophysiological paired recordings. Abstract Because electrical coupling among the neurons of the brain is much faster than chemical synaptic coupling, it is natural to hypothesize that gap junctions may play a crucial role in mechanisms underlying very fast oscillations (VFOs), i.e., oscillations at more than 80 Hz. There is now a substantial body of experimental and modeling literature supporting this hypothesis. A series of modeling papers, starting with work by Roger Traub and collaborators, have suggested that VFOs may arise from expanding waves propagating through an “axonal plexus”, a large random network of electrically coupled axons. Traub et al. also proposed a cellular automaton (CA) model to study the mechanisms of VFOs in the axonal plexus. In this model, the expanding waves take the appearance of topologically circular “target patterns”. Random external stimuli initiate each wave. We therefore call this kind of VFO “externally driven”. Using a computational model, we show that an axonal plexus can also exhibit a second, distinctly different kind of VFO in a wide parameter range. These VFOs arise from activity propagating around cycles in the network. Once triggered, they persist without any source of excitation. With idealized, regular connectivity, they take the appearance of spiral waves. We call these VFOs “reentrant”. The behavior of the axonal plexus depends on the reliability with which action potentials propagate from one axon to the next, which, in turn, depends on the somatic membrane potential  V 
                         
                            s 
                          and the gap junction conductance  g 
                         
                            gj 
                         . To study these dependencies, we impose a fixed value of  V 
                         
                            s 
                         , then study the effects of varying  V 
                         
                            s 
                          and  g 
                         
                            gj 
                         . Not surprisingly, propagation becomes more reliable with rising  V 
                         
                            s 
                          and  g 
                         
                            gj 
                         . Externally driven VFOs occur when  V 
                         
                            s 
                          and  g 
                         
                            gj 
                          are so high that propagation never fails. For lower  V 
                         
                            s 
                          or  g 
                         
                            gj 
                         , propagation is nearly reliable, but fails in rare circumstances. Surprisingly, the parameter regime where this occurs is fairly large. Even a single propagation failure can trigger reentrant VFOs in this regime. Lowering  V 
                         
                            s 
                          and  g 
                         
                            gj 
                          further, one finds a third parameter regime in which propagation is unreliable, and no VFOs arise. We analyze these three parameter regimes by means of computations using model networks adapted from Traub et al., as well as much smaller model networks.</description>
  </pri>
  <pri id="610" label="good" resourceName="ModelDB">
    <title>The use of automated parameter searches to improve ion channel kinetics for neural modeling</title>
    <publicationName>Journal of Computational Neuroscience</publicationName>
    <description>Summary One of the more important recent additions to the NEURON simulation environment is a tool called ModelView, which simplifies the task of understanding exactly what biological attributes are represented in a computational model. Here, we illustrate how ModelView contributes to the understanding of models and discuss its utility as a neuroinformatics tool for analyzing models in online databases and as a means for facilitating interoperability among simulators in computational neuroscience. Abstract Background Increasingly, biologists and biochemists use computational tools to design experiments to probe the function of proteins and/or to engineer them for a variety of different purposes. The most effective strategies rely on the knowledge of the threedimensional structure of the protein of interest. However it is often the case that an experimental structure is not available and that models of different quality are used instead. On the other hand, the relationship between the quality of a model and its appropriate use is not easy to derive in general, and so far it has been analyzed in detail only for specific application. Results This paper describes a database and related software tools that allow testing of a given structure based method on models of a protein representing different levels of accuracy. The comparison of the results of a computational experiment on the experimental structure and on a set of its decoy models will allow developers and users to assess which is the specific threshold of accuracy required to perform the task effectively. Conclusions The ModelDB server automatically builds decoy models of different accuracy for a given protein of known structure and provides a set of useful tools for their analysis. Precomputed data for a nonredundant set of deposited protein structures are available for analysis and download in the ModelDB database. Implementation, availability and requirements Project name: A resource for benchmarking the usefulness of protein structure models. Project home page:  
                     http://bl210.caspur.it/MODELDB/MODELDB_web/MODindex.php 
                     
                   .
Operating system(s): Platform independent. Programming language: PerlBioPerl (program); mySQL, Perl DBI and DBD modules (database); php, JavaScript, Jmol scripting (web server). Other requirements: Java Runtime Environment v1.4 or later, Perl, BioPerl, CPAN modules, HHsearch, Modeller, LGA, NCBI Blast package, DSSP, Speedfill (Surfnet) and PSAIA. License: Free. Any restrictions to use by nonacademics: No. Abstract Reproducible experiments are the cornerstone of science: only observations that can be independently confirmed enter the body of scientific knowledge. Computational science should excel in reproducibility, as simulations on digital computers avoid many of the small variations that are beyond the control of the experimental biologist or physicist. However, in reality, computational science has its own challenges for reproducibility: many computational scientists find it difficult to reproduce results published in the literature, and many authors have met problems replicating even the figures in their own papers. We present a distinction between different levels of replicability and reproducibility of findings in computational neuroscience. We also demonstrate that simulations of neural models can be highly sensitive to numerical details, and conclude that often it is futile to expect exact replicability of simulation results across simulator software packages. Thus, the computational neuroscience community needs to discuss how to define successful reproduction of simulation studies. Any investigation of failures to reproduce published results will benefit significantly from the ability to track the provenance of the original results. We present tools and best practices developed over the past 2 decades that facilitate provenance tracking and model sharing. Abstract This paper describes the NIF LinkOut Broker (NLB) that has been built as part of the Neuroscience Information Framework (NIF) project. The NLB is designed to coordinate the assembly of links to neuroscience information items (e.g., experimental data, knowledge bases, and software tools) that are (1) accessible via the Web, and (2) related to entries in the National Center for Biotechnology Information’s (NCBI’s) Entrez system. The NLB collects these links from each resource and passes them to the NCBI which incorporates them into its Entrez LinkOut service. In this way, an Entrez user looking at a specific Entrez entry can LinkOut directly to related neuroscience information. The information stored in the NLB can also be utilized in other ways. A second approach, which is operational on a pilot basis, is for the NLB Web server to create dynamically its own Web page of LinkOut links for each NCBI identifier in the NLB database. This approach can allow other resources (in addition to the NCBI Entrez) to LinkOut to related neuroscience information. The paper describes the current NLB system and discusses certain design issues that arose during its implementation. Abstract Neuroscience increasingly uses computational models to assist in the exploration and interpretation of complex phenomena. As a result, considerable effort is invested in the development of software tools and technologies for numerical simulations and for the creation and publication of models. The diversity of related tools leads to the duplication of effort and hinders model reuse. Development practices and technologies that support interoperability between software systems therefore play an important role in making the modeling process more efficient and in ensuring that published models can be reliably and easily reused. Various forms of interoperability are possible including the development of portable model description standards, the adoption of common simulation languages or the use of standardized middleware. Each of these approaches finds applications within the broad range of current modeling activity. However more effort is required in many areas to enable new scientific questions to be addressed. Here we present the conclusions of the “NeuroIT Interoperability of Simulators” workshop, held at the 11th computational neuroscience meeting in Edinburgh (July 19–20 2006; http://www.cnsorg.org). We assess the current state of interoperability of neural simulation software and explore the future directions that will enable the field to advance. Abstract Cells are the basic units of biological structure and functions. They make up tissues and our bodies. A single cell includes organelles and intracellular solutions, and it is separated from outer environment of extracellular liquid surrounding the cell by its cell membrane (plasma membrane), generating differences in concentrations of ions and molecules including enzymes. The differences in charges of ions and concentrations cause, respectively, electrical and chemical potentials, generating transportations of materials across the membrane. Here we look at cores of mathematical modeling associated with dynamic behaviors of single cells as well as bases of numerical simulations. Abstract Wider dissemination and testing of computational models are crucial to the field of computational neuroscience. Databases are being developed to meet this need. ModelDB is a webaccessible database for convenient entry, retrieval, and running of published models on different platforms. This article provides a guide to entering a new model into ModelDB. Abstract In this chapter, usage of the  insilico  platform is demonstrated. The  insilico  platform is composed of three blocks, i.e.  insilico ML,  insilico IDE and  insilico DB.  Insilico ML (ISML) (Asai et al. 2008) is a language specification based on XML to describe mathematical models of physiological functions.  Insilico IDE (ISIDE) (Kawazu et al. 2007; Suzuki et al. 2008, 2009) is a software program on which users can simulate and/or create a model with graphical representations corresponding to the concept of ISML, such as modules and edges. ISIDE also has a command line interface to manipulate large scale models based on Python, which is a powerful script computer language. ISIDE exports ISML models into C 
                 
                   
                 
                 
$$++$$
 
                source codes, CellML format and FreeFEM 
                 
                   
                 
                 
$$++$$
 
                format for further analysis or simulation.  Insilico Sim (ISSim) (Heien et al. 2009), which is a part of ISIDE, is a simulator for models written in ISML.  Insilico DB is formed from three databases, i.e. database of ISML models (Model DB), timeseries data (Timeseries DB) and morphological data (Morphology DB). These databases are open to the public at the website  
                 www.physiome.jp 
                 
               . Abstract Science requires that results are reproducible. This is naturally expected for wetlab experiments and it is equally important for modelbased results published in the literature. Reproducibility, in general, requires standards that provide the information necessary and tools that enable others to reuse this information. In computational biology, reproducibility requires not only a coded form of the model but also a coded form of the experimental setup to reproduce the analysis of the model. Wellestablished databases and repositories store and provide mathematical models. Recently, these databases started to distribute simulation setups together with the model code. These developments facilitate the reproduction of results. In this chapter, we outline the necessary steps towards reproducing modelbased results in computational biology. We exemplify the workflow using a prominent example model of the Cell Cycle and stateoftheart tools and standards. Abstract Citations play an important role in medical and scientific databases by indicating the authoritative source of the data. Manual citation entry is tedious and prone to errors. We describe a method and make available computer scripts which automate the process of citation entry. We use an open citation project PERL module (PARSER) for parsing citation data that is then used to retrieve PubMed records to supply the (validated) reference. Our PERL scripts are available via a link in the web references section of this article. Abstract The accurate simulation of a neuron’s ability to integrate distributed synaptic input typically requires the simultaneous solution of tens of thousands of ordinary differential equations. For, in order to understand how a cell distinguishes between input patterns we apparently need a model that is biophysically accurate down to the space scale of a single spine, i.e., 1 μm. We argue here that one can retain this highly detailed input structure while dramatically reducing the overall system dimension if one is content to accurately reproduce the associated membrane potential at a small number of places, e.g., at the site of action potential initiation, under subthreshold stimulation. The latter hypothesis permits us to approximate the active cell model with an associated quasiactive model, which in turn we reduce by both timedomain (Balanced Truncation) and frequencydomain ( 
                            
 
 ${\cal H}_2$ 
  approximation of the transfer function) methods. We apply and contrast these methods on a suite of typical cells, achieving up to four orders of magnitude in dimension reduction and an associated speedup in the simulation of dendritic democratization and resonance. We also append a threshold mechanism and indicate that this reduction has the potential to deliver an accurate quasiintegrate and fire model. Abstract Biomedical databases are a major resource of knowledge for research in the life sciences. The biomedical knowledge is stored in a network of thousands of databases, repositories and ontologies. These data repositories differ substantially in granularity of data, storage formats, database systems, supported data models and interfaces. In order to make full use of available data resources, the high number of heterogeneous query methods and frontends requires high bioinformatic skills. Consequently, the manual inspection of database entries and citations is a timeconsuming task for which methods from computer science should be applied.Concepts and algorithms from information retrieval (IR) play a central role in facing those challenges. While originally developed to manage and query less structured data, information retrieval techniques become increasingly important for the integration of life science data repositories and associated information. This chapter provides an overview of IR concepts and their current applications in life sciences. Enriched by a high number of selected references to pursuing literature, the following sections will successively build a practical guide for biologists and bioinformaticians. Abstract NeuroML is a language based on XML for describing detailed neuronal models, which can contain multiple active conductances and complex morphologies. Networks of such cells positioned and synaptically connected in 3D can also be described. In this chapter we present an overview of the history of NeuroML, a brief description of the current version of the language, plans for future developments and the relationship to other standardisation initiatives in the wider computational neuroscience field. We also present a list of NeuroML resources which are currently available, such as language specifications, services on the NeuroML website, examples of models in this format, simulation platform support, and other applications for generating and visualising highly detailed neuronal networks. These resources illustrate how NeuroML can be a key part of the toolchain for researchers addressing complex questions of neuronal system function. Abstract We present principles for an integrated neuroinformatics framework which makes explicit how models are grounded on empirical evidence, explain (or not) existing empirical results and make testable predictions. The new ontological framework makes explicit how models bring together structural, functional, and related empirical observations. We emphasize schematics of the model’s operation linked to summaries of empirical data (SEDs) used in both the design and testing of the model, with tests comparing SEDs to summaries of simulation results (SSRs) from the model. We stress the importance of protocols for models as well as experiments. We complement the  structural  ontology of nested brain structures with a  functional  ontology of Brain Operating Principles (BOPs) for observed neural function and an ontological framework for grounding models in empirical data. We present an implementation of this ontological framework in the Brain Operation Database (BODB), an environment in which modelers and experimentalists can work together by making use of their shared empirical data, models and expertise. Abstract We assess the challenges of studying action and language mechanisms in the brain, both singly and in relation to each other to provide a novel perspective on neuroinformatics, integrating the development of databases for encoding – separately or together – neurocomputational models and empirical data that serve systems and cognitive neuroscience. Summary A key challenge for neuroinformatics is to devise methods for representing, accessing, and integrating vast amounts of diverse and complex data. A useful approach to represent and integrate complex data sets is to develop mathematical models [Arbib ( The Handbook of Brain Theory and Neural Networks , pp. 741–745, 2003); Arbib and Grethe ( Computing the Brain: A Guide to Neuroinformatics , 2001); Ascoli ( Computational Neuroanatomy: Principles and Methods , 2002); Bower and Bolouri ( Computational Modeling of Genetic and Biochemical Networks , 2001); Hines et al. ( J. Comput. Neurosci. 
                 17 , 7–11, 2004); Shepherd et al. ( Trends Neurosci. 
                 21 , 460–468, 1998); Sivakumaran et al. ( Bioinformatics 
                 19 , 408–415, 2003); Smolen et al. ( Neuron 
                 26 , 567–580, 2000); Vadigepalli et al. ( OMICS 
                 7 , 235–252, 2003)]. Models of neural systems provide quantitative and modifiable frameworks for representing data and analyzing neural function. These models can be developed and solved using neurosimulators. One such neurosimulator is simulator for neural networks and action potentials (SNNAP) [Ziv ( J. Neurophysiol. 
                 71 , 294–308, 1994)]. SNNAP is a versatile and userfriendly tool for developing and simulating models of neurons and neural networks. SNNAP simulates many features of neuronal function, including ionic currents and their modulation by intracellular ions and/or second messengers, and synaptic transmission and synaptic plasticity. SNNAP is written in Java and runs on most computers. Moreover, SNNAP provides a graphical user interface (GUI) and does not require programming skills. This chapter describes several capabilities of SNNAP and illustrates methods for simulating neurons and neural networks. SNNAP is available at  
                   http://snnap.uth.tmc.edu 
                   
                 . Conclusion ModelDB provides a resource for the computational neuroscience community that enables investigators to increase their understanding of published models by enabling them o run the models as published and build on them for further research. Its use can aid the field of computational neuroscience to enter a new era of expedited numerical experimentation. Abstract Pairedpulse inhibition (PPI) of the population spike observed in extracellular field recordings is widely used as a readout of hippocampal network inhibition. PPI reflects GABA A  receptormediated inhibition of principal neurons through local interneurons. However, because of its polysynaptic nature, it is difficult to assign PPI changes to precise synaptic mechanisms. Here we used a detailed network model of the dentate gyrus to simulate PPI of granule cell action potentials and analyze its network properties. Our computational analysis indicates that PPI results mainly from a combination of perisomatic feedforward and feedback inhibition of granule cells by basket cells. Feedforward inhibition mediated by basket cells appeared to be the most significant source of PPI. Our simulations suggest that PPI depends more on somatic than on dendritic inhibition of granule cells. Furthermore, PPI was modulated by changes in GABA A  reversal potential (E GABA ) and by alterations in intrinsic excitability of granule cells. In summary, computer modeling provides a useful tool for determining the role of synaptic and intrinsic cellular mechanisms in pairedpulse field potential responses. Abstract Translating basic neuroscience research into experimental neurology applications often requires functional interfacing of the central nervous system (CNS) with artificial devices designed to monitor and/or stimulate brain electrical activity. Ideally, such interfaces should provide a high temporal and spatial resolution over a large area of tissue during stimulation and/or recording of neuronal activity, with the ultimate goal to elicit/detect the electrical excitation at the singlecell level and to observe the emerging spatiotemporal correlations within a given functional area. Activity patterns generated by CNS neurons have been typically correlated with a sensory stimulus, a motor response, or a potentially cognitive process. Abstract Digital reconstruction of neuronal arborizations is an important step in the quantitative investigation of cellular neuroanatomy. In this process, neurites imaged by microscopy are semimanually traced through the use of specialized computer software and represented as binary trees of branching cylinders (or truncated cones). Such form of the reconstruction files is efficient and parsimonious, and allows extensive morphometric analysis as well as the implementation of biophysical models of electrophysiology. Here, we describe Neuron_Morpho, a plugin for the popular Java application ImageJ that mediates the digital reconstruction of neurons from image stacks. Both the executable and code of Neuron_Morpho are freely distributed (www.maths.soton.ac.uk/staff/D’Alessandro/morpho or www.krasnow.gmu.edu/LNeuron), and are compatible with all major computer platforms (including Windows, Mac, and Linux). We tested Neuron_Morpho by reconstructing two neurons from each of the two preparations representing different brain areas (hippocampus and cerebellum), neuritic type (pyramidal cell dendrites and olivar axonal projection terminals), and labeling method (rapid Golgi impregnation and anterograde dextran amine), and quantitatively comparing the resulting morphologies to those of the same cells reconstructed with the standard commercial system, Neurolucida. None of the numerous morphometric measures that were analyzed displayed any significant or systematic difference between the two reconstructing systems. The aim of the study to elucidate the biophysical mechanisms able to determine specific transformations of the patterns of output signals of neurons (neuronal impulse codes) depending on the spatiotemporal organization of synaptic actions coming to the dendrites. We studied mathematical models of the neocortical layer 5 pyramidal neurons built according to the results of computer reconstruction of their dendritic arborizations and experimental data on the voltagedependent conductivities of their dendritic membrane. This work is a continuation of our previous studies that showed the existence of certain relations between the complexity of neural impulse codes, on the one hand, and the complexity, size, metrical asymmetry of branching, and nonlinear membrane properties of the dendrites, on the other hand. This relation determines synchronous (with some phase shifts) or asynchronous transitions of asymmetrical dendritic subtrees between high and low depolarization states during the generation of output impulse patterns in response to distributed tonic activation of dendritic inputs. In this work we demonstrate the first time that the appearance and pattern of transformations of complex periodical impulse trains at the neuron’s output associated with receiving a short series of presynaptic action potentials are determined not only by the time of arrival of such a series, but also by their spatial addressing to asymmetric dendritic subtrees; the latter, in this case, may be in the same (synchronous transitions) or different (asynchronous transitions) electrical states. Biophysically, this phenomenon is based on a significant excess of the driving potential for a synaptic excitatory current in lowdepolarization regions, as compared with that in highdepolarization dendritic regions receiving phasic synaptic stimuli. These findings open a novel aspect of the functioning of neurons and neuronal networks. Abstract Electrical models of neurons are one of the rather rare cases in Biology where a concise quantitative theory accounts for a huge range of observations and works well to predict and understand physiological properties. The mark of a successful theory is that people take it for granted and use it casually. Single neuronal models are no longer remarkable: with the theory well in hand, most interesting questions using models have moved to the networks of neurons in which they are embedded, and the networks of signalling pathways that are in turn embedded in neurons. Nevertheless, good singleneuron models are still rather rare and valuable entities, and it is an important goal in neuroinformatics (and this chapter) to make their generation a welltuned process.The electrical properties of single neurons can be acurately modeled using multicompartmental modeling. Such models are biologically motivated and have a close correspondence with the underlying biophysical properties of neurons and their ion channels. These multicompartment models are also important as building blocks for detailed network models. Finally, the compartmental modeling framework is also well suited for embedding molecular signaling pathway models which are important for studying synaptic plasticity. This chapter introduces the theory and practice of multicompartmental modeling. Abstract Dopaminergic neuron activity has been modeled during learning and appetitive behavior, most commonly using the temporaldifference (TD) algorithm. However, a proper representation of elapsed time and of the exact task is usually required for the model to work. Most models use timing elements such as delayline representations of time that are not biologically realistic for intervals in the range of seconds. The intervaltiming literature provides several alternatives. One of them is that timing could emerge from general network dynamics, instead of coming from a dedicated circuit. Here, we present a general ratebased learning model based on long shortterm memory (LSTM) networks that learns a time representation when needed. Using a naïve network learning its environment in conjunction with TD, we reproduce dopamine activity in appetitive trace conditioning with a constant CSUS interval, including probe trials with unexpected delays. The proposed model learns a representation of the environment dynamics in an adaptive biologically plausible framework, without recourse to delay lines or other specialpurpose circuits. Instead, the model predicts that the taskdependent representation of time is learned by experience, is encoded in ramplike changes in singleneuron activity distributed across small neural networks, and reflects a temporal integration mechanism resulting from the inherent dynamics of recurrent loops within the network. The model also reproduces the known finding that trace conditioning is more difficult than delay conditioning and that the learned representation of the task can be highly dependent on the types of trials experienced during training. Finally, it suggests that the phasic dopaminergic signal could facilitate learning in the cortex. On mathematical models of pyramidal neurons localized in the neocortical layers 2/3, whose reconstructed dendritic arborization possessed passive linear or active nonlinear membrane properties, we studied the effect of morphology of the dendrites on their passive electrical transfer characteristics and also on the formation of patterns of spike discharges at the output of the cell under conditions of tonic activation via uniformly distributed excitatory synapses along the dendrites. For this purpose, we calculated morphometric characteristics of the size, complexity, metric asymmetry, and function of effectiveness of somatopetal transmission of the current (with estimation of the sensitivity of this efficacy to changes in the uniform membrane conductance) for the reconstructed dendritic arborization in general and also for its apical and basal subtrees. Spatial maps of the membrane potential and intracellular calcium concentration, which corresponded to certain temporal patterns of spike discharges generated by the neuron upon different intensities of synaptic activation, were superimposed on the 3D image and dendrograms of the neuron. These maps were considered “spatial autographs” of the above patterns. The main discharge pattern included periodic twospike bursts (dublets) generated with relatively stable intraburst interspike intervals and interburst intervals decreasing with a rise in the intensity of activation. Under conditions of intense activation, the interburst intervals became close to the intraburst intervals, so the cell began to generate continuous trains of action potentials. Such a repertoire (consisting of two patterns of the activity, periodical dublets and continuous discharges) is considerably scantier than that described earlier in pyramidal neurons of the neocortical layer 5. Under analogous conditions of activation, we observed in the latter cells a variety of patterns of output discharges of different complexities, including stochastic ones. A relatively short length of the apical dendrite subtree of layer 2/3 neurons and, correspondingly, a smaller metric asymmetry (differences between the lengths of the apical and basal dendritic branches and paths), as compared with those in layer 5 pyramidal neurons, are morphological factors responsible for the predominance of periodic spike dublets. As a result, there were two combinations of different electrical states of the sites of dendritic arborization (“spatial autographs”). In the case of dublets, these were high depolarization of the apical dendrites vs. low depolarization of the basal dendrites and a reverse combination; only the latter (reverse) combination corresponded to the case of continuous discharges. The relative simplicity and uniformity of spike patterns in the cells, apparently, promotes the predominance of network interaction in the processes of formation of the activity of pyramidal neurons of layers 2/3 and, thereby, a higher efficiency of the processes of intracortical association. Abstract Phase precession is one of the most well known examples within the temporal coding hypothesis. Here we present a biophysical spiking model for phase precession in hippocampal CA1 which focuses on the interaction between place cells and local inhibitory interneurons. The model’s functional block is composed of a place cell (PC) connected with a local inhibitory cell (IC) which is modulated by the population theta rhythm. Both cells receive excitatory inputs from the entorhinal cortex (EC). These inputs are both theta modulated and space modulated. The dynamics of the two neuron types are described by integrateandfire models with conductance synapses, and the EC inputs are described using nonhomogeneous Poisson processes. Phase precession in our model is caused by increased drive to specific PC/IC pairs when the animal is in their place field. The excitation increases the IC’s firing rate, and this modulates the PC’s firing rate such that both cells precess relative to theta. Our model implies that phase coding in place cells may not be independent from rate coding. The absence of restrictive connectivity constraints in this model predicts the generation of phase precession in any network with similar architecture and subject to a clocking rhythm, independently of the involvement in spatial tasks. Abstract We have discussed several types of active (voltagegated) channels for specific neuron models. The Hodgkin–Huxley model for the squid axon consisted of three different ion channels: a passive leak, a transient sodium channel, and the delayed rectifier potassium channel. Similarly, the Morris–Lecar model has a delayed rectifier and a simple calcium channel (with no dynamics). Hodgkin and Huxley were smart and supremely lucky that they used the squid axon as a model to analyze the action potential, as it turns out that most neurons have dozens of different ion channels. In this chapter, we briefly describe a number of them, provide some instances of their formulas, and describe how they influence a cell’s firing properties. The reader who is interested in finding out about other channels and other models for the channels described here should consult http://senselab.med.yale.edu/modeldb/default.asp, which is a database for neural models. Abstract Detailed cell and network morphologies are becoming increasingly important in Computational Neuroscience. Great efforts have been undertaken to systematically record and store the anatomical data of cells. This effort is visible in databases, such as  NeuroMorpho.org . In order to make use of these fast growing data within computational models of networks, it is vital to include detailed data of morphologies when generating those cell and network geometries. For this purpose we developed the Neuron Network Generator  NeuGen 2.0 , that is designed to include known and published anatomical data of cells and to automatically generate large networks of neurons. It offers export functionality to classic simulators, such as the NEURON Simulator by Hines and Carnevale ( 2003 ).  NeuGen 2.0  is designed in a modular way, so any new and available data can be included into  NeuGen 2.0 . Also, new brain areas and cell types can be defined with the possibility of constructing userdefined cell types and networks. Therefore,  NeuGen 2.0  is a software package that grows with each new piece of anatomical data, which subsequently will continue to increase the morphological detail of automatically generated networks. In this paper we introduce  NeuGen 2.0  and apply its functionalities to the CA1 hippocampus. Runtime and memory benchmarks show that  NeuGen 2.0  is applicable to generating very large networks, with high morphological detail. Abstract This chapter provides a brief history of the development of software for simulating biologically realistic neurons and their networks, beginning with the pioneering work of Hodgkin and Huxley and others who developed the computational models and tools that are used today. I also present a personal and subjective view of some of the issues that came up during the development of GENESIS, NEURON, and other general platforms for neural simulation. This is with the hope that developers and users of the next generation of simulators can learn from some of the good and bad design elements of the last generation. New simulator architectures such as GENESIS 3 allow the use of standard wellsupported external modules or specialized tools for neural modeling that are implemented independently from the means of the running the model simulation. This allows not only sharing of models but also sharing of research tools. Other promising recent developments during the past few years include standard simulatorindependent declarative representations for neural models, the use of modern scripting languages such as Python in place of simulatorspecific ones and the increasing use of opensource software solutions. Abstract Modeling is a means for integrating the results from Genomics, Transcriptomics, Proteomics, and Metabolomics experiments and for gaining insights into the interaction of the constituents of biological systems. However, sharing such large amounts of frequently heterogeneous and distributed experimental data needs both standard data formats and public repositories. Standardization and a public storage system are also important for modeling due to the possibility of sharing models irrespective of the used software tools. Furthermore, rapid model development strongly benefits from available software packages that relieve the modeler of recurring tasks like numerical integration of rate equations or parameter estimation.In this chapter, the most common standard formats used for model encoding and some of the major public databases in this scientific field are presented. The main features of currently available modeling software are discussed and proposals for the application of such tools are given. Abstract When a multicompartment neuron is divided into subtrees such that no subtree has more than two connection points to other subtrees, the subtrees can be on different processors and the entire system remains amenable to direct Gaussian elimination with only a modest increase in complexity. Accuracy is the same as with standard Gaussian elimination on a single processor. It is often feasible to divide a 3D reconstructed neuron model onto a dozen or so processors and experience almost linear speedup. We have also used the method for purposes of load balance in network simulations when some cells are so large that their individual computation time is much longer than the average processor computation time or when there are many more processors than cells. The method is available in the standard distribution of the NEURON simulation program. Conclusion The Axiope team has found a well defined niche in the neuroscience software environment and is in the process of writing a software suite that may fill it. It is too early to say whether they will succeed as the main components of the software suite are not yet available. However they may fare, they have thrown the gauntlet to the neuroscience community: “Tools for efficient data analysis are coming online: will you use them?” Abstract The recent development of large multielectrode recording arrays has made it affordable for an increasing number of laboratories to record from multiple brain regions simultaneously. The development of analytical tools for array data, however, lags behind these technological advances in hardware. In this paper, we present a method based on forward modeling for estimating current source density from electrophysiological signals recorded on a twodimensional grid using multielectrode rectangular arrays. This new method, which we call twodimensional inverse Current Source Density (iCSD 2D), is based upon and extends our previous one and threedimensional techniques. We test several variants of our method, both on surrogate data generated from a collection of Gaussian sources, and on model data from a population of layer 5 neocortical pyramidal neurons. We also apply the method to experimental data from the rat subiculum. The main advantages of the proposed method are the explicit specification of its assumptions, the possibility to include systemspecific information as it becomes available, the ability to estimate CSD at the grid boundaries, and lower reconstruction errors when compared to the traditional approach. These features make iCSD 2D a substantial improvement over the approaches used so far and a powerful new tool for the analysis of multielectrode array data. We also provide a free GUIbased MATLAB toolbox to analyze and visualize our test data as well as user datasets. Abstract Under sustained input current of increasing strength neurons eventually stop firing, entering a depolarization block. This is a robust effect that is not usually explored in experiments or explicitly implemented or tested in models. However, the range of current strength needed for a depolarization block could be easily reached with a random background activity of only a few hundred excitatory synapses. Depolarization block may thus be an important property of neurons that should be better characterized in experiments and explicitly taken into account in models at all implementation scales. Here we analyze the spiking dynamics of CA1 pyramidal neuron models using the same set of ionic currents on both an accurate morphological reconstruction and on its reduction to a singlecompartment. The results show the specific ion channel properties and kinetics that are needed to reproduce the experimental findings, and how their interplay can drastically modulate the neuronal dynamics and the input current range leading to a depolarization block. We suggest that this can be one of the ratelimiting mechanisms protecting a CA1 neuron from excessive spiking activity. Abstract Neuronal recordings and computer simulations produce ever growing amounts of data, impeding conventional analysis methods from keeping pace. Such large datasets can be automatically analyzed by taking advantage of the wellestablished relational database paradigm. Raw electrophysiology data can be entered into a database by extracting its interesting characteristics (e.g., firing rate). Compared to storing the raw data directly, this database representation is several orders of magnitude higher efficient in storage space and processing time. Using two large electrophysiology recording and simulation datasets, we demonstrate that the database can be queried, transformed and analyzed. This process is relatively simple and easy to learn because it takes place entirely in Matlab, using our database analysis toolbox, PANDORA. It is capable of acquiring data from common recording and simulation platforms and exchanging data with external database engines and other analysis toolboxes, which make analysis simpler and highly interoperable. PANDORA is available to be freely used and modified because it is opensource ( 
                            http://software.incf.org/software/pandora/home 
                            
                         ). Abstract This chapter is devoted to the detailed discussion of several numerical simulations wherein we use a model to generate data, and then we examine how well we can use  L  = 1, 2,  …  of the time series for state variables of the model to estimate fixed parameters within the model and the time series of the state variables not presented to or known to the model. These are “twin experiments” and have often been used to exercise the methods one adopts for approximating the path integral for the statistical data assimilation problem. Abstract Sensitization of the defensive shortening reflex in the leech has been linked to a segmentally repeated trisynaptic positive feedback loop. Serotonin from the Rcell enhances Scell excitability, Scell impulses cross an electrical synapse into the Cinterneuron, and the Cinterneuron excites the Rcell via a glutamatergic synapse. The Cinterneuron has two unusual characteristics. First, impulses take longer to propagate from the S soma to the C soma than in the reverse direction. Second, impulses recorded from the electrically unexcitable C soma vary in amplitude when extracellular divalent cation concentrations are elevated, with smaller impulses failing to induce synaptic potentials in the Rcell. A compartmental, computational model was developed to test the sufficiency of multiple, independent spike initiation zones in the Cinterneuron to explain these observations. The model displays asymmetric delays in impulse propagation across the S–C electrical synapse and graded impulse amplitudes in the Cinterneuron in simulated high divalent cation concentrations. Abstract Before we delve into the general structure of using information from measurements to complete models of those measurements, we will illustrate many of the questions involved by taking a look at some welltrodden ground. Completing a model means that we have estimated all the unknown parameters in the model, allowing us to predict the development of the model in its state space given a set of initial conditions and a statement of the forces acting to drive it. Abstract Significant inroads have been made to understand cerebellar cortical processing but neural coding at the output stage of the cerebellum in the deep cerebellar nuclei (DCN) remains poorly understood. The DCN are unlikely to just present a relay nucleus because Purkinje cell inhibition has to be turned into an excitatory output signal, and DCN neurons exhibit complex intrinsic properties. In particular, DCN neurons exhibit a range of rebound spiking properties following hyperpolarizing current injection, raising the question how this could contribute to signal processing in behaving animals. Computer modeling presents an ideal tool to investigate how intrinsic voltagegated conductances in DCN neurons could generate the heterogeneous firing behavior observed, and what input conditions could result in rebound responses. To enable such an investigation we built a compartmental DCN neuron model with a full dendritic morphology and appropriate active conductances. We generated a good match of our simulations with DCN current clamp data we recorded in acute slices, including the heterogeneity in the rebound responses. We then examined how inhibitory and excitatory synaptic input interacted with these intrinsic conductances to control DCN firing. We found that the output spiking of the model reflected the ongoing balance of excitatory and inhibitory input rates and that changing the level of inhibition performed an additive operation. Rebound firing following strong Purkinje cell input bursts was also possible, but only if the chloride reversal potential was more negative than −70 mV to allow deinactivation of rebound currents. Fast rebound bursts due to Ttype calcium current and slow rebounds due to persistent sodium current could be differentially regulated by synaptic input, and the pattern of these rebounds was further influenced by HCN current. Our findings suggest that active properties of DCN neurons could play a crucial role for signal processing in the cerebellum. Abstract Making use of very detailed neurophysiological, anatomical, and behavioral data to build biologicallyrealistic computational models of animal behavior is often a difficult task. Until recently, many software packages have tried to resolve this mismatched granularity with different approaches. This paper presents KInNeSS, the KDE Integrated NeuroSimulation Software environment, as an alternative solution to bridge the gap between data and model behavior. This open source neural simulation software package provides an expandable framework incorporating features such as ease of use, scalability, an XML based schema, and multiple levels of granularity within a modern object oriented programming design. KInNeSS is best suited to simulate networks of hundreds to thousands of branched multicompartmental neurons with biophysical properties such as membrane potential, voltagegated and ligandgated channels, the presence of gap junctions or ionic diffusion, neuromodulation channel gating, the mechanism for habituative or depressive synapses, axonal delays, and synaptic plasticity. KInNeSS outputs include compartment membrane voltage, spikes, localfield potentials, and current source densities, as well as visualization of the behavior of a simulated agent. An explanation of the modeling philosophy and plugin development is also presented. Further development of KInNeSS is ongoing with the ultimate goal of creating a modular framework that will help researchers across different disciplines to effectively collaborate using a modern neural simulation platform. Abstract No Abstract Available Abstract We have developed a simulation tool within the NEURON simulator to assist in organization, verification, and analysis of simulations. This tool, denominated Neural Query System (NQS), provides a relational database system, a query function based on the SELECT function of Structured Query Language, and datamining tools. We show how NQS can be used to organize, manage, verify, and visualize parameters for both single cell and network simulations. We demonstrate an additional use of NQS to organize simulation output and relate outputs to parameters in a network model. The NQS software package is available at http://senselab. med.yale.edu/senselab/SimToolDB. *** DIRECT SUPPORT *** A11U5014 00003 Abstract Networks of cells form tissues and organs, where aggregations of cells operate as systems. It is similar to how single cells function as systems of protein networks, where, for example, ion channel currents of a single cell are integrated to produce a whole cell membrane potential. A cell in a network may behave differently from what it does alone. Dynamics of a single cell affect to those of others and vice versa, that is, cells interact with each other. Interactions are made by different mechanisms. Cardiac cells forming a cardiac tissues and heart interact electrochemically through celltocell connections called  gap junctions , by which an action potential generated at the sinoatrial node conducts through the heart, allowing coordinated muscle contractions from the atrium to the ventricle. They interact also mechanically because every cell contracts mechanically to produce heart beats. Neuronal cells in the nervous system interact via chemical  synapses , by which neuronal networks exhibit spatiotemporal spiking dynamics, representing neural information. In a neuronal network in charge of movement control of a musculoskeletal system, such spatiotemporal dynamics directly correspond to coordinated contractions of a number of skeletal muscles so that a desired motion of limbs can be performed. This chapter illustrates several mathematical techniques through examples from modeling of cellular networks. Abstract Despite the central position of CA3 pyramidal cells in the hippocampal circuit, the experimental investigation of their synaptic properties has been limited. Recent slice experiments from adult rats characterized AMPA and NMDA receptor unitary synaptic responses in CA3b pyramidal cells. Here, excitatory synaptic activation is modeled to infer biophysical parameters, aid analysis interpretation, explore mechanisms, and formulate predictions by contrasting simulated somatic recordings with experimental data. Reconstructed CA3b pyramidal cells from the public repository NeuroMorpho.Org were used to allow for cellspecific morphological variation. For each cell, synaptic responses were simulated for perforant pathway and associational/commissural synapses. Means and variability for peak amplitude, timetopeak, and halfheight width in these responses were compared with equivalent statistics from experimental recordings. Synaptic responses mediated by AMPA receptors are best fit with properties typical of previously characterized glutamatergic receptors where perforant path synapses have conductances twice that of associational/commissural synapses (0.9 vs. 0.5 nS) and more rapid peak times (1.0 vs. 3.3 ms). Reanalysis of passivecell experimental traces using the model shows no evidence of a CA1like increase of associational/commissural AMPA receptor conductance with increasing distance from the soma. Synaptic responses mediated by NMDA receptors are best fit with rapid kinetics, suggestive of NR2A subunits as expected in mature animals. Predictions were made for passivecell current clamp recordings, combined AMPA and NMDA receptor responses, and local dendritic depolarization in response to unitary stimulations. Models of synaptic responses in active cells suggest altered axial resistivity and the presence of synaptically activated potassium channels in spines. Abstract What is the role of higherorder spike correlations for neuronal information processing? Common data analysis methods to address this question are devised for the application to spike recordings from multiple single neurons. Here, we present a new method which evaluates the subthreshold membrane potential fluctuations of one neuron, and infers higherorder correlations among the neurons that constitute its presynaptic population. This has two important advantages: Very large populations of up to several thousands of neurons can be studied, and the spike sorting is obsolete. Moreover, this new approach truly emphasizes the functional aspects of higherorder statistics, since we infer exactly those correlations which are seen by a neuron. Our approach is to represent the subthreshold membrane potential fluctuations as presynaptic activity filtered with a fixed kernel, as it would be the case for a leaky integrator neuron model. This allows us to adapt the recently proposed method CuBIC (cumulant based inference of higherorder correlations from the population spike count; Staude et al., J Comput Neurosci 29(1–2):327–350,  2010c ) with which the maximal order of correlation can be inferred. By numerical simulation we show that our new method is reasonably sensitive to weak higherorder correlations, and that only short stretches of membrane potential are required for their reliable inference. Finally, we demonstrate its remarkable robustness against violations of the simplifying assumptions made for its construction, and discuss how it can be employed to analyze  in vivo  intracellular recordings of membrane potentials. Abstract The precise mapping of how complex patterns of synaptic inputs are integrated into specific patterns of spiking output is an essential step in the characterization of the cellular basis of network dynamics and function. Relative to other principal neurons of the hippocampus, the electrophysiology of CA1 pyramidal cells has been extensively investigated. Yet, the precise inputoutput relationship is to date unknown even for this neuronal class. CA1 pyramidal neurons receive laminated excitatory inputs from three distinct pathways: recurrent CA1 collaterals on basal dendrites, CA3 Schaffer collaterals, mostly on oblique and proximal apical dendrites, and entorhinal perforant pathway on distal apical dendrites. We implemented detailed computer simulations of pyramidal cell electrophysiology based on threedimensional anatomical reconstructions and compartmental models of available biophysical properties from the experimental literature. To investigate the effect of synaptic input on axosomatic firing, we stochastically distributed a realistic number of excitatory synapses in each of the three dendritic layers. We then recorded the spiking response to different stimulation patterns. For all dendritic layers, synchronous stimuli resulted in trains of spiking output and a linear relationship between input and output firing frequencies. In contrast, asynchronous stimuli evoked nonbursting spike patterns and the corresponding firing frequency inputoutput function was logarithmic. The regular/irregular nature of the input synaptic intervals was only reflected in the regularity of output interburst intervals in response to synchronous stimulation, and never affected firing frequency. Synaptic stimulations in the basal and proximal apical trees across individual neuronal morphologies yielded remarkably similar inputoutput relationships. Results were also robust with respect to the detailed distributions of dendritic and synaptic conductances within a plausible range constrained by experimental evidence. In contrast, the inputoutput relationship in response to distal apical stimuli showed dramatic differences from the other dendritic locations as well as among neurons, and was more sensible to the exact channel densities. Abstract Background Quantitative models of biochemical and cellular systems are used to answer a variety of questions in the biological sciences. The number of published quantitative models is growing steadily thanks to increasing interest in the use of models as well as the development of improved software systems and the availability of better, cheaper computer hardware. To maximise the benefits of this growing body of models, the field needs centralised model repositories that will encourage, facilitate and promote model dissemination and reuse. Ideally, the models stored in these repositories should be extensively tested and encoded in communitysupported and standardised formats. In addition, the models and their components should be crossreferenced with other resources in order to allow their unambiguous identification. Description BioModels Database  http://www.ebi.ac.uk/biomodels/  is aimed at addressing exactly these needs. It is a freelyaccessible online resource for storing, viewing, retrieving, and analysing published, peerreviewed quantitative models of biochemical and cellular systems. The structure and behaviour of each simulation model distributed by BioModels Database are thoroughly checked; in addition, model elements are annotated with terms from controlled vocabularies as well as linked to relevant data resources. Models can be examined online or downloaded in various formats. Reaction network diagrams generated from the models are also available in several formats. BioModels Database also provides features such as online simulation and the extraction of components from large scale models into smaller submodels. Finally, the system provides a range of web services that external software systems can use to access uptodate data from the database. Conclusions BioModels Database has become a recognised reference resource for systems biology. It is being used by the community in a variety of ways; for example, it is used to benchmark different simulation systems, and to study the clustering of models based upon their annotations. Model deposition to the database today is advised by several publishers of scientific journals. The models in BioModels Database are freely distributed and reusable; the underlying software infrastructure is also available from SourceForge  https://sourceforge.net/projects/biomodels/  under the GNU General Public License. Abstract How does the language system coordinate with our visual system to yield flexible integration of linguistic, perceptual, and worldknowledge information when we communicate about the world we perceive? Schema theory is a computational framework that allows the simulation of perceptuomotor coordination programs on the basis of known brain operating principles such as cooperative computation and distributed processing. We present first its application to a model of language production, SemRep/TCG, which combines a semantic representation of visual scenes (SemRep) with Template Construction Grammar (TCG) as a means to generate verbal descriptions of a scene from its associated SemRep graph. SemRep/TCG combines the neurocomputational framework of schema theory with the representational format of construction grammar in a model linking eyetracking data to visual scene descriptions. We then offer a conceptual extension of TCG to include language comprehension and address data on the role of both world knowledge and grammatical semantics in the comprehension performances of agrammatic aphasic patients. This extension introduces a distinction between heavy and light semantics. The TCG model of language comprehension offers a computational framework to quantitatively analyze the distributed dynamics of language processes, focusing on the interactions between grammatical, world knowledge, and visual information. In particular, it reveals interesting implications for the understanding of the various patterns of comprehension performances of agrammatic aphasics measured using sentencepicture matching tasks. This new step in the life cycle of the model serves as a basis for exploring the specific challenges that neurolinguistic computational modeling poses to the neuroinformatics community. Abstract Background The "inverse" problem is related to the determination of unknown causes on the bases of the observation of their effects. This is the opposite of the corresponding "direct" problem, which relates to the prediction of the effects generated by a complete description of some agencies. The solution of an inverse problem entails the construction of a mathematical model and takes the moves from a number of experimental data. In this respect, inverse problems are often illconditioned as the amount of experimental conditions available are often insufficient to unambiguously solve the mathematical model. Several approaches to solving inverse problems are possible, both computational and experimental, some of which are mentioned in this article. In this work, we will describe in details the attempt to solve an inverse problem which arose in the study of an intracellular signaling pathway. Results Using the Genetic Algorithm to find the suboptimal solution to the optimization problem, we have estimated a set of unknown parameters describing a kinetic model of a signaling pathway in the neuronal cell. The model is composed of mass action ordinary differential equations, where the kinetic parameters describe proteinprotein interactions, protein synthesis and degradation. The algorithm has been implemented on a parallel platform. Several potential solutions of the problem have been computed, each solution being a set of model parameters. A subset of parameters has been selected on the basis on their small coefficient of variation across the ensemble of solutions. Conclusion Despite the lack of sufficiently reliable and homogeneous experimental data, the genetic algorithm approach has allowed to estimate the approximate value of a number of model parameters in a kinetic model of a signaling pathway: these parameters have been assessed to be relevant for the reproduction of the available experimental data. Abstract Theta (4–12 Hz) and gamma (30–80 Hz) rhythms are considered important for cortical and hippocampal function. Although several neuron types are implicated in rhythmogenesis, the exact cellular mechanisms remain unknown. Subthreshold electric fields provide a flexible, areaspecific tool to modulate neural activity and directly test functional hypotheses. Here we present experimental and computational evidence of the interplay among hippocampal synaptic circuitry, neuronal morphology, external electric fields, and network activity. Electrophysiological data are used to constrain and validate an anatomically and biophysically realistic model of area CA1 containing pyramidal cells and two interneuron types: dendritic and perisomatictargeting. We report two lines of results: addressing the network structure capable of generating thetamodulated gamma rhythms, and demonstrating electric field effects on those rhythms. First, thetamodulated gamma rhythms require specific inhibitory connectivity. In one configuration, GABAergic axodendritic feedback on pyramidal cells is only effective in proximal but not distal layers. An alternative configuration requires two distinct perisomatic interneuron classes, one exclusively receiving excitatory contacts, the other additionally targeted by inhibition. These observations suggest novel roles for particular classes of oriens and basket cells. The second major finding is that subthreshold electric fields robustly alter the balance between different rhythms. Independent of network configuration, positive electric fields decrease, while negative fields increase the theta/gamma ratio. Moreover, electric fields differentially affect average theta frequency depending on specific synaptic connectivity. These results support the testable prediction that subthreshold electric fields can alter hippocampal rhythms, suggesting new approaches to explore their cognitive functions and underlying circuitry. Abstract The brain is extraordinarily complex, containing 10 11  neurons linked with 10 14  connections. We can improve our understanding of individual neurons and neuronal networks by describing their behavior in mathematical and computational models. This chapter provides an introduction to neural modeling, laying the foundation for several basic models and surveying key topics. After some discussion on the motivations of modelers and the uses of neural models, we explore the properties of electrically excitable membranes. We describe in some detail the Hodgkin–Huxley model, the first neural model to describe biophysically the behavior of biological membranes. We explore how this model can be extended to describe a variety of excitable membrane behaviors, including axonal propagation, dendritic processing, and synaptic communication. This chapter also covers mathematical models that replicate basic neural behaviors through more abstract mechanisms. We briefly explore efforts to extend singleneuron models to the network level and provide several examples of insights gained through this process. Finally, we list common resources, including modeling environments and repositories, that provide the guidance and parameter sets necessary to begin building neural models. Abstract We have developed a program NeuroText to populate the neuroscience databases in SenseLab (http://senselab.med.yale.edu/senselab) by mining the natural language text of neuroscience articles. NeuroText uses a twostep approach to identify relevant articles. The first step (preprocessing), aimed at 100% sensitivity, identifies abstracts containing database keywords. In the second step, potentially relveant abstracts identified in the first step are processed for specificity dictated by database architecture, and neuroscience, lexical and semantic contexts. NeuroText results were presented to the experts for validation using a dynamically generated interface that also allows expertvalidated articles to be automatically deposited into the databases. Of the test set of 912 articles, 735 were rejected at the preprocessing step. For the remaining articles, the accuracy of predicting databaserelevant articles was 85%. Twentytwo articles were erroneously identified. NeuroText deferred decisions on 29 articles to the expert. A comparison of NeuroText results versus the experts’ analyses revealed that the program failed to correctly identify articles’ relevance due to concepts that did not yet exist in the knowledgebase or due to vaguely presented information in the abstracts. NeuroText uses two “evolution” techniques (supervised and unsupervised) that play an important role in the continual improvement of the retrieval results. Software that uses the NeuroText approach can facilitate the creation of curated, specialinterest, bibliography databases. Abstract Dendrites play an important role in neuronal function and connectivity. This chapter introduces the first section of the book focusing on the morphological features of dendritic tree structures and the role of dendritic trees in the circuit. We provide an overview of quantitative procedures for data collection, analysis, and modeling of dendrite shape. Our main focus lies on the description of morphological complexity and how one can use this description to unravel neuronal function in dendritic trees and neural circuits. Abstract The chapter is organised in two parts: In the first part, the focus is on a combined power spectral and nonlinear behavioural analysis of a neural mass model of the thalamocortical circuitry. The objective is to study the effectiveness of such “multimodal” analytical techniques in modelbased studies investigating the neural correlates of abnormal brain oscillations in Alzheimer’s disease (AD). The power spectral analysis presented here is a study of the “slowing” (decreasing dominant frequency of oscillation) within the alpha frequency band (8–13 Hz), a hallmark of electroencephalogram (EEG) dynamics in AD. Analysis of the nonlinear dynamical behaviour focuses on the bifurcating property of the model. The results show that the alpha rhythmic content is maximal at close proximity to the bifurcation point—an observation made possible by the “multimodal” approach adopted herein. Furthermore, a slowing in alpha rhythm is observed for increasing inhibitory connectivity—a consistent feature of our research into neuropathological oscillations associated with AD. In the second part, we have presented power spectral analysis on a model that implements multiple feedforward and feedback connectivities in the thalamocorticothalamic circuitry, and is thus more advanced in terms of biological plausibility. This study looks at the effects of synaptic connectivity variation on the power spectra within the delta (1–3 Hz), theta (4–7 Hz), alpha (8–13 Hz) and beta (14–30 Hz) bands. An overall slowing of EEG with decreasing synaptic connectivity is observed, indicated by a decrease of power within alpha and beta bands and increase in power within the theta and delta bands. Thus, the model behaviour conforms to longitudinal studies in AD indicating an overall slowing of EEG. Abstract Neuronal processes grow under a variety of constraints, both immediate and evolutionary. Their pattern of growth provides insight into their function. This chapter begins by reviewing morphological metrics used in analyses and computational models. Molecular mechanisms underlying growth and plasticity are then discussed, followed by several types of modeling approaches. Computer simulation of morphology can be used to describe and reproduce the statistics of neuronal types or to evaluate growth and functional hypotheses. For instance, models in which branching is probabilistically determined by diameter produce realistic virtual dendrites of most neuronal types, though more complicated statistical models are required for other types. Virtual dendrites grown under environmental and/or functional constraints are also discussed, offering a broad perspective on dendritic morphology. Abstract Chopper neurons in the cochlear nucleus are characterized by intrinsic oscillations with short average interspike intervals (ISIs) and relative level independence of their response (Pfeiffer, Exp Brain Res 1:220–235, 1966; Blackburn and Sachs, J Neurophysiol 62:1303–1329, 1989), properties which are unattained by models of  single  chopper neurons (e.g., Rothman and Manis, J Neurophysiol 89:3070–3082, 2003a). In order to achieve short ISIs, we optimized the time constants of Rothman and Manis single neuron model with genetic algorithms. Some parameters in the optimization, such as the temperature and the capacity of the cell, turned out to be crucial for the required acceleration of their response. In order to achieve the relative level independence, we have simulated an interconnected network consisting of Rothman and Manis neurons. The results indicate that by stabilization of intrinsic oscillations, it is possible to simulate the physiologically observed level independence of ISIs. As previously reviewed and demonstrated (Bahmer and Langner, Biol Cybern 95:371–379, 2006a), chopper neurons show a preference for ISIs which are multiples of 0.4 ms. It was also demonstrated that the network consisting of two optimized Rothman and Manis neurons which activate each other with synaptic delays of 0.4 ms shows a preference for ISIs of 0.8 ms. Oscillations with various multiples of 0.4 ms as ISIs may be derived from neurons in a more complex network that is activated by simultaneous input of an onset neuron and several auditory nerve fibers. Abstract Recently, a class of twodimensional integrate and fire models has been used to faithfully model spiking neurons. This class includes the Izhikevich model, the adaptive exponential integrate and fire model, and the quartic integrate and fire model. The bifurcation types for the individual neurons have been thoroughly analyzed by Touboul (SIAM J Appl Math 68(4):1045–1079,  2008 ). However, when the models are coupled together to form networks, the networks can display bifurcations that an uncoupled oscillator cannot. For example, the networks can transition from firing with a constant rate to burst firing. This paper introduces a technique to reduce a full network of this class of neurons to a mean field model, in the form of a system of switching ordinary differential equations. The reduction uses population density methods and a quasisteady state approximation to arrive at the mean field system. Reduced models are derived for networks with different topologies and different model neurons with biologically derived parameters. The mean field equations are able to qualitatively and quantitatively describe the bifurcations that the full networks display. Extensions and higher order approximations are discussed. Conclusions Our proposed database schema for managing heterogeneous data is a significant departure from conventional approaches. It is suitable only when the following conditions hold:
 
                         
                            • 
                            
                               The number of classes of entity is numerous, while the number of actual instances in most classes is expected to be very modest. 
                            
                         
                         
                            • 
                            
                               The number (and nature) of the axes describing an arbitrary fact (as an Nary association) varies greatly. 
                            
                         
                      
                  We believe that nervous system data is an appropriate problem domain to test such an approach. Abstract Stereotactic human brain atlases, either in print or electronic form, are useful not only in functional neurosurgery, but also in neuroradiology, human brain mapping, and neuroscience education. The existing atlases represent structures on 2D plates taken at variable, often large intervals, which limit their applications. To overcome this problem, we propose ahybrid interpolation approach to build highresolution brain atlases from the existing ones. In this approach, all section regions of each object are grouped into two types of components: simple and complex. A NURBSbased method is designed for interpolation of the simple components, and a distance mapbased method for the complex components. Once all individual objects in the atlas are interpolated, the results are combined hierarchically in a bottomup manner to produce the interpolation of the entire atlas. In the procedure, different knowledgebased and heuristic strategies are used to preserve various topological relationships. The proposed approach has been validated quantitatively and used for interpolation of two stereotactic brain atlases: the TalairachTournouxatlas and SchaltenbrandWahren atlas. The interpolations produced are of high resolution and feature high accuracy, 3D consistency, smooth surface, and preserved topology. They potentially open new applications for electronic stereotactic brain atlases, such as atlas reformatting, accurate 3D display, and 3D nonlinear warping against normal and pathological scans. The proposed approach is also potentially useful in other applications, which require interpolation and 3D modeling from sparse and/or variable intersection interval data. An example of 3D modeling of an infarct from MR diffusion images is presented. Abstract Quantitative neuroanatomical data are important for the study of many areas of neuroscience, and the complexity of problems associated with neuronal structure requires that research from multiple groups across many disciplines be combined. However, existing neurontracing systems, simulation environments, and tools for the visualization and analysis of neuronal morphology data use a variety of data formats, making it difficult to exchange data in a readily usable way. The NeuroML project was initiated to address these issues, and here we describe an extensible markup language standard, MorphML, which defines a common data format for neuronal morphology data and associated metadata to facilitate data and model exchange, database creation, model publication, and data archiving. We describe the elements of the standard in detail and outline the mappings between this format and those used by a number of popular applications for reconstruction, simulation, and visualization of neuronal morphology. Abstract A major part of biology has become a class of physical and mathematical sciences. We have started to feel, though still a little suspicious yet, that it will become possible to predict biological events that will happen in the future of one’s life and to control some of them if desired so, based upon the understanding of genomic information of individuals and physical and chemical principles governing physiological functions of living organisms at multiple scale and level, from molecules to cells and organs. Abstract A halfcenter oscillator (HCO) is a common circuit building block of central pattern generator networks that produce rhythmic motor patterns in animals. Here we constructed an efficient relational database table with the resulting characteristics of the Hill et al.’s (J Comput Neurosci 10:281–302,  2001 ) HCO simple conductancebased model. The model consists of two reciprocally inhibitory neurons and replicates the electrical activity of the oscillator interneurons of the leech heartbeat central pattern generator under a variety of experimental conditions. Our longrange goal is to understand how this basic circuit building block produces functional activity under a variety of parameter regimes and how different parameter regimes influence stability and modulatability. By using the latest developments in computer technology, we simulated and stored large amounts of data (on the order of terabytes). We systematically explored the parameter space of the HCO and corresponding isolated neuron models using a bruteforce approach. We varied a set of selected parameters (maximal conductance of intrinsic and synaptic currents) in all combinations, resulting in about 10 million simulations. We classified these HCO and isolated neuron model simulations by their activity characteristics into identifiable groups and quantified their prevalence. By querying the database, we compared the activity characteristics of the identified groups of our simulated HCO models with those of our simulated isolated neuron models and found that regularly bursting neurons compose only a small minority of functional HCO models; the vast majority was composed of spiking neurons. Abstract This paper describes how an emerging standard neural network modelling language can be used to configure a generalpurpose neural multichip system by describing the process of writing and loading neural network models on the SpiNNaker neuromimetic hardware. It focuses on the implementation of a SpiNNaker module for PyNN, a simulatorindependent language for neural networks modelling. We successfully extend PyNN to deal with different nonstandard (eg. Izhikevich) cell types, rapidly switch between them and load applications on a parallel hardware by orchestrating the software layers below it, so that they will be abstracted to the final user. Finally we run some simulations in PyNN and compare them against other simulators, successfully reproducing single neuron and network dynamics and validating the implementation. Abstract The present study examines the biophysical properties and functional implications of  I 
                         h  in hippocampal area CA3 interneurons with somata in  strata radiatum  and  lacunosummoleculare . Characterization studies showed a small maximum hconductance (2.6 ± 0.3 nS,  n  = 11), shallow voltage dependence with a hyperpolarized halfmaximal activation ( V 
                         1/2  = −91 mV), and kinetics characterized by doubleexponential functions. The functional consequences of  I 
                         h  were examined with regard to temporal summation and impedance measurements. For temporal summation experiments, 5pulse mossy fiber input trains were activated. Blocking  I 
                         h  with 50 μM ZD7288 resulted in an increase in temporal summation, suggesting that  I 
                         h  supports sensitivity of response amplitude to relative input timing. Impedance was assessed by applying sinusoidal current commands. From impedance measurements, we found that  I 
                         h  did not confer thetaband resonance, but flattened the impedance–frequency relations instead. Double immunolabeling for hyperpolarizationactivated cyclic nucleotidegated proteins and glutamate decarboxylase 67 suggests that all four subunits are present in GABAergic interneurons from the strata considered for electrophysiological studies. Finally, a model of  I 
                         h  was employed in computational analyses to confirm and elaborate upon the contributions of  I 
                         h  to impedance and temporal summation. Abstract Modelling and simulation methods gain increasing importance for the understanding of biological systems. The growing number of available computational models makes support in maintenance and retrieval of those models essential to the community. This article discusses which model information are helpful for efficient retrieval and how existing similarity measures and ranking techniques can be used to enhance the retrieval process, i. e. the model reuse. With the development of new tools and modelling formalisms, there also is an increasing demand for performing search independent of the models’ encoding. Therefore, the presented approach is not restricted to certain model storage formats. Instead, the model metainformation is used for retrieval and ranking of the search result. Metainformation include general information about the model, its encoded species and reactions, but also information about the model behaviour and related simulation experiment descriptions. Abstract To understand the details of brain function, a large scale system model that reflects anatomical and neurophysiological characteristics needs to be implemented. Though numerous computational models of different brain areas have been proposed, these integration for the development of a large scale model have not yet been accomplished because these models were described by different programming languages, and mostly because they used different data formats. This paper introduces a platform for a collaborative brain system modeling (PLATO) where one can construct computational models using several programming languages and connect them at the I/O level with a common data format. As an example, a whole visual system model including eye movement, eye optics, retinal network and visual cortex is being developed. Preliminary results demonstrate that the integrated model successfully simulates the signal processing flow at the different stages of visual system. Abstract Brain rhythms are the most prominent signal measured noninvasively in humans with magneto/electroencephalography (MEG/EEG). MEG/EEG measured rhythms have been shown to be functionally relevant and signature changes are used as markers of disease states. Despite the importance of understanding the underlying neural mechanisms creating these rhythms, relatively little is known about their in vivo origin in humans. There are obvious challenges in linking the extracranially measured signals directly to neural activity with invasive studies in humans, and although animal models are well suited for such studies, the connection to human brain function under cognitively relevant tasks is often lacking. Biophysically principled computational neural modeling provides an attractive means to bridge this critical gap. Here, we describe a method for creating a computational neural model capturing the laminar structure of cortical columns and how this model can be used to make predictions on the cellular and circuit level mechanisms of brain oscillations measured with MEG/EEG. Specifically, we describe how the model can be used to simulate current dipole activity, the common macroscopic signal inferred from MEG/EEG data. We detail the development and application of the model to study the spontaneous somatosensory murhythm, containing mualpha (7–14 Hz) and mubeta (15–29 Hz) components. We describe a novel prediction on the neural origin on the murhythm that accurately reproduces many characteristic features of MEG data and accounts for changes in the rhythm with attention, detection, and healthy aging. While the details of the model are specific to the somatosensory system, the model design and application are based on general principles of cortical circuitry and MEG/EEG physics, and are thus amenable to the study of rhythms in other frequency bands and sensory systems. Abstract GABAergic interneurons in cortical circuits control the activation of principal cells and orchestrate network activity patterns, including oscillations at different frequency ranges. Recruitment of interneurons depends on integration of convergent synaptic inputs along the dendrosomatic axis; however, dendritic processing in these cells is still poorly understood.In this chapter, we summarise our results on the cable properties, electrotonic structure and dendritic processing in “basket cells” (BCs; Nörenberg et al. 2010), one of the most prevalent types of cortical interneurons mediating perisomatic inhibition. In order to investigate integrative properties, we have performed twoelectrode wholecell patch clamp recordings, visualised and reconstructed the recorded interneurons and created passive singlecell models with biophysical properties derived from the experiments. Our results indicate that membrane properties, in particular membrane resistivity, are inhomogeneous along the somatodendritic axis of the cell. Derived values and the gradient of membrane resistivity are different from those obtained for excitatory principal cells. The divergent passive membrane properties of BCs facilitate rapid signalling from proximal basal dendritic inputs but at the same time increase synapsetosoma transfer for slow signals from the distal apical dendrites.Our results demonstrate that BCs possess distinct integrative properties. Future computational models investigating the diverse functions of neuronal circuits need to consider this diversity and incorporate realistic dendritic properties not only of excitatory principal cells but also various types of inhibitory interneurons. Abstract New surgical and localization techniques allow for precise and personalized evaluation and treatment of intractable epilepsies. These techniques include the use of subdural and depth electrodes for localization, and the potential use for celltargeted stimulation using optogenetics as part of treatment. Computer modeling of seizures, also individualized to the patient, will be important in order to make full use of the potential of these new techniques. This is because epilepsy is a complex dynamical disease involving multiple scales across both time and space. These complex dynamics make prediction extremely difficult. Cause and effect are not cleanly separable, as multiple embedded causal loops allow for many scales of unintended consequence. We demonstrate here a small model of sensory neocortex which can be used to look at the effects of microablations or microstimulation. We show that ablations in this network can either prevent spread or prevent occurrence of the seizure. In this example, focal electrical stimulation was not able to terminate a seizure but selective stimulation of inhibitory cells, a future possibility through use of optogenetics, was efficacious. Abstract The basal ganglia nuclei form a complex network of nuclei often assumed to perform selection, yet their individual roles and how they influence each other is still largely unclear. In particular, the ties between the external and internal parts of the globus pallidus are paradoxical, as anatomical data suggest a potent inhibitory projection between them while electrophysiological recordings indicate that they have similar activities. Here we introduce a theoretical study that reconciles both views on the intrapallidal projection, by providing a plausible characterization of the relationship between the external and internal globus pallidus. Specifically, we developed a meanfield model of the whole basal ganglia, whose parameterization is optimized to respect best a collection of numerous anatomical and electrophysiological data. We first obtained models respecting all our constraints, hence anatomical and electrophysiological data on the intrapallidal projection are globally consistent. This model furthermore predicts that both aforementioned views about the intrapallidal projection may be reconciled when this projection is weakly inhibitory, thus making it possible to support similar neural activity in both nuclei and for the entire basal ganglia to select between actions. Second, we predicts that afferent projections are substantially unbalanced towards the external segment, as it receives the strongest excitation from STN and the weakest inhibition from the striatum. Finally, our study strongly suggests that the intrapallidal connection pattern is not focused but diffuse, as this latter pattern is more efficient for the overall selection performed in the basal ganglia. Abstract Background The information coming from biomedical ontologies and computational pathway models is expanding continuously: research communities keep this process up and their advances are generally shared by means of dedicated resources published on the web. In fact, such models are shared to provide the characterization of molecular processes, while biomedical ontologies detail a semantic context to the majority of those pathways. Recent advances in both fields pave the way for a scalable information integration based on aggregate knowledge repositories, but the lack of overall standard formats impedes this progress. Indeed, having different objectives and different abstraction levels, most of these resources "speak" different languages. Semantic web technologies are here explored as a means to address some of these problems. Methods Employing an extensible collection of interpreters, we developed OREMP (Ontology Reasoning Engine for Molecular Pathways), a system that abstracts the information from different resources and combines them together into a coherent ontology. Continuing this effort we present OREMPdb; once different pathways are fed into OREMP, species are linked to the external ontologies referred and to reactions in which they participate. Exploiting these links, the system builds speciessets, which encapsulate species that operate together. Composing all of the reactions together, the system computes all of the reaction paths fromandto all of the speciessets. Results OREMP has been applied to the curated branch of BioModels (2011/04/15 release) which overall contains 326 models, 9244 reactions, and 5636 species. OREMPdb is the semantic dictionary created as a result, which is made of 7360 speciessets. For each one of these sets, OREMPdb links the original pathway and the link to the original paper where this information first appeared. Abstract Conductancebased neuron models are frequently employed to study the dynamics of biological neural networks. For speed and ease of use, these models are often reduced in morphological complexity. Simplified dendritic branching structures may process inputs differently than full branching structures, however, and could thereby fail to reproduce important aspects of biological neural processing. It is not yet well understood which processing capabilities require detailed branching structures. Therefore, we analyzed the processing capabilities of full or partially branched reduced models. These models were created by collapsing the dendritic tree of a full morphological model of a globus pallidus (GP) neuron while preserving its total surface area and electrotonic length, as well as its passive and active parameters. Dendritic trees were either collapsed into single cables (unbranched models) or the full complement of branch points was preserved (branched models). Both reduction strategies allowed us to compare dynamics between all models using the same channel density settings. Full model responses to somatic inputs were generally preserved by both types of reduced model while dendritic input responses could be more closely preserved by branched than unbranched reduced models. However, features strongly influenced by local dendritic input resistance, such as active dendritic sodium spike generation and propagation, could not be accurately reproduced by any reduced model. Based on our analyses, we suggest that there are intrinsic differences in processing capabilities between unbranched and branched models. We also indicate suitable applications for different levels of reduction, including fast searches of full model parameter space. Summary Processing text from scientific literature has become a necessity due to the burgeoning amounts of information that are fast becoming available, stemming from advances in electronic information technology. We created a program, NeuroText ( 
                   http://senselab.med.yale.edu/textmine/neurotext.pl 
                   
                 ), designed specifically to extract information relevant to neurosciencespecific databases, NeuronDB and CellPropDB ( 
                   http://senselab.med.yale.edu/senselab/ 
                   
                 ), housed at the Yale University School of Medicine. NeuroText extracts relevant information from the Neuroscience literature in a twostep process: each step parses text at different levels of granularity. NeuroText uses an expertmediated knowledgebase and combines the techniques of indexing, contextual parsing, semantic and lexical parsing, and supervised and nonsupervised learning to extract information. The constrains, metadata elements, and rules for information extraction are stored in the knowledgebase. NeuroText was created as a pilot project to process 3 years of publications in  Journal of Neuroscience  and was subsequently tested for 40,000 PubMed abstracts. We also present here a template to create domain nonspecific knowledgebase that when linked to a textprocessing tool like NeuroText can be used to extract knowledge in other fields of research. Abstract Background We present a software tool called SENB, which allows the geometric and biophysical neuronal properties in a simple computational model of a HodgkinHuxley (HH) axon to be changed. The aim of this work is to develop a didactic and easytouse computational tool in the NEURON simulation environment, which allows graphical visualization of both the passive and active conduction parameters and the geometric characteristics of a cylindrical axon with HH properties. Results The SENB software offers several advantages for teaching and learning electrophysiology. First, SENB offers ease and flexibility in determining the number of stimuli. Second, SENB allows immediate and simultaneous visualization, in the same window and time frame, of the evolution of the electrophysiological variables. Third, SENB calculates parameters such as time and space constants, stimuli frequency, cellular area and volume, sodium and potassium equilibrium potentials, and propagation velocity of the action potentials. Furthermore, it allows the user to see all this information immediately in the main window. Finally, with just one click SENB can save an image of the main window as evidence. Conclusions The SENB software is didactic and versatile, and can be used to improve and facilitate the teaching and learning of the underlying mechanisms in the electrical activity of an axon using the biophysical properties of the squid giant axon. Abstract Grid cells (GCs) in the medial entorhinal cortex (mEC) have the property of having their firing activity spatially tuned to a regular triangular lattice. Several theoretical models for grid field formation have been proposed, but most assume that place cells (PCs) are a product of the grid cell system. There is, however, an alternative possibility that is supported by various strands of experimental data. Here we present a novel model for the emergence of gridlike firing patterns that stands on two key hypotheses: (1) spatial information in GCs is provided from PC activity and (2) grid fields result from a combined synaptic plasticity mechanism involving inhibitory and excitatory neurons mediating the connections between PCs and GCs. Depending on the spatial location, each PC can contribute with excitatory or inhibitory inputs to GC activity. The nature and magnitude of the PC input is a function of the distance to the place field center, which is inferred from rate decoding. A biologically plausible learning rule drives the evolution of the connection strengths from PCs to a GC. In this model, PCs compete for GC activation, and the plasticity rule favors efficient packing of the space representation. This leads to gridlike firing patterns. In a new environment, GCs continuously recruit new PCs to cover the entire space. The model described here makes important predictions and can represent the feedforward connections from hippocampus CA1 to deeper mEC layers. Abstract Because of its highly branched dendrite, the Purkinje neuron requires significant computational resources if coupled electrical and biochemical activity are to be simulated. To address this challenge, we developed a scheme for reducing the geometric complexity; while preserving the essential features of activity in both the soma and a remote dendritic spine. We merged our previously published biochemical model of calcium dynamics and lipid signaling in the Purkinje neuron, developed in the Virtual Cell modeling and simulation environment, with an electrophysiological model based on a Purkinje neuron model available in NEURON. A novel reduction method was applied to the Purkinje neuron geometry to obtain a model with fewer compartments that is tractable in Virtual Cell. Most of the dendritic tree was subject to reduction, but we retained the neuron’s explicit electrical and geometric features along a specified path from spine to soma. Further, unlike previous simplification methods, the dendrites that branch off along the preserved explicit path are retained as reduced branches. We conserved axial resistivity and adjusted passive properties and active channel conductances for the reduction in surface area, and cytosolic calcium for the reduction in volume. Rallpacks are used to validate the reduction algorithm and show that it can be generalized to other complex neuronal geometries. For the Purkinje cell, we found that current injections at the soma were able to produce similar trains of action potentials and membrane potential propagation in the full and reduced models in NEURON; the reduced model produces identical spiking patterns in NEURON and Virtual Cell. Importantly, our reduced model can simulate communication between the soma and a distal spine; an alpha function applied at the spine to represent synaptic stimulation gave similar results in the full and reduced models for potential changes associated with both the spine and the soma. Finally, we combined phosphoinositol signaling and electrophysiology in the reduced model in Virtual Cell. Thus, a strategy has been developed to combine electrophysiology and biochemistry as a step toward merging neuronal and systems biology modeling. Abstract The advent of techniques with the ability to scan massive changes in cellular makeup (genomics, proteomics, etc.) has revealed the compelling need for analytical methods to interpret and make sense of those changes. Computational models built on sound physicochemical mechanistic basis are unavoidable at the time of integrating, interpreting, and simulating highthroughput experimental data. Another powerful role of computational models is predicting new behavior provided they are adequately validated.Mitochondrial energy transduction has been traditionally studied with thermodynamic models. More recently, kinetic or thermokinetic models have been proposed, leading the path toward an understanding of the control and regulation of mitochondrial energy metabolism and its interaction with cytoplasmic and other compartments. In this work, we outline the methods, stepbystep, that should be followed to build a computational model of mitochondrial energetics in isolation or integrated to a network of cellular processes. Depending on the question addressed by the modeler, the methodology explained herein can be applied with different levels of detail, from the mitochondrial energy producing machinery in a network of cellular processes to the dynamics of a single enzyme during its catalytic cycle. Abstract The voltage and time dependence of ion channels can be regulated, notably by phosphorylation, interaction with phospholipids, and binding to auxiliary subunits. Many parameter variation studies have set conductance densities free while leaving kinetic channel properties fixed as the experimental constraints on the latter are usually better than on the former. Because individual cells can tightly regulate their ion channel properties, we suggest that kinetic parameters may be profitably set free during model optimization in order to both improve matches to data and refine kinetic parameters. To this end, we analyzed the parameter optimization of reduced models of three electrophysiologically characterized and morphologically reconstructed globus pallidus neurons. We performed two automated searches with different types of free parameters. First, conductance density parameters were set free. Even the best resulting models exhibited unavoidable problems which were due to limitations in our channel kinetics. We next set channel kinetics free for the optimized density matches and obtained significantly improved model performance. Some kinetic parameters consistently shifted to similar new values in multiple runs across three models, suggesting the possibility for tailored improvements to channel models. These results suggest that optimized channel kinetics can improve model matches to experimental voltage traces, particularly for channels characterized under different experimental conditions than recorded data to be matched by a model. The resulting shifts in channel kinetics from the original template provide valuable guidance for future experimental efforts to determine the detailed kinetics of channel isoforms and possible modulated states in particular types of neurons.</description>
  </pri>
  <pri id="611" label="bad" resourceName="ModelDB">
    <title>Central synapses release a resource-efficient amount of glutamate</title>
    <publicationName>Nature Neuroscience</publicationName>
    <description>Why synapses release a certain amount of neurotransmitter is poorly understood. We combined patch-clamp electrophysiology with computer simulations to estimate how much glutamate is discharged at two distinct central synapses of the rat. We found that, regardless of some uncertainty over synaptic microenvironment, synapses generate the maximal current per released glutamate molecule while maximizing signal information content. Our result suggests that synapses operate on a principle of resource optimization.</description>
  </pri>
  <pri id="612" label="good" resourceName="ModelDB">
    <title>A cross-platform freeware tool for digital reconstruction of neuronal arborizations from image stacks</title>
    <publicationName>Neuroinformatics</publicationName>
    <description>Summary One of the more important recent additions to the NEURON simulation environment is a tool called ModelView, which simplifies the task of understanding exactly what biological attributes are represented in a computational model. Here, we illustrate how ModelView contributes to the understanding of models and discuss its utility as a neuroinformatics tool for analyzing models in online databases and as a means for facilitating interoperability among simulators in computational neuroscience. Abstract Background Increasingly, biologists and biochemists use computational tools to design experiments to probe the function of proteins and/or to engineer them for a variety of different purposes. The most effective strategies rely on the knowledge of the threedimensional structure of the protein of interest. However it is often the case that an experimental structure is not available and that models of different quality are used instead. On the other hand, the relationship between the quality of a model and its appropriate use is not easy to derive in general, and so far it has been analyzed in detail only for specific application. Results This paper describes a database and related software tools that allow testing of a given structure based method on models of a protein representing different levels of accuracy. The comparison of the results of a computational experiment on the experimental structure and on a set of its decoy models will allow developers and users to assess which is the specific threshold of accuracy required to perform the task effectively. Conclusions The ModelDB server automatically builds decoy models of different accuracy for a given protein of known structure and provides a set of useful tools for their analysis. Precomputed data for a nonredundant set of deposited protein structures are available for analysis and download in the ModelDB database. Implementation, availability and requirements Project name: A resource for benchmarking the usefulness of protein structure models. Project home page:  
                     http://bl210.caspur.it/MODELDB/MODELDB_web/MODindex.php 
                     
                   .
Operating system(s): Platform independent. Programming language: PerlBioPerl (program); mySQL, Perl DBI and DBD modules (database); php, JavaScript, Jmol scripting (web server). Other requirements: Java Runtime Environment v1.4 or later, Perl, BioPerl, CPAN modules, HHsearch, Modeller, LGA, NCBI Blast package, DSSP, Speedfill (Surfnet) and PSAIA. License: Free. Any restrictions to use by nonacademics: No. Abstract Reproducible experiments are the cornerstone of science: only observations that can be independently confirmed enter the body of scientific knowledge. Computational science should excel in reproducibility, as simulations on digital computers avoid many of the small variations that are beyond the control of the experimental biologist or physicist. However, in reality, computational science has its own challenges for reproducibility: many computational scientists find it difficult to reproduce results published in the literature, and many authors have met problems replicating even the figures in their own papers. We present a distinction between different levels of replicability and reproducibility of findings in computational neuroscience. We also demonstrate that simulations of neural models can be highly sensitive to numerical details, and conclude that often it is futile to expect exact replicability of simulation results across simulator software packages. Thus, the computational neuroscience community needs to discuss how to define successful reproduction of simulation studies. Any investigation of failures to reproduce published results will benefit significantly from the ability to track the provenance of the original results. We present tools and best practices developed over the past 2 decades that facilitate provenance tracking and model sharing. Abstract This paper describes the NIF LinkOut Broker (NLB) that has been built as part of the Neuroscience Information Framework (NIF) project. The NLB is designed to coordinate the assembly of links to neuroscience information items (e.g., experimental data, knowledge bases, and software tools) that are (1) accessible via the Web, and (2) related to entries in the National Center for Biotechnology Information’s (NCBI’s) Entrez system. The NLB collects these links from each resource and passes them to the NCBI which incorporates them into its Entrez LinkOut service. In this way, an Entrez user looking at a specific Entrez entry can LinkOut directly to related neuroscience information. The information stored in the NLB can also be utilized in other ways. A second approach, which is operational on a pilot basis, is for the NLB Web server to create dynamically its own Web page of LinkOut links for each NCBI identifier in the NLB database. This approach can allow other resources (in addition to the NCBI Entrez) to LinkOut to related neuroscience information. The paper describes the current NLB system and discusses certain design issues that arose during its implementation. Abstract Neuroscience increasingly uses computational models to assist in the exploration and interpretation of complex phenomena. As a result, considerable effort is invested in the development of software tools and technologies for numerical simulations and for the creation and publication of models. The diversity of related tools leads to the duplication of effort and hinders model reuse. Development practices and technologies that support interoperability between software systems therefore play an important role in making the modeling process more efficient and in ensuring that published models can be reliably and easily reused. Various forms of interoperability are possible including the development of portable model description standards, the adoption of common simulation languages or the use of standardized middleware. Each of these approaches finds applications within the broad range of current modeling activity. However more effort is required in many areas to enable new scientific questions to be addressed. Here we present the conclusions of the “NeuroIT Interoperability of Simulators” workshop, held at the 11th computational neuroscience meeting in Edinburgh (July 19–20 2006; http://www.cnsorg.org). We assess the current state of interoperability of neural simulation software and explore the future directions that will enable the field to advance. Abstract Cells are the basic units of biological structure and functions. They make up tissues and our bodies. A single cell includes organelles and intracellular solutions, and it is separated from outer environment of extracellular liquid surrounding the cell by its cell membrane (plasma membrane), generating differences in concentrations of ions and molecules including enzymes. The differences in charges of ions and concentrations cause, respectively, electrical and chemical potentials, generating transportations of materials across the membrane. Here we look at cores of mathematical modeling associated with dynamic behaviors of single cells as well as bases of numerical simulations. Abstract Wider dissemination and testing of computational models are crucial to the field of computational neuroscience. Databases are being developed to meet this need. ModelDB is a webaccessible database for convenient entry, retrieval, and running of published models on different platforms. This article provides a guide to entering a new model into ModelDB. Abstract In this chapter, usage of the  insilico  platform is demonstrated. The  insilico  platform is composed of three blocks, i.e.  insilico ML,  insilico IDE and  insilico DB.  Insilico ML (ISML) (Asai et al. 2008) is a language specification based on XML to describe mathematical models of physiological functions.  Insilico IDE (ISIDE) (Kawazu et al. 2007; Suzuki et al. 2008, 2009) is a software program on which users can simulate and/or create a model with graphical representations corresponding to the concept of ISML, such as modules and edges. ISIDE also has a command line interface to manipulate large scale models based on Python, which is a powerful script computer language. ISIDE exports ISML models into C 
                 
                   
                 
                 
$$++$$
 
                source codes, CellML format and FreeFEM 
                 
                   
                 
                 
$$++$$
 
                format for further analysis or simulation.  Insilico Sim (ISSim) (Heien et al. 2009), which is a part of ISIDE, is a simulator for models written in ISML.  Insilico DB is formed from three databases, i.e. database of ISML models (Model DB), timeseries data (Timeseries DB) and morphological data (Morphology DB). These databases are open to the public at the website  
                 www.physiome.jp 
                 
               . Abstract Science requires that results are reproducible. This is naturally expected for wetlab experiments and it is equally important for modelbased results published in the literature. Reproducibility, in general, requires standards that provide the information necessary and tools that enable others to reuse this information. In computational biology, reproducibility requires not only a coded form of the model but also a coded form of the experimental setup to reproduce the analysis of the model. Wellestablished databases and repositories store and provide mathematical models. Recently, these databases started to distribute simulation setups together with the model code. These developments facilitate the reproduction of results. In this chapter, we outline the necessary steps towards reproducing modelbased results in computational biology. We exemplify the workflow using a prominent example model of the Cell Cycle and stateoftheart tools and standards. Abstract Citations play an important role in medical and scientific databases by indicating the authoritative source of the data. Manual citation entry is tedious and prone to errors. We describe a method and make available computer scripts which automate the process of citation entry. We use an open citation project PERL module (PARSER) for parsing citation data that is then used to retrieve PubMed records to supply the (validated) reference. Our PERL scripts are available via a link in the web references section of this article. Abstract The accurate simulation of a neuron’s ability to integrate distributed synaptic input typically requires the simultaneous solution of tens of thousands of ordinary differential equations. For, in order to understand how a cell distinguishes between input patterns we apparently need a model that is biophysically accurate down to the space scale of a single spine, i.e., 1 μm. We argue here that one can retain this highly detailed input structure while dramatically reducing the overall system dimension if one is content to accurately reproduce the associated membrane potential at a small number of places, e.g., at the site of action potential initiation, under subthreshold stimulation. The latter hypothesis permits us to approximate the active cell model with an associated quasiactive model, which in turn we reduce by both timedomain (Balanced Truncation) and frequencydomain ( 
                            
 
 ${\cal H}_2$ 
  approximation of the transfer function) methods. We apply and contrast these methods on a suite of typical cells, achieving up to four orders of magnitude in dimension reduction and an associated speedup in the simulation of dendritic democratization and resonance. We also append a threshold mechanism and indicate that this reduction has the potential to deliver an accurate quasiintegrate and fire model. Abstract Biomedical databases are a major resource of knowledge for research in the life sciences. The biomedical knowledge is stored in a network of thousands of databases, repositories and ontologies. These data repositories differ substantially in granularity of data, storage formats, database systems, supported data models and interfaces. In order to make full use of available data resources, the high number of heterogeneous query methods and frontends requires high bioinformatic skills. Consequently, the manual inspection of database entries and citations is a timeconsuming task for which methods from computer science should be applied.Concepts and algorithms from information retrieval (IR) play a central role in facing those challenges. While originally developed to manage and query less structured data, information retrieval techniques become increasingly important for the integration of life science data repositories and associated information. This chapter provides an overview of IR concepts and their current applications in life sciences. Enriched by a high number of selected references to pursuing literature, the following sections will successively build a practical guide for biologists and bioinformaticians. Abstract NeuroML is a language based on XML for describing detailed neuronal models, which can contain multiple active conductances and complex morphologies. Networks of such cells positioned and synaptically connected in 3D can also be described. In this chapter we present an overview of the history of NeuroML, a brief description of the current version of the language, plans for future developments and the relationship to other standardisation initiatives in the wider computational neuroscience field. We also present a list of NeuroML resources which are currently available, such as language specifications, services on the NeuroML website, examples of models in this format, simulation platform support, and other applications for generating and visualising highly detailed neuronal networks. These resources illustrate how NeuroML can be a key part of the toolchain for researchers addressing complex questions of neuronal system function. Abstract We present principles for an integrated neuroinformatics framework which makes explicit how models are grounded on empirical evidence, explain (or not) existing empirical results and make testable predictions. The new ontological framework makes explicit how models bring together structural, functional, and related empirical observations. We emphasize schematics of the model’s operation linked to summaries of empirical data (SEDs) used in both the design and testing of the model, with tests comparing SEDs to summaries of simulation results (SSRs) from the model. We stress the importance of protocols for models as well as experiments. We complement the  structural  ontology of nested brain structures with a  functional  ontology of Brain Operating Principles (BOPs) for observed neural function and an ontological framework for grounding models in empirical data. We present an implementation of this ontological framework in the Brain Operation Database (BODB), an environment in which modelers and experimentalists can work together by making use of their shared empirical data, models and expertise. Abstract We assess the challenges of studying action and language mechanisms in the brain, both singly and in relation to each other to provide a novel perspective on neuroinformatics, integrating the development of databases for encoding – separately or together – neurocomputational models and empirical data that serve systems and cognitive neuroscience. Summary A key challenge for neuroinformatics is to devise methods for representing, accessing, and integrating vast amounts of diverse and complex data. A useful approach to represent and integrate complex data sets is to develop mathematical models [Arbib ( The Handbook of Brain Theory and Neural Networks , pp. 741–745, 2003); Arbib and Grethe ( Computing the Brain: A Guide to Neuroinformatics , 2001); Ascoli ( Computational Neuroanatomy: Principles and Methods , 2002); Bower and Bolouri ( Computational Modeling of Genetic and Biochemical Networks , 2001); Hines et al. ( J. Comput. Neurosci. 
                 17 , 7–11, 2004); Shepherd et al. ( Trends Neurosci. 
                 21 , 460–468, 1998); Sivakumaran et al. ( Bioinformatics 
                 19 , 408–415, 2003); Smolen et al. ( Neuron 
                 26 , 567–580, 2000); Vadigepalli et al. ( OMICS 
                 7 , 235–252, 2003)]. Models of neural systems provide quantitative and modifiable frameworks for representing data and analyzing neural function. These models can be developed and solved using neurosimulators. One such neurosimulator is simulator for neural networks and action potentials (SNNAP) [Ziv ( J. Neurophysiol. 
                 71 , 294–308, 1994)]. SNNAP is a versatile and userfriendly tool for developing and simulating models of neurons and neural networks. SNNAP simulates many features of neuronal function, including ionic currents and their modulation by intracellular ions and/or second messengers, and synaptic transmission and synaptic plasticity. SNNAP is written in Java and runs on most computers. Moreover, SNNAP provides a graphical user interface (GUI) and does not require programming skills. This chapter describes several capabilities of SNNAP and illustrates methods for simulating neurons and neural networks. SNNAP is available at  
                   http://snnap.uth.tmc.edu 
                   
                 . Conclusion ModelDB provides a resource for the computational neuroscience community that enables investigators to increase their understanding of published models by enabling them o run the models as published and build on them for further research. Its use can aid the field of computational neuroscience to enter a new era of expedited numerical experimentation. Abstract Pairedpulse inhibition (PPI) of the population spike observed in extracellular field recordings is widely used as a readout of hippocampal network inhibition. PPI reflects GABA A  receptormediated inhibition of principal neurons through local interneurons. However, because of its polysynaptic nature, it is difficult to assign PPI changes to precise synaptic mechanisms. Here we used a detailed network model of the dentate gyrus to simulate PPI of granule cell action potentials and analyze its network properties. Our computational analysis indicates that PPI results mainly from a combination of perisomatic feedforward and feedback inhibition of granule cells by basket cells. Feedforward inhibition mediated by basket cells appeared to be the most significant source of PPI. Our simulations suggest that PPI depends more on somatic than on dendritic inhibition of granule cells. Furthermore, PPI was modulated by changes in GABA A  reversal potential (E GABA ) and by alterations in intrinsic excitability of granule cells. In summary, computer modeling provides a useful tool for determining the role of synaptic and intrinsic cellular mechanisms in pairedpulse field potential responses. Abstract Translating basic neuroscience research into experimental neurology applications often requires functional interfacing of the central nervous system (CNS) with artificial devices designed to monitor and/or stimulate brain electrical activity. Ideally, such interfaces should provide a high temporal and spatial resolution over a large area of tissue during stimulation and/or recording of neuronal activity, with the ultimate goal to elicit/detect the electrical excitation at the singlecell level and to observe the emerging spatiotemporal correlations within a given functional area. Activity patterns generated by CNS neurons have been typically correlated with a sensory stimulus, a motor response, or a potentially cognitive process. Abstract Digital reconstruction of neuronal arborizations is an important step in the quantitative investigation of cellular neuroanatomy. In this process, neurites imaged by microscopy are semimanually traced through the use of specialized computer software and represented as binary trees of branching cylinders (or truncated cones). Such form of the reconstruction files is efficient and parsimonious, and allows extensive morphometric analysis as well as the implementation of biophysical models of electrophysiology. Here, we describe Neuron_Morpho, a plugin for the popular Java application ImageJ that mediates the digital reconstruction of neurons from image stacks. Both the executable and code of Neuron_Morpho are freely distributed (www.maths.soton.ac.uk/staff/D’Alessandro/morpho or www.krasnow.gmu.edu/LNeuron), and are compatible with all major computer platforms (including Windows, Mac, and Linux). We tested Neuron_Morpho by reconstructing two neurons from each of the two preparations representing different brain areas (hippocampus and cerebellum), neuritic type (pyramidal cell dendrites and olivar axonal projection terminals), and labeling method (rapid Golgi impregnation and anterograde dextran amine), and quantitatively comparing the resulting morphologies to those of the same cells reconstructed with the standard commercial system, Neurolucida. None of the numerous morphometric measures that were analyzed displayed any significant or systematic difference between the two reconstructing systems.</description>
  </pri>
  <pri id="613" label="bad" resourceName="ModelDB">
    <title>Attributing physical and biological impacts to anthropogenic climate change</title>
    <publicationName>Nature</publicationName>
    <description>Significant changes in physical and biological systems are occurring on all continents and in most oceans, with a concentration of available data in Europe and North America. Most of these changes are in the direction expected with warming temperature. Here we show that these changes in natural systems since at least 1970 are occurring in regions of observed temperature increases, and that these temperature increases at continental scales cannot be explained by natural climate variations alone. Given the conclusions from the Intergovernmental Panel on Climate Change (IPCC) Fourth Assessment Report that most of the observed increase in global average temperatures since the mid-twentieth century is very likely to be due to the observed increase in anthropogenic greenhouse gas concentrations, and furthermore that it is likely that there has been significant anthropogenic warming over the past 50 years averaged over each continent except Antarctica, we conclude that anthropogenic climate change is having a significant impact on physical and biological systems globally and in some continents.</description>
  </pri>
  <pri id="614" label="good" resourceName="ModelDB">
    <title>Stochastic ion channel gating in dendritic neurons: morphology dependence and probabilistic synaptic activation of dendritic spikes.</title>
    <publicationName>PLoS computational biology</publicationName>
    <description>Neuronal activity is mediated through changes in the probability of stochastic transitions between open and closed states of ion channels. While differences in morphology define neuronal cell types and may underlie neurological disorders, very little is known about influences of stochastic ion channel gating in neurons with complex morphology. We introduce and validate new computational tools that enable efficient generation and simulation of models containing stochastic ion channels distributed across dendritic and axonal membranes. Comparison of five morphologically distinct neuronal cell types reveals that when all simulated neurons contain identical densities of stochastic ion channels, the amplitude of stochastic membrane potential fluctuations differs between cell types and depends on sub-cellular location. For typical neurons, the amplitude of membrane potential fluctuations depends on channel kinetics as well as open probability. Using a detailed model of a hippocampal CA1 pyramidal neuron, we show that when intrinsic ion channels gate stochastically, the probability of initiation of dendritic or somatic spikes by dendritic synaptic input varies continuously between zero and one, whereas when ion channels gate deterministically, the probability is either zero or one. At physiological firing rates, stochastic gating of dendritic ion channels almost completely accounts for probabilistic somatic and dendritic spikes generated by the fully stochastic model. These results suggest that the consequences of stochastic ion channel gating differ globally between neuronal cell-types and locally between neuronal compartments. Whereas dendritic neurons are often assumed to behave deterministically, our simulations suggest that a direct consequence of stochastic gating of intrinsic ion channels is that spike output may instead be a probabilistic function of patterns of synaptic input to dendrites.</description>
    <meshHeadings>Action Potentials;Axons;CA1 Region, Hippocampal;Dendrites;Humans;Ion Channel Gating;Ion Channels;Membrane Potentials;Models, Neurological;Stochastic Processes;Synapses</meshHeadings>
  </pri>
  <pri id="615" label="good" resourceName="ModelDB">
    <title>Signal integration on the dendrites of a pyramidal neuron model</title>
    <publicationName>Cognitive Neurodynamics</publicationName>
    <description>Summary This chapter constitutes miniproceedings of the Workshop on Physiology Databases and Analysis Software that was a part of the Annual Computational Neuroscience Meeting CNS*2007 that took place in July 2007 in Toronto, Canada (http ://www.cnsorg.org). The main aim of the workshop was to bring together researchers interested in developing and using automated analysis tools and database systems for electrophysiological data. Selected discussed topics, including the review of some current and potential applications of Computational Intelligence (CI) in electrophysiology, database and electrophysiological data exchange platforms, languages, and formats, as well as exemplary analysis problems, are presented in this chapter. The authors hope that the chapter will be useful not only to those already involved in the field of electrophysiology, but also to CI researchers, whose interest will be sparked by its contents. Abstract In these companion papers, we study how the interrelated dynamics of sodium and potassium affect the excitability of neurons, the occurrence of seizures, and the stability of persistent states of activity. We seek to study these dynamics with respect to the following compartments: neurons, glia, and extracellular space. We are particularly interested in the slower timescale dynamics that determine overall excitability, and set the stage for transient episodes of persistent oscillations, working memory, or seizures. In this second of two companion papers, we present an ionic current network model composed of populations of Hodgkin–Huxley type excitatory and inhibitory neurons embedded within extracellular space and glia, in order to investigate the role of microenvironmental ionic dynamics on the stability of persistent activity. We show that these networks reproduce seizurelike activity if glial cells fail to maintain the proper microenvironmental conditions surrounding neurons, and produce several experimentally testable predictions. Our work suggests that the stability of persistent states to perturbation is set by glial activity, and that how the response to such perturbations decays or grows may be a critical factor in a variety of disparate transient phenomena such as working memory, burst firing in neonatal brain or spinal cord, up states, seizures, and cortical oscillations. Abstract The spatial variation of the extracellular action potentials (EAP) of a single neuron contains information about the size and location of the dominant current source of its action potential generator, which is typically in the vicinity of the soma. Using this dependence in reverse in a threecomponent realistic probe + brain + source model, we solved the inverse problem of characterizing the equivalent current source of an isolated neuron from the EAP data sampled by an extracellular probe at multiple independent recording locations. We used a dipole for the model source because there is extensive evidence it accurately captures the spatial rolloff of the EAP amplitude, and because, as we show, dipole localization, beyond a minimum cellprobe distance, is a more accurate alternative to approaches based on monopole source models. Dipole characterization is separable into a linear dipole moment optimization where the dipole location is fixed, and a second, nonlinear, global optimization of the source location. We solved the linear optimization on a discrete grid via the lead fields of the probe, which can be calculated for any realistic probe + brain model by the finite element method. The global source location was optimized by means of Tikhonov regularization that jointly minimizes model error and dipole size. The particular strategy chosen reflects the fact that the dipole model is used in the near field, in contrast to the typical prior applications of dipole models to EKG and EEG source analysis. We applied dipole localization to data collected with stepped tetrodes whose detailed geometry was measured via scanning electron microscopy. The optimal dipole could account for 96% of the power in the spatial variation of the EAP amplitude. Among various model error contributions to the residual, we address especially the error in probe geometry, and the extent to which it biases estimates of dipole parameters. This dipole characterization method can be applied to any recording technique that has the capabilities of taking multiple independent measurements of the same single units. Abstract In these companion papers, we study how the interrelated dynamics of sodium and potassium affect the excitability of neurons, the occurrence of seizures, and the stability of persistent states of activity. In this first paper, we construct a mathematical model consisting of a single conductancebased neuron together with intra and extracellular ion concentration dynamics. We formulate a reduction of this model that permits a detailed bifurcation analysis, and show that the reduced model is a reasonable approximation of the full model. We find that competition between intrinsic neuronal currents, sodiumpotassium pumps, glia, and diffusion can produce very slow and largeamplitude oscillations in ion concentrations similar to what is seen physiologically in seizures. Using the reduced model, we identify the dynamical mechanisms that give rise to these phenomena. These models reveal several experimentally testable predictions. Our work emphasizes the critical role of ion concentration homeostasis in the proper functioning of neurons, and points to important fundamental processes that may underlie pathological states such as epilepsy. Abstract This paper introduces  dyadic brain modeling  – the simultaneous, computational modeling of the brains of two interacting agents – to explore ways in which our understanding of macaque brain circuitry can ground new models of brain mechanisms involved in ape interaction. Specifically, we assess a range of data on gestural communication of great apes as the basis for developing an account of the interactions of two primates engaged in  ontogenetic ritualization , a proposed learning mechanism through which a functional action may become a communicative gesture over repeated interactions between two individuals (the ‘dyad’). The integration of behavioral, neural, and computational data in dyadic (or, more generally, social) brain modeling has broad application to comparative and evolutionary questions, particularly for the evolutionary origins of cognition and language in the human lineage. We relate this work to the neuroinformatics challenges of integrating and sharing data to support collaboration between primatologists, neuroscientists and modelers that will help speed the emergence of what may be called  comparative neuroprimatology . Abstract The phase response curve (PRC) reflects the dynamics of the interplay between diverse intrinsic conductances that lead to spike generation. PRCs measure the spike time shift caused by perturbations of the membrane potential as a function of the phase of the spike cycle of a neuron. A purely positive PRC is a signature of type I (saddlenode) dynamics while type II (subcritical Hopf dynamics) yield a biphasic PRC with both negative and positive lobes. Previous computational work hypothesized that cholinergic modulation of Mtype potassium current can switch a neuron with type II dynamics to type I dynamics. We recorded from layer 2/3 pyramidal neurons in cortical slices, and found that cholinergic action, consistent with downregulation of slow voltagedependent potassium currents such as the Mcurrent, indeed changed the PRC from type II to type I. We then explored the potential specific Kcurrentdependent mechanisms for this switch using a series of computational models. In all of these models, we show that a decrease in spikefrequency adaptation due to downregulation of the Mcurrent is associated with the switch in PRC type. Interestingly spikedependent IAHP is downregulated at lower Ach concentrations than the Mcurrent. Our simulations showed that type II nature of the PRC is amplified by low Ach level, while the PRC became type I at high Ach concentrations. We further explored the spatial aspects of Ach modulation in a compartmental model. This work suggests that cholinergic modulation of slow potassium currents may shape neuronal responding between “resonator” to “integrator.” Abstract Neuron tree topology equations can be split into two subtrees and solved on different processors with no change in accuracy, stability, or computational effort; communication costs involve only sending and receiving two double precision values by each subtree at each time step. Splitting cells is useful in attaining load balance in neural network simulations, especially when there is a wide range of cell sizes and the number of cells is about the same as the number of processors. For computebound simulations load balance results in almost ideal runtime scaling. Application of the cell splitting method to two published network models exhibits good runtime scaling on twice as many processors as could be effectively used with wholecell balancing. Abstract Cardiac fibroblasts are involved in the maintenance of myocardial tissue structure. However, little is known about ion currents in human cardiac fibroblasts. It has been recently reported that cardiac fibroblasts can interact electrically with cardiomyocytes through gap junctions. Ca 2+ activated K +  currents ( I 
                 K[Ca] ) of cultured human cardiac fibroblasts were characterized in this study. In wholecell configuration, depolarizing pulses evoked  I 
                 K(Ca)  in an outward rectification in these cells, the amplitude of which was suppressed by paxilline (1 μ M ) or iberiotoxin (200 n M ). A largeconductance, Ca 2+ activated K +  (BK Ca ) channel with singlechannel conductance of 162 ± 8 pS was also observed in human cardiac fibroblasts. Western blot analysis revealed the presence of αsubunit of BK Ca  channels. The dynamic LuoRudy model was applied to predict cell behavior during direct electrical coupling of cardiomyocytes and cardiac fibroblasts. In the simulation, electrically coupled cardiac fibroblasts also exhibited action potential; however, they were electrically inert with no gapjunctional coupling. The simulation predicts that changes in gap junction coupling conductance can influence the configuration of cardiac action potential and cardiomyocyte excitability.  I 
                 k(Ca)  can be elicited by simulated action potential waveforms of cardiac fibroblasts when they are electrically coupled to cardiomyocytes. This study demonstrates that a BK Ca  channel is functionally expressed in human cardiac fibroblasts. The activity of these BK Ca  channels present in human cardiac fibroblasts may contribute to the functional activities of heart cells through transfer of electrical signals between these two cell types. Abstract The large number of variables involved in many biophysical models can conceal potentially simple dynamical mechanisms governing the properties of its solutions and the transitions between them as parameters are varied. To address this issue, we extend a novel model reduction method, based on “scales of dominance,” to multicompartment models. We use this method to systematically reduce the dimension of a twocompartment conductancebased model of a crustacean pyloric dilator (PD) neuron that exhibits distinct modes of oscillation—tonic spiking, intermediate bursting and strong bursting. We divide trajectories into intervals dominated by a smaller number of variables, resulting in a locally reduced hybrid model whose dimension varies between two and six in different temporal regimes. The reduced model exhibits the same modes of oscillation as the 16 dimensional model over a comparable parameter range, and requires fewer ad hoc simplifications than a more traditional reduction to a single, globally valid model. The hybrid model highlights lowdimensional organizing structure in the dynamics of the PD neuron, and the dependence of its oscillations on parameters such as the maximal conductances of calcium currents. Our technique could be used to build hybrid lowdimensional models from any large multicompartment conductancebased model in order to analyze the interactions between different modes of activity. Abstract Background Contrast enhancement within primary stimulus representations is a common feature of sensory systems that regulates the discrimination of similar stimuli. Whereas most sensory stimulus features can be mapped onto one or two dimensions of quality or location (e.g., frequency or retinotopy), the analogous similarities among odor stimuli are distributed highdimensionally, necessarily yielding a chemotopically fragmented map upon the surface of the olfactory bulb. While olfactory contrast enhancement has been attributed to decremental lateral inhibitory processes among olfactory bulb projection neurons modeled after those in the retina, the twodimensional topology of this mechanism is intrinsically incapable of mediating effective contrast enhancement on such fragmented maps. Consequently, current theories are unable to explain the existence of olfactory contrast enhancement. Results We describe a novel neural circuit mechanism, nontopographical contrast enhancement (NTCE), which enables contrast enhancement among highdimensional odor representations exhibiting unpredictable patterns of similarity. The NTCE algorithm relies solely on local intraglomerular computations and broad feedback inhibition, and is consistent with known properties of the olfactory bulb input layer. Unlike mechanisms based upon lateral projections, NTCE does not require a builtin foreknowledge of the similarities in molecular receptive ranges expressed by different olfactory bulb glomeruli, and is independent of the physical location of glomeruli within the olfactory bulb. Conclusion Nontopographical contrast enhancement demonstrates how intrinsically highdimensional sensory data can be represented and processed within a physically twodimensional neural cortex while retaining the capacity to represent stimulus similarity. In a biophysically constrained computational model of the olfactory bulb, NTCE successfully mediates contrast enhancement among odorant representations in the natural, highdimensional similarity space defined by the olfactory receptor complement and underlies the concentrationindependence of odor quality representations. Abstract Mathematical neuronal models are normally expressed using differential equations. The ParkerSochacki method is a new technique for the numerical integration of differential equations applicable to many neuronal models. Using this method, the solution order can be adapted according to the local conditions at each time step, enabling adaptive error control without changing the integration timestep. The method has been limited to polynomial equations, but we present division and power operations that expand its scope. We apply the ParkerSochacki method to the Izhikevich ‘simple’ model and a HodgkinHuxley type neuron, comparing the results with those obtained using the RungeKutta and BulirschStoer methods. Benchmark simulations demonstrate an improved speed/accuracy tradeoff for the method relative to these established techniques. Abstract Background Previous onedimensional network modeling of the cerebellar granular layer has been successfully linked with a range of cerebellar cortex oscillations observed  in vivo . However, the recent discovery of gap junctions between Golgi cells (GoCs), which may cause oscillations by themselves, has raised the question of how gapjunction coupling affects GoC and granularlayer oscillations. To investigate this question, we developed a novel twodimensional computational model of the GoCgranule cell (GC) circuit with and without gap junctions between GoCs. Results Isolated GoCs coupled by gap junctions had a strong tendency to generate spontaneous oscillations without affecting their mean firing frequencies in response to distributed mossy fiber input. Conversely, when GoCs were synaptically connected in the granular layer, gap junctions increased the power of the oscillations, but the oscillations were primarily driven by the synaptic feedback loop between GoCs and GCs, and the gap junctions did not change oscillation frequency or the mean firing rate of either GoCs or GCs. Conclusion Our modeling results suggest that gap junctions between GoCs increase the robustness of cerebellar cortex oscillations that are primarily driven by the feedback loop between GoCs and GCs. The robustness effect of gap junctions on synaptically driven oscillations observed in our model may be a general mechanism, also present in other regions of the brain. Abstract Estimating biologically realistic model neurons from electrophysiological data is a key issue in neuroscience that is central to understanding neuronal function and network behavior. However, directly fitting detailed Hodgkin–Huxley type model neurons to somatic membrane potential data is a notoriously difficult optimization problem that can require hours/days of supercomputing time. Here we extend an efficient technique that indirectly matches neuronal currents derived from somatic membrane potential data to twocompartment model neurons with passive dendrites. In consequence, this approach can fit semirealistic detailed model neurons in a few minutes. For validation, fits are obtained to modelderived data for various thalamocortical neuron types, including fast/regular spiking and bursting neurons. A key aspect of the validation is sensitivity testing to perturbations arising in experimental data, including sampling rates, inadequately estimated membrane dynamics/channel kinetics and intrinsic noise. We find that maximal conductance estimates and the resulting membrane potential fits diverge smoothly and monotonically from nearperfect matches when unperturbed. Curiously, some perturbations have little effect on the error because they are compensated by the fitted maximal conductances. Therefore, the extended currentbased technique applies well under moderately inaccurate model assumptions, as required for application to experimental data. Furthermore, the accompanying perturbation analysis gives insights into neuronal homeostasis, whereby tuning intrinsic neuronal properties can compensate changes from development or neurodegeneration. Abstract NMDA receptors are among the crucial elements of central nervous system models. Recent studies show that both conductance and kinetics of these receptors are changing voltagedependently in some parts of the brain. Therefore, several models have been introduced to simulate their current. However, on the one hand, kinetic models—which are able to simulate these voltagedependent phenomena—are computationally expensive for modeling of large neural networks. On the other hand, classic exponential models, which are computationally less expensive, are not able to simulate the voltagedependency of these receptors, accurately. In this study, we have modified these classic models to endow them with the voltagedependent conductance and time constants. Temperature sensitivity and desensitization of these receptors are also taken into account. We show that, it is possible to simulate the most important physiological aspects of NMDA receptor’s behavior using only three to four differential equations, which is significantly smaller than the previous kinetic models. Consequently, it seems that our model is both fast and physiologically plausible and therefore is a suitable candidate for the modeling of large neural networks. Abstract Networks of synchronized fastspiking interneurons are thought to be key elements in the generation of gamma (γ) oscillations (30–80 Hz) in the brain. We examined how such γoscillatory inhibition regulates the output of a cortical pyramidal cell. Specifically, we modeled a situation where a pyramidal cell receives inputs from γsynchronized fastspiking inhibitory interneurons. This model successfully reproduced several important aspects of a recent experimental result regarding the γinhibitory regulation of pyramidal cellular firing that is presumably associated with the sensation of whisker stimuli. Through an indepth analysis of this model system, we show that there is an obvious rhythmic gating effect of the γoscillated interneuron networks on the pyramidal neuron’s signal transmission. This effect is further illustrated by the interactions of this interneuron network and the pyramidal neuron. Prominent power in the γ frequency range can emerge provided that there are appropriate delays on the excitatory connections and inhibitory synaptic conductance between interneurons. These results indicate that interactions between excitation and inhibition are critical for the modulation of coherence and oscillation frequency of network activities. Abstract Background Propagation of simulated action potentials (APs) was previously studied in short single chains and in twodimensional sheets of myocardial cells  1    2    3  . The present study was undertaken to examine propagation in a long single chain of cells of various lengths, and with varying numbers of gapjunction (gj) channels, and to compare propagation velocity with the cable properties such as the length constant (  λ  ). Methods and Results Simulations were carried out using the PSpice program as previously described. When the electric field (EF) mechanism was dominant (0, 1, and 10 gjchannels), the longer the chain length, the faster the overall velocity (  θ    ov  ). There seems to be no simple explanation for this phenomenon. In contrast, when the localcircuit current mechanism was dominant (100 gjchannels or more),  θ    ov  was slightly slowed with lengthening of the chain. Increasing the number of gjchannels produced an increase in  θ    ov  and caused the firing order to become more uniform. The endeffect was more pronounced at longer chain lengths and at greater number of gjchannels.When there were no or only few gjchannels (namely, 0, 10, or 30), the voltage change (ΔV  m  ) in the two contiguous cells (#50  &amp;  #52) to the cell injected with current (#51) was nearly zero, i.e., there was a sharp discontinuity in voltage between the adjacent cells. When there were many gjchannels (e.g., 300, 1000, 3000), there was an exponential decay of voltage on either side of the injected cell, with the length constant (  λ  ) increasing at higher numbers of gjchannels. The effect of increasing the number of gjchannels on increasing  λ  was relatively small compared to the larger effect on  θ    ov  .  θ    ov  became very nonphysiological at 300 gjchannels or higher. Conclusion Thus, when there were only 0, 1, or 10 gjchannels,  θ    ov  increased with increase in chain length, whereas at 100 gjchannels or higher,  θ    ov  did not increase with chain length. When there were only 0, 10, or 30 gjchannels, there was a very sharp decrease in ΔV  m  in the two contiguous cells on either side of the injected cell, whereas at 300, 1000, or 3000 gjchannels, the voltage decay was exponential along the length of the chain. The effect of increasing the number of gjchannels on spread of current was relatively small compared to the large effect on  θ    ov  . Abstract This article provides a demonstration of an analytical technique that can be used to investigate the causes of perceptual phenomena. The technique is based on the concept of the ideal observer, an optimal signal classifier that makes decisions that maximize the probability of a correct response. To demonstrate the technique, an analysis was conducted to investigate the role of the auditory periphery in the production of temporal masking effects. The ideal observer classified output from four models of the periphery. Since the ideal observer is the best of all possible observers, if it demonstrates masking effects, then all other observers must as well. If it does not demonstrate masking effects, then nothing about the periphery requires masking to occur, and therefore masking would occur somewhere else. The ideal observer exhibited several forward masking effects but did not exhibit backward masking, implying that the periphery has a causal role in forward but not backward masking. A general discussion of the strengths of the technique and supplementary equations are also included. Abstract 
              Understanding the human brain and its function in  
                 INCF (International Neuroinformatics Coordinating Facility) 
               health and disease represents one of the greatest scientific challenges of our time. In the postgenomic era, an overwhelming accumulation of new data, at all levels of exploration from DNA to human brain imaging, has been acquired. This accumulation of facts has not given rise to a corresponding increase in the understanding of integrated functions in this vast area of research involving a large number of fields extending from genetics to psychology. Neuroinformatics is uniquely placed at the intersection  
                 neuroinformatics (NI) 
               between neuroscience and information technology, and emerges as an area of critical importance to facilitate the future conceptual development in neuroscience by creating databases which transcend different organizational  
                 database 
               levels and allow for the development of different computational models from the subcellular to the global brain level.
             Abstract This paper studied the synaptic and dendritic integration with different spatial distributions of synapses on the dendrites of a biophysicallydetailed layer 5 pyramidal neuron model. It has been observed that temporally synchronous and spatially clustered synaptic inputs make dendrites perform a highly nonlinear integration. The effect of clustering degree of synaptic distribution on neuronal responsiveness is investigated by changing the number of top apical dendrites where active synapses are allocated. The neuron shows maximum responsiveness to synaptic inputs which have an intermediate clustering degree of spatial distribution, indicating complex interactions among dendrites with the existence of nonlinear synaptic and dendritic integrations.</description>
  </pri>
  <pri id="616" label="bad" resourceName="ModelDB">
    <title>Nonlinear trend estimation of the ventricular repolarization segment for T-wave alternans detection.</title>
    <publicationName>IEEE transactions on bio-medical engineering</publicationName>
  </pri>
  <pri id="617" label="bad" resourceName="ModelDB">
    <title>Psychovegetative syndrome diagnosis: an automated psychophysiological investigation and mathematical modeling approach.</title>
    <publicationName>Medinfo. MEDINFO</publicationName>
  </pri>
  <pri id="618" label="bad" resourceName="ModelDB">
    <title>An epidemiologic study of snoring and all-cause mortality.</title>
    <publicationName>Otolaryngology--head and neck surgery : official journal of American Academy of Otolaryngology-Head and Neck Surgery</publicationName>
  </pri>
  <pri id="619" label="bad" resourceName="ModelDB">
    <title>Maximizing coverage of glycosylation heterogeneity in MALDI-MS analysis of glycoproteins with up to 27 glycosylation sites.</title>
    <publicationName>Analytical chemistry</publicationName>
  </pri>
  <pri id="620" label="bad" resourceName="ModelDB">
    <title>New horizons in mouse immunoinformatics: reliable in silico prediction of mouse class I histocompatibility major complex peptide binding affinity.</title>
    <publicationName>Organic &amp; biomolecular chemistry</publicationName>
  </pri>
  <pri id="644" label="bad" resourceName="ModelDB">
    <title>A nonrandomized comparison of potassium titanyl phosphate and CO2 laser fiber stapedotomy for primary otosclerosis with the otology-neurotology database.</title>
    <publicationName>The Laryngoscope</publicationName>
  </pri>
  <pri id="645" label="bad" resourceName="ModelDB">
    <title>Towards Interoperability in Genome Databases: The MAtDB (MIPS Arabidopsis Thaliana Database) Experience.</title>
    <publicationName>Comparative and functional genomics</publicationName>
  </pri>
  <pri id="646" label="bad" resourceName="ModelDB">
    <title>Pathway Tools version 13.0: integrated software for pathway/genome informatics and systems biology.</title>
    <publicationName>Briefings in bioinformatics</publicationName>
  </pri>
  <pri id="649" label="bad" resourceName="ModelDB">
    <title>Correlating phosphatidylinositol 3-kinase inhibitor efficacy with signaling pathway status: in silico and biological evaluations.</title>
    <publicationName>Cancer research</publicationName>
  </pri>
  <pri id="650" label="bad" resourceName="ModelDB">
    <title>Internet-based support for bioscience research: a collaborative genome center for human chromosome 12.</title>
    <publicationName>Journal of the American Medical Informatics Association : JAMIA</publicationName>
  </pri>
  <pri id="651" label="bad" resourceName="ModelDB">
    <title>CranialVault and its CRAVE tools: a clinical computer assistance system for deep brain stimulation (DBS) therapy.</title>
    <publicationName>Medical image analysis</publicationName>
  </pri>
  <pri id="652" label="bad" resourceName="ModelDB">
    <title>[QRS complex detection using empirical mode decomposition and windowing technique].</title>
    <publicationName>Sheng wu yi xue gong cheng xue za zhi = Journal of biomedical engineering = Shengwu yixue gongchengxue zazhi</publicationName>
  </pri>
  <pri id="654" label="bad" resourceName="ModelDB">
    <title>Population distribution of flexible molecules from maximum entropy analysis using different priors as background information: application to the Î¦, Î¨-conformational space of the Î±-(1--&gt;2)-linked mannose disaccharide present in N- and O-linked glycoproteins.</title>
    <publicationName>Organic &amp; biomolecular chemistry</publicationName>
  </pri>
  <pri id="655" label="bad" resourceName="ModelDB">
    <title>Online drug databases: a new method to assess and compare inclusion of clinically relevant information.</title>
    <publicationName>International journal of clinical pharmacy</publicationName>
  </pri>
  <pri id="656" label="bad" resourceName="ModelDB">
    <title>The Los Alamos hepatitis C sequence database.</title>
    <publicationName>Bioinformatics (Oxford, England)</publicationName>
  </pri>
  <pri id="657" label="bad" resourceName="ModelDB">
    <title>PHENOPSIS DB: an information system for Arabidopsis thaliana phenotypic data in an environmental context.</title>
    <publicationName>BMC plant biology</publicationName>
  </pri>
  <pri id="658" label="bad" resourceName="ModelDB">
    <title>Discovery of novel focal adhesion kinase inhibitors using a hybrid protocol of virtual screening approach based on multicomplex-based pharmacophore and molecular docking.</title>
    <publicationName>International journal of molecular sciences</publicationName>
  </pri>
  <pri id="659" label="bad" resourceName="ModelDB">
    <title>Scoring methods for building genotypic scores: an application to didanosine resistance in a large derivation set.</title>
    <publicationName>PloS one</publicationName>
  </pri>
  <pri id="660" label="bad" resourceName="ModelDB">
    <title>Performance validation of neural network based (13)c NMR prediction using a publicly available data source.</title>
    <publicationName>Journal of chemical information and modeling</publicationName>
  </pri>
  <pri id="661" label="bad" resourceName="ModelDB">
    <title>S3QL: a distributed domain specific language for controlled semantic integration of life sciences data.</title>
    <publicationName>BMC bioinformatics</publicationName>
  </pri>
  <pri id="662" label="bad" resourceName="ModelDB">
    <title>A Semantic Web management model for integrative biomedical informatics.</title>
    <publicationName>PloS one</publicationName>
  </pri>
  <pri id="663" label="bad" resourceName="ModelDB">
    <title>2DB: a Proteomics database for storage, analysis, presentation, and retrieval of information from mass spectrometric experiments.</title>
    <publicationName>BMC bioinformatics</publicationName>
  </pri>
  <pri id="664" label="bad" resourceName="ModelDB">
    <title>QSAR studies on HIV-1 protease inhibitors using non-linearly transformed descriptors.</title>
    <publicationName>Current computer-aided drug design</publicationName>
  </pri>
  <pri id="665" label="bad" resourceName="ModelDB">
    <title>Inferring hypotheses on functional relationships of genes: Analysis of the Arabidopsis thaliana subtilase gene family.</title>
    <publicationName>PLoS computational biology</publicationName>
  </pri>
  <pri id="666" label="bad" resourceName="ModelDB">
    <title>Atomic analysis of protein-protein interfaces with known inhibitors: the 2P2I database.</title>
    <publicationName>PloS one</publicationName>
  </pri>
  <pri id="667" label="bad" resourceName="ModelDB">
    <title>Deep brain stimulation for epilepsy in clinical practice and in animal models.</title>
    <publicationName>Brain research bulletin</publicationName>
  </pri>
  <pri id="668" label="bad" resourceName="ModelDB">
    <title>SCA db: spinocerebellar ataxia candidate gene database.</title>
    <publicationName>Bioinformatics (Oxford, England)</publicationName>
  </pri>
  <pri id="669" label="bad" resourceName="ModelDB">
    <title>Performance enhancement for audio-visual speaker identification using dynamic facial muscle model.</title>
    <publicationName>Medical &amp; biological engineering &amp; computing</publicationName>
  </pri>
  <pri id="670" label="bad" resourceName="ModelDB">
    <title>Cognitive sequelae of subthalamic nucleus deep brain stimulation in Parkinson's disease: a meta-analysis.</title>
    <publicationName>Lancet neurology</publicationName>
  </pri>
  <pri id="671" label="bad" resourceName="ModelDB">
    <title>Novel implementation of conditional co-regulation by graph theory to derive co-expressed genes from microarray data.</title>
    <publicationName>BMC bioinformatics</publicationName>
  </pri>
  <pri id="672" label="bad" resourceName="ModelDB">
    <title>Denoising based on spatial filtering.</title>
    <publicationName>Journal of neuroscience methods</publicationName>
  </pri>
  <pri id="673" label="bad" resourceName="ModelDB">
    <title>PK/DB: database for pharmacokinetic properties and predictive in silico ADME models.</title>
    <publicationName>Bioinformatics (Oxford, England)</publicationName>
  </pri>
  <pri id="675" label="bad" resourceName="ModelDB">
    <title>A database for medical image management.</title>
    <publicationName>Computer methods and programs in biomedicine</publicationName>
  </pri>
  <pri id="676" label="bad" resourceName="ModelDB">
    <title>Classification of multichannel EEG patterns using parallel hidden Markov models.</title>
    <publicationName>Medical &amp; biological engineering &amp; computing</publicationName>
  </pri>
  <pri id="677" label="bad" resourceName="ModelDB">
    <title>Filtering electrocardiographic signals using an unbiased and normalized adaptive noise reduction system.</title>
    <publicationName>Medical engineering &amp; physics</publicationName>
  </pri>
  <pri id="678" label="bad" resourceName="ModelDB">
    <title>Human ECGs corrupted with real CPR artefacts in an animal model: generating a database to evaluate and refine algorithms for eliminating CPR artefacts.</title>
    <publicationName>Resuscitation</publicationName>
  </pri>
  <pri id="679" label="bad" resourceName="ModelDB">
    <title>Mining human phenome to investigate modularity of complex disorders.</title>
    <publicationName>Summit on translational bioinformatics</publicationName>
  </pri>
  <pri id="680" label="bad" resourceName="ModelDB">
    <title>ThioFinder: a web-based tool for the identification of thiopeptide gene clusters in DNA sequences.</title>
    <publicationName>PloS one</publicationName>
  </pri>
  <pri id="681" label="bad" resourceName="ModelDB">
    <title>Deep brain stimulation in the media: over-optimistic portrayals call for a new strategy involving journalists and scientists in ethical debates.</title>
    <publicationName>Frontiers in integrative neuroscience</publicationName>
  </pri>
  <pri id="682" label="bad" resourceName="ModelDB">
    <title>Discovery of novel Bruton's tyrosine kinase inhibitors using a hybrid protocol of virtual screening approaches based on SVM model, pharmacophore and molecular docking.</title>
    <publicationName>Chemical biology &amp; drug design</publicationName>
  </pri>
  <pri id="683" label="bad" resourceName="ModelDB">
    <title>AGUIA: autonomous graphical user interface assembly for clinical trials semantic data services.</title>
    <publicationName>BMC medical informatics and decision making</publicationName>
  </pri>
  <pri id="684" label="bad" resourceName="ModelDB">
    <title>[Estimation of a nationwide statistics of hernia operation applying data mining technique to the National Health Insurance Database].</title>
    <publicationName>Journal of preventive medicine and public health = Yebang Å¬ihakhoe chi</publicationName>
  </pri>
  <pri id="685" label="bad" resourceName="ModelDB">
    <title>The use of Data Mining in the categorization of patients with Azoospermia.</title>
    <publicationName>Hormones (Athens, Greece)</publicationName>
  </pri>
  <pri id="686" label="bad" resourceName="ModelDB">
    <title>A data model and database for high-resolution pathology analytical image informatics.</title>
    <publicationName>Journal of pathology informatics</publicationName>
  </pri>
  <pri id="687" label="bad" resourceName="ModelDB">
    <title>Evolutionary constraints on structural similarity in orthologs and paralogs.</title>
    <publicationName>Protein science : a publication of the Protein Society</publicationName>
  </pri>
  <pri id="688" label="bad" resourceName="ModelDB">
    <title>Long-term results in ossiculoplasty: an analysis of prognostic factors.</title>
    <publicationName>Otology &amp; neurotology : official publication of the American Otological Society, American Neurotology Society [and] European Academy of Otology and Neurotology</publicationName>
  </pri>
  <pri id="689" label="bad" resourceName="ModelDB">
    <title>Developmentally regulated Ca2+-dependent activator protein for secretion 2 (CAPS2) is involved in BDNF secretion and is associated with autism susceptibility.</title>
    <publicationName>Cerebellum (London, England)</publicationName>
  </pri>
  <pri id="690" label="bad" resourceName="ModelDB">
    <title>Protein synthesis in Giardia lamblia may involve interaction between a downstream box (DB) in mRNA and an anti-DB in the 16S-like ribosomal RNA.</title>
    <publicationName>Molecular and biochemical parasitology</publicationName>
  </pri>
  <pri id="691" label="bad" resourceName="ModelDB">
    <title>KTP versus CO2 laser fiber stapedotomy for primary otosclerosis: results of a new comparative series with the otology-neurotology database.</title>
    <publicationName>Otology &amp; neurotology : official publication of the American Otological Society, American Neurotology Society [and] European Academy of Otology and Neurotology</publicationName>
  </pri>
  <pri id="692" label="bad" resourceName="ModelDB">
    <title>Cube-DB: detection of functional divergence in human protein families.</title>
    <publicationName>Nucleic acids research</publicationName>
  </pri>
  <pri id="693" label="bad" resourceName="ModelDB">
    <title>MMDB: annotating protein sequences with Entrez's 3D-structure database.</title>
    <publicationName>Nucleic acids research</publicationName>
  </pri>
  <pri id="694" label="bad" resourceName="ModelDB">
    <title>The Star STING server: a multiplatform environment for protein structure analysis.</title>
    <publicationName>Genetics and molecular research : GMR</publicationName>
  </pri>
  <pri id="696" label="bad" resourceName="ModelDB">
    <title>Targeting the DNA minor groove with fused ring dicationic compounds: comparison of in silico screening and a high-resolution crystal structure.</title>
    <publicationName>Bioorganic &amp; medicinal chemistry letters</publicationName>
  </pri>
  <pri id="697" label="bad" resourceName="ModelDB">
    <title>Large-scale modelling as a route to multiple surface comparisons of the CCP module family.</title>
    <publicationName>Protein engineering, design &amp; selection : PEDS</publicationName>
  </pri>
  <pri id="698" label="bad" resourceName="ModelDB">
    <title>Content-based ultrasound image retrieval using a coarse to fine approach.</title>
    <publicationName>Annals of the New York Academy of Sciences</publicationName>
  </pri>
  <pri id="699" label="bad" resourceName="ModelDB">
    <title>Boosting color feature selection for color face recognition.</title>
    <publicationName>IEEE transactions on image processing : a publication of the IEEE Signal Processing Society</publicationName>
  </pri>
  <pri id="700" label="bad" resourceName="ModelDB">
    <title>Source level estimation of two blue whale subspecies in southwestern Indian Ocean.</title>
    <publicationName>The Journal of the Acoustical Society of America</publicationName>
  </pri>
  <pri id="701" label="bad" resourceName="ModelDB">
    <title>CDD: a Conserved Domain Database for protein classification.</title>
    <publicationName>Nucleic acids research</publicationName>
  </pri>
  <pri id="702" label="bad" resourceName="ModelDB">
    <title>Parkinson's disease medication use and costs following deep brain stimulation.</title>
    <publicationName>Movement disorders : official journal of the Movement Disorder Society</publicationName>
  </pri>
  <pri id="703" label="bad" resourceName="ModelDB">
    <title>Specification of absorbed-sound power in the ear canal: application to suppression of stimulus frequency otoacoustic emissions.</title>
    <publicationName>The Journal of the Acoustical Society of America</publicationName>
  </pri>
  <pri id="704" label="bad" resourceName="ModelDB">
    <title>Genotypic resistance profiles associated with virological failure to darunavir-containing regimens: a cross-sectional analysis.</title>
    <publicationName>Infection</publicationName>
  </pri>
  <pri id="705" label="bad" resourceName="ModelDB">
    <title>KineticDB: a database of protein folding kinetics.</title>
    <publicationName>Nucleic acids research</publicationName>
  </pri>
  <pri id="706" label="bad" resourceName="ModelDB">
    <title>Risk factors for hearing loss in US adults: data from the National Health and Nutrition Examination Survey, 1999 to 2002.</title>
    <publicationName>Otology &amp; neurotology : official publication of the American Otological Society, American Neurotology Society [and] European Academy of Otology and Neurotology</publicationName>
  </pri>
  <pri id="707" label="bad" resourceName="ModelDB">
    <title>Evaluation of the separation characteristics of application-specific (fatty acid methyl esters) open-tubular columns for gas chromatography.</title>
    <publicationName>Journal of separation science</publicationName>
  </pri>
  <pri id="708" label="bad" resourceName="ModelDB">
    <title>A wavelet based technique for suppression of EMG noise and motion artifact in ambulatory ECG.</title>
    <publicationName>Conference proceedings : ... Annual International Conference of the IEEE Engineering in Medicine and Biology Society. IEEE Engineering in Medicine and Biology Society. Conference</publicationName>
  </pri>
  <pri id="709" label="bad" resourceName="ModelDB">
    <title>Automated detection of paroxysmal atrial fibrillation from inter-heartbeat intervals.</title>
    <publicationName>Conference proceedings : ... Annual International Conference of the IEEE Engineering in Medicine and Biology Society. IEEE Engineering in Medicine and Biology Society. Conference</publicationName>
  </pri>
  <pri id="710" label="bad" resourceName="ModelDB">
    <title>The cell cycle DB: a systems biology approach to cell cycle analysis.</title>
    <publicationName>Nucleic acids research</publicationName>
  </pri>
  <pri id="711" label="bad" resourceName="ModelDB">
    <title>Integrase resistance variants among integrase inhibitor treatment-naÃ¯ve and treated patients from Northwestern Poland.</title>
    <publicationName>Journal of the International AIDS Society</publicationName>
  </pri>
  <pri id="712" label="bad" resourceName="ModelDB">
    <title>Genome-wide detection and analysis of cell wall-bound proteins with LPxTG-like sorting motifs.</title>
    <publicationName>Journal of bacteriology</publicationName>
  </pri>
  <pri id="713" label="bad" resourceName="ModelDB">
    <title>Accuracy and reliability of MRI quantitative measurements to assess spinal cord compression in cervical spondylotic myelopathy: a prospective study.</title>
    <publicationName>Evidence-based spine-care journal</publicationName>
  </pri>
  <pri id="714" label="bad" resourceName="ModelDB">
    <title>Appearance of the pattern deviation map as a function of change in area of localized field loss.</title>
    <publicationName>Investigative ophthalmology &amp; visual science</publicationName>
  </pri>
  <pri id="715" label="bad" resourceName="ModelDB">
    <title>Content Based medical image retrieval based on BEMD: optimization of a similarity metric.</title>
    <publicationName>Conference proceedings : ... Annual International Conference of the IEEE Engineering in Medicine and Biology Society. IEEE Engineering in Medicine and Biology Society. Conference</publicationName>
  </pri>
  <pri id="717" label="bad" resourceName="ModelDB">
    <title>Comparative studies of transcriptional regulation mechanisms in a group of eight gamma-proteobacterial genomes.</title>
    <publicationName>Journal of molecular biology</publicationName>
  </pri>
  <pri id="718" label="bad" resourceName="ModelDB">
    <title>Prescribing patterns for upper respiratory tract infections in general practice in France and in the Netherlands.</title>
    <publicationName>European journal of public health</publicationName>
  </pri>
  <pri id="719" label="bad" resourceName="ModelDB">
    <title>CAPS-DB: a structural classification of helix-capping motifs.</title>
    <publicationName>Nucleic acids research</publicationName>
  </pri>
  <pri id="720" label="bad" resourceName="ModelDB">
    <title>Structure-function relationships between spectral-domain OCT and standard achromatic perimetry.</title>
    <publicationName>Investigative ophthalmology &amp; visual science</publicationName>
  </pri>
  <pri id="721" label="bad" resourceName="ModelDB">
    <title>ECG denoising using angular velocity as a state and an observation in an Extended Kalman Filter framework.</title>
    <publicationName>Conference proceedings : ... Annual International Conference of the IEEE Engineering in Medicine and Biology Society. IEEE Engineering in Medicine and Biology Society. Conference</publicationName>
  </pri>
  <pri id="722" label="bad" resourceName="ModelDB">
    <title>Metformin suppresses hepatic gluconeogenesis through induction of SIRT1 and GCN5.</title>
    <publicationName>The Journal of endocrinology</publicationName>
  </pri>
  <pri id="723" label="bad" resourceName="ModelDB">
    <title>Assessing the reliability of sequence similarities detected through hydrophobic cluster analysis.</title>
    <publicationName>Proteins</publicationName>
  </pri>
  <pri id="724" label="bad" resourceName="ModelDB">
    <title>Telephone-quality pathological speech classification using empirical mode decomposition.</title>
    <publicationName>Conference proceedings : ... Annual International Conference of the IEEE Engineering in Medicine and Biology Society. IEEE Engineering in Medicine and Biology Society. Conference</publicationName>
  </pri>
  <pri id="725" label="bad" resourceName="ModelDB">
    <title>STRING 8--a global view on proteins and their functional interactions in 630 organisms.</title>
    <publicationName>Nucleic acids research</publicationName>
  </pri>
  <pri id="726" label="bad" resourceName="ModelDB">
    <title>Hearing thresholds for U.S. Marines: comparison of aviation, combat arms, and other personnel.</title>
    <publicationName>Aviation, space, and environmental medicine</publicationName>
  </pri>
  <pri id="727" label="bad" resourceName="ModelDB">
    <title>The edge-driven dual-bootstrap iterative closest point algorithm for registration of multimodal fluorescein angiogram sequence.</title>
    <publicationName>IEEE transactions on medical imaging</publicationName>
  </pri>
  <pri id="728" label="bad" resourceName="ModelDB">
    <title>A hybrid approach to the simultaneous eliminating of power-line interference and associated ringing artifacts in electrocardiograms.</title>
    <publicationName>Biomedical engineering online</publicationName>
  </pri>
  <pri id="729" label="bad" resourceName="ModelDB">
    <title>Exposing the cancer genome atlas as a SPARQL endpoint.</title>
    <publicationName>Journal of biomedical informatics</publicationName>
  </pri>
  <pri id="730" label="bad" resourceName="ModelDB">
    <title>Phase stability of auditory steady state responses in newborn infants.</title>
    <publicationName>Ear and hearing</publicationName>
  </pri>
  <pri id="731" label="bad" resourceName="ModelDB">
    <title>BALSA: Bayesian algorithm for local sequence alignment.</title>
    <publicationName>Nucleic acids research</publicationName>
  </pri>
  <pri id="732" label="bad" resourceName="ModelDB">
    <title>Strand-specific RNA-seq reveals widespread occurrence of novel cis-natural antisense transcripts in rice.</title>
    <publicationName>BMC genomics</publicationName>
  </pri>
  <pri id="733" label="bad" resourceName="ModelDB">
    <title>Rule mining and classification in a situation assessment application: a belief-theoretic approach for handling data imperfections.</title>
    <publicationName>IEEE transactions on systems, man, and cybernetics. Part B, Cybernetics : a publication of the IEEE Systems, Man, and Cybernetics Society</publicationName>
  </pri>
  <pri id="734" label="bad" resourceName="ModelDB">
    <title>Structure-function relationships of the variable domains of monoclonal antibodies approved for cancer treatment.</title>
    <publicationName>Critical reviews in oncology/hematology</publicationName>
  </pri>
  <pri id="735" label="bad" resourceName="ModelDB">
    <title>Analysis of the isolated SecA DEAD motor suggests a mechanism for chemical-mechanical coupling.</title>
    <publicationName>Journal of molecular biology</publicationName>
  </pri>
  <pri id="736" label="bad" resourceName="ModelDB">
    <title>The STRING database in 2011: functional interaction networks of proteins, globally integrated and scored.</title>
    <publicationName>Nucleic acids research</publicationName>
  </pri>
  <pri id="738" label="bad" resourceName="ModelDB">
    <title>[Analysis of volatile oils of Ligusticum chuanxiong Hort. from different geographical origins by comprehensive two-dimensional gas chromatography/time-of-flight mass spectrometry].</title>
    <publicationName>Se pu = Chinese journal of chromatography / Zhongguo hua xue hui</publicationName>
  </pri>
  <pri id="739" label="bad" resourceName="ModelDB">
    <title>The Rice Proteogenomics Database OryzaPG-DB: Development, Expansion, and New Features.</title>
    <publicationName>Frontiers in plant science</publicationName>
  </pri>
  <pri id="740" label="bad" resourceName="ModelDB">
    <title>A spatial-temporal system for dynamic cadastral management.</title>
    <publicationName>Journal of environmental management</publicationName>
  </pri>
  <pri id="741" label="bad" resourceName="ModelDB">
    <title>ProMate: a structure based prediction program to identify the location of protein-protein binding sites.</title>
    <publicationName>Journal of molecular biology</publicationName>
  </pri>
  <pri id="742" label="bad" resourceName="ModelDB">
    <title>Quantification of blood vessel calibre in retinal images of multi-ethnic school children using a model based approach.</title>
    <publicationName>Computerized medical imaging and graphics : the official journal of the Computerized Medical Imaging Society</publicationName>
  </pri>
  <pri id="743" label="bad" resourceName="ModelDB">
    <title>Frequency doubling technology perimetry in normal children.</title>
    <publicationName>American journal of ophthalmology</publicationName>
  </pri>
  <pri id="648" label="bad" resourceName="ModelDB">
    <title>JPEG quality transcoding using neural networks trained with a perceptual error measure.</title>
    <publicationName>Neural computation</publicationName>
  </pri>
  <pri id="746" label="bad" resourceName="ModelDB">
    <title>SM2PH-db: an interactive system for the integrated analysis of phenotypic consequences of missense mutations in proteins involved in human genetic diseases.</title>
    <publicationName>Human mutation</publicationName>
  </pri>
  <pri id="747" label="bad" resourceName="ModelDB">
    <title>3D QSAR on a library of heterocyclic diamidine derivatives with antiparasitic activity.</title>
    <publicationName>Bioorganic &amp; medicinal chemistry</publicationName>
  </pri>
  <pri id="748" label="bad" resourceName="ModelDB">
    <title>The favorable price evolution between bare metal stents and drug eluting stents increases the cost effectiveness of drug eluting stents.</title>
    <publicationName>International journal of cardiology</publicationName>
  </pri>
  <pri id="749" label="bad" resourceName="ModelDB">
    <title>Deep brain stimulation for dystonia: a meta-analysis.</title>
    <publicationName>Neuromodulation : journal of the International Neuromodulation Society</publicationName>
  </pri>
  <pri id="751" label="bad" resourceName="ModelDB">
    <title>REPROVIS-DB: a benchmark system for ligand-based virtual screening derived from reproducible prospective applications.</title>
    <publicationName>Journal of chemical information and modeling</publicationName>
  </pri>
  <pri id="752" label="bad" resourceName="ModelDB">
    <title>Effects of long-term exposure to traffic-related air pollution on respiratory and cardiovascular mortality in the Netherlands: the NLCS-AIR study.</title>
    <publicationName>Research report (Health Effects Institute)</publicationName>
  </pri>
  <pri id="753" label="bad" resourceName="ModelDB">
    <title>ECG denoising and compression using a modified extended Kalman filter structure.</title>
    <publicationName>IEEE transactions on bio-medical engineering</publicationName>
  </pri>
  <pri id="754" label="bad" resourceName="ModelDB">
    <title>Adaptive wavelet Wiener filtering of ECG signals.</title>
    <publicationName>IEEE transactions on bio-medical engineering</publicationName>
  </pri>
  <pri id="755" label="bad" resourceName="ModelDB">
    <title>STRING v9.1: protein-protein interaction networks, with increased coverage and integration.</title>
    <publicationName>Nucleic acids research</publicationName>
  </pri>
  <pri id="756" label="bad" resourceName="ModelDB">
    <title>The proteome of seed development in the model legume Lotus japonicus.</title>
    <publicationName>Plant physiology</publicationName>
  </pri>
  <pri id="757" label="bad" resourceName="ModelDB">
    <title>Effect of cigarette smoking on noise-induced hearing loss in workers exposed to occupational noise in China.</title>
    <publicationName>Noise &amp; health</publicationName>
  </pri>
  <pri id="758" label="bad" resourceName="ModelDB">
    <title>OMIA (Online Mendelian Inheritance in Animals): an enhanced platform and integration into the Entrez search interface at NCBI.</title>
    <publicationName>Nucleic acids research</publicationName>
  </pri>
  <pri id="759" label="bad" resourceName="ModelDB">
    <title>IUPHAR-DB: new receptors and tools for easy searching and visualization of pharmacological data.</title>
    <publicationName>Nucleic acids research</publicationName>
  </pri>
  <pri id="760" label="bad" resourceName="ModelDB">
    <title>METALGEN.DB: metabolism linked to the genome of Escherichia coli, a graphics-oriented database.</title>
    <publicationName>Computer applications in the biosciences : CABIOS</publicationName>
  </pri>
  <pri id="761" label="bad" resourceName="ModelDB">
    <title>Constraints within major histocompatibility complex class I restricted peptides: presentation and consequences for T-cell recognition.</title>
    <publicationName>Proceedings of the National Academy of Sciences of the United States of America</publicationName>
  </pri>
  <pri id="762" label="bad" resourceName="ModelDB">
    <title>Risk factors for sensorineural hearing loss in extremely premature infants.</title>
    <publicationName>Journal of paediatrics and child health</publicationName>
  </pri>
  <pri id="763" label="bad" resourceName="ModelDB">
    <title>Comparison of methods for assessing the impact of different disturbances and nutrient conditions upon functional characteristics of grassland communities.</title>
    <publicationName>Annals of botany</publicationName>
  </pri>
  <pri id="764" label="bad" resourceName="ModelDB">
    <title>HIV-1 integrase resistance among antiretroviral treatment naive and experienced patients from Northwestern Poland.</title>
    <publicationName>BMC infectious diseases</publicationName>
  </pri>
  <pri id="765" label="bad" resourceName="ModelDB">
    <title>Subthalamic nucleus deep brain stimulation: summary and meta-analysis of outcomes.</title>
    <publicationName>Movement disorders : official journal of the Movement Disorder Society</publicationName>
  </pri>
  <pri id="766" label="bad" resourceName="ModelDB">
    <title>Interspecies extrapolation based on the RepDose database--a probabilistic approach.</title>
    <publicationName>Toxicology letters</publicationName>
  </pri>
  <pri id="767" label="bad" resourceName="ModelDB">
    <title>A texture-based classification of crackles and squawks using lacunarity.</title>
    <publicationName>IEEE transactions on bio-medical engineering</publicationName>
  </pri>
  <pri id="768" label="bad" resourceName="ModelDB">
    <title>MMDB: Entrez's 3D-structure database.</title>
    <publicationName>Nucleic acids research</publicationName>
  </pri>
  <pri id="769" label="bad" resourceName="ModelDB">
    <title>A knowledge framework for computational molecular-disease relationships in cancer.</title>
    <publicationName>Proceedings / AMIA ... Annual Symposium. AMIA Symposium</publicationName>
  </pri>
  <pri id="770" label="bad" resourceName="ModelDB">
    <title>Time-frequency modelling and discrimination of noise in the electrocardiogram.</title>
    <publicationName>Physiological measurement</publicationName>
  </pri>
  <pri id="772" label="bad" resourceName="ModelDB">
    <title>Occupational noise exposure assessment using O*NET and its application to a study of hearing loss in the US general population.</title>
    <publicationName>Occupational and environmental medicine</publicationName>
  </pri>
  <pri id="773" label="bad" resourceName="ModelDB">
    <title>The repertoires of ubiquitinating and deubiquitinating enzymes in eukaryotic genomes.</title>
    <publicationName>Molecular biology and evolution</publicationName>
  </pri>
  <pri id="774" label="bad" resourceName="ModelDB">
    <title>A single-lead ECG enhancement algorithm using a regularized data-driven filter.</title>
    <publicationName>IEEE transactions on bio-medical engineering</publicationName>
  </pri>
  <pri id="775" label="bad" resourceName="ModelDB">
    <title>Use of independent component analysis for reducing CPR artefacts in human emergency ECGs.</title>
    <publicationName>Resuscitation</publicationName>
  </pri>
  <pri id="776" label="bad" resourceName="ModelDB">
    <title>Differences in metabolomic profiles of male db/db and s/s, leptin receptor mutant mice.</title>
    <publicationName>Physiological genomics</publicationName>
  </pri>
  <pri id="777" label="bad" resourceName="ModelDB">
    <title>Electrostatic potential calculation for biomolecules--creating a database of pre-calculated values reported on a per residue basis for all PDB protein structures.</title>
    <publicationName>Genetics and molecular research : GMR</publicationName>
  </pri>
  <pri id="778" label="bad" resourceName="ModelDB">
    <title>An evaluation of rating scales utilized for deep brain stimulation for dystonia.</title>
    <publicationName>Journal of neurology</publicationName>
  </pri>
  <pri id="779" label="bad" resourceName="ModelDB">
    <title>CKAAPs DB: a conserved key amino acid positions database.</title>
    <publicationName>Nucleic acids research</publicationName>
  </pri>
  <pri id="780" label="bad" resourceName="ModelDB">
    <title>Differential association of beta2-microglobulin mutants with MHC class I heavy chains and structural analysis demonstrate allele-specific interactions.</title>
    <publicationName>Molecular immunology</publicationName>
  </pri>
  <pri id="781" label="bad" resourceName="ModelDB">
    <title>IMGT, the international ImMunoGeneTics database.</title>
    <publicationName>Nucleic acids research</publicationName>
  </pri>
  <pri id="782" label="bad" resourceName="ModelDB">
    <title>IMGT, the international ImMunoGeneTics database.</title>
    <publicationName>Nucleic acids research</publicationName>
  </pri>
  <pri id="783" label="bad" resourceName="ModelDB">
    <title>ARTADE2DB: improved statistical inferences for Arabidopsis gene functions and structure predictions by dynamic structure-based dynamic expression (DSDE) analyses.</title>
    <publicationName>Plant &amp; cell physiology</publicationName>
  </pri>
  <pri id="784" label="bad" resourceName="ModelDB">
    <title>T cell receptor/peptide/MHC molecular characterization and standardized pMHC contact sites in IMGT/3Dstructure-DB.</title>
    <publicationName>In silico biology</publicationName>
  </pri>
  <pri id="785" label="bad" resourceName="ModelDB">
    <title>Do patient's get angrier following STN, GPi, and thalamic deep brain stimulation.</title>
    <publicationName>NeuroImage</publicationName>
  </pri>
  <pri id="786" label="bad" resourceName="ModelDB">
    <title>A neural network investigation of the crucial facets of urban sustainability.</title>
    <publicationName>Substance use &amp; misuse</publicationName>
  </pri>
  <pri id="787" label="bad" resourceName="ModelDB">
    <title>DEPPDB - DNA electrostatic potential properties database. Electrostatic properties of genome DNA elements.</title>
    <publicationName>Journal of bioinformatics and computational biology</publicationName>
  </pri>
  <pri id="788" label="bad" resourceName="ModelDB">
    <title>The detection of various opiates and benzodiazepines by comprehensive two-dimensional gas chromatography/time-of-flight mass spectrometry.</title>
    <publicationName>Rapid communications in mass spectrometry : RCM</publicationName>
  </pri>
  <pri id="789" label="bad" resourceName="ModelDB">
    <title>Hearing status among aircraft maintenance personnel in a commercial airline company.</title>
    <publicationName>Noise &amp; health</publicationName>
  </pri>
  <pri id="790" label="bad" resourceName="ModelDB">
    <title>Finding biomarkers in non-model species: literature mining of transcription factors involved in bovine embryo development.</title>
    <publicationName>BioData mining</publicationName>
  </pri>
  <pri id="791" label="bad" resourceName="ModelDB">
    <title>Structural and functional relationships in glaucoma using standard automated perimetry and the Humphrey Matrix.</title>
    <publicationName>Korean journal of ophthalmology : KJO</publicationName>
  </pri>
  <pri id="793" label="bad" resourceName="ModelDB">
    <title>The creation of a database of odorous compounds focused on molecular rigidity and analysis of the molecular features of the compounds in the database.</title>
    <publicationName>Chemical senses</publicationName>
  </pri>
  <pri id="794" label="bad" resourceName="ModelDB">
    <title>Discovery of novel Pim-1 kinase inhibitors by a hierarchical multistage virtual screening approach based on SVM model, pharmacophore, and molecular docking.</title>
    <publicationName>Journal of chemical information and modeling</publicationName>
  </pri>
  <pri id="795" label="bad" resourceName="ModelDB">
    <title>MR image reconstruction from highly undersampled k-space data by dictionary learning.</title>
    <publicationName>IEEE transactions on medical imaging</publicationName>
  </pri>
  <pri id="796" label="bad" resourceName="ModelDB">
    <title>IMGT gene identification and Colliers de Perles of human immunoglobulins with known 3D structures.</title>
    <publicationName>Immunogenetics</publicationName>
  </pri>
  <pri id="797" label="bad" resourceName="ModelDB">
    <title>An evidence ontology for use in pathway/genome databases.</title>
    <publicationName>Pacific Symposium on Biocomputing. Pacific Symposium on Biocomputing</publicationName>
  </pri>
  <pri id="798" label="bad" resourceName="ModelDB">
    <title>Weight effects associated with antipsychotics: a comprehensive database analysis.</title>
    <publicationName>Schizophrenia research</publicationName>
  </pri>
  <pri id="799" label="bad" resourceName="ModelDB">
    <title>Disease associated cytokine SNPs database: an annotation and dissemination model.</title>
    <publicationName>Cytokine</publicationName>
  </pri>
  <pri id="800" label="bad" resourceName="ModelDB">
    <title>CSB.DB: a comprehensive systems-biology database.</title>
    <publicationName>Bioinformatics (Oxford, England)</publicationName>
  </pri>
  <pri id="801" label="bad" resourceName="ModelDB">
    <title>An approach for access differentiation design in medical distributed applications built on databases.</title>
    <publicationName>Studies in health technology and informatics</publicationName>
  </pri>
  <pri id="802" label="bad" resourceName="ModelDB">
    <title>FEMME database: topologic and geometric information of macromolecules.</title>
    <publicationName>Journal of structural biology</publicationName>
  </pri>
  <pri id="803" label="bad" resourceName="ModelDB">
    <title>Sampling rate and the estimation of ensemble variability for repetitive signals.</title>
    <publicationName>Medical &amp; biological engineering &amp; computing</publicationName>
  </pri>
  <pri id="804" label="good" resourceName="ModelDB">
    <title>Neuronvisio: A Graphical User Interface with 3D Capabilities for NEURON.</title>
    <publicationName>Frontiers in neuroinformatics</publicationName>
    <description>The NEURON simulation environment is a commonly used tool to perform electrical simulation of neurons and neuronal networks. The NEURON User Interface, based on the now discontinued InterViews library, provides some limited facilities to explore models and to plot their simulation results. Other limitations include the inability to generate a three-dimensional visualization, no standard mean to save the results of simulations, or to store the model geometry within the results. Neuronvisio (http://neuronvisio.org) aims to address these deficiencies through a set of well designed python APIs and provides an improved UI, allowing users to explore and interact with the model. Neuronvisio also facilitates access to previously published models, allowing users to browse, download, and locally run NEURON models stored in ModelDB. Neuronvisio uses the matplotlib library to plot simulation results and uses the HDF standard format to store simulation results. Neuronvisio can be viewed as an extension of NEURON, facilitating typical user workflows such as model browsing, selection, download, compilation, and simulation. The 3D viewer simplifies the exploration of complex model structure, while matplotlib permits the plotting of high-quality graphs. The newly introduced ability of saving numerical results allows users to perform additional analysis on their previous simulations.</description>
  </pri>
  <pri id="805" label="bad" resourceName="ModelDB">
    <title>LOX-DB-- database on lipoxygenases.</title>
    <publicationName>Bioinformatics (Oxford, England)</publicationName>
  </pri>
  <pri id="806" label="bad" resourceName="ModelDB">
    <title>A new atlas localization approach for subthalamic nucleus utilizing Chinese visible human head datasets.</title>
    <publicationName>PloS one</publicationName>
  </pri>
  <pri id="807" label="good" resourceName="ModelDB">
    <title>The what and where of adding channel noise to the Hodgkin-Huxley equations.</title>
    <publicationName>PLoS computational biology</publicationName>
    <description>Conductance-based equations for electrically active cells form one of the most widely studied mathematical frameworks in computational biology. This framework, as expressed through a set of differential equations by Hodgkin and Huxley, synthesizes the impact of ionic currents on a cell's voltage--and the highly nonlinear impact of that voltage back on the currents themselves--into the rapid push and pull of the action potential. Later studies confirmed that these cellular dynamics are orchestrated by individual ion channels, whose conformational changes regulate the conductance of each ionic current. Thus, kinetic equations familiar from physical chemistry are the natural setting for describing conductances; for small-to-moderate numbers of channels, these will predict fluctuations in conductances and stochasticity in the resulting action potentials. At first glance, the kinetic equations provide a far more complex (and higher-dimensional) description than the original Hodgkin-Huxley equations or their counterparts. This has prompted more than a decade of efforts to capture channel fluctuations with noise terms added to the equations of Hodgkin-Huxley type. Many of these approaches, while intuitively appealing, produce quantitative errors when compared to kinetic equations; others, as only very recently demonstrated, are both accurate and relatively simple. We review what works, what doesn't, and why, seeking to build a bridge to well-established results for the deterministic equations of Hodgkin-Huxley type as well as to more modern models of ion channel dynamics. As such, we hope that this review will speed emerging studies of how channel noise modulates electrophysiological dynamics and function. We supply user-friendly MATLAB simulation code of these stochastic versions of the Hodgkin-Huxley equations on the ModelDB website (accession number 138950) and http://www.amath.washington.edu/~etsb/tutorials.html.</description>
    <meshHeadings>Action Potentials;Animals;Axons;Decapodiformes;Electric Conductivity;Markov Chains;Models, Neurological;Potassium Channels;Sodium Channels;Stochastic Processes</meshHeadings>
  </pri>
  <pri id="808" label="bad" resourceName="ModelDB">
    <title>MIPS Arabidopsis thaliana Database (MAtDB): an integrated biological knowledge resource for plant genomics.</title>
    <publicationName>Nucleic acids research</publicationName>
  </pri>
  <pri id="809" label="bad" resourceName="ModelDB">
    <title>A novel approach to estimate trabecular bone anisotropy using a database approach.</title>
    <publicationName>Journal of biomechanics</publicationName>
  </pri>
  <pri id="810" label="bad" resourceName="ModelDB">
    <title>Use of IMGT(Â®) databases and tools for antibody engineering and humanization.</title>
    <publicationName>Methods in molecular biology (Clifton, N.J.)</publicationName>
  </pri>
  <pri id="811" label="bad" resourceName="ModelDB">
    <title>Database search based on Bayesian alignment.</title>
    <publicationName>Proceedings / ... International Conference on Intelligent Systems for Molecular Biology ; ISMB. International Conference on Intelligent Systems for Molecular Biology</publicationName>
  </pri>
  <pri id="812" label="bad" resourceName="ModelDB">
    <title>CIG-DB: the database for human or mouse immunoglobulin and T cell receptor genes available for cancer studies.</title>
    <publicationName>BMC bioinformatics</publicationName>
  </pri>
  <pri id="814" label="bad" resourceName="ModelDB">
    <title>A strategy for database interoperation.</title>
    <publicationName>Journal of computational biology : a journal of computational molecular cell biology</publicationName>
  </pri>
  <pri id="815" label="bad" resourceName="ModelDB">
    <title>Easing the transition between attribute-value databases and conventional databases for scientific data.</title>
    <publicationName>Proceedings / AMIA ... Annual Symposium. AMIA Symposium</publicationName>
  </pri>
  <pri id="816" label="bad" resourceName="ModelDB">
    <title>GiSAO.db: a database for ageing research.</title>
    <publicationName>BMC genomics</publicationName>
  </pri>
  <pri id="817" label="bad" resourceName="ModelDB">
    <title>Data mining in the MetaCyc family of pathway databases.</title>
    <publicationName>Methods in molecular biology (Clifton, N.J.)</publicationName>
  </pri>
  <pri id="818" label="bad" resourceName="ModelDB">
    <title>Relational database structure to manage high-density tissue microarray data and images for pathology studies focusing on clinical outcome: the prostate specialized program of research excellence model.</title>
    <publicationName>The American journal of pathology</publicationName>
  </pri>
  <pri id="819" label="good" resourceName="ModelDB">
    <title>Inferring connection proximity in networks of electrically coupled cells by subthreshold frequency response analysis</title>
    <publicationName>Journal of Computational Neuroscience</publicationName>
    <description>Summary One of the more important recent additions to the NEURON simulation environment is a tool called ModelView, which simplifies the task of understanding exactly what biological attributes are represented in a computational model. Here, we illustrate how ModelView contributes to the understanding of models and discuss its utility as a neuroinformatics tool for analyzing models in online databases and as a means for facilitating interoperability among simulators in computational neuroscience. Abstract Background Increasingly, biologists and biochemists use computational tools to design experiments to probe the function of proteins and/or to engineer them for a variety of different purposes. The most effective strategies rely on the knowledge of the threedimensional structure of the protein of interest. However it is often the case that an experimental structure is not available and that models of different quality are used instead. On the other hand, the relationship between the quality of a model and its appropriate use is not easy to derive in general, and so far it has been analyzed in detail only for specific application. Results This paper describes a database and related software tools that allow testing of a given structure based method on models of a protein representing different levels of accuracy. The comparison of the results of a computational experiment on the experimental structure and on a set of its decoy models will allow developers and users to assess which is the specific threshold of accuracy required to perform the task effectively. Conclusions The ModelDB server automatically builds decoy models of different accuracy for a given protein of known structure and provides a set of useful tools for their analysis. Precomputed data for a nonredundant set of deposited protein structures are available for analysis and download in the ModelDB database. Implementation, availability and requirements Project name: A resource for benchmarking the usefulness of protein structure models. Project home page:  
                     http://bl210.caspur.it/MODELDB/MODELDB_web/MODindex.php 
                     
                   .
Operating system(s): Platform independent. Programming language: PerlBioPerl (program); mySQL, Perl DBI and DBD modules (database); php, JavaScript, Jmol scripting (web server). Other requirements: Java Runtime Environment v1.4 or later, Perl, BioPerl, CPAN modules, HHsearch, Modeller, LGA, NCBI Blast package, DSSP, Speedfill (Surfnet) and PSAIA. License: Free. Any restrictions to use by nonacademics: No. Abstract Reproducible experiments are the cornerstone of science: only observations that can be independently confirmed enter the body of scientific knowledge. Computational science should excel in reproducibility, as simulations on digital computers avoid many of the small variations that are beyond the control of the experimental biologist or physicist. However, in reality, computational science has its own challenges for reproducibility: many computational scientists find it difficult to reproduce results published in the literature, and many authors have met problems replicating even the figures in their own papers. We present a distinction between different levels of replicability and reproducibility of findings in computational neuroscience. We also demonstrate that simulations of neural models can be highly sensitive to numerical details, and conclude that often it is futile to expect exact replicability of simulation results across simulator software packages. Thus, the computational neuroscience community needs to discuss how to define successful reproduction of simulation studies. Any investigation of failures to reproduce published results will benefit significantly from the ability to track the provenance of the original results. We present tools and best practices developed over the past 2 decades that facilitate provenance tracking and model sharing. Abstract This paper describes the NIF LinkOut Broker (NLB) that has been built as part of the Neuroscience Information Framework (NIF) project. The NLB is designed to coordinate the assembly of links to neuroscience information items (e.g., experimental data, knowledge bases, and software tools) that are (1) accessible via the Web, and (2) related to entries in the National Center for Biotechnology Information’s (NCBI’s) Entrez system. The NLB collects these links from each resource and passes them to the NCBI which incorporates them into its Entrez LinkOut service. In this way, an Entrez user looking at a specific Entrez entry can LinkOut directly to related neuroscience information. The information stored in the NLB can also be utilized in other ways. A second approach, which is operational on a pilot basis, is for the NLB Web server to create dynamically its own Web page of LinkOut links for each NCBI identifier in the NLB database. This approach can allow other resources (in addition to the NCBI Entrez) to LinkOut to related neuroscience information. The paper describes the current NLB system and discusses certain design issues that arose during its implementation. Abstract Neuroscience increasingly uses computational models to assist in the exploration and interpretation of complex phenomena. As a result, considerable effort is invested in the development of software tools and technologies for numerical simulations and for the creation and publication of models. The diversity of related tools leads to the duplication of effort and hinders model reuse. Development practices and technologies that support interoperability between software systems therefore play an important role in making the modeling process more efficient and in ensuring that published models can be reliably and easily reused. Various forms of interoperability are possible including the development of portable model description standards, the adoption of common simulation languages or the use of standardized middleware. Each of these approaches finds applications within the broad range of current modeling activity. However more effort is required in many areas to enable new scientific questions to be addressed. Here we present the conclusions of the “NeuroIT Interoperability of Simulators” workshop, held at the 11th computational neuroscience meeting in Edinburgh (July 19–20 2006; http://www.cnsorg.org). We assess the current state of interoperability of neural simulation software and explore the future directions that will enable the field to advance. Abstract Cells are the basic units of biological structure and functions. They make up tissues and our bodies. A single cell includes organelles and intracellular solutions, and it is separated from outer environment of extracellular liquid surrounding the cell by its cell membrane (plasma membrane), generating differences in concentrations of ions and molecules including enzymes. The differences in charges of ions and concentrations cause, respectively, electrical and chemical potentials, generating transportations of materials across the membrane. Here we look at cores of mathematical modeling associated with dynamic behaviors of single cells as well as bases of numerical simulations. Abstract Wider dissemination and testing of computational models are crucial to the field of computational neuroscience. Databases are being developed to meet this need. ModelDB is a webaccessible database for convenient entry, retrieval, and running of published models on different platforms. This article provides a guide to entering a new model into ModelDB. Abstract In this chapter, usage of the  insilico  platform is demonstrated. The  insilico  platform is composed of three blocks, i.e.  insilico ML,  insilico IDE and  insilico DB.  Insilico ML (ISML) (Asai et al. 2008) is a language specification based on XML to describe mathematical models of physiological functions.  Insilico IDE (ISIDE) (Kawazu et al. 2007; Suzuki et al. 2008, 2009) is a software program on which users can simulate and/or create a model with graphical representations corresponding to the concept of ISML, such as modules and edges. ISIDE also has a command line interface to manipulate large scale models based on Python, which is a powerful script computer language. ISIDE exports ISML models into C 
                 
                   
                 
                 
$$++$$
 
                source codes, CellML format and FreeFEM 
                 
                   
                 
                 
$$++$$
 
                format for further analysis or simulation.  Insilico Sim (ISSim) (Heien et al. 2009), which is a part of ISIDE, is a simulator for models written in ISML.  Insilico DB is formed from three databases, i.e. database of ISML models (Model DB), timeseries data (Timeseries DB) and morphological data (Morphology DB). These databases are open to the public at the website  
                 www.physiome.jp 
                 
               . Abstract Science requires that results are reproducible. This is naturally expected for wetlab experiments and it is equally important for modelbased results published in the literature. Reproducibility, in general, requires standards that provide the information necessary and tools that enable others to reuse this information. In computational biology, reproducibility requires not only a coded form of the model but also a coded form of the experimental setup to reproduce the analysis of the model. Wellestablished databases and repositories store and provide mathematical models. Recently, these databases started to distribute simulation setups together with the model code. These developments facilitate the reproduction of results. In this chapter, we outline the necessary steps towards reproducing modelbased results in computational biology. We exemplify the workflow using a prominent example model of the Cell Cycle and stateoftheart tools and standards. Abstract Citations play an important role in medical and scientific databases by indicating the authoritative source of the data. Manual citation entry is tedious and prone to errors. We describe a method and make available computer scripts which automate the process of citation entry. We use an open citation project PERL module (PARSER) for parsing citation data that is then used to retrieve PubMed records to supply the (validated) reference. Our PERL scripts are available via a link in the web references section of this article. Abstract The accurate simulation of a neuron’s ability to integrate distributed synaptic input typically requires the simultaneous solution of tens of thousands of ordinary differential equations. For, in order to understand how a cell distinguishes between input patterns we apparently need a model that is biophysically accurate down to the space scale of a single spine, i.e., 1 μm. We argue here that one can retain this highly detailed input structure while dramatically reducing the overall system dimension if one is content to accurately reproduce the associated membrane potential at a small number of places, e.g., at the site of action potential initiation, under subthreshold stimulation. The latter hypothesis permits us to approximate the active cell model with an associated quasiactive model, which in turn we reduce by both timedomain (Balanced Truncation) and frequencydomain ( 
                            
 
 ${\cal H}_2$ 
  approximation of the transfer function) methods. We apply and contrast these methods on a suite of typical cells, achieving up to four orders of magnitude in dimension reduction and an associated speedup in the simulation of dendritic democratization and resonance. We also append a threshold mechanism and indicate that this reduction has the potential to deliver an accurate quasiintegrate and fire model. Abstract Biomedical databases are a major resource of knowledge for research in the life sciences. The biomedical knowledge is stored in a network of thousands of databases, repositories and ontologies. These data repositories differ substantially in granularity of data, storage formats, database systems, supported data models and interfaces. In order to make full use of available data resources, the high number of heterogeneous query methods and frontends requires high bioinformatic skills. Consequently, the manual inspection of database entries and citations is a timeconsuming task for which methods from computer science should be applied.Concepts and algorithms from information retrieval (IR) play a central role in facing those challenges. While originally developed to manage and query less structured data, information retrieval techniques become increasingly important for the integration of life science data repositories and associated information. This chapter provides an overview of IR concepts and their current applications in life sciences. Enriched by a high number of selected references to pursuing literature, the following sections will successively build a practical guide for biologists and bioinformaticians. Abstract NeuroML is a language based on XML for describing detailed neuronal models, which can contain multiple active conductances and complex morphologies. Networks of such cells positioned and synaptically connected in 3D can also be described. In this chapter we present an overview of the history of NeuroML, a brief description of the current version of the language, plans for future developments and the relationship to other standardisation initiatives in the wider computational neuroscience field. We also present a list of NeuroML resources which are currently available, such as language specifications, services on the NeuroML website, examples of models in this format, simulation platform support, and other applications for generating and visualising highly detailed neuronal networks. These resources illustrate how NeuroML can be a key part of the toolchain for researchers addressing complex questions of neuronal system function. Abstract We present principles for an integrated neuroinformatics framework which makes explicit how models are grounded on empirical evidence, explain (or not) existing empirical results and make testable predictions. The new ontological framework makes explicit how models bring together structural, functional, and related empirical observations. We emphasize schematics of the model’s operation linked to summaries of empirical data (SEDs) used in both the design and testing of the model, with tests comparing SEDs to summaries of simulation results (SSRs) from the model. We stress the importance of protocols for models as well as experiments. We complement the  structural  ontology of nested brain structures with a  functional  ontology of Brain Operating Principles (BOPs) for observed neural function and an ontological framework for grounding models in empirical data. We present an implementation of this ontological framework in the Brain Operation Database (BODB), an environment in which modelers and experimentalists can work together by making use of their shared empirical data, models and expertise. Abstract We assess the challenges of studying action and language mechanisms in the brain, both singly and in relation to each other to provide a novel perspective on neuroinformatics, integrating the development of databases for encoding – separately or together – neurocomputational models and empirical data that serve systems and cognitive neuroscience. Summary A key challenge for neuroinformatics is to devise methods for representing, accessing, and integrating vast amounts of diverse and complex data. A useful approach to represent and integrate complex data sets is to develop mathematical models [Arbib ( The Handbook of Brain Theory and Neural Networks , pp. 741–745, 2003); Arbib and Grethe ( Computing the Brain: A Guide to Neuroinformatics , 2001); Ascoli ( Computational Neuroanatomy: Principles and Methods , 2002); Bower and Bolouri ( Computational Modeling of Genetic and Biochemical Networks , 2001); Hines et al. ( J. Comput. Neurosci. 
                 17 , 7–11, 2004); Shepherd et al. ( Trends Neurosci. 
                 21 , 460–468, 1998); Sivakumaran et al. ( Bioinformatics 
                 19 , 408–415, 2003); Smolen et al. ( Neuron 
                 26 , 567–580, 2000); Vadigepalli et al. ( OMICS 
                 7 , 235–252, 2003)]. Models of neural systems provide quantitative and modifiable frameworks for representing data and analyzing neural function. These models can be developed and solved using neurosimulators. One such neurosimulator is simulator for neural networks and action potentials (SNNAP) [Ziv ( J. Neurophysiol. 
                 71 , 294–308, 1994)]. SNNAP is a versatile and userfriendly tool for developing and simulating models of neurons and neural networks. SNNAP simulates many features of neuronal function, including ionic currents and their modulation by intracellular ions and/or second messengers, and synaptic transmission and synaptic plasticity. SNNAP is written in Java and runs on most computers. Moreover, SNNAP provides a graphical user interface (GUI) and does not require programming skills. This chapter describes several capabilities of SNNAP and illustrates methods for simulating neurons and neural networks. SNNAP is available at  
                   http://snnap.uth.tmc.edu
[truncated: 3,975,410 more chars]
