# Supplementary material for: Resource Disambiguator for the Web: Extracting Biomedical Resources and Their Citations from the Scientific Literature
Source: PLoS One. 2016 Jan 5;11(1):e0146300. doi: 10.1371/journal.pone.0146300 (PMC5156472; doi:10.1371/journal.pone.0146300)
Supplement: S7 Text — Comma separated file listing ModelDB mentions found by RDW compared to human curated list of ModelDB mentions used to generate Fig 10. (CSV) [file pone.0146300.s007.csv]

	Common mentions (both in RDW and Gold Standard)
1	ModelDB: an environment for running and storing computational models and their results applied to neuroscience. [Journal of the American Medical Informatics Association : JAMIA]	8930855
2	ModelDB: making models publicly accessible to support computational neuroscience. [Neuroinformatics]	15055399
3	ModelDB, neuroinformatics, and computational neuroscience [Neuroinformatics]	15055400
4	ModelDB: A Database to Support Computational Neuroscience [Journal of Computational Neuroscience]	15218350
5	Neural query system [Neuroinformatics]	16845167
6	Computational simulation of the input-output relationship in hippocampal pyramidal cells [Journal of Computational Neuroscience]	16871350
7	Axonal site of spike initiation enhances auditory coincidence detection [Nature]	17136099
8	Antidromic propagation of action potentials in branched axons: implications for the mechanisms of action of deep brain stimulation [Journal of Computational Neuroscience]	17562157
9	Dendritic action potentials connect distributed dendrodendritic microcircuits [Journal of Computational Neuroscience]	17674173
10	Interoperability of Neuroscience Modeling Software: Current Status and Future Directions [Neuroinformatics]	17873374
11	High speed two-photon imaging of calcium dynamics in dendritic spines: consequences for spine calcium kinetics and buffer capacity. [PloS one]	17957255
12	Neuron splitting in compute-bound parallel network simulations enables runtime scaling with twice as many processors [Journal of Computational Neuroscience]	18214662
13	Fully implicit parallel simulation of single neurons [Journal of Computational Neuroscience]	18379867
14	A comparative computer simulation of dendritic morphology. [PLoS computational biology]	18483611
15	Why are computational neuroscience and systems biology so separate? [PLoS computational biology]	18516226
16	The effects of cholinergic neuromodulation on neuronal phase-response curves of modeled cortical neurons [Journal of Computational Neuroscience]	18784991
17	Learning mechanism for column formation in the olfactory bulb. [Frontiers in integrative neuroscience]	18958240
18	Multiple spike initiation zones in a neuron implicated in learning in the leech: a computational model [Invertebrate Neuroscience]	19142677
19	The influence of sodium and potassium dynamics on excitability, seizures, and the stability of persistent states: I. Single neuron dynamics [Journal of Computational Neuroscience]	19169801
20	NEURON and Python. [Frontiers in neuroinformatics]	19198661
21	Diabetic Hyperglycemia Aggravates Seizures and Status Epilepticus-induced Hippocampal Damage [Neurotoxicity Research]	19384590
22	Generating oscillatory bursts from a network of regular spiking neurons without inhibition [Journal of Computational Neuroscience]	19572191
23	Alternative time representation in dopamine models [Journal of Computational Neuroscience]	19847635
24	Parameters for a model of an oscillating neuronal network in the cochlear nucleus defined by genetic algorithms [Biological Cybernetics]	20012082
25	Regulation of firing frequency in a computational model of a midbrain dopaminergic neuron [Journal of Computational Neuroscience]	20217204
26	Impact of dendritic size and dendritic topology on burst firing in pyramidal cells. [PLoS computational biology]	20485556
27	Synaptic information transfer in computer models of neocortical columns [Journal of Computational Neuroscience]	20556639
28	NeuroML: a language for describing data driven models of neurons and networks with a high degree of biological detail. [PLoS computational biology]	20585541
29	The capabilities and limitations of conductance-based compartmental neuron models with reduced branched or unbranched morphologies and active dendrites. [Journal of computational neuroscience]	20623167
30	Rapid desynchronization of an electrically coupled interneuron network with sparse excitatory synaptic input. [Neuron]	20696381
31	Abnormal Excitability of Oblique Dendrites Implicated in Early Alzheimer's: A Computational Study. [Frontiers in neural circuits]	20725509
32	Buffering in Purkinje Cells [Cerebellum (London, England)]	20981513
33	Postsynaptic signal transduction models for long-term potentiation and depression. [Frontiers in computational neuroscience]	21188161
34	A computer model of unitary responses from associational/commissural and perforant path synapses in hippocampal CA3 pyramidal cells [Journal of Computational Neuroscience]	21191641
35	Functional roles of distributed synaptic clusters in the mitral-granule cell network of the olfactory bulb. [Frontiers in integrative neuroscience]	21258619
36	Virtual NEURON: a strategy for merged biochemical and electrophysiological modeling [Journal of Computational Neuroscience]	21340454
37	Control of GABA Release at Mossy Fiber-CA3 Connections in the Developing Hippocampus. [Frontiers in synaptic neuroscience]	21423487
38	Accurate and fast simulation of channel noise in conductance-based model neurons by diffusion approximation. [PLoS computational biology]	21423712
39	Emergence of physiological oscillation frequencies in a computer model of neocortex. [Frontiers in computational neuroscience]	21541305
40	Dipole characterization of single neurons from their extracellular action potentials [Journal of Computational Neuroscience]	21667156
41	Models of neocortical layer 5b pyramidal cells capturing a wide range of dendritic and perisomatic active properties. [PLoS computational biology]	21829333
42	Efficacy of synaptic inhibition depends on multiple, dynamically interacting mechanisms implicated in chloride homeostasis. [PLoS computational biology]	21931544
43	Relative spike time coding and STDP-based orientation selectivity in the early visual system in natural continuous and saccadic vision: a computational model [Journal of Computational Neuroscience]	21938439
44	A multi-compartment model for interneurons in the dorsal lateral geniculate nucleus. [PLoS computational biology]	21980270
45	Influences of membrane properties on phase response curve and synchronization stability in a model globus pallidus neuron [Journal of Computational Neuroscience]	21993572
46	Differential effects of Kv7 (M-) channels on synaptic integration in distinct subcellular compartments of rat hippocampal pyramidal neurons. [The Journal of physiology]	22041186
47	Spike-timing dependent plasticity and feed-forward input oscillations produce precise and invariant spike phase-locking. [Frontiers in computational neuroscience]	22110429
48	Conserved properties of dendritic trees in four cortical interneuron subtypes. [Scientific reports]	22355608
49	Shortest Loops are Pacemakers in Random Networks of Electrically Coupled Axons. [Frontiers in computational neuroscience]	22514532
50	Models of grid cell spatial firing published 2005-2011. [Frontiers in neural circuits]	22529780
51	Electrical advantages of dendritic spines. [PloS one]	22532875
52	Predictive features of persistent activity emergence in regular spiking and intrinsic bursting model neurons. [PLoS computational biology]	22570601
53	The layer-oriented approach to declarative languages for biological modeling. [PLoS computational biology]	22615554
54	Simple, fast and accurate implementation of the diffusion approximation algorithm for stochastic ion channels with multiple states. [PloS one]	22629320
55	A database of computational models of a half-center oscillator for analyzing how neuronal parameters influence network activity [Journal of Biological Physics]	22654177
56	Spine calcium transients induced by synaptically-evoked action potentials can predict synapse location and establish synaptic democracy. [PLoS computational biology]	22719238
57	The generation of phase differences and frequency changes in a network model of inferior olive subthreshold oscillations. [PLoS computational biology]	22792054
58	Parametric computation predicts a multiplicative interaction between synaptic strength parameters that control gamma oscillations. [Frontiers in computational neuroscience]	22837747
59	Impact of gamma-oscillatory inhibition on the signal transmission of a cortical pyramidal neuron [Cognitive Neurodynamics]	22942914
60	Modulation of hippocampal rhythms by subthreshold electric fields and network topology [Journal of Computational Neuroscience]	23053863
61	Computational modeling reveals dendritic origins of GABA(A)-mediated excitation in CA1 pyramidal neurons. [PloS one]	23071770
62	Evidence for Opponent Process Analysis of Sound Source Location in Humans [Journal of the Association for Research in Otolaryngology]	23090057
63	Reconstructing mammalian sleep dynamics with data assimilation. [PLoS computational biology]	23209396
64	A mechanism for robust circadian timekeeping via stoichiometric balance. [Molecular systems biology]	23212247
65	A fast model of voltage-dependent NMDA receptors [Journal of Computational Neuroscience]	23224774
66	Fast and accurate low-dimensional reduction of biophysically detailed neuron models. [Scientific reports]	23226594
67	Comparison of models for IP3 receptor kinetics using stochastic simulations. [PloS one]	23630568
68	A minimal mechanistic model for temporal signal processing in the lateral geniculate nucleus [Cognitive Neurodynamics]	23730357
69	Integration of biochemical and electrical signaling-multiscale model of the medium spiny neuron of the striatum. [PloS one]	23843966
70	A machine learning method for the prediction of receptor activation in the simulation of synapses. [PloS one]	23894367
71	Using Strahler's analysis to reduce up to 200-fold the run time of realistic neuron models. [Scientific reports]	24121727
72	Electrodiffusive Model for Astrocytic and Neuronal Ion Concentration Dynamics [PLoS Computational Biology]	24367247
	Only in Gold Standard
1	Shepherd GM, Mirsky JS, Healy MD, Singer MS, Skoufos E, Hines MS, Nadkarni PM, Miller PL (1998) The Human Brain Project: neuroinformatics tools for integrating, searching and modeling multidisciplinary neuroscience data.	9829685	cs Elsevier
2	Mirsky JS, Nadkarni PM, Healy MD, Miller PL, Shepherd GM (1998) Database tools for integrating and searching membrane property data correlated with neuronal morphology.	10223520	cs Elsevier
3	Chemin J, Monteil A, Bourinet E, Nargeot J, Lory P (2001) Alternatively spliced alpha(1G) (Ca(V)3.1) intracellular loops promote specific T-type Ca(2+) channel gating properties.	11222288	NA - Toxicol Science (2009- neurondb url match
4	Migliore M, Messineo L, Cardaci M, Ayala GF (2001) Quantitative modeling of perception and production of time intervals.	11731535	NA - J. Neurophysiol (2006-
5	Migliore M, Shepherd GM (2002) Emerging rules for the distributions of active dendritic conductances.	11988775	No Match from Nature search
6	Watanabe S, Hoffman DA, Migliore M, Johnston D (2002) Dendritic K+ channels contribute to spike-timing dependent long-term potentiation in hippocampal pyramidal neurons.	12048251	No match from NIF ( Proc Natl Acad Sci)
7	Migliore M (2003) On the Integration of Subthreshold Inputs from Perforant Path and Schaffer Collaterals in Hippocampal CA1 Pyramidal Neurons.	12567016	NA - J. Comput Neurosci (2006 -
8	Davison AP, Feng J, Brown D (2003) Dendrodendritic inhibition and simulated odor responses in a detailed olfactory bulb network model.	12736241	NA - J. Neurophysiol (2006-
9	Djurisic M, Antic S, Chen WR, Zecevic D (2004) Voltage imaging from dendrites of mitral cells: EPSP attenuation and spike trigger zones.	15282273	NA - J. Neurophysiol (2006-
10	Santhakumar V, Aradi I, Soltesz I (2005) Role of mossy fiber sprouting and mossy cell loss in hyperexcitability: a network model of the dentate gyrus incorporating cell types and axonal topography.	15342722	NA - J. Neurophysiol (2006-
11	Trevelyan AJ, Watkinson O (2005) Does inhibition balance excitation in neocortex?	15471593	cs Elsevier
12	Aradi I, Maccaferri G (2004) Cell type-specific synaptic dynamics of synchronized bursting in the juvenile CA3 rat hippocampus.	15509756	NA - J. Neurophysiol (2006-
13	Maurice N, Mercer J, Chan CS, Hernandez-Lopez S, Held J, Tkatch T, Surmeier DJ (2004) D2 dopamine receptor-mediated modulation of voltage-dependent Na+ channels reduces autonomous activity in striatal cholinergic interneurons.	15548642	NA - J. Of Neuroscience
14	Heilman AD, Quattrochi J (2004) Computational models of epileptiform activity in single neurons.	15555755	cs Elsevier
15	Gasparini S, Migliore M, Magee JC (2004) On the initiation and propagation of dendritic spikes in CA1 pyramidal neurons.	15590921	NA - J. Of Neuroscience
16	Dyhrfjeld-Johnsen J, Maier J, Schubert D, Staiger J, Luhmann HJ, Stephan KE, Kotter R (2005) CoCoDat: a database system for organizing and selecting quantitative data on single neurons and neuronal microcircuitry.	15661312	cs Elsevier
17	Migliore M, Hines ML, Shepherd GM (2005) The role of distal dendritic gap junctions in synchronization of mitral cell axonal output.	15714267	NA - J. Comput Neurosci (2006 -
18	Cataldo E, Brunelli M, Byrne JH, Av-Ron E, Cai Y, Baxter DA (2005) Computational Model of Touch Sensory Cells (T Cells) of the Leech: Role of the Afterhyperpolarization (AHP) in Activity-Dependent Conduction Failure	15789166	NA - J. Comput Neurosci (2006 -
19	Saghatelyan A,Roux P,Migliore M,Rochefort C,Desmaisons D,Charneau P,Shepherd GM, Lledo PM (2005) Activity-dependent adjustments of the inhibitory network in the olfactory bulb following early postnatal deprivation.	15820697	No match from NIF (Neuron)
20	Lytton WW, Hines ML (2005) Independent variable time-step integration of individual neurons for network simulations.	15829094	NA - Neural Computation
21	Sikora MA, Gottesman J, Miller RF (2005) A computational model of the ribbon synapse.	15922025	cs Elsevier
22	Moss BL, Fuller AD, Sahley CL, Burrell BD (2005) Serotonin modulates axo-axonal coupling between neurons critical for learning in the leech	15987763	NA - J. Neurophysiol (2006-
23	Brette R, Gerstner W (2005) Adaptive exponential integrate-and-fire model as an effective description of neuronal activity.	16014787	NA - J. Neurophysiol (2006-
24	Hossain WA, Antic SD, Yang Y, Rasband MN, Morest DK (2005) Where is the spike generator of the cochlear nerve? Voltage-gated sodium channels in the mouse cochlea.	16033895	NA - J. Of Neuroscience
25	Migliore M, Shepherd GM (2005) Opinion: an integrated approach to classifying neuronal phenotypes.	16276357	No Match from Nature search
26	Migliore M, Ferrante M, Ascoli GA (2005) Signal propagation in oblique dendrites of CA1 pyramidal cells.	16293591	NA - J. Neurophysiol (2006-
27	Bathellier B, Lagier S, Faure P, Lledo PM (2006) Circuit properties generating gamma oscillations in a network model of the olfactory bulb.	16381804	NA - J. Neurophysiol (2006- only one paper - no match from Neuinfo
28	Kole MH, Hallermann S, Stuart GJ (2006) Single Ih channels in pyramidal neuron dendrites: properties, distribution, and impact on action potential output.	16467515	NA - J. Of Neuroscience
29	Murakami S, Okada Y (2006) Contributions of principal neocortical neurons to magnetoencephalography and electroencephalography signals.	16613883	NA - J. Neurophysiol only one paper from 2006 - none from Neuinfo
30	Liu N, Marenco L, Miller PL (2007) ResourceLog: an embeddable tool for dynamically monitoring the usage of web-based bioscience resources.	16622167	NA - JAMIA (2010- partly OA
31	Akemann W, Knopfel T (2006) Interaction of Kv3 potassium channels and resurgent sodium current influences the rate of spontaneous firing of Purkinje neurons.	16641240	NA - J. Of Neuroscience
32	Graham BP, Lauchlan K, McLean DR (2006) Dynamics of outgrowth in a continuum model of neurite elongation.	16649067	no match from Springer
33		16723517	NA - J. Of Neuroscience
34	Migliore M, Cannia C, Lytton WW, Markram H, Hines ML (2006) Parallel Network Simulations with NEURON.	16732488	no match from Springer
35	Zaika O, Lara L, Gamper N, Hilgemann DW, Jaffe DB, Shapiro MS (2006) Angiotensin II regulates neuronal excitability via phosphatidylinositol 4,5-bisphosphate-dependent modulation of Kv7 (M-type) K+ channels.	16777936	NA J_Physiol 2006 no OA paper - Nothing from Neuinfo
36	Dyhrfjeld-Johnsen J, Santhakumar V, Morgan RJ, Huerta R, Tsimring L, Soltesz I (2007) Topological determinants of epileptogenesis in large-scale structural and functional models of the dentate gyrus derived from experimental data.	17093119	NA J. Neurophysiol (one OA paper from 2007 - Nothing from Neuinfo
37	Kole MH, Brauer AU, Stuart GJ (2007) Inherited cortical HCN1 channel loss amplifies dendritic calcium electrogenesis and burst firing in a rat absence epilepsy model.	17095562	NA J_Physiol 2007 no OA paper - Nothing from Neuinfo
38	Postlethwaite M, Hennig MH, Steinert JR, Graham BP, Forsythe ID (2007) Acceleration of AMPA receptor kinetics underlies temperature-dependent changes in synaptic strength at the rat calyx of Held.	17138605	NA J_Physiol 2007 no OA paper - Nothing from Neuinfo
39	Wada K, Sakaguchi Y (2007) Repetitive firing of a model motoneuron: inhibitory effect of a Ca2+-activated potassium conductance on the slope of the frequency-current relationship.	17141906	cs Elsevier
40	Gold C, Henze DA, Koch C (2007) Using Extracellular Action Potential Recordings to Tune Compartmental Models.	17273940	NA J_Comput_Neurosci 2007 no OA paper
41	Arsiero M, Luscher HR, Lundstrom BN, Giugliano M (2007) The Impact of Input Fluctuations on the Frequency-Current Relationships of Layer 5 Pyramidal Neurons in the Rat Medial Prefrontal Cortex.	17376988	NA - J. Of Neuroscience
42	Stiefel KM, Sejnowski TJ (2007) Mapping Function onto Neuronal Morphology.	17428904	NA J_Physiol 2007 no OA paper
43	Matveev V, Bose A, Nadim F (2007) Capturing the bursting dynamics of a two-cell inhibitory network using a one-dimensional map.	17440801	Nothing from Springer (ModelDB in references split at line end)
44	Gleeson P, Steuber V, Silver RA (2007) neuroConstruct: a tool for modeling networks of neurons in 3D space.	17442244	Could be detected by url prefix matching or ModelDB term match by nothing from Neuinfo
45	Wang YJ, Sung RJ, Lin MW, Wu SN (2006) Contribution of BK(Ca)-channel activity in human cardiac fibroblasts to electrical coupling of cardiomyocytes-fibroblasts.	17483867	Check - Found in the second page of Springer results
46	Coombes S, Timofeeva Y, Svensson CM, Lord GJ, Josie K, Cox SJ, Colbert CM (2007) Branching dendrites with resonant membrane: a sum-over-trips" approach. "	17534649	Nothing returned from Springer but ModelDB found in text
47	Brette R, Rudolph M, Carnevale T, Hines M, Beeman D, Bower JM, Diesmann M, Morrison A, et al. (2007) Simulation of networks of spiking neurons: A review of tools and strategies.	17629781	J_Comput_Neurosci 2007 no OA paper - Nothing from Neuinfo
48	Calin-Jageman RJ, Tunstall MJ, Mensh BD, Katz PS, Frost WN (2007) Parameter space analysis suggests multi-site plasticity contributes to motor pattern initiation in Tritonia.	17652417	J. Neurophysiol (one OA paper from 2007 - Nothing from Neuinfo
49	Sakurai A, Calin-Jageman RJ, Katz PS (2007) Potentiation phase of spike timing-dependent neuromodulation by a serotonergic interneuron involves an increase in the fraction of transmitter release.	17686912	J. Neurophysiol (one OA paper from 2007 - Nothing from Neuinfo
50	Zaika O, Tolstykh GP, Jaffe DB, Shapiro MS (2007) Inositol triphosphate-mediated Ca2+ signals direct purinergic P2Y receptor regulation of neuronal ion channels.	17699673	NA - J. Of Neuroscience
51	Ascoli GA, Donohue DE, Halavi M (2007) NeuroMorpho.Org: a central resource for neuronal morphologies.	17728438	NA - J. Of Neuroscience
52	Morgan RJ, Santhakumar V, Soltesz I (2007) Modeling the dentate gyrus.	17765743	cs Elsevier
53	Ramasamy L, Sperelakis N (2007) Cable properties and propagation velocity in a long single chain of simulated myocardial cells.	17868460	found in references
54	Jones SR, Pritchett DL, Stufflebeam SM, Hamalainen M, Moore CI (2007) Neural correlates of tactile detection: a combined magnetoencephalography and biophysically based computational modeling study.	17913909	NA - J. Of Neuroscience
55	Pettersen KH, Einevoll GT (2008) Amplitude variability and extracellular low-pass filtering of neuronal spikes.	17921225	NA - Biophysical Journal no OA Cell Press
56	Pettersen KH, Hagen E, Einevoll GT (2008) Estimation of population firing rates and current source densities from laminar electrode recordings.	17926125	none from Springer
57	Cassara AM, Hagberg GE, Bianciardi M, Migliore M, Maraviglia B (2008) Realistic simulations of neuronal activity: A contribution to the debate on direct detection of neuronal currents by MRI.	17936018	cs Elsevier
58	Garcia-Lazaro JA, Ho SS, Nair A, Schnupp JW (2007) Shifting and scaling adaptation to dynamic stimuli in somatosensory cortex.	17953623	cs Wiley
59	in NEURON	17997162	cs Elsevier
60	Burrell BD, Crisp KM (2008) Serotonergic modulation of afterhyperpolarization in a neuron that contributes to learning in the leech.	18046001	J. Neurophysiol (no OA paper available - Nothing from Neuinfo
61	Kulagina IB, Korogod SM, Horcholle-Bossavitt G, Batini C, Tyc-Dumont S (2007) The electro-dynamics of the dendritic space in Purkinje cells of the cerebellum.	18075117	NA - Arch Ital Biol
62	Huang CW, Huang CC, Lin MW, Tsai JJ, Wu SN (2008) The synergistic inhibitory actions of oxcarbazepine on voltage-gated sodium and potassium currents in differentiated NG108-15 neuronal cells and model neurons.	18184444	NA - The International Journal of Neuropsychopharmacology (2012-
63	Bar-Yehuda D, Korngreen A (2008) Space clamp problems when voltage clamping neurons expressing voltage-gated conductances.	18184885	J. Neurophysiol (no OA paper available - Nothing from Neuinfo
64		18189311	cs Wiley
65	Chen E, Stiefel KM, Sejnowski TJ, Bullock TH (2008) Model of traveling waves in a coral nerve network.	18228082	found -Springer second page
66	Curti S, Gomez L, Budelli R, Pereda AE (2008) Subthreshold sodium current underlies essential functional specializations at primary auditory afferents.	18234982	match in references
67	Zagha E, Lang EJ, Rudy B (2008) Kv3.3 channels at the Purkinje cell soma are necessary for generation of the classical complex spike waveform.	18256249	NA - J. Of Neuroscience
68	Morita K, Kalra R, Aihara K, Robinson HP (2008) Recurrent synaptic input and the timing of gamma-frequency-modulated firing of pyramidal cells during neocortical UP" states. "	18287504	NA - J. Of Neuroscience
69	Kasabov N, Jain V, Benuskova L (2008) Integrating evolving brain-gene ontology and connectionist-based system for modeling and knowledge discovery.	18343308	cs Elsevier
70	Migliore M, Cannia C, Canavier CC (2008) A modeling study suggesting a possible pharmacological target to mitigate the effects of ethanol on reward-related dopaminergic signaling.	18353916	J. Neurophysiol (no OA paper available - Nothing from Neuinfo
71	Johnston J, Griffin SJ, Baker C, Forsythe ID (2008) Kv4 (A-type) potassium currents in the mouse medial nucleus of the trapezoid body.	18364020	cs Wiley
72	Phillips KP, Foster WG (2008) Key developments in endocrine disrupter research and human health.	18368559	J Toxicol Environ Health B Crit Rev no OA paper
73	Sylantyev S, Savtchenko LP, Niu YP, Ivanov AI, Jensen TP, Kullmann DM, Xiao MY, Rusakov DA (2008) Electric fields due to synaptic currents sharpen excitatory transmission.	18369150	cs Science
74	Lasiene J, Shupe L, Perlmutter S, Horner P (2008) No evidence for chronic demyelination in spared axons after spinal cord injury in a mouse.	18400887	NA - J. Of Neuroscience
75		18400905	cs Elsevier
76	Hennig MH, Postlethwaite M, Forsythe ID, Graham BP (2008) Interactions between multiple sources of short term plasticity during evoked and spontaneous activity at the rat calyx of Held	18450780	J. Neurophysiol only 7 papers from 2008
77	Lytton WW, Neymotin SA, Hines ML (2008) The virtual slice setup.	18452996	cs Elsevier
78	Shah MM, Migliore M, Valencia I, Cooper EC, Brown DA (2008) Functional significance of axonal Kv7 channels in hippocampal pyramidal neurons.	18515424	Proc Natl Acad Sci U S A - no OA - none from Neuinfo
79		18533821	NA - Neural Computation
80	Somjen GG, Kager H, Wadman WJ (2009) Calcium sensitive non-selective cation current promotes seizure-like discharges and spreading depression in a model neuron.	18563545	Springer no match found
81	Liu YC, Wang YJ, Wu SN (2008) The mechanisms of propofol-induced block on ion currents in differentiated H9c2 cardiac cells.	18582866	cs Elsevier
82	Lytton WW (2008) Computer modelling of epilepsy.	18594562	should be returned from Nature search
83	Leao RN, Leao RM, da Costa LF, Rock Levinson S, Walmsley B (2008) A novel role for MNTB neuron dendrites in regulating action potential amplitude and cell excitability during repetitive firing.	18598256	cs Wiley
84	Gunay C, Edgerton JR, Jaeger D (2008) Channel density distributions explain spiking variability in the globus pallidus: a combined physiology and computer simulation database approach.	18650326	NA - J. Of Neuroscience
85	Morita K (2008) Possible role of dendritic compartmentalization in the spatial working memory circuit.	18650346	NA - J. Of Neuroscience
86	Migliore M, Novara G, Tegolo D (2008) Single neuron binding properties and the magical number 7.	18680161	cs Wiley
87	deep brain stimulation	18768645	Check - must match url
88	Wang YJ, Chen BS, Lin MW, Lin AA, Peng H, Sung RJ, Wu SN (2008) Time-Dependent Block of Ultra-Rapid Delayed Rectifier K+ Currents by Aconitine, a Potent Cardiotoxin, in Heart-Derived H9c2 Myoblasts and in Neonatal Rat Ventricular Myocytes.	18779382	NA - Toxicol Science (2009-
89	Gertler TS, Chan CS, Surmeier DJ (2008) Dichotomous anatomical properties of adult striatal medium spiny neurons.	18945889	NA - J. Of Neuroscience
90	Day M, Wokosin D, Plotkin JL, Tian X, Surmeier DJ (2008) Differential excitability and modulation of striatal medium spiny neuron dendrites.	18987196	NA - J. Of Neuroscience
91	integrate-and-fire model	19011921	No result from Springer
92	Yang Z, Hennig MH, Postlethwaite M, Forsythe ID, Graham BP (2009) Wide-band information transmission at the calyx of held.	19018705	NA - Neural Computation
93	Diwakar S, Magistretti J, Goldfarb M, Naldi G, D`Angelo E (2009) Axonal Na+ channels ensure fast spike activation and back-propagation in cerebellar granule cells	19073816	J. Neurophysiol (no OA paper available - Nothing from Neuinfo
94	Grunditz A, Holbro N, Tian L, Zuo Y, Oertner TG (2008) Spine Neck Plasticity Controls Postsynaptic Calcium Signals through Electrical Compartmentalization	19074019	NA - J. Of Neuroscience
95	Ullah G, Cressman JR, Barreto E, Schiff SJ (2009) The influence of sodium and potassium dynamics on excitability, seizures, and the stability of persistent states. II. Network and glial dynamics.	19083088	Springer page 2
96	Thomas EA, Petrou S (2008) Case for realistic modeling in understanding seizures.	19086871	NA - Neuinfo does not return anything
97	Acker CD, Antic SD (2009) Quantitative Assessment of the Distributions of Membrane Conductances Involved in Action Potential Backpropagation Along Basal Dendrites.	19118105	J. Neurophysiol (no OA paper available - Nothing from Neuinfo
98	Oltedal L, Veruki ML, Hartveit E (2009) Passive membrane properties and electrotonic signal processing in retinal rod bipolar cells.	19124538	J. Neurophysiol (no OA paper available - Nothing from Neuinfo
99	Ray S, Bhalla US (2008) PyMOOSE: Interoperable Scripting in Python for MOOSE.	19129924	Front Neuroinform no OA paper
100	Marcelin B, Chauviere L, Becker A, Migliore M, Esclapez M, Bernard C (2009) h channel-dependent deficit of theta oscillation resonance and phase shift in temporal lobe epilepsy.	19135151	cs Elsevier
101	Zahid T, Skinner FK (2009) Predicting synchronous and asynchronous network groupings of hippocampal interneurons coupled with dendritic gap junctions.	19171126	cs Elsevier
102	Komendantov AO, Ascoli GA (2009) Dendritic excitability and neuronal morphology as determinants of synaptic efficacy.	19176614	J. Neurophysiol (no OA paper available - Nothing from Neuinfo
103	Mohapatra DP, Misonou H, Pan SJ, Held JE, Surmeier DJ, Trimmer JS (2009) Regulation of intrinsic excitability in hippocampal neurons by activity-dependent modulation of the KV2.1 potassium channel.	19276663	Channels no OA paper
104	van Elburg RA, van Ooyen A (2009) Generalization of the Event-Based Carnevale-Hines Integration Scheme for Integrate-and-Fire Models.	19292645	NA - Neural Computation
105	Endler L, Rodriguez N, Juty N, Chelliah V, Laibe C, Li C, Le Novere N (2009) Designing and encoding models for synthetic biology	19364720	NA - J_R_Soc_Interface (no OA paper)
106	Marre O, El Boustani S, Fregnac Y, Destexhe A (2009) Prediction of spatiotemporal patterns of neural activity from pairwise correlations.	19392405	NA - Phys Rev Lett.
107	Gouwens NW, Wilson RI (2009) Signal propagation in Drosophila central neurons.	19439602	NA - J. Of Neuroscience
108	Gunay C, Edgerton JR, Li S, Sangrey T, Prinz AA, Jaeger D (2009) Database analysis of simulated and recorded electrophysiological datasets with PANDORA's toolbox.	19475520	found in references
109		19571136	NA - J. Of Neuroscience
110	Jones SR, Pritchett DL, Sikora MA, Stufflebeam SM, Hamalainen M, Moore CI (2009) Quantitative Analysis and Biophysically Realistic Neural Modeling of the MEG Mu Rhythm: Rhythmogenesis and Modulation of Sensory-Evoked Responses.	19812290	J. Neurophysiol (no OA paper available - Nothing from Neuinfo
111	Thomas EA, Reid CA, Berkovic SF, Petrou S (2009) Prediction by Modeling That Epilepsy May Be Caused by Very Small Functional Changes in Ion Channels	19822777	NA - Arch Neurol
112		19864561	NA - J. Of Neuroscience
113	Gow A, Devaux J (2008) A model of tight junction function in central nervous system myelinated axons.	20102674	NA - Neuron Glia Bio
114	integration	20164360	NA - J. Of Neuroscience
115	Hahn PJ, McIntyre CC (2010) Modeling shifts in the rate and pattern of subthalamopallidal network activity during deep brain stimulation.	20309620	none from Springer
116	Omurtag A, Lytton WW (2010) Spectral method and high-order finite differences for the nonlinear cable equation.	20337534	NA - Neural Computation
117	Ascoli GA, Gasparini S, Medinilla V, Migliore M (2010) Local Control of Post-Inhibitory Rebound Spiking in CA1 Pyramidal Neuron Dendrites	20445069	NA - J. Of Neuroscience
118		20477755	cs - Wiley
119	Botta P, de Souza FM, Sangrey T, De Schutter E, Valenzuela CF (2010) Alcohol excites cerebellar Golgi cells by inhibiting the Na(+)-K(+) ATPase.	20520600	should be found from Nature search
120	Uebachs M, Opitz T, Royeck M, Dickhof G, Horstmann MT, Isom LL, Beck H (2010) Efficacy Loss of the Anticonvulsant Carbamazepine in Mice Lacking Sodium Channel beta Subunits via Paradoxical Effects on Persistent Sodium Currents.	20573896	NA - J. Of Neuroscience
121	Jedlicka P, Deller T, Gutkin BS, Backus KH (2011) Activity-dependent intracellular chloride accumulation and diffusion controls GABA(A) receptor-mediated synaptic transmission.	20575006	cs - Wiley
122	Wimmer VC, Reid CA, Mitchell S, Richards KL, Scaf BB, Leaw BT, Hill EL, Royeck M, Horstmann M (2010) Axon initial segment dysfunction in a mouse model of genetic epilepsy with febrile seizures plus.	20628201	NA - J Clin Invest
123		20668206	NA - J. Of Neuroscience
124	Dover K, Solinas S, D`Angelo E, Goldfarb M (2010) Long-term inactivation particle for voltage-gated sodium channels.	20679355	J. Neurophysiol (no OA paper available - Nothing from Neuinfo
125	Branco T, Clark BA, Hausser M (2010) Dendritic Discrimination of Temporal Input Sequences in Cortical Neurons.	20705816	NA - Science
126	Edgerton JR, Hanson JE, Gunay C, Jaeger D (2010) Dendritic sodium channels regulate network integration in globus pallidus neurons: a modeling study.	21068320	NA - J. Of Neuroscience
127	Vierling-Claassen D, Cardin JA, Moore CI, Jones SR (2010) Computational modeling of distinct neocortical oscillations driven by cell-type selective optogenetic drive: separable resonant circuits controlled by low-threshold spiking and fast-spiking interneurons.	21152338	NA -Science
128	Katona G, Kaszas A, Turi GF, Hajos N, Tamas G, Vizi ES, Rozsa B (2011) Roller Coaster Scanning reveals spontaneous triggering of dendritic spikes in CA1 interneurons.	21224413	Proc Natl Acad Sci U S A - no OA - none from Neuinfo
129	oscillations in a hippocampal computer model.	21273309	J. Neurophysiol (no OA paper available - Nothing from Neuinfo
130	Migliore M, De Blasi I, Tegolo D, Migliore R (2011) A modeling study suggesting how a reduction in the context-dependent input on CA1 pyramidal neurons could generate schizophrenic behavior.	21315555	cs Elsevier
131	Wenger C, Paredes L, Rattay F (2011) Current-distance relations for microelectrode stimulation of pyramidal cells.	21401671	cs Wiley
132	Yamazaki T, Ikeno H, Okumura Y, Satoh S, Kamiyama Y, Hirata Y, Inagaki K, Ishihara A, et al. (2011) Simulation Platform: A cloud-based online simulation environment.	21741207	Neural Netw no OA paper
133	Luthman J, Hoebeek FE, Maex R, Davey N, Adams R, De Zeeuw CI, Steuber V (2011) STD-dependent and independent encoding of input irregularity as spike rate in a computational model of a cerebellar nucleus neuron	21761198	none from Springer
134	Kannon T, Inagaki K, Kamiji NL, Makimura K, Usui S (2011) PLATO: data-oriented approach to collaborative large-scale brain system modeling.	21767932	cs Elsevier
135	current on the firing pattern of action potentials in the Hodgkin-Huxley neuron during exposure to sinusoidal external voltage	21793354	NA - Chin J Physiol
136	Bol K, Marsat G, Harvey-Girard E, Longtin A, Maler L (2011) Frequency-Tuned Cerebellar Channels and Burst-Induced LTD Lead to the Cancellation of Redundant Sensory Inputs.	21795551	NA - J. Of Neuroscience
137	Neymotin SA, Lazarewicz MT, Sherif M, Contreras D, Finkel LH, Lytton WW (2011) Ketamine disrupts theta modulation of gamma in a computer model of hippocampus	21832203	NA - J. Of Neuroscience
138	Cortex in a Mouse Model for Mental Retardation and Autism	21856714	NA - Cereb Cortex (no OA) Oxford
139	Case M, Soltesz I (2011) Computational modeling of epilepsy.	21967351	cs Wiley
140	Bedard C, Behuret S, Deleuze C, Bal T, Destexhe A (2012) Oversampling method to extract excitatory and inhibitory conductances from single-trial membrane potential recordings	21968037	cs Elsevier
141	Birdno MJ, Kuncel AM, Dorval AD, Turner DA, Gross RE, Grill WM (2012) Stimulus features underlying reduced tremor suppression with temporally patterned deep brain stimulation.	21994263	J. Neurophysiol (no OA paper available - Nothing from Neuinfo
142	Powers RK, Elbasiouny SM, Rymer WZ, Heckman CJ (2012) Contribution of Intrinsic Properties and Synaptic Inputs to Motoneuron Discharge Patterns: A Simulation Study.	22031773	J. Neurophysiol (no OA paper available - Nothing from Neuinfo
143	spike repolarization in cortical axon collaterals and presynaptic boutons	22031895	NA - J. Of Neuroscience
144	Fietkiewicz C, Loparo KA, Wilson CG (2011) Drive latencies in hypoglossal motoneurons indicate developmental change in the brainstem respiratory network.	22056507	NA - IEEE Trans Neural Syst Rehabil Eng
145	O`Donnell C, Nolan MF, van Rossum MCW (2011) Dendritic spine dynamics regulate the long-term stability of synaptic plasticity.	22072667	NA - J. Of Neuroscience
146		22072668	NA - J. Of Neuroscience
147		22072690	NA - J. Of Neuroscience
148	Jones PW, Gabbiani F (2012) Impact of Neural Noise on a Sensory-Motor Pathway Signaling Impending Collision.	22114160	J. Neurophysiol (no OA paper available - Nothing from Neuinfo
149	Casale AE, McCormick DA (2011) Active action potential propagation but not initiation in thalamic interneuron dendrites.	22171033	NA - J. Of Neuroscience
150	Kerr CC, Neymotin SA, Chadderdon GL, Fietkiewicz CT, Francis JT, Lytton WW (2012) Electrostimulation as a prosthesis for repair of information flow in a computer model of neocortex	22180517	NA - IEEE Trans Neural Syst Rehabil Eng
151	Shushruth S, Mangapathy P, Ichida JM, Bressloff PC, Schwabe L, Angelucci A (2012) Strong recurrent networks compute the orientation tuning of surround modulation in the primate primary visual cortex.	22219292	NA - J. Of Neuroscience
152	Munro E, Kopell N (2012) Subthreshold somatic voltage in neocortical pyramidal cells can control whether spikes propagate from the axonal plexus to axon terminals: a model study	22378167	J. Neurophysiol (no OA paper available - Nothing from Neuinfo
153		22428594	NA - Neural Computation
154	Foutz TJ, Arlow RL, McIntyre CC (2012) Theoretical principles underlying optical stimulation of a channelrhodopsin-2 positive pyramidal neuron	22442566	J. Neurophysiol (no OA paper available - Nothing from Neuinfo
155	Bahl A, Stemmler MB, Herz AV, Roth A (2012) Automated optimization of a reduced layer 5 pyramidal cell model based on experimental data.	22524993	NA -J Neurosci Methods no OA paper
156	Evans RC, Morera-Herreras T, Cui Y, Du K, Sheehan T, Kotaleski JH, Venance L, Blackwell KT (2012) The effects of NMDA subunit composition on calcium influx and spike timing-dependent plasticity in striatal medium spiny neurons.	22536151	should have matched
157	Liu CY, Xiao C, Fraser SE, Lester HA, Koos DS (2012) Electrophysiological characterization of Grueneberg ganglion olfactory neurons: spontaneous firing, sodium conductance, and hyperpolarization-activated currents.	22649209	J. Neurophysiol (no OA paper available - Nothing from Neuinfo
158	Goldwyn JH, Rubinstein JT, Shea-Brown E (2012) A point process framework for modeling electrical stimulation of the auditory nerve	22673331	J. Neurophysiol (no OA paper available - Nothing from Neuinfo
159	Antunes G, De Schutter E (2012) A stochastic signaling network mediates the probabilistic induction of cerebellar long-term depression	22764236	NA - J. Of Neuroscience
160	Schmandt N, Galan RF (2012) Stochastic-shielding approximation of Markov chains and its application to efficiently simulate random ion-channel gating	23005678	NA - Phys Rev Lett
161	Amatrudo JM, Weaver CM, Crimins JL, Hof PR, Rosene DL, Luebke JI (2012) Influence of highly distinctive structural properties on the excitability of pyramidal neurons in monkey visual and prefrontal cortices	23035077	NA - J. Of Neuroscience
162	Popovic MA, Gao X, Carnevale NT, Zecevic D (2014) Cortical Dendritic Spine Heads Are Not Electrically Isolated by the Spine Neck from Membrane Potential Signals in Parent Dendrites.	23054810	Cereb Cortex no OA paper
163	Ovsepian SV, Steuber V, Le Berre M, O`Hara L, O`Leary VB, Dolly JO (2013) A defined heteromeric KV1 channel stabilizes the intrinsic pacemaking and regulates the output of deep cerebellar nuclear neurons to thalamic targets.	23318870	J. Neurophysiol (no OA paper available - Nothing from Neuinfo
164	Cestele S, Labate A, Rusconi R, Tarantino P, Mumoli L, Franceschetti S, Annesi G, Mantegazza (2013) Divergent effects of the T1174S SCN1A mutation associated with seizures and hemiplegic migraine.	23398611	cs Wiley
165	Miceli F, Soldovieri MV, Ambrosino P, Barrese V, Migliore M, Cilio MR, Taglialatela M (2013) Genotype-phenotype correlations in neonatal epilepsies caused by mutations in the voltage sensor of Kv7.2 potassium channel subunits.	23440208	Proc Natl Acad Sci U S A - no OA - none from Neuinfo
166	Li X, Morita K, Robinson HP, Small M (2013) Control of layer 5 pyramidal cell spiking by oscillatory inhibition in the distal apical dendrites: a computational modelling study.	23486202	J. Neurophysiol (no OA paper available - Nothing from Neuinfo
167	Parekh R, Ascoli GA (2013) Neuronal morphology goes digital: a research hub for cellular and system neuroscience.	23522039	Neuron no OA paper
168	Stiefel KM, Englitz B, Sejnowski TJ (2013) Origin of intrinsic irregular firing in cortical interneurons.	23610409	Proc Natl Acad Sci U S A - no OA - none from Neuinfo
169	Brunner J, Ster J, Van-Weert S, Andrasi T, Neubrandt M, Corti C, Corsi M, Ferraguti F, Gerber (2013) Selective Silencing of Individual Dendritic Branches by an mGlu2-Activated Potassium Conductance in Dentate Gyrus Granule Cells.	23616537	NA - J. Of Neuroscience
170	Hernandez OE, Zurek EE (2013) Teaching and learning the Hodgkin-Huxley model based on software developed in NEURON's programming language hoc.	23675833	None from Neuinfo, match in refernce section
171	Neymotin SA, Chadderdon GL, Kerr CC, Francis JT, Lytton WW (2013) Reinforcement learning of 2-joint virtual arm reaching in a computer model of sensorimotor cortex	24047323	NA - Neural Computation
172	McDougal RA, Hines ML, Lytton WW (2013) Water-tight membranes from neuronal morphology files	24091136	cs Elsevier
173	Briley PM, Summerfield AQ (2014) Age-related deterioration of the representation of space in human auditory cortex	24094582	cs Elsevier
174	Balbi P, Martinoia S, Colombo R, Massobrio P (2013) Modelling recurrent discharge in the spinal &#945;-motoneuron: Reappraisal of the F wave	24269615	cs Elsevier
175	Hjorth JJ, van Pelt J, Mansvelder HD, van Ooyen A (2014) Competitive Dynamics during Resource-Driven Neurite Outgrowth.	24498280	missed by NER /Neuinfo
176	Kozlov AK, Kardamakis AA, Kotaleski JH, Grillner S (2014) Gating of steering signals through phasic modulation of reticulospinal neurons during locomotion	24550483	Proc Natl Acad Sci U S A - no OA - none from Neuinfo
	Only in RDW
1	Modeling signal transduction leading to synaptic plasticity: evaluation and comparison of five models. [EURASIP journal on bioinformatics & systems biology]	21559300	true
2	The energy cost of action potential propagation in dopamine neurons: clues to susceptibility in Parkinson's disease [Frontiers in Computational Neuroscience]	23515615	true
3	Signal enhancement in the output stage of the basal ganglia by synaptic short-term plasticity in the direct, indirect, and hyperdirect pathways. [Frontiers in computational neuroscience]	23801960	true
4	Dynamic control of modeled tonic-clonic seizure states with closed-loop stimulation [Frontiers in Neural Circuits]	23390413	true
5	The cerebellar Golgi cell and spatiotemporal organization of granular layer activity [Frontiers in Neural Circuits]	23730271	true
6	Upregulated H-current in hyperexcitable CA1 dendrites after febrile seizures. [Frontiers in cellular neuroscience]	18946517	true
7	Has the Time Come for Predictive Computer Modeling in CNS Drug Discovery and Development? [CPT: Pharmacometrics & Systems Pharmacology]	23835798	true
8	Inter-Network Interactions: Impact of Connections between Oscillatory Neuronal Networks on Oscillation Frequency and Pattern [PLoS ONE]	25007325	true
9	Robustness effect of gap junctions between Golgi cells on cerebellar cortex oscillations. [Neural systems & circuits]	22330240	true
10	Determinants of synaptic integration and heterogeneity in rebound firing explored with data-driven models of deep cerebellar nucleus cells. [Journal of computational neuroscience]	21052805	true
11	Imperfect space clamp permits electrotonic interactions between inhibitory and excitatory synaptic conductances, distorting voltage clamp recordings. [PloS one]	21559357	true
12	A biophysical model of endocannabinoid-mediated short term depression in hippocampal inhibition. [PloS one]	23527052	true
13	Transmission Efficacy and Plasticity in Glutamatergic Synapses Formed by Excitatory Interneurons of the Substantia Gelatinosa in the Rat Spinal Cord [PLoS ONE]	19956641	true
14	Multiple neural oscillators and muscle feedback are required for the intestinal fed state motor program. [PloS one]	21573176	true
15	Democratic population decisions result in robust policy-gradient learning: a parametric study with GPU simulations. [PloS one]	21572529	true
16	Dynamic range of vertebrate retina ganglion cells: importance of active dendrites and coupling by electrical synapses. [PloS one]	23144767	true
17	LFPy: a tool for biophysical simulation of extracellular potentials generated by detailed model neurons [Frontiers in Neuroinformatics]	24474916	true
18	Electrical Resonance in the Î¸ Frequency Range in Olfactory Amygdala Neurons [PLoS ONE]	24465729	true
19	Emergence of Connectivity Motifs in Networks of Model Neurons with Short- and Long-Term Plastic Synapses [PLoS ONE]	24454735	true
20	Neuronal adaptation involves rapid expansion of the action potential initiation site [Nature Communications]	24851940	true
21	Computational Model of Erratic Arrhythmias in a Cardiac Cell Network: The Role of Gap Junctions [PLoS ONE]	24941068	true
22	Signaling pathways involved in striatal synaptic plasticity are sensitive to temporal pattern and exhibit spatial specificity. [PLoS computational biology]	23516346	true
23	A7DB: a relational database for mutational, physiological and pharmacological data related to the alpha7 nicotinic acetylcholine receptor. [BMC neuroscience]	15661073	false	bad
24	Assessment of the selectivity equivalence of DB-608 and DB-624 open-tubular columns for gas chromatography. [Journal of separation science]	15587283	false	bad
25	Entrez Gene: gene-centered information at NCBI. [Nucleic acids research]	15608257	false	bad
26	Organelle DB: a cross-species database of protein localization and function. [Nucleic acids research]	15608270	false	bad
27	Classification of protein sequences by homology modeling and quantitative analysis of electrostatic similarity. [Proteins]	10591098	false	bad
28	AH-DB: collecting protein structure pairs before and after binding. [Nucleic acids research]	22084200	false	bad
29	Discrete breathers in protein structures. [Physical biology]	18451466	false	bad
30	Systems pharmacology of adverse event mitigation by drug combinations. [Science translational medicine]	24107779	false	bad
31	Obesity and diabetes: Two-for-one strike at incretins [Nature Reviews Drug Discovery]	24336503	false	bad
32	Thermosensitive Hydrogel PEGâ€“PLGAâ€“PEG Enhances Engraftment of Muscle-derived Stem Cells and Promotes Healing in Diabetic Wound [Molecular Therapy]	17406344	false	bad
33	Template Construction Grammar: From Visual Scene Description to Language Comprehension and Agrammatism [Neuroinformatics]	23893006	true
34	Mechanisms of very fast oscillations in networks of axons coupled by gap junctions [Journal of Computational Neuroscience]	20387109	true
35	The use of automated parameter searches to improve ion channel kinetics for neural modeling [Journal of Computational Neuroscience]	21243419	true
36	Central synapses release a resource-efficient amount of glutamate [Nature Neuroscience]	23242311	false	bad
37	A cross-platform freeware tool for digital reconstruction of neuronal arborizations from image stacks [Neuroinformatics]	16284416	true	mentioned in ref
38	Attributing physical and biological impacts to anthropogenic climate change [Nature]	18480817	false	bad
39	Stochastic ion channel gating in dendritic neurons: morphology dependence and probabilistic synaptic activation of dendritic spikes. [PLoS computational biology]	20711353	true
40	Signal integration on the dendrites of a pyramidal neuron model [Cognitive Neurodynamics]	24465288	true
41	Nonlinear trend estimation of the ventricular repolarization segment for T-wave alternans detection. [IEEE transactions on bio-medical engineering]	20409985	false	bad
42	Psychovegetative syndrome diagnosis: an automated psychophysiological investigation and mathematical modeling approach. [Medinfo. MEDINFO]	8591596	false	bad closed source
43	An epidemiologic study of snoring and all-cause mortality. [Otolaryngology--head and neck surgery : official journal of American Academy of Otolaryngology-Head and Neck Surgery]	21493281	false	bad
44	Maximizing coverage of glycosylation heterogeneity in MALDI-MS analysis of glycoproteins with up to 27 glycosylation sites. [Analytical chemistry]	18370425	false	bad
45	New horizons in mouse immunoinformatics: reliable in silico prediction of mouse class I histocompatibility major complex peptide binding affinity. [Organic & biomolecular chemistry]	15534705	false	bad
46	Selectivity assessment of DB-200 and DB-VRX open-tubular capillary columns. [Journal of chromatography. A]	11695864	false	bad closed source
47	Evaluation of the separation characteristics of application-specific (pesticides and dioxins) open-tubular columns for gas chromatography. [Journal of chromatography. A]	16837002	true	bad closed source
48	Evaluation of the separation characteristics of application-specific (volatile organic compounds) open-tubular columns for gas chromatography. [Journal of chromatography. A]	16996069	false
49	Selectivity assessment of popular stationary phases for open-tubular column gas chromatography. [Journal of chromatography. A]	11307973	false	bad
50	An ECG storage and retrieval system embedded in client server HIS utilizing object-oriented DB. [Journal of medical systems]	8708490	false	bad closed source
51	Relative risk of elevated hearing threshold compared to ISO1999 normative populations for Royal Australian Air Force male personnel. [Hearing research]	22326290	false	bad
52	System constants for the bis(cyanopropylsiloxane)-co-methylsilarylene HP-88 and poly(siloxane) Rtx-440 stationary phases. [Journal of chromatography. A]	16038217	false	bad
53	Automatic identification of various nuclei in the basal ganglia for Parkinson's disease neurosurgery. [Conference proceedings : ... Annual International Conference of the IEEE Engineering in Medicine and Biology Society. IEEE Engineering in Medicine and Biology Society. Conference]	19964989	false	bad
54	MIPS Arabidopsis thaliana Database (MAtDB): an integrated biological knowledge resource based on the first complete plant genome. [Nucleic acids research]	11752263	false	bad
55	A computerized surveillance system for asthma. [International journal of health care quality assurance]	21938976	false	bad closed source
56	TEOAE recording protocols revised: data from adult subjects. [International journal of audiology]	14570242	false	bad
57	MaXML: mouse annotation XML. [In silico biology]	15089750	false	bad
58	AHD2.0: an update version of Arabidopsis Hormone Database for plant systematic studies. [Nucleic acids research]	21045062	false	bad
59	ApiEST-DB: analyzing clustered EST data of the apicomplexan parasites. [Nucleic acids research]	14681425	false	bad
60	Energetic particle fluxes data base of CORONAS-I" satellite observations. [Advances in space research : the official journal of the Committee on Space Research (COSPAR)]"	11542884	false	bad
61	Automatic annotation of BIND molecular interactions from three-dimensional structures. [Biopolymers]	11987160	false	bad closed source
62	Analysis of low complex region peptides derived from mollusk shell matrix proteins using CID, high-energy collisional dissociation, and electron transfer dissociation on an LTQ-orbitrap: implications for peptide to spectrum match. [Proteomics]	22888092	false	bad
63	BiomarkerDigger: a versatile disease proteome database and analysis platform for the identification of plasma cancer biomarkers. [Proteomics]	19639590	false	bad
64	Extension of the system constants database for open-tubular columns: system maps at low and intermediate temperatures for four new columns. [Journal of chromatography. A]	19081101	false	bad
65	CDD: a curated Entrez database of conserved domain alignments. [Nucleic acids research]	12520028	false	bad
66	The hepatitis C sequence database in Los Alamos. [Nucleic acids research]	18025038	false	bad
67	Hypothalamic expression of ART, a novel gene related to agouti, is up-regulated in obese and diabetic mutant mice. [Genes & development]	9119224	false	bad
68	RiDs db: Repeats in diseases database. [Bioinformation]	21938212	false	bad
69	A nonrandomized comparison of potassium titanyl phosphate and CO2 laser fiber stapedotomy for primary otosclerosis with the otology-neurotology database. [The Laryngoscope]	20058319	false	bad
70	Towards Interoperability in Genome Databases: The MAtDB (MIPS Arabidopsis Thaliana Database) Experience. [Comparative and functional genomics]	18629123	false	bad
71	Pathway Tools version 13.0: integrated software for pathway/genome informatics and systems biology. [Briefings in bioinformatics]	19955237	false	bad
72	Entrez Gene: gene-centered information at NCBI. [Nucleic acids research]	17148475	false	bad
73	JPEG quality transcoding using neural networks trained with a perceptual error measure. [Neural computation]	9950733	false	bad
74	Correlating phosphatidylinositol 3-kinase inhibitor efficacy with signaling pathway status: in silico and biological evaluations. [Cancer research]	20530683	false	bad
75	Internet-based support for bioscience research: a collaborative genome center for human chromosome 12. [Journal of the American Medical Informatics Association : JAMIA]	8581551	false	bad
76	CranialVault and its CRAVE tools: a clinical computer assistance system for deep brain stimulation (DBS) therapy. [Medical image analysis]	20732828	false	bad
77	[QRS complex detection using empirical mode decomposition and windowing technique]. [Sheng wu yi xue gong cheng xue za zhi = Journal of biomedical engineering = Shengwu yixue gongchengxue zazhi]	22826929	false	bad
78	A systematic comparison of the MetaCyc and KEGG pathway databases. [BMC bioinformatics]	23530693	false	bad
79	Population distribution of flexible molecules from maximum entropy analysis using different priors as background information: application to the ÃŽÂ¦, ÃŽÂ¨-conformational space of the ÃŽÂ±-(1-->2)-linked mannose disaccharide present in N- and O-linked glycoproteins. [Organic & biomolecular chemistry]	20574564	false	bad
80	Online drug databases: a new method to assess and compare inclusion of clinically relevant information. [International journal of clinical pharmacy]	23729318	false	bad
81	The Los Alamos hepatitis C sequence database. [Bioinformatics (Oxford, England)]	15377502	false	bad
82	PHENOPSIS DB: an information system for Arabidopsis thaliana phenotypic data in an environmental context. [BMC plant biology]	21554668	false	bad
83	Discovery of novel focal adhesion kinase inhibitors using a hybrid protocol of virtual screening approach based on multicomplex-based pharmacophore and molecular docking. [International journal of molecular sciences]	23443087	false	bad
84	Scoring methods for building genotypic scores: an application to didanosine resistance in a large derivation set. [PloS one]	23555613	false	bad
85	Performance validation of neural network based (13)c NMR prediction using a publicly available data source. [Journal of chemical information and modeling]	18293952	false	bad
86	S3QL: a distributed domain specific language for controlled semantic integration of life sciences data. [BMC bioinformatics]	21756325	false	bad
87	A Semantic Web management model for integrative biomedical informatics. [PloS one]	18698353	false	bad
88	2DB: a Proteomics database for storage, analysis, presentation, and retrieval of information from mass spectrometric experiments. [BMC bioinformatics]	18605993	false	bad
89	QSAR studies on HIV-1 protease inhibitors using non-linearly transformed descriptors. [Current computer-aided drug design]	21999608	false	bad closed source
90	Inferring hypotheses on functional relationships of genes: Analysis of the Arabidopsis thaliana subtilase gene family. [PLoS computational biology]	16193095	false	bad
91	Atomic analysis of protein-protein interfaces with known inhibitors: the 2P2I database. [PloS one]	20231898	false	bad
92	Deep brain stimulation for epilepsy in clinical practice and in animal models. [Brain research bulletin]	21457763	false	bad
93	SCA db: spinocerebellar ataxia candidate gene database. [Bioinformatics (Oxford, England)]	15217823	false	bad
94	Performance enhancement for audio-visual speaker identification using dynamic facial muscle model. [Medical & biological engineering & computing]	17031716	false	bad
95	Cognitive sequelae of subthalamic nucleus deep brain stimulation in Parkinson's disease: a meta-analysis. [Lancet neurology]	16781988	false	bad
96	Novel implementation of conditional co-regulation by graph theory to derive co-expressed genes from microarray data. [BMC bioinformatics]	18793471	false	bad
97	Denoising based on spatial filtering. [Journal of neuroscience methods]	18471892	false	bad
98	PK/DB: database for pharmacokinetic properties and predictive in silico ADME models. [Bioinformatics (Oxford, England)]	18684738	false	bad
99	Toward the prediction of class I and II mouse major histocompatibility complex-peptide-binding affinity: in silico bioinformatic step-by-step guide using quantitative structure-activity relationships. [Methods in molecular biology (Clifton, N.J.)]	18450004	false	bad
100	A database for medical image management. [Computer methods and programs in biomedicine]	17462785	false	bad
101	Classification of multichannel EEG patterns using parallel hidden Markov models. [Medical & biological engineering & computing]	22407476	false	bad
102	Filtering electrocardiographic signals using an unbiased and normalized adaptive noise reduction system. [Medical engineering & physics]	18472295	false	bad
103	Human ECGs corrupted with real CPR artefacts in an animal model: generating a database to evaluate and refine algorithms for eliminating CPR artefacts. [Resuscitation]	20381230	false	bad
104	Mining human phenome to investigate modularity of complex disorders. [Summit on translational bioinformatics]	21347123	false	bad
105	ThioFinder: a web-based tool for the identification of thiopeptide gene clusters in DNA sequences. [PloS one]	23029291	false	bad
106	Deep brain stimulation in the media: over-optimistic portrayals call for a new strategy involving journalists and scientists in ethical debates. [Frontiers in integrative neuroscience]	21617733	false	bad
107	Discovery of novel Bruton's tyrosine kinase inhibitors using a hybrid protocol of virtual screening approaches based on SVM model, pharmacophore and molecular docking. [Chemical biology & drug design]	22594639	false	bad
108	AGUIA: autonomous graphical user interface assembly for clinical trials semantic data services. [BMC medical informatics and decision making]	20977768	false	bad
109	[Estimation of a nationwide statistics of hernia operation applying data mining technique to the National Health Insurance Database]. [Journal of preventive medicine and public health = Yebang Ã…Â¬ihakhoe chi]	17076185	false	bad
110	The use of Data Mining in the categorization of patients with Azoospermia. [Hormones (Athens, Greece)]	16613820	false	bad
111	A data model and database for high-resolution pathology analytical image informatics. [Journal of pathology informatics]	21845230	false	bad
112	Evolutionary constraints on structural similarity in orthologs and paralogs. [Protein science : a publication of the Protein Society]	19472362	false	bad
113	Long-term results in ossiculoplasty: an analysis of prognostic factors. [Otology & neurotology : official publication of the American Otological Society, American Neurotology Society [and] European Academy of Otology and Neurotology]	16788423	false	bad
114	Developmentally regulated Ca2+-dependent activator protein for secretion 2 (CAPS2) is involved in BDNF secretion and is associated with autism susceptibility. [Cerebellum (London, England)]	19238500	false	bad
115	Protein synthesis in Giardia lamblia may involve interaction between a downstream box (DB) in mRNA and an anti-DB in the 16S-like ribosomal RNA. [Molecular and biochemical parasitology]	9851614	false	bad closed source
116	KTP versus CO2 laser fiber stapedotomy for primary otosclerosis: results of a new comparative series with the otology-neurotology database. [Otology & neurotology : official publication of the American Otological Society, American Neurotology Society [and] European Academy of Otology and Neurotology]	22772020	false	bad
117	Cube-DB: detection of functional divergence in human protein families. [Nucleic acids research]	22139934	false	bad
118	MMDB: annotating protein sequences with Entrez's 3D-structure database. [Nucleic acids research]	17135201	false	bad
119	The Star STING server: a multiplatform environment for protein structure analysis. [Genetics and molecular research : GMR]	17183482	false	bad
120	The contrasting properties of conservation and correlated phylogeny in protein functional residue prediction. [BMC bioinformatics]	18221517	false	bad
121	Targeting the DNA minor groove with fused ring dicationic compounds: comparison of in silico screening and a high-resolution crystal structure. [Bioorganic & medicinal chemistry letters]	16263285	false	bad closed source
122	A resource for benchmarking the usefulness of protein structure models [BMC Bioinformatics]	22856649	false	bad different modeldb
123	Large-scale modelling as a route to multiple surface comparisons of the CCP module family. [Protein engineering, design & selection : PEDS]	15976010	false	bad
124	Content-based ultrasound image retrieval using a coarse to fine approach. [Annals of the New York Academy of Sciences]	12594091	false	bad
125	Boosting color feature selection for color face recognition. [IEEE transactions on image processing : a publication of the IEEE Signal Processing Society]	21095868	false	bad
126	Source level estimation of two blue whale subspecies in southwestern Indian Ocean. [The Journal of the Acoustical Society of America]	20550278	false	bad
127	CDD: a Conserved Domain Database for protein classification. [Nucleic acids research]	15608175	false	bad
128	Parkinson's disease medication use and costs following deep brain stimulation. [Movement disorders : official journal of the Movement Disorder Society]	22975928	false	bad
129	Specification of absorbed-sound power in the ear canal: application to suppression of stimulus frequency otoacoustic emissions. [The Journal of the Acoustical Society of America]	21361437	false	bad
130	Genotypic resistance profiles associated with virological failure to darunavir-containing regimens: a cross-sectional analysis. [Infection]	22237471	false	bad
131	KineticDB: a database of protein folding kinetics. [Nucleic acids research]	18842631	false	bad
132	Risk factors for hearing loss in US adults: data from the National Health and Nutrition Examination Survey, 1999 to 2002. [Otology & neurotology : official publication of the American Otological Society, American Neurotology Society [and] European Academy of Otology and Neurotology]	19092714	false	bad
133	Evaluation of the separation characteristics of application-specific (fatty acid methyl esters) open-tubular columns for gas chromatography. [Journal of separation science]	17461115	false	bad
134	A wavelet based technique for suppression of EMG noise and motion artifact in ambulatory ECG. [Conference proceedings : ... Annual International Conference of the IEEE Engineering in Medicine and Biology Society. IEEE Engineering in Medicine and Biology Society. Conference]	22255971	false	bad
135	Automated detection of paroxysmal atrial fibrillation from inter-heartbeat intervals. [Conference proceedings : ... Annual International Conference of the IEEE Engineering in Medicine and Biology Society. IEEE Engineering in Medicine and Biology Society. Conference]	18002049	false	bad
136	The cell cycle DB: a systems biology approach to cell cycle analysis. [Nucleic acids research]	18160409	false	bad
137	Integrase resistance variants among integrase inhibitor treatment-naÃƒÂ¯ve and treated patients from Northwestern Poland. [Journal of the International AIDS Society]	23228777	false	bad not a valid PMID
138	Genome-wide detection and analysis of cell wall-bound proteins with LPxTG-like sorting motifs. [Journal of bacteriology]	15995208	false	bad
139	Accuracy and reliability of MRI quantitative measurements to assess spinal cord compression in cervical spondylotic myelopathy: a prospective study. [Evidence-based spine-care journal]	23637669	false	bad
140	Appearance of the pattern deviation map as a function of change in area of localized field loss. [Investigative ophthalmology & visual science]	15326126	false	bad
141	Content Based medical image retrieval based on BEMD: optimization of a similarity metric. [Conference proceedings : ... Annual International Conference of the IEEE Engineering in Medicine and Biology Society. IEEE Engineering in Medicine and Biology Society. Conference]	21095736	false	bad
142	PaxDb, a database of protein abundance averages across all three domains of life. [Molecular & cellular proteomics : MCP]	22535208	false	bad
143	Comparative studies of transcriptional regulation mechanisms in a group of eight gamma-proteobacterial genomes. [Journal of molecular biology]	16236313	false	bad
144	Prescribing patterns for upper respiratory tract infections in general practice in France and in the Netherlands. [European journal of public health]	18160392	false	bad
145	CAPS-DB: a structural classification of helix-capping motifs. [Nucleic acids research]	22021380	false	bad
146	Structure-function relationships between spectral-domain OCT and standard achromatic perimetry. [Investigative ophthalmology & visual science]	22447869	false	bad
147	ECG denoising using angular velocity as a state and an observation in an Extended Kalman Filter framework. [Conference proceedings : ... Annual International Conference of the IEEE Engineering in Medicine and Biology Society. IEEE Engineering in Medicine and Biology Society. Conference]	23366530	false	bad
148	Metformin suppresses hepatic gluconeogenesis through induction of SIRT1 and GCN5. [The Journal of endocrinology]	20093281	false	bad
149	Assessing the reliability of sequence similarities detected through hydrophobic cluster analysis. [Proteins]	17918727	false	bad
150	Telephone-quality pathological speech classification using empirical mode decomposition. [Conference proceedings : ... Annual International Conference of the IEEE Engineering in Medicine and Biology Society. IEEE Engineering in Medicine and Biology Society. Conference]	22255973	false	bad
151	STRING 8--a global view on proteins and their functional interactions in 630 organisms. [Nucleic acids research]	18940858	false	bad
152	Hearing thresholds for U.S. Marines: comparison of aviation, combat arms, and other personnel. [Aviation, space, and environmental medicine]	16422454	false	bad
153	The edge-driven dual-bootstrap iterative closest point algorithm for registration of multimodal fluorescein angiogram sequence. [IEEE transactions on medical imaging]	19709965	false	bad
154	A hybrid approach to the simultaneous eliminating of power-line interference and associated ringing artifacts in electrocardiograms. [Biomedical engineering online]	23672732	false	bad
155	Exposing the cancer genome atlas as a SPARQL endpoint. [Journal of biomedical informatics]	20851208	false	bad
156	Phase stability of auditory steady state responses in newborn infants. [Ear and hearing]	21422930	false	bad
157	BALSA: Bayesian algorithm for local sequence alignment. [Nucleic acids research]	11861921	false	bad
158	Strand-specific RNA-seq reveals widespread occurrence of novel cis-natural antisense transcripts in rice. [BMC genomics]	23259405	false	bad
159	Rule mining and classification in a situation assessment application: a belief-theoretic approach for handling data imperfections. [IEEE transactions on systems, man, and cybernetics. Part B, Cybernetics : a publication of the IEEE Systems, Man, and Cybernetics Society]	18179065	false	bad
160	Structure-function relationships of the variable domains of monoclonal antibodies approved for cancer treatment. [Critical reviews in oncology/hematology]	17624800	false	bad closed source
161	Analysis of the isolated SecA DEAD motor suggests a mechanism for chemical-mechanical coupling. [Journal of molecular biology]	18761349	false	bad closed source
162	The STRING database in 2011: functional interaction networks of proteins, globally integrated and scored. [Nucleic acids research]	21045058	false	bad
163	Alternative metrics for noise exposure among construction workers. [The Annals of occupational hygiene]	15797894	false	bad
164	[Analysis of volatile oils of Ligusticum chuanxiong Hort. from different geographical origins by comprehensive two-dimensional gas chromatography/time-of-flight mass spectrometry]. [Se pu = Chinese journal of chromatography / Zhongguo hua xue hui]	20712112	false	bad
165	The Rice Proteogenomics Database OryzaPG-DB: Development, Expansion, and New Features. [Frontiers in plant science]	22639657	false	bad
166	A spatial-temporal system for dynamic cadastral management. [Journal of environmental management]	16143446	false	bad
167	ProMate: a structure based prediction program to identify the location of protein-protein binding sites. [Journal of molecular biology]	15050833	false	bad closed source
168	Quantification of blood vessel calibre in retinal images of multi-ethnic school children using a model based approach. [Computerized medical imaging and graphics : the official journal of the Computerized Medical Imaging Society]	23410507	false	bad closed source
169	Frequency doubling technology perimetry in normal children. [American journal of ophthalmology]	17046702	false	bad
170	Impact of Transcription Units rearrangement on the evolution of the regulatory network of gamma-proteobacteria. [BMC genomics]	18366643	false	bad
171	The B6 database: a tool for the description and classification of vitamin B6-dependent enzymatic activities and of the corresponding protein families. [BMC bioinformatics]	19723314	false	bad
172	SM2PH-db: an interactive system for the integrated analysis of phenotypic consequences of missense mutations in proteins involved in human genetic diseases. [Human mutation]	19921752	false	bad
173	3D QSAR on a library of heterocyclic diamidine derivatives with antiparasitic activity. [Bioorganic & medicinal chemistry]	16442293	false	bad
174	The favorable price evolution between bare metal stents and drug eluting stents increases the cost effectiveness of drug eluting stents. [International journal of cardiology]	23336951	false	bad
175	Deep brain stimulation for dystonia: a meta-analysis. [Neuromodulation : journal of the International Neuromodulation Society]	22151759	false	bad closed source
176	Quantitative Ultrasound and bone's response to exercise: a meta analysis. [Bone]	23269404	false	bad
177	REPROVIS-DB: a benchmark system for ligand-based virtual screening derived from reproducible prospective applications. [Journal of chemical information and modeling]	21902278	false	bad
178	Effects of long-term exposure to traffic-related air pollution on respiratory and cardiovascular mortality in the Netherlands: the NLCS-AIR study. [Research report (Health Effects Institute)]	19554969	false	bad
179	ECG denoising and compression using a modified extended Kalman filter structure. [IEEE transactions on bio-medical engineering]	18713693	false	bad
180	Adaptive wavelet Wiener filtering of ECG signals. [IEEE transactions on bio-medical engineering]	23192472	false	bad
181	STRING v9.1: protein-protein interaction networks, with increased coverage and integration. [Nucleic acids research]	23203871	false	bad
182	The proteome of seed development in the model legume Lotus japonicus. [Plant physiology]	19129418	false	bad
183	Effect of cigarette smoking on noise-induced hearing loss in workers exposed to occupational noise in China. [Noise & health]	23412581	false	bad
184	OMIA (Online Mendelian Inheritance in Animals): an enhanced platform and integration into the Entrez search interface at NCBI. [Nucleic acids research]	16381939	false	bad
185	IUPHAR-DB: new receptors and tools for easy searching and visualization of pharmacological data. [Nucleic acids research]	21087994	false	bad
186	METALGEN.DB: metabolism linked to the genome of Escherichia coli, a graphics-oriented database. [Computer applications in the biosciences : CABIOS]	8324631	false	bad closed source
187	Constraints within major histocompatibility complex class I restricted peptides: presentation and consequences for T-cell recognition. [Proceedings of the National Academy of Sciences of the United States of America]	20212169	false	bad
188	Risk factors for sensorineural hearing loss in extremely premature infants. [Journal of paediatrics and child health]	7576889	false	bad
189	Comparison of methods for assessing the impact of different disturbances and nutrient conditions upon functional characteristics of grassland communities. [Annals of botany]	20966187	false	bad
190	HIV-1 integrase resistance among antiretroviral treatment naive and experienced patients from Northwestern Poland. [BMC infectious diseases]	23259737	false	bad
191	Subthalamic nucleus deep brain stimulation: summary and meta-analysis of outcomes. [Movement disorders : official journal of the Movement Disorder Society]	16892449	false	bad
192	Interspecies extrapolation based on the RepDose database--a probabilistic approach. [Toxicology letters]	23395978	false	bad
193	A texture-based classification of crackles and squawks using lacunarity. [IEEE transactions on bio-medical engineering]	19174342	false	bad
194	MMDB: Entrez's 3D-structure database. [Nucleic acids research]	11752307	false	bad
195	A knowledge framework for computational molecular-disease relationships in cancer. [Proceedings / AMIA ... Annual Symposium. AMIA Symposium]	12463795	false	bad
196	Time-frequency modelling and discrimination of noise in the electrocardiogram. [Physiological measurement]	14509312	false	bad
197	Prediction of the intelligibility for speech in real-life background noises for subjects with normal hearing. [Ear and hearing]	18490862	false	bad
198	Occupational noise exposure assessment using O*NET and its application to a study of hearing loss in the US general population. [Occupational and environmental medicine]	21725070	false	bad
199	The repertoires of ubiquitinating and deubiquitinating enzymes in eukaryotic genomes. [Molecular biology and evolution]	23393154	false	bad
200	A single-lead ECG enhancement algorithm using a regularized data-driven filter. [IEEE transactions on bio-medical engineering]	16485766	false	bad
201	Use of independent component analysis for reducing CPR artefacts in human emergency ECGs. [Resuscitation]	20950923	false	bad
202	Differences in metabolomic profiles of male db/db and s/s, leptin receptor mutant mice. [Physiological genomics]	22318992	false	bad
203	Electrostatic potential calculation for biomolecules--creating a database of pre-calculated values reported on a per residue basis for all PDB protein structures. [Genetics and molecular research : GMR]	18058713	false	bad
204	An evaluation of rating scales utilized for deep brain stimulation for dystonia. [Journal of neurology]	19639382	false	bad
205	CKAAPs DB: a conserved key amino acid positions database. [Nucleic acids research]	11125128	false	bad
206	Differential association of beta2-microglobulin mutants with MHC class I heavy chains and structural analysis demonstrate allele-specific interactions. [Molecular immunology]	10499810	false	bad closed source
207	IMGT, the international ImMunoGeneTics database. [Nucleic acids research]	12520009	false	bad
208	IMGT, the international ImMunoGeneTics database. [Nucleic acids research]	9847182	false	bad
209	ARTADE2DB: improved statistical inferences for Arabidopsis gene functions and structure predictions by dynamic structure-based dynamic expression (DSDE) analyses. [Plant & cell physiology]	21227933	false	bad
210	T cell receptor/peptide/MHC molecular characterization and standardized pMHC contact sites in IMGT/3Dstructure-DB. [In silico biology]	16268793	false	bad
211	Do patient's get angrier following STN, GPi, and thalamic deep brain stimulation. [NeuroImage]	20932923	false	bad
212	A neural network investigation of the crucial facets of urban sustainability. [Substance use & misuse]	9533741	false	bad
213	DEPPDB - DNA electrostatic potential properties database. Electrostatic properties of genome DNA elements. [Journal of bioinformatics and computational biology]	22809340	false	bad
214	The detection of various opiates and benzodiazepines by comprehensive two-dimensional gas chromatography/time-of-flight mass spectrometry. [Rapid communications in mass spectrometry : RCM]	19125414	false	bad
215	Hearing status among aircraft maintenance personnel in a commercial airline company. [Noise & health]	21959117	false	bad
216	Finding biomarkers in non-model species: literature mining of transcription factors involved in bovine embryo development. [BioData mining]	22931563	false	bad
217	Structural and functional relationships in glaucoma using standard automated perimetry and the Humphrey Matrix. [Korean journal of ophthalmology : KJO]	19794944	false	bad
218	Complementing computationally predicted regulatory sites in Tractor_DB using a pattern matching approach. [In silico biology]	15972018	false	bad
219	The creation of a database of odorous compounds focused on molecular rigidity and analysis of the molecular features of the compounds in the database. [Chemical senses]	12052776	false	bad
220	Discovery of novel Pim-1 kinase inhibitors by a hierarchical multistage virtual screening approach based on SVM model, pharmacophore, and molecular docking. [Journal of chemical information and modeling]	21618971	false	bad
221	MR image reconstruction from highly undersampled k-space data by dictionary learning. [IEEE transactions on medical imaging]	21047708	false	bad
222	IMGT gene identification and Colliers de Perles of human immunoglobulins with known 3D structures. [Immunogenetics]	11862387	false	bad
223	An evidence ontology for use in pathway/genome databases. [Pacific Symposium on Biocomputing. Pacific Symposium on Biocomputing]	14992503	false	bad
224	Weight effects associated with antipsychotics: a comprehensive database analysis. [Schizophrenia research]	19321312	false	bad
225	Disease associated cytokine SNPs database: an annotation and dissemination model. [Cytokine]	22079417	false	bad
226	CSB.DB: a comprehensive systems-biology database. [Bioinformatics (Oxford, England)]	15247097	false	bad
227	An approach for access differentiation design in medical distributed applications built on databases. [Studies in health technology and informatics]	10725001	false	bad
228	FEMME database: topologic and geometric information of macromolecules. [Journal of structural biology]	14643213	false	bad
229	Sampling rate and the estimation of ensemble variability for repetitive signals. [Medical & biological engineering & computing]	11094811	false	bad
230	Neuronvisio: A Graphical User Interface with 3D Capabilities for NEURON. [Frontiers in neuroinformatics]	22685429	true
231	LOX-DB-- database on lipoxygenases. [Bioinformatics (Oxford, England)]	14668238	false	bad
232	A new atlas localization approach for subthalamic nucleus utilizing Chinese visible human head datasets. [PloS one]	23460836	false	bad
233	The what and where of adding channel noise to the Hodgkin-Huxley equations. [PLoS computational biology]	22125479	true
234	MIPS Arabidopsis thaliana Database (MAtDB): an integrated biological knowledge resource for plant genomics. [Nucleic acids research]	14681437	false	bad
235	A novel approach to estimate trabecular bone anisotropy using a database approach. [Journal of biomechanics]	23972430	false	bad
236	Use of IMGT(Ã‚Â®) databases and tools for antibody engineering and humanization. [Methods in molecular biology (Clifton, N.J.)]	22907343	false	bad
237	Database search based on Bayesian alignment. [Proceedings / ... International Conference on Intelligent Systems for Molecular Biology ; ISMB. International Conference on Intelligent Systems for Molecular Biology]	10786313	false	bad
238	CIG-DB: the database for human or mouse immunoglobulin and T cell receptor genes available for cancer studies. [BMC bioinformatics]	20663186	false	bad
239	Making health technology assessment information available for decision making: the development of a Thai database. [Journal of the Medical Association of Thailand = Chotmaihet thangphaet]	19253482	false	bad
240	A strategy for database interoperation. [Journal of computational biology : a journal of computational molecular cell biology]	8634909	false	bad
241	Easing the transition between attribute-value databases and conventional databases for scientific data. [Proceedings / AMIA ... Annual Symposium. AMIA Symposium]	11825235	false	bad
242	GiSAO.db: a database for ageing research. [BMC genomics]	21609420	false	bad
243	SenseLab: new developments in disseminating neuroscience information. [Briefings in bioinformatics]	17510162	true
244	Cytoplasmic electric fields and electroosmosis: possible solution for the paradoxes of the intracellular transport of biomolecules. [PloS one]	23613967	true
245	Reassembly and interfacing neural models registered on biological model databases. [Genome informatics. International Conference on Genome Informatics]	16901091	true
246	Data mining in the MetaCyc family of pathway databases. [Methods in molecular biology (Clifton, N.J.)]	23192547	false	bad
247	Relational database structure to manage high-density tissue microarray data and images for pathology studies focusing on clinical outcome: the prostate specialized program of research excellence model. [The American journal of pathology]	11549576	false	bad
248	Semi-automated population of an online database of neuronal models (ModelDB) with citation information, using PubMed for validation [Neuroinformatics]	15365194	true
249	Inferring connection proximity in networks of electrically coupled cells by subthreshold frequency response analysis [Journal of Computational Neuroscience]	18044016	true
250	bex-db: Bioinformatics workbench for comprehensive analysis of barley-expressed genes. [Breeding science]	24399916	false	bad
251	pE-DB: a database of structural ensembles of intrinsically disordered and of unfolded proteins. [Nucleic acids research]	24174539	false	bad
252	Rice DB: an Oryza Information Portal linking annotation, subcellular location, function, expression, regulation, and evolutionary information for rice and Arabidopsis. [The Plant journal : for cell and molecular biology]	24147765	false	bad
253	Differences in biophysical properties of nucleus accumbens medium spiny neurons emerging from inactivation of inward rectifying potassium currents [Journal of Computational Neuroscience]	19488844	true
254	Low-dimensional, morphologically accurate models of subthreshold membrane potential [Journal of Computational Neuroscience]	19172386	true
255	Dynamical changes in neurons during seizures determine tonic to clonic shift [Journal of Computational Neuroscience]	22127761	true
256	On the mechanisms underlying the depolarization block in the spiking dynamics of CA1 pyramidal neurons [Journal of Computational Neuroscience]	22310969	true
257	A Neuroinformatics of Brain Modeling and its Implementation in the Brain Operation Database BODB [Neuroinformatics]	24234915	true
258	Efficient fitting of conductance-based model neurons from somatic current clamp [Journal of Computational Neuroscience]	21611777	true
259	A biologically constrained model of the whole basal ganglia addressing the paradoxes of connections and selection [Journal of Computational Neuroscience]	24077957	true
260	KInNeSS: A Modular Framework for Computational Neuroscience [Neuroinformatics]	18695948	true
261	Action and Language Mechanisms in the Brain: Data, Models and Neuroinformatics [Neuroinformatics]	24234916	true
262	The NIF LinkOut Broker: A Web Resource to Facilitate Federated Data Integration using NCBI Identifiers [Neuroinformatics]	18975149	true
263	Effects of electrical coupling among layer 4 inhibitory interneurons on contrast-invariant orientation tuning [Experimental Brain Research]	21069305	true
264	Ontogenetic Ritualization of Primate Gesture as a Case Study in Dyadic Brain Modeling [Neuroinformatics]	23608958	true
265	A spatially extended model for macroscopic spike-wave discharges [Journal of Computational Neuroscience]	21556886	true
266	Plant Genome DataBase Japan (PGDBj): A Portal Website for the Integration of Plant Genome-Related Databases. [Plant & cell physiology]	24363285	false	bad
267	DBM-DB: the diamondback moth genome database. [Database : the journal of biological databases and curation]	24434032	false	bad
268	Modeling and validating chronic pharmacological manipulation of circadian rhythms. [CPT: pharmacometrics & systems pharmacology]	23863866	true
269	Pharmacological upregulation of h-channels reduces the excitability of pyramidal neuron dendrites [Nature Neuroscience]	12118259	true
270	Temporal synchrony and gamma-to-theta power conversion in the dendrites of CA1 pyramidal neurons [Nature Neuroscience]	24185428	false	bad
271	Axiope [Neuroinformatics]	15046249	true
272	Inverse current source density method in two dimensions: inferring neural activation from multielectrode recordings. [Neuroinformatics]	21409556	true
273	Phase precession through acceleration of local theta rhythm: a biophysical model for the interaction between place cells and local inhibitory neurons [Journal of Computational Neuroscience]	22215520	true
274	A new method to infer higher-order spike correlations from membrane potentials. [Journal of computational neuroscience]	23474914	true
275	A hybrid approach to shape-based interpolation of stereotactic atlases of the human brain [Neuroinformatics]	16845168	true
276	Parameter estimate of signal transduction pathways. [BMC neuroscience]	17118160	true
277	Bifurcations of large networks of two-dimensional integrate and fire neurons [Journal of Computational Neuroscience]	23430291	true
278	Spiking neural network simulation: memory-optimal synaptic event scheduling [Journal of Computational Neuroscience]	21046215	true
279	The impact of the NIH public access policy on literature informatics [Neuroinformatics]	15988039	true
280	OREMPdb: a semantic dictionary of computational pathway models [BMC Bioinformatics]	22536973	true
281	Model storage, exchange and integration. [BMC neuroscience]	17118155	true
282	Collaborative Modeling in Neuroscience: Time to Go Open Model? [Neuroinformatics]	23494462	true
283	SynapticDB, Effective Web-based Management and Sharing of Data from Serial Section Electron Microscopy [Neuroinformatics]	21181305	true
284	The NIF DISCO Framework: Facilitating Automated Integration of Neuroscience Content on the Web [Neuroinformatics]	20387131	true
285	BioModels Database: An enhanced, curated and annotated resource for published quantitative kinetic models. [BMC systems biology]	20587024	true
286	MorphML: Level 1 of the NeuroML Standards for Neuronal Morphology Data and Model Specification [Neuroinformatics]	17873371	true
287	Text mining neuroscience journal articles to populate neuroscience databases [Neuroinformatics]	15046245	true
288	BioModels Database: a free, centralized database of curated, published, quantitative kinetic models of biochemical and cellular systems. [Nucleic acids research]	16381960	true
289	A novel learning rule for long-term plasticity of short-term synaptic plasticity enhances temporal processing. [Frontiers in integrative neuroscience]	21660100	true
290	Temporal sensitivity of protein kinase a activation in late-phase long term potentiation. [PLoS computational biology]	20195498	true
291	A hybrid human and machine resource curation pipeline for the Neuroscience Information Framework. [Database : the journal of biological databases and curation]	22434839	true
292	Moyamoya disease-associated protein mysterin/RNF213 is a novel AAA+ ATPase, which dynamically changes its oligomeric state [Scientific Reports]	24658080	false	bad
293	Colocalization of protein kinase A with adenylyl cyclase enhances protein kinase A activity during induction of long-lasting long-term-potentiation. [PLoS computational biology]	21738458	true
294	Modeling-independent elucidation of inactivation pathways in recombinant and native A-type Kv channels. [The Journal of general physiology]	23109714	true
295	Basic Concepts in Population Modeling, Simulation, and Model-Based Drug Development [CPT: Pharmacometrics & Systems Pharmacology]	24384783	false	bad
296	Identification and insertion of 3-carbon bridges in protein disulfide bonds: a computational approach [Nature Protocols]	17545999	false	bad
297	Network bursting dynamics in excitatory cortical neuron cultures results from the combination of different adaptive mechanisms. [PloS one]	24146781	true
298	A journey to Semantic Web query federation in the life sciences [BMC Bioinformatics]	19796394	true
299	More extreme swings of the South Pacific convergence zone due to greenhouse warming [Nature]	22895343	false	bad
300	Mutation of fibulin-1 causes a novel syndrome involving the central nervous system and connective tissues [European Journal of Human Genetics]	24084572	false	bad
301	Linogliride fumarate, representing a new class of oral hypoglycemic agent for diabetes [Clinical Pharmacology and Therapeutics]	3315390	false	bad
302	A Component-Based Extension Framework for Large-Scale Parallel Simulations in NEURON. [Frontiers in neuroinformatics]	19430597	true
303	The refined structure of nascent HDL reveals a key functional domain for particle maturation and dysfunction [Nature Structural & Molecular Biology]	17676061	false	bad
304	Growth/differentiation factor-15: prostate cancer suppressor or promoter? [Prostate Cancer and Prostatic Diseases]	22370725	false	bad
305	Local field potential modeling predicts dense activation in cerebellar granule cells clusters under LTP and LTD control. [PloS one]	21818278	true
306	Modeling highly pathogenic avian influenza transmission in wild birds and poultry in West Bengal, India [Scientific Reports]	23846233	false	bad
307	PEGylation of native disulfide bonds in proteins [Nature Protocols]	17406463	false	bad
308	Detecting differential usage of exons from RNA-Seq data []	22722343	false	bad
309	Smoothing of, and parameter estimation from, noisy biophysical recordings. [PLoS computational biology]	19424506	true
310	Know your current I(h): interaction with a shunting current explains the puzzling effects of its pharmacological or pathological modulations. [PloS one]	22606301	true
311	Cortical plasticity induced by spike-triggered microstimulation in primate somatosensory cortex. [PloS one]	23472086	true
312	Interaction of NMDA receptor and pacemaking mechanisms in the midbrain dopaminergic neuron. [PloS one]	23894569	false	bad
313	Correlated conductance parameters in leech heart motor neurons contribute to motor pattern formation. [PloS one]	24260181	true
314	Vision egg: an open-source library for realtime visual stimulus generation. [Frontiers in neuroinformatics]	19050754	true
315	Reaction-diffusion in the NEURON simulator. [Frontiers in neuroinformatics]	24298253	true
316	Dampening of hyperexcitability in CA1 pyramidal neurons by polyunsaturated fatty acids acting on voltage-gated ion channels. [PloS one]	23049748	true
317	The developmental dynamics of the maize leaf transcriptome [Nature Genetics]	21037569	false	bad
318	Subcellular location of PKA controls striatal plasticity: stochastic simulations in spiny dendrites. [PLoS computational biology]	22346744	true
319	Ih tunes theta/gamma oscillations and cross-frequency coupling in an in silico CA3 model. [PloS one]	24204609	true
320	Activated boron nitride as an effective adsorbent for metal ions and organic pollutants [Scientific Reports]	24220570	false	bad
321	Assimilating seizure dynamics. [PLoS computational biology]	20463875	true
322	Sparse distributed representation of odors in a large-scale olfactory bulb circuit. [PLoS computational biology]	23555237	true
323	Multivariate autoregressive modeling and granger causality analysis of multiple spike trains. [Computational intelligence and neuroscience]	20454705	true
324	Chemical glycobiology: why now? [Nature Chemical Biology]	19448600	false	bad
325	A generic framework for real-time multi-channel neuronal signal analysis, telemetry control, and sub-millisecond latency feedback generation. [Frontiers in neuroscience]	21060803	true
326	Broaden the discussion [Nature Nanotechnology]	23380922	false
327	The relationship between respiration-related membrane potential slow oscillations and discharge patterns in mitral/tufted cells: what are the rules? [PloS one]	22952828	true
328	Frequency dependence of signal power and spatial reach of the local field potential. [PLoS computational biology]	23874180	true
329	Insertional mutagenesis identifies multiple networks of cooperating genes driving intestinal tumorigenesis [Nature Genetics]	22057237	false	bad
330	Improved focalization of electrical microstimulation using microelectrode arrays: a modeling study. [PloS one]	19279677	true
331	Passive dendrites enable single neurons to compute linearly non-separable functions. [PLoS computational biology]	23468600	true
332	Non-topographical contrast enhancement in the olfactory bulb [BMC Neuroscience]	16433921	true
333	An online spike detection and spike classification algorithm capable of instantaneous resolution of overlapping spikes [Journal of Computational Neuroscience]	19499318	true
334	Mutations in the pleckstrin homology domain of dynamin 2 cause dominant intermediate Charcot-Marie-Tooth disease [Nature Genetics]	15731758	false	bad
335	How well do the substrates KISS the enzyme? Molecular docking program selection for feruloyl esterases [Scientific Reports]	22435086	false	bad
336	Teaching basic principles of neuroscience with computer simulations. [Journal of undergraduate neuroscience education : JUNE : a publication of FUN, Faculty for Undergraduate Neuroscience]	23493644	true
337	Induction and modulation of persistent activity in a layer V PFC microcircuit model. [Frontiers in neural circuits]	24130519	true
338	Neuroinformatics: from bioinformatics to databasing the brain. [Bioinformatics and biology insights]	19812780	true
339	Which elements of the mammalian central nervous system are excited by low current stimulation with microelectrodes? [Neuroscience]	20659531	true
340	Neural dynamics during anoxia and the wave of death". [PloS one]"	21779384	true
341	Neurofitter: a parameter tuning package for a wide range of electrophysiological neuron models. [Frontiers in neuroinformatics]	18974796	true
342	Artificial intelligence for drug design [Nature Biotechnology]	9335056	false	bad
343	Spiking neural network simulation: numerical integration with the Parker-Sochacki method [Journal of Computational Neuroscience]	19151930	true
344	Complementary positional proteomics for screening substrates of endo- and exoproteases [Nature Methods]	20526345	false	bad
345	Information please [Nature Structural Biology]	8564530	false	bad source not found
346	Towards reproducible descriptions of neuronal network models. [PLoS computational biology]	19662159	true
347	Reciprocal inhibition and slow calcium decay in perigeniculate interneurons explain changes of spontaneous firing of thalamic cells caused by cortical inactivation [Journal of Computational Neuroscience]	23150147	true
348	Spike timing regulation on the millisecond scale by distributed synaptic plasticity at the cerebellum input stage: a simulation study. [Frontiers in computational neuroscience]	23720626	true
349	Web Resources for Mice in Drug Discovery [Lab Animal]	15235628	false	bad closed source
350	Discriminating Vital Tumor from Necrotic Tissue in Human Glioblastoma Tissue Samples by Raman Spectroscopy [Laboratory Investigation]	12379761	false	bad
351	Brian: a simulator for spiking neural networks in python. [Frontiers in neuroinformatics]	19115011	true
352	Reinforcement learning of targeted movement in a spiking neuronal model of motor cortex. [PloS one]	23094042	true
353	The periglomerular cell of the olfactory bulb and its role in controlling mitral cell spiking: a computational model. [PloS one]	23405261	true
354	The ion channel inverse problem: neuroinformatics meets biophysics. [PLoS computational biology]	16933979	true
355	Structure-dynamics relationships in bursting neuronal networks revealed using a prediction framework. [PloS one]	23935998	true
356	Toward a full-scale computational model of the rat dentate gyrus. [Frontiers in neural circuits]	23162433	true
357	Mitral cell spike synchrony modulated by dendrodendritic synapse location. [Frontiers in computational neuroscience]	22319487	true
358	Input-to-output transformation in a model of the rat hippocampal CA1 network. [Frontiers in computational neuroscience]	22888318	true
359	Derivation of cable parameters for a reduced model that retains asymmetric voltage attenuation of reconstructed spinal motor neuron dendrites [Journal of Computational Neuroscience]	19387812	true
360	Computational modeling of cellular signaling processes embedded into dynamic spatial contexts [Nature Methods]	22286385	false	bad
361	Intrinsic dendritic filtering gives low-pass power spectra of local field potentials [Journal of Computational Neuroscience]	20502952	true
362	Sensory feedback, error correction, and remapping in a multiple oscillator model of place-cell activity. [Frontiers in computational neuroscience]	21994494	true
363	Channelpedia: an integrative and interactive database for ion channels. [Frontiers in neuroinformatics]	22232598	true
364	Computational reconstruction of pacemaking and intrinsic electroresponsiveness in cerebellar Golgi cells. [Frontiers in cellular neuroscience]	18946520	true
365	Cortical information flow in Parkinson's disease: a composite network/field model. [Frontiers in computational neuroscience]	23630492	true
366	InterMOD: integrated data and tools for the unification of model organism research [Scientific Reports]	23652793	false	bad
367	Progressive effect of beta amyloid peptides accumulation on CA1 pyramidal neurons: a model study suggesting possible treatments. [Frontiers in computational neuroscience]	22837746	true
368	Comparison of neuronal spike exchange methods on a Blue Gene/P supercomputer. [Frontiers in computational neuroscience]	22121345	true
369	The Breast Cancer Gene Database: a collaborative information resource [Oncogene]	10637506	false	bad
370	A working memory model for serial order that stores information in the intrinsic excitability properties of neurons [Journal of Computational Neuroscience]	23539088	true
371	Mode of Action of Hadacidin in the Growing Bacterial Cell [Nature]	4960959	false	bad
372	Protein delivery by subviral particles of human cytomegalovirus [Gene Therapy]	12571636	false	bad
373	Disrupting the PIKE-A/Akt interaction inhibits glioblastoma cell survival, migration, invasion and colony formation [Oncogene]	22450747	false	bad
374	Transcriptional regulatory code of a eukaryotic genome [Nature]	15343339	false	bad
375	Identification of lysine succinylation as a new post-translational modification [Nature Chemical Biology]	21151122	false	bad
376	Plant NBS-LRR proteins in pathogen sensing and host defense [Nature Immunology]	17110940	false	bad
377	Right Ventricular Injury in Young Swine: Effects of Catecholamines on Right Ventricular Function and Pulmonary Vascular Mechanics [Pediatric Research]	11102544	false	bad
378	On-chip plasmon-induced transparency based on plasmonic coupled nanocavities [Scientific Reports]	24435059	false	bad
379	Recycled dehydrated lithosphere observed in plume-influenced mid-ocean-ridge basalt [Nature]	12459776	false	bad
380	A small-molecule AdipoR agonist for type 2 diabetes and short life in obesity [Nature]	24172895	false	bad
381	Chelation of Ferrous Sulphate Solutions by Desferrioxamine B [Nature]	14270711	false	bad
382	Crosscurrents in HIV-1 evolution [Nature Immunology]	16424885	false	bad
383	Zc3h12a is an RNase essential for controlling immune responses by regulating mRNA decay [Nature]	19322177	false	bad
384	Enzymes involved in Glutamate Metabolism in Legume Root Nodules [Nature]	5970126	false	bad
385	Computational Modeling of Channelrhodopsin-2 Photocurrent Characteristics in Relation to Neural Signaling [Bulletin of Mathematical Biology]	24026336	true
386	Ectopic expression of glucagon-like peptide 1 for gene therapy of type II diabetes [Gene Therapy]	16929351	false	bad
387	Diabetes impairs hippocampal function through glucocorticoid-mediated effects on new and mature neurons [Nature Neuroscience]	18278039	false	bad
388	The International Neuroinformatics Coordinating Facility: Evaluating the First Years [Neuroinformatics]	19636973	true
389	Multiple Proteolytic Enzymes in the Human Mast Cells [Nature]	14151366	false	bad no source
390	Minimum information requested in the annotation of biochemical models (MIRIAM) [Nature Biotechnology]	16333295	false	bad
391	A feedforward model for the formation of a grid field where spatial information is provided solely from place cells [Biological Cybernetics]	24577877	true
392	Successes and Rewards in Sharing Digital Reconstructions of Neuronal Morphology [Neuroinformatics]	17917126	true
393	Dominant ionic mechanisms explored in spiking and bursting using local low-dimensional reductions of a biophysically realistic model neuron [Journal of Computational Neuroscience]	18594958	true
394	The Dangers of Plug-and-Play Simulation Using Shared Models [Neuroinformatics]	24664409	true
395	Issues in the Design of a Pilot Concept-Based Query Interface for the Neuroinformatics Information Framework [Neuroinformatics]	18953674	true
396	Tracking the Source of Quantitative Knowledge in Neuroscience: A Neuroinformatics Role for Computational Models [Neuroinformatics]	21301997	true
397	The impact of internodal segmentation in biophysical nerve fiber models [Journal of Computational Neuroscience]	24827400	true
398	Determining the contributions of divisive and subtractive feedback in the Hodgkin-Huxley model [Journal of Computational Neuroscience]	24962951	true
399	A Hamilton-Jacobi-Bellman approach for termination of seizure-like bursting [Journal of Computational Neuroscience]	24965911	true
